# Supplementary material for: A three-way comparative genomic analysis of Mannheimia haemolytica isolates
Source: BMC Genomics. 2010 Oct 4;11:535. doi: 10.1186/1471-2164-11-535 (PMC3091684; doi:10.1186/1471-2164-11-535)
Supplement: Additional file 6 — Table S6: B vs O, high confidence SNPs. [file 1471-2164-11-535-S6.XLS]

## Sheet: README
	NOTE
	The easiest way to look at the SNPs in the context of the aligned contig sequences is to use blastn (from NCBI Blast package) to align the contigs shown in "contigA" and "contigB" columns and make sure that the aligned sequences are oriented as shown in "ContigA Orientation" and "ContigB Orientation" columns. The description of each column header can be found below. The SNP data are separated int…
Column	Description
GenomeA	GenomeA ID
ContigA	ContigA ID
ContigA Orientation	Orientation of the contigA sequence in order to produce homologous alignment with contigB sequence when using blastn. 1 for the original sequence and -1 for reverse complement of the original sequence.
SNP Position on ContigA	Position of the SNP on the contigA sequence
SNP Base	Nucleotide taken from the contigA sequence where the SNP is found and when contigA is oriented according to the "ContigA Orientation" column.
GenomeB	GenomeB ID
ContigB	ContigB ID
ContigB Orientation	Orientation of the contigB sequence in order to produce homologous alignment with contigA sequence when using blastn. 1 for the original sequence and -1 for reverse complement of the original sequence.
SNP Position on ContigB	Position of the SNP on the contigB sequence.
SNP Base	Nucleotide taken from the contigB sequence where the SNP is found and when contigA is oriented according to the "ContigA Orientation" column.
Type of SNP	Whether the SNP is a substitution or deletion in either contigA or contigB sequence.
GeneA spanning SNP in ContigA	GeneA ID on contigA sequence that is spanning the SNP position.
GeneA Start	Start position of GeneA on contigA
GeneA Stop	End position of GeneA on contigA
GeneA Length	Length of GeneA
GeneA Orientation	Orientation of GeneA relative to the original contigA sequence
GeneA Product	Product description of GeneA
SNP Position relative to start of GeneA	Position of the SNP relative to the start position of GeneA.
SNP Base from GeneA Sequence	Nucleotide taken from the GeneA sequence where the SNP is found.
Residue Number in GeneA where SNP is found	The residue number of GeneA's protein product where the SNP is found
Codon Triplet where SNP is found	The codon triplet on contigA where SNP is found
Position in Codon where SNP is found	The position in the codon triplet where the SNP is found. E.g. 1,2 or 3
Amino acid translation	Translation of the codon triplet where the SNP is found.
GeneB spanning SNP in ContigB	GeneB ID on contigB sequence that is spanning the SNP position.
GeneB Start	Start position of GeneB on contigB
GeneB Stop	End position of GeneB on contigB
GeneB Length	Length of GeneB
GeneB Orientation	Orientation of GeneB relative to the original contigB sequence
GeneB Product	Product description of GeneB
SNP Position relative to start of GeneB	Position of the SNP relative to the start position of GeneB.
SNP Base from GeneB Sequence	Nucleotide taken from the GeneB sequence where the SNP is found.
Residue Number in GeneB where SNP is found	The residue number of GeneB's protein product where the SNP is found
Codon Triplet where SNP is found	The codon triplet on contigB where SNP is found
Position in Codon where SNP is found	The position in the codon triplet where the SNP is found. E.g. 1,2 or 3
Amino acid translation	Translation of the codon triplet where the SNP is found.
Note	Whether the substitution SNP is "Synonymous" or "Nonsynonymous"

## Sheet: SNP in coding region
GenomeA	ContigA	ContigA Orientation	SNP Position on ContigA	SNP Base	GenomeB	ContigB	ContigB Orientation	SNP Position on ContigB	SNP Base	Type of SNP	GeneA spanning SNP in ContigA	GeneA Start	GeneA Stop	GeneA Length	GeneA Orientation	GeneA Product	SNP Position relative to start of GeneA	SNP Base from GeneA Sequence	Residue Number in GeneA where SNP is found	Codon Triplet where SNP is found	Position in Codon where SNP is found	Amino acid translation	GeneB spanning SNP in ContigB	GeneB Start	GeneB Stop	GeneB Length	GeneB Orientation	GeneB Product	SNP Position relative to start of GeneB	SNP Base from GeneB Sequence	Residue Number in GeneB where SNP is found	Codon Triplet where SNP is found	Position in Codon where SNP is found	Amino acid translation	Note
OVINE	contig00001	1	14475	C	BOVINE	contig00004	-1	21702	T	substitution	COI_0014	13922	14896	972	1	Ribose ABC transport system2C permease protein RbsC	554	C	185	GCT	2	A	COK_0101	22255	21281	972	-1	Ribose ABC transport system2C permease protein RbsC	554	T	185	GTT	2	V	Nonsynonymous SNP
OVINE	contig00001	1	24569	A	BOVINE	contig00004	-1	11608	C	substitution	COI_0023	23579	24721	1140	1	N-acetylglucosamine-6-phosphate deacetylase	991	A	331	ATC	1	I	COK_0092	12598	11456	1140	-1	N-acetylglucosamine-6-phosphate deacetylase	991	C	331	CTC	1	L	Nonsynonymous SNP
OVINE	contig00001	1	25232	G	BOVINE	contig00004	-1	10945	T	substitution	COI_0025	26386	25196	1188	-1	Tyrosyl-tRNA synthetase	1155	C	385	GTC	3	V	COK_0090	9791	10981	1188	1	Tyrosyl-tRNA synthetase	1155	A	385	GTA	3	V	Synonymous SNP
OVINE	contig00001	1	30138	C	BOVINE	contig00004	-1	6039	T	substitution	COI_0028	30183	29929	252	-1	Oxaloacetate decarboxylase gamma chain	46	G	16	GCC	1	A	COK_0087	5994	6248	252	1	Oxaloacetate decarboxylase gamma chain	46	A	16	ACC	1	T	Nonsynonymous SNP
OVINE	contig00001	1	33638	A	BOVINE	contig00004	-1	2539	G	substitution	COI_0032	34132	33485	645	-1	Allophanate hydrolase 2 subunit 1	495	T	165	GGT	3	G	COK_0083	2045	2692	645	1	Allophanate hydrolase 2 subunit 1	495	C	165	GGC	3	G	Synonymous SNP
OVINE	contig00001	1	34369	T	BOVINE	contig00004	-1	1808	G	substitution	COI_0033	35050	34226	822	-1	DNA ligase	682	A	228	AGC	1	S	COK_0082	1127	1951	822	1	DNA ligase	682	C	228	CGC	1	R	Nonsynonymous SNP
OVINE	contig00002	1	2404	T	BOVINE	contig00016	1	2414	G	substitution	COI_0036	1283	2485	1200	1	hypothetical protein	1122	T	374	AAT	3	N	COK_0609	1293	2495	1200	1	hypothetical protein	1122	G	374	AAG	3	K	Nonsynonymous SNP
OVINE	contig00002	1	2407	A	BOVINE	contig00016	1	2417	T	substitution	COI_0036	1283	2485	1200	1	hypothetical protein	1125	A	375	AAA	3	K	COK_0609	1293	2495	1200	1	hypothetical protein	1125	T	375	AAT	3	N	Nonsynonymous SNP
OVINE	contig00002	1	2660	C	BOVINE	contig00016	1	2670	A	substitution	COI_0037	2466	3704	1236	1	hypothetical protein	195	C	65	AAC	3	N	COK_0610	2476	3714	1236	1	hypothetical protein	195	A	65	AAA	3	K	Nonsynonymous SNP
OVINE	contig00002	1	13248	A	BOVINE	contig00016	1	13258	G	substitution	COI_0043	13321	11240	2079	-1	ATP-dependent DNA helicase RecG	74	T	25	TTA	2	L	COK_0616	13331	11250	2079	-1	ATP-dependent DNA helicase RecG	74	C	25	TCA	2	S	Nonsynonymous SNP
OVINE	contig00002	1	14907	C	BOVINE	contig00016	1	14917	T	substitution	COI_0046	14204	16087	1881	1	Chaperone protein HtpG	704	C	235	GCG	2	A	COK_0619	14214	16097	1881	1	Chaperone protein HtpG	704	T	235	GTG	2	V	Nonsynonymous SNP
OVINE	contig00003	1	1657	T	BOVINE	contig00248	1	1655	C	substitution	NA	NA	NA	NA	NA	NA	NA	NA	NA	TAG	NA	*	COK_2165	1698	1579	117	-1	hypothetical protein	44	G	15	TGG	2	W	Nonsynonymous SNP. Gene spanning SNP found in BOVINE contig00248 only
OVINE	contig00003	1	1662	C	BOVINE	contig00248	1	1660	A	substitution	NA	NA	NA	NA	NA	NA	NA	NA	NA	TGG	NA	W	COK_2165	1698	1579	117	-1	hypothetical protein	39	T	13	TGT	3	C	Nonsynonymous SNP. Gene spanning SNP found in BOVINE contig00248 only
OVINE	contig00003	1	1664	T	BOVINE	contig00248	1	1662	A	substitution	NA	NA	NA	NA	NA	NA	NA	NA	NA	AGT	NA	S	COK_2165	1698	1579	117	-1	hypothetical protein	37	T	13	TGT	1	C	Nonsynonymous SNP. Gene spanning SNP found in BOVINE contig00248 only
OVINE	contig00003	1	2391	A	BOVINE	contig00248	1	2389	G	substitution	COI_0051	2843	1767	1074	-1	Outer membrane protein P2 precursor (OMP P2)	453	T	151	GGT	3	G	NA	NA	NA	NA	NA	NA	NA	NA	NA	GGC	NA	G	Synonymous SNP. Gene spanning SNP found in OVINE contig00003 only
OVINE	contig00003	1	2453	C	BOVINE	contig00248	1	2451	A	substitution	COI_0051	2843	1767	1074	-1	Outer membrane protein P2 precursor (OMP P2)	391	G	131	GTA	1	V	NA	NA	NA	NA	NA	NA	NA	NA	NA	TTA	NA	L	Nonsynonymous SNP. Gene spanning SNP found in OVINE contig00003 only
OVINE	contig00003	1	2690	C	BOVINE	contig00248	1	2688	T	substitution	COI_0051	2843	1767	1074	-1	Outer membrane protein P2 precursor (OMP P2)	154	G	52	GAC	1	D	NA	NA	NA	NA	NA	NA	NA	NA	NA	AAC	NA	N	Nonsynonymous SNP. Gene spanning SNP found in OVINE contig00003 only
OVINE	contig00003	1	2942	T	BOVINE	contig00248	1	2939	G	substitution	NA	NA	NA	NA	NA	NA	NA	NA	NA	AAA	NA	K	COK_2170	2991	2842	147	-1	hypothetical protein	53	C	18	ACA	2	T	Nonsynonymous SNP. Gene spanning SNP found in BOVINE contig00248 only
OVINE	contig00003	1	2949	G	BOVINE	contig00248	1	2946	T	substitution	NA	NA	NA	NA	NA	NA	NA	NA	NA	CTG	NA	L	COK_2170	2991	2842	147	-1	hypothetical protein	46	A	16	ATG	1	M	Nonsynonymous SNP. Gene spanning SNP found in BOVINE contig00248 only
OVINE	contig00003	1	2990	C	BOVINE	contig00248	1	2987	T	substitution	NA	NA	NA	NA	NA	NA	NA	NA	NA	GGG	NA	G	COK_2170	2991	2842	147	-1	hypothetical protein	5	A	2	GAG	2	E	Nonsynonymous SNP. Gene spanning SNP found in BOVINE contig00248 only
OVINE	contig00003	1	3515	T	BOVINE	contig00248	1	3511	C	substitution	COI_0053	3338	3856	516	1	Primosomal replication protein N''	178	T	60	TTA	1	L	COK_2172	3334	3852	516	1	Primosomal replication protein N''	178	C	60	CTA	1	L	Synonymous SNP
OVINE	contig00003	1	3554	G	BOVINE	contig00248	1	3550	T	substitution	COI_0053	3338	3856	516	1	Primosomal replication protein N''	217	G	73	GTT	1	V	COK_2172	3334	3852	516	1	Primosomal replication protein N''	217	T	73	TTT	1	F	Nonsynonymous SNP
OVINE	contig00003	1	4027	C	BOVINE	contig00248	1	4031	T	substitution	NA	NA	NA	NA	NA	NA	NA	NA	NA	CTG	NA	L	COK_2175	4031	4150	117	1	hypothetical protein	1	T	1	TTG	1	L	Synonymous SNP. Gene spanning SNP found in BOVINE contig00248 only
OVINE	contig00003	1	4032	T	BOVINE	contig00248	1	4036	G	substitution	NA	NA	NA	NA	NA	NA	NA	NA	NA	AAT	NA	N	COK_2175	4031	4150	117	1	hypothetical protein	6	G	2	AAG	3	K	Nonsynonymous SNP. Gene spanning SNP found in BOVINE contig00248 only
OVINE	contig00003	1	4035	C	BOVINE	contig00248	1	4039	T	substitution	NA	NA	NA	NA	NA	NA	NA	NA	NA	TCC	NA	S	COK_2175	4031	4150	117	1	hypothetical protein	9	T	3	TCT	3	S	Synonymous SNP. Gene spanning SNP found in BOVINE contig00248 only
OVINE	contig00003	1	4058	A	BOVINE	contig00248	1	4062	T	substitution	NA	NA	NA	NA	NA	NA	NA	NA	NA	GAG	NA	E	COK_2175	4031	4150	117	1	hypothetical protein	32	T	11	GTG	2	V	Nonsynonymous SNP. Gene spanning SNP found in BOVINE contig00248 only
OVINE	contig00003	1	13145	C	BOVINE	contig00248	1	13149	T	substitution	COI_0061	13906	13052	852	-1	4-diphosphocytidyl-2-C-methyl-D-erythritol kinase	762	G	254	GAG	3	E	COK_2182	13910	13056	852	-1	4-diphosphocytidyl-2-C-methyl-D-erythritol kinase	762	A	254	GAA	3	E	Synonymous SNP
OVINE	contig00003	1	13151	T	BOVINE	contig00248	1	13155	C	substitution	COI_0061	13906	13052	852	-1	4-diphosphocytidyl-2-C-methyl-D-erythritol kinase	756	A	252	GAA	3	E	COK_2182	13910	13056	852	-1	4-diphosphocytidyl-2-C-methyl-D-erythritol kinase	756	G	252	GAG	3	E	Synonymous SNP
OVINE	contig00003	1	13552	G	BOVINE	contig00248	1	13556	A	substitution	COI_0061	13906	13052	852	-1	4-diphosphocytidyl-2-C-methyl-D-erythritol kinase	355	C	119	CAC	1	H	COK_2182	13910	13056	852	-1	4-diphosphocytidyl-2-C-methyl-D-erythritol kinase	355	T	119	TAC	1	Y	Nonsynonymous SNP
OVINE	contig00003	1	13562	G	BOVINE	contig00248	1	13566	A	substitution	COI_0061	13906	13052	852	-1	4-diphosphocytidyl-2-C-methyl-D-erythritol kinase	345	C	115	GTC	3	V	COK_2182	13910	13056	852	-1	4-diphosphocytidyl-2-C-methyl-D-erythritol kinase	345	T	115	GTT	3	V	Synonymous SNP
OVINE	contig00003	1	13571	T	BOVINE	contig00248	1	13575	C	substitution	COI_0061	13906	13052	852	-1	4-diphosphocytidyl-2-C-methyl-D-erythritol kinase	336	A	112	ACA	3	T	COK_2182	13910	13056	852	-1	4-diphosphocytidyl-2-C-methyl-D-erythritol kinase	336	G	112	ACG	3	T	Synonymous SNP
OVINE	contig00003	1	13619	G	BOVINE	contig00248	1	13623	A	substitution	COI_0061	13906	13052	852	-1	4-diphosphocytidyl-2-C-methyl-D-erythritol kinase	288	C	96	AAC	3	N	COK_2182	13910	13056	852	-1	4-diphosphocytidyl-2-C-methyl-D-erythritol kinase	288	T	96	AAT	3	N	Synonymous SNP
OVINE	contig00003	1	13628	A	BOVINE	contig00248	1	13632	G	substitution	COI_0061	13906	13052	852	-1	4-diphosphocytidyl-2-C-methyl-D-erythritol kinase	279	T	93	ATT	3	I	COK_2182	13910	13056	852	-1	4-diphosphocytidyl-2-C-methyl-D-erythritol kinase	279	C	93	ATC	3	I	Synonymous SNP
OVINE	contig00003	1	13631	C	BOVINE	contig00248	1	13635	T	substitution	COI_0061	13906	13052	852	-1	4-diphosphocytidyl-2-C-methyl-D-erythritol kinase	276	G	92	GGG	3	G	COK_2182	13910	13056	852	-1	4-diphosphocytidyl-2-C-methyl-D-erythritol kinase	276	A	92	GGA	3	G	Synonymous SNP
OVINE	contig00003	1	13820	A	BOVINE	contig00248	1	13824	G	substitution	COI_0061	13906	13052	852	-1	4-diphosphocytidyl-2-C-methyl-D-erythritol kinase	87	T	29	GGT	3	G	COK_2182	13910	13056	852	-1	4-diphosphocytidyl-2-C-methyl-D-erythritol kinase	87	C	29	GGC	3	G	Synonymous SNP
OVINE	contig00003	1	13823	G	BOVINE	contig00248	1	13827	A	substitution	COI_0061	13906	13052	852	-1	4-diphosphocytidyl-2-C-methyl-D-erythritol kinase	84	C	28	GAC	3	D	COK_2182	13910	13056	852	-1	4-diphosphocytidyl-2-C-methyl-D-erythritol kinase	84	T	28	GAT	3	D	Synonymous SNP
OVINE	contig00003	1	13832	C	BOVINE	contig00248	1	13836	T	substitution	COI_0061	13906	13052	852	-1	4-diphosphocytidyl-2-C-methyl-D-erythritol kinase	75	G	25	AAG	3	K	COK_2182	13910	13056	852	-1	4-diphosphocytidyl-2-C-methyl-D-erythritol kinase	75	A	25	AAA	3	K	Synonymous SNP
OVINE	contig00003	1	13871	G	BOVINE	contig00248	1	13875	A	substitution	COI_0061	13906	13052	852	-1	4-diphosphocytidyl-2-C-methyl-D-erythritol kinase	36	C	12	AGC	3	S	COK_2182	13910	13056	852	-1	4-diphosphocytidyl-2-C-methyl-D-erythritol kinase	36	T	12	AGT	3	S	Synonymous SNP
OVINE	contig00003	1	13874	G	BOVINE	contig00248	1	13878	A	substitution	COI_0061	13906	13052	852	-1	4-diphosphocytidyl-2-C-methyl-D-erythritol kinase	33	C	11	CCC	3	P	COK_2182	13910	13056	852	-1	4-diphosphocytidyl-2-C-methyl-D-erythritol kinase	33	T	11	CCT	3	P	Synonymous SNP
OVINE	contig00003	1	13883	G	BOVINE	contig00248	1	13887	A	substitution	COI_0061	13906	13052	852	-1	4-diphosphocytidyl-2-C-methyl-D-erythritol kinase	24	C	8	GTC	3	V	COK_2182	13910	13056	852	-1	4-diphosphocytidyl-2-C-methyl-D-erythritol kinase	24	T	8	GTT	3	V	Synonymous SNP
OVINE	contig00003	1	13895	T	BOVINE	contig00248	1	13899	C	substitution	COI_0061	13906	13052	852	-1	4-diphosphocytidyl-2-C-methyl-D-erythritol kinase	12	A	4	TTA	3	L	COK_2182	13910	13056	852	-1	4-diphosphocytidyl-2-C-methyl-D-erythritol kinase	12	G	4	TTG	3	L	Synonymous SNP
OVINE	contig00003	1	13924	C	BOVINE	contig00248	1	13928	T	substitution	COI_0062	14526	13894	630	-1	Outer membrane lipoprotein LolB precursor	603	G	201	TTG	3	L	COK_2183	14530	13898	630	-1	Outer membrane lipoprotein LolB precursor	603	A	201	TTA	3	L	Synonymous SNP
OVINE	contig00003	1	13934	G	BOVINE	contig00248	1	13938	A	substitution	COI_0062	14526	13894	630	-1	Outer membrane lipoprotein LolB precursor	593	C	198	ACT	2	T	COK_2183	14530	13898	630	-1	Outer membrane lipoprotein LolB precursor	593	T	198	ATT	2	I	Nonsynonymous SNP
OVINE	contig00003	1	13978	A	BOVINE	contig00248	1	13982	G	substitution	COI_0062	14526	13894	630	-1	Outer membrane lipoprotein LolB precursor	549	T	183	GAT	3	D	COK_2183	14530	13898	630	-1	Outer membrane lipoprotein LolB precursor	549	C	183	GAC	3	D	Synonymous SNP
OVINE	contig00003	1	14017	G	BOVINE	contig00248	1	14021	A	substitution	COI_0062	14526	13894	630	-1	Outer membrane lipoprotein LolB precursor	510	C	170	GGC	3	G	COK_2183	14530	13898	630	-1	Outer membrane lipoprotein LolB precursor	510	T	170	GGT	3	G	Synonymous SNP
OVINE	contig00003	1	14696	A	BOVINE	contig00248	1	14700	G	substitution	COI_0063	16378	14615	1761	-1	Lipid A export ATP-binding/permease protein MsbA	1683	T	561	ATT	3	I	COK_2184	16382	14619	1761	-1	Lipid A export ATP-binding/permease protein MsbA	1683	C	561	ATC	3	I	Synonymous SNP
OVINE	contig00003	1	14714	T	BOVINE	contig00248	1	14718	C	substitution	COI_0063	16378	14615	1761	-1	Lipid A export ATP-binding/permease protein MsbA	1665	A	555	GTA	3	V	COK_2184	16382	14619	1761	-1	Lipid A export ATP-binding/permease protein MsbA	1665	G	555	GTG	3	V	Synonymous SNP
OVINE	contig00003	1	14744	G	BOVINE	contig00248	1	14748	T	substitution	COI_0063	16378	14615	1761	-1	Lipid A export ATP-binding/permease protein MsbA	1635	C	545	TCC	3	S	COK_2184	16382	14619	1761	-1	Lipid A export ATP-binding/permease protein MsbA	1635	A	545	TCA	3	S	Synonymous SNP
OVINE	contig00004	1	5883	T	BOVINE	contig00006	1	75519	A	substitution	COI_0082	5916	4483	1431	-1	L-fuculokinase	34	A	12	ACC	1	T	COK_0215	75552	74119	1431	-1	L-fuculokinase	34	T	12	TCC	1	S	Nonsynonymous SNP
OVINE	contig00004	1	6719	G	BOVINE	contig00006	1	76355	T	substitution	COI_0083	7876	6110	1764	-1	L-fucose isomerase	1158	C	386	ATC	3	I	COK_0216	77512	75746	1764	-1	L-fucose isomerase	1158	A	386	ATA	3	I	Synonymous SNP
OVINE	contig00004	1	7529	T	BOVINE	contig00006	1	77165	C	substitution	COI_0083	7876	6110	1764	-1	L-fucose isomerase	348	A	116	GAA	3	E	COK_0216	77512	75746	1764	-1	L-fucose isomerase	348	G	116	GAG	3	E	Synonymous SNP
OVINE	contig00004	1	10526	G	BOVINE	contig00006	1	80162	T	substitution	COI_0085	9098	11194	2094	1	Outer membrane receptor proteins2C mostly Fe transport	1429	G	477	GCA	1	A	COK_0218	78734	80830	2094	1	Outer membrane receptor proteins2C mostly Fe transport	1429	T	477	TCA	1	S	Nonsynonymous SNP
OVINE	contig00004	1	17156	G	BOVINE	contig00006	1	86792	T	substitution	COI_0090	16685	17299	612	1	outer membrane substrate binding protein	472	G	158	GAT	1	D	COK_0222	86405	86935	528	1	hypothetical protein	388	T	130	TAT	1	Y	Nonsynonymous SNP
OVINE	contig00006	1	225	C	BOVINE	contig00016	1	18571	A	substitution	COI_0099	212	871	657	1	possible glycosyltransferase	14	C	5	GCT	2	A	COK_0622	18558	19217	657	1	possible glycosyltransferase	14	A	5	GAT	2	D	Nonsynonymous SNP
OVINE	contig00006	1	264	T	BOVINE	contig00016	1	18610	C	substitution	COI_0099	212	871	657	1	possible glycosyltransferase	53	T	18	CTA	2	L	COK_0622	18558	19217	657	1	possible glycosyltransferase	53	C	18	CCA	2	P	Nonsynonymous SNP
OVINE	contig00007	1	20796	G	BOVINE	contig00244	1	32520	A	substitution	COI_0127	21038	20274	762	-1	Glycosyltransferase involved in LPS biosynthesis	243	C	81	TAC	3	Y	COK_2066	32762	31971	789	-1	Glycosyltransferase involved in LPS biosynthesis	243	T	81	TAT	3	Y	Synonymous SNP
OVINE	contig00007	1	20799	G	BOVINE	contig00244	1	32523	A	substitution	COI_0127	21038	20274	762	-1	Glycosyltransferase involved in LPS biosynthesis	240	C	80	GAC	3	D	COK_2066	32762	31971	789	-1	Glycosyltransferase involved in LPS biosynthesis	240	T	80	GAT	3	D	Synonymous SNP
OVINE	contig00007	1	20813	C	BOVINE	contig00244	1	32537	G	substitution	COI_0127	21038	20274	762	-1	Glycosyltransferase involved in LPS biosynthesis	226	G	76	GAA	1	E	COK_2066	32762	31971	789	-1	Glycosyltransferase involved in LPS biosynthesis	226	C	76	CAA	1	Q	Nonsynonymous SNP
OVINE	contig00007	1	20817	A	BOVINE	contig00244	1	32541	G	substitution	COI_0127	21038	20274	762	-1	Glycosyltransferase involved in LPS biosynthesis	222	T	74	GCT	3	A	COK_2066	32762	31971	789	-1	Glycosyltransferase involved in LPS biosynthesis	222	C	74	GCC	3	A	Synonymous SNP
OVINE	contig00007	1	20834	A	BOVINE	contig00244	1	32558	C	substitution	COI_0127	21038	20274	762	-1	Glycosyltransferase involved in LPS biosynthesis	205	T	69	TCA	1	S	COK_2066	32762	31971	789	-1	Glycosyltransferase involved in LPS biosynthesis	205	G	69	GCA	1	A	Nonsynonymous SNP
OVINE	contig00007	1	20844	T	BOVINE	contig00244	1	32568	C	substitution	COI_0127	21038	20274	762	-1	Glycosyltransferase involved in LPS biosynthesis	195	A	65	TTA	3	L	COK_2066	32762	31971	789	-1	Glycosyltransferase involved in LPS biosynthesis	195	G	65	TTG	3	L	Synonymous SNP
OVINE	contig00007	1	20923	G	BOVINE	contig00244	1	32647	A	substitution	COI_0127	21038	20274	762	-1	Glycosyltransferase involved in LPS biosynthesis	116	C	39	TCA	2	S	COK_2066	32762	31971	789	-1	Glycosyltransferase involved in LPS biosynthesis	116	T	39	TTA	2	L	Nonsynonymous SNP
OVINE	contig00007	1	20927	T	BOVINE	contig00244	1	32651	C	substitution	COI_0127	21038	20274	762	-1	Glycosyltransferase involved in LPS biosynthesis	112	A	38	AAT	1	N	COK_2066	32762	31971	789	-1	Glycosyltransferase involved in LPS biosynthesis	112	G	38	GAT	1	D	Nonsynonymous SNP
OVINE	contig00007	1	20928	G	BOVINE	contig00244	1	32652	C	substitution	COI_0127	21038	20274	762	-1	Glycosyltransferase involved in LPS biosynthesis	111	C	37	CCC	3	P	COK_2066	32762	31971	789	-1	Glycosyltransferase involved in LPS biosynthesis	111	G	37	CCG	3	P	Synonymous SNP
OVINE	contig00007	1	21000	A	BOVINE	contig00244	1	32724	C	substitution	COI_0127	21038	20274	762	-1	Glycosyltransferase involved in LPS biosynthesis	39	T	13	GAT	3	D	COK_2066	32762	31971	789	-1	Glycosyltransferase involved in LPS biosynthesis	39	G	13	GAG	3	E	Nonsynonymous SNP
OVINE	contig00007	1	21011	T	BOVINE	contig00244	1	32735	A	substitution	COI_0127	21038	20274	762	-1	Glycosyltransferase involved in LPS biosynthesis	28	A	10	ACC	1	T	COK_2066	32762	31971	789	-1	Glycosyltransferase involved in LPS biosynthesis	28	T	10	TCC	1	S	Nonsynonymous SNP
OVINE	contig00007	1	21129	T	BOVINE	contig00244	1	32853	C	substitution	COI_0128	22151	21120	1029	-1	FIG134348: essential endopeptidase	1023	A	341	CCA	3	P	COK_2067	33875	32844	1029	-1	FIG134348: essential endopeptidase	1023	G	341	CCG	3	P	Synonymous SNP
OVINE	contig00007	1	21134	A	BOVINE	contig00244	1	32858	G	substitution	COI_0128	22151	21120	1029	-1	FIG134348: essential endopeptidase	1018	T	340	TCA	1	S	COK_2067	33875	32844	1029	-1	FIG134348: essential endopeptidase	1018	C	340	CCA	1	P	Nonsynonymous SNP
OVINE	contig00007	1	21147	T	BOVINE	contig00244	1	32871	A	substitution	COI_0128	22151	21120	1029	-1	FIG134348: essential endopeptidase	1005	A	335	GCA	3	A	COK_2067	33875	32844	1029	-1	FIG134348: essential endopeptidase	1005	T	335	GCT	3	A	Synonymous SNP
OVINE	contig00007	1	21156	A	BOVINE	contig00244	1	32880	G	substitution	COI_0128	22151	21120	1029	-1	FIG134348: essential endopeptidase	996	T	332	CCT	3	P	COK_2067	33875	32844	1029	-1	FIG134348: essential endopeptidase	996	C	332	CCC	3	P	Synonymous SNP
OVINE	contig00007	1	21162	G	BOVINE	contig00244	1	32886	T	substitution	COI_0128	22151	21120	1029	-1	FIG134348: essential endopeptidase	990	C	330	GTC	3	V	COK_2067	33875	32844	1029	-1	FIG134348: essential endopeptidase	990	A	330	GTA	3	V	Synonymous SNP
OVINE	contig00007	1	21165	A	BOVINE	contig00244	1	32889	G	substitution	COI_0128	22151	21120	1029	-1	FIG134348: essential endopeptidase	987	T	329	AGT	3	S	COK_2067	33875	32844	1029	-1	FIG134348: essential endopeptidase	987	C	329	AGC	3	S	Synonymous SNP
OVINE	contig00007	1	21171	A	BOVINE	contig00244	1	32895	G	substitution	COI_0128	22151	21120	1029	-1	FIG134348: essential endopeptidase	981	T	327	GGT	3	G	COK_2067	33875	32844	1029	-1	FIG134348: essential endopeptidase	981	C	327	AGC	3	S	Nonsynonymous SNP
OVINE	contig00007	1	21213	G	BOVINE	contig00244	1	32937	A	substitution	COI_0128	22151	21120	1029	-1	FIG134348: essential endopeptidase	939	C	313	ACC	3	T	COK_2067	33875	32844	1029	-1	FIG134348: essential endopeptidase	939	T	313	ACT	3	T	Synonymous SNP
OVINE	contig00007	1	21222	G	BOVINE	contig00244	1	32946	A	substitution	COI_0128	22151	21120	1029	-1	FIG134348: essential endopeptidase	930	C	310	ATC	3	I	COK_2067	33875	32844	1029	-1	FIG134348: essential endopeptidase	930	T	310	ATT	3	I	Synonymous SNP
OVINE	contig00007	1	21249	C	BOVINE	contig00244	1	32973	T	substitution	COI_0128	22151	21120	1029	-1	FIG134348: essential endopeptidase	903	G	301	CAG	3	Q	COK_2067	33875	32844	1029	-1	FIG134348: essential endopeptidase	903	A	301	CAA	3	Q	Synonymous SNP
OVINE	contig00007	1	21252	C	BOVINE	contig00244	1	32976	T	substitution	COI_0128	22151	21120	1029	-1	FIG134348: essential endopeptidase	900	G	300	CCG	3	P	COK_2067	33875	32844	1029	-1	FIG134348: essential endopeptidase	900	A	300	CCA	3	P	Synonymous SNP
OVINE	contig00007	1	21267	C	BOVINE	contig00244	1	32991	T	substitution	COI_0128	22151	21120	1029	-1	FIG134348: essential endopeptidase	885	G	295	GTG	3	V	COK_2067	33875	32844	1029	-1	FIG134348: essential endopeptidase	885	A	295	GTA	3	V	Synonymous SNP
OVINE	contig00007	1	21309	A	BOVINE	contig00244	1	33033	T	substitution	COI_0128	22151	21120	1029	-1	FIG134348: essential endopeptidase	843	T	281	CGT	3	R	COK_2067	33875	32844	1029	-1	FIG134348: essential endopeptidase	843	A	281	CGA	3	R	Synonymous SNP
OVINE	contig00007	1	21318	C	BOVINE	contig00244	1	33042	T	substitution	COI_0128	22151	21120	1029	-1	FIG134348: essential endopeptidase	834	G	278	AAG	3	K	COK_2067	33875	32844	1029	-1	FIG134348: essential endopeptidase	834	A	278	AAA	3	K	Synonymous SNP
OVINE	contig00007	1	21321	G	BOVINE	contig00244	1	33045	A	substitution	COI_0128	22151	21120	1029	-1	FIG134348: essential endopeptidase	831	C	277	AAC	3	N	COK_2067	33875	32844	1029	-1	FIG134348: essential endopeptidase	831	T	277	AAT	3	N	Synonymous SNP
OVINE	contig00007	1	21330	C	BOVINE	contig00244	1	33054	T	substitution	COI_0128	22151	21120	1029	-1	FIG134348: essential endopeptidase	822	G	274	GTG	3	V	COK_2067	33875	32844	1029	-1	FIG134348: essential endopeptidase	822	A	274	GTA	3	V	Synonymous SNP
OVINE	contig00007	1	21333	T	BOVINE	contig00244	1	33057	G	substitution	COI_0128	22151	21120	1029	-1	FIG134348: essential endopeptidase	819	A	273	GGA	3	G	COK_2067	33875	32844	1029	-1	FIG134348: essential endopeptidase	819	C	273	GGC	3	G	Synonymous SNP
OVINE	contig00007	1	21336	C	BOVINE	contig00244	1	33060	G	substitution	COI_0128	22151	21120	1029	-1	FIG134348: essential endopeptidase	816	G	272	GGG	3	G	COK_2067	33875	32844	1029	-1	FIG134348: essential endopeptidase	816	C	272	GGC	3	G	Synonymous SNP
OVINE	contig00007	1	21345	C	BOVINE	contig00244	1	33069	T	substitution	COI_0128	22151	21120	1029	-1	FIG134348: essential endopeptidase	807	G	269	GTG	3	V	COK_2067	33875	32844	1029	-1	FIG134348: essential endopeptidase	807	A	269	GTA	3	V	Synonymous SNP
OVINE	contig00007	1	21350	G	BOVINE	contig00244	1	33074	A	substitution	COI_0128	22151	21120	1029	-1	FIG134348: essential endopeptidase	802	C	268	CTA	1	L	COK_2067	33875	32844	1029	-1	FIG134348: essential endopeptidase	802	T	268	TTA	1	L	Synonymous SNP
OVINE	contig00007	1	21360	A	BOVINE	contig00244	1	33084	G	substitution	COI_0128	22151	21120	1029	-1	FIG134348: essential endopeptidase	792	T	264	GGT	3	G	COK_2067	33875	32844	1029	-1	FIG134348: essential endopeptidase	792	C	264	GGC	3	G	Synonymous SNP
OVINE	contig00007	1	21369	T	BOVINE	contig00244	1	33093	C	substitution	COI_0128	22151	21120	1029	-1	FIG134348: essential endopeptidase	783	A	261	GAA	3	E	COK_2067	33875	32844	1029	-1	FIG134348: essential endopeptidase	783	G	261	GAG	3	E	Synonymous SNP
OVINE	contig00007	1	21381	T	BOVINE	contig00244	1	33105	C	substitution	COI_0128	22151	21120	1029	-1	FIG134348: essential endopeptidase	771	A	257	AAA	3	K	COK_2067	33875	32844	1029	-1	FIG134348: essential endopeptidase	771	G	257	AAG	3	K	Synonymous SNP
OVINE	contig00007	1	21408	T	BOVINE	contig00244	1	33132	C	substitution	COI_0128	22151	21120	1029	-1	FIG134348: essential endopeptidase	744	A	248	GTA	3	V	COK_2067	33875	32844	1029	-1	FIG134348: essential endopeptidase	744	G	248	GTG	3	V	Synonymous SNP
OVINE	contig00007	1	21411	A	BOVINE	contig00244	1	33135	G	substitution	COI_0128	22151	21120	1029	-1	FIG134348: essential endopeptidase	741	T	247	GCT	3	A	COK_2067	33875	32844	1029	-1	FIG134348: essential endopeptidase	741	C	247	GCC	3	A	Synonymous SNP
OVINE	contig00007	1	21495	A	BOVINE	contig00244	1	33219	C	substitution	COI_0128	22151	21120	1029	-1	FIG134348: essential endopeptidase	657	T	219	GCT	3	A	COK_2067	33875	32844	1029	-1	FIG134348: essential endopeptidase	657	G	219	GCG	3	A	Synonymous SNP
OVINE	contig00007	1	21504	C	BOVINE	contig00244	1	33228	G	substitution	COI_0128	22151	21120	1029	-1	FIG134348: essential endopeptidase	648	G	216	ACG	3	T	COK_2067	33875	32844	1029	-1	FIG134348: essential endopeptidase	648	C	216	ACC	3	T	Synonymous SNP
OVINE	contig00007	1	21513	G	BOVINE	contig00244	1	33237	A	substitution	COI_0128	22151	21120	1029	-1	FIG134348: essential endopeptidase	639	C	213	GGC	3	G	COK_2067	33875	32844	1029	-1	FIG134348: essential endopeptidase	639	T	213	GGT	3	G	Synonymous SNP
OVINE	contig00007	1	21516	C	BOVINE	contig00244	1	33240	G	substitution	COI_0128	22151	21120	1029	-1	FIG134348: essential endopeptidase	636	G	212	TCG	3	S	COK_2067	33875	32844	1029	-1	FIG134348: essential endopeptidase	636	C	212	TCC	3	S	Synonymous SNP
OVINE	contig00007	1	21531	T	BOVINE	contig00244	1	33255	C	substitution	COI_0128	22151	21120	1029	-1	FIG134348: essential endopeptidase	621	A	207	CTA	3	L	COK_2067	33875	32844	1029	-1	FIG134348: essential endopeptidase	621	G	207	CTG	3	L	Synonymous SNP
OVINE	contig00007	1	21534	G	BOVINE	contig00244	1	33258	T	substitution	COI_0128	22151	21120	1029	-1	FIG134348: essential endopeptidase	618	C	206	GGC	3	G	COK_2067	33875	32844	1029	-1	FIG134348: essential endopeptidase	618	A	206	GGA	3	G	Synonymous SNP
OVINE	contig00007	1	21537	T	BOVINE	contig00244	1	33261	C	substitution	COI_0128	22151	21120	1029	-1	FIG134348: essential endopeptidase	615	A	205	CCA	3	P	COK_2067	33875	32844	1029	-1	FIG134348: essential endopeptidase	615	G	205	CCG	3	P	Synonymous SNP
OVINE	contig00007	1	21546	A	BOVINE	contig00244	1	33270	G	substitution	COI_0128	22151	21120	1029	-1	FIG134348: essential endopeptidase	606	T	202	ACT	3	T	COK_2067	33875	32844	1029	-1	FIG134348: essential endopeptidase	606	C	202	ACC	3	T	Synonymous SNP
OVINE	contig00007	1	21552	C	BOVINE	contig00244	1	33276	T	substitution	COI_0128	22151	21120	1029	-1	FIG134348: essential endopeptidase	600	G	200	CCG	3	P	COK_2067	33875	32844	1029	-1	FIG134348: essential endopeptidase	600	A	200	CCA	3	P	Synonymous SNP
OVINE	contig00007	1	21570	G	BOVINE	contig00244	1	33294	A	substitution	COI_0128	22151	21120	1029	-1	FIG134348: essential endopeptidase	582	C	194	CGC	3	R	COK_2067	33875	32844	1029	-1	FIG134348: essential endopeptidase	582	T	194	CGT	3	R	Synonymous SNP
OVINE	contig00007	1	21579	T	BOVINE	contig00244	1	33303	C	substitution	COI_0128	22151	21120	1029	-1	FIG134348: essential endopeptidase	573	A	191	GAA	3	E	COK_2067	33875	32844	1029	-1	FIG134348: essential endopeptidase	573	G	191	ACG	3	T	Nonsynonymous SNP
OVINE	contig00007	1	21944	G	BOVINE	contig00244	1	33668	T	substitution	COI_0128	22151	21120	1029	-1	FIG134348: essential endopeptidase	208	C	70	CCC	1	P	COK_2067	33875	32844	1029	-1	FIG134348: essential endopeptidase	208	A	70	ACC	1	T	Nonsynonymous SNP
OVINE	contig00007	1	22280	T	BOVINE	contig00244	1	34004	A	substitution	COI_0129	23003	22224	777	-1	Probable component of the lipoprotein assembly complex (forms a complex with YaeT2C YfgL2C and NlpB)	724	A	242	AAT	1	N	COK_2068	34727	33948	777	-1	Probable component of the lipoprotein assembly complex (forms a complex with YaeT2C YfgL2C and NlpB)	724	T	242	TAT	1	Y	Nonsynonymous SNP
OVINE	contig00007	1	27775	T	BOVINE	contig00244	1	39499	C	substitution	COI_0136	27157	28383	1224	1	Serine transporter	619	T	207	TCG	1	S	COK_2075	38881	40107	1224	1	Serine transporter	619	C	207	CCG	1	P	Nonsynonymous SNP
OVINE	contig00007	1	28268	T	BOVINE	contig00244	1	39992	G	substitution	COI_0136	27157	28383	1224	1	Serine transporter	1112	T	371	GTC	2	V	COK_2075	38881	40107	1224	1	Serine transporter	1112	G	371	GGC	2	G	Nonsynonymous SNP
OVINE	contig00007	1	40364	C	BOVINE	contig00244	1	52088	T	substitution	COI_0148	41326	40007	1317	-1	RNA methyltransferase2C TrmA family	963	G	321	GTG	3	V	COK_2087	53050	51731	1317	-1	RNA methyltransferase2C TrmA family	963	A	321	GTA	3	V	Synonymous SNP
OVINE	contig00007	1	41321	C	BOVINE	contig00244	1	53045	A	substitution	COI_0148	41326	40007	1317	-1	RNA methyltransferase2C TrmA family	6	G	2	GCG	3	A	COK_2087	53050	51731	1317	-1	RNA methyltransferase2C TrmA family	6	T	2	GCT	3	A	Synonymous SNP
OVINE	contig00007	1	2736	C	BOVINE	contig00244	1	14410	T	substitution	COI_0107	1506	3941	2433	1	Glycerol-3-phosphate acyltransferase	1231	C	411	CCT	1	P	COK_2045	13180	15615	2433	1	Glycerol-3-phosphate acyltransferase	1231	T	411	TCT	1	S	Nonsynonymous SNP
OVINE	contig00007	1	3130	A	BOVINE	contig00244	1	14804	G	substitution	COI_0107	1506	3941	2433	1	Glycerol-3-phosphate acyltransferase	1625	A	542	GAA	2	E	COK_2045	13180	15615	2433	1	Glycerol-3-phosphate acyltransferase	1625	G	542	GGA	2	G	Nonsynonymous SNP
OVINE	contig00007	1	3667	C	BOVINE	contig00244	1	15341	A	substitution	COI_0107	1506	3941	2433	1	Glycerol-3-phosphate acyltransferase	2162	C	721	TCT	2	S	COK_2045	13180	15615	2433	1	Glycerol-3-phosphate acyltransferase	2162	A	721	TAT	2	Y	Nonsynonymous SNP
OVINE	contig00007	1	4878	G	BOVINE	contig00244	1	16552	A	substitution	COI_0109	5706	4807	897	-1	hypothetical protein	829	C	277	CCG	1	P	COK_2047	17377	16481	894	-1	Transcriptional regulator2C AraC family	826	T	276	TCG	1	S	Nonsynonymous SNP
OVINE	contig00007	1	5117	C	BOVINE	contig00244	1	16791	T	substitution	COI_0109	5706	4807	897	-1	hypothetical protein	590	G	197	CGC	2	R	COK_2047	17377	16481	894	-1	Transcriptional regulator2C AraC family	587	A	196	CAC	2	H	Nonsynonymous SNP
OVINE	contig00007	1	5174	A	BOVINE	contig00244	1	NA	-	deletion in BOVINE contig00244	COI_0109	5706	4807	897	-1	hypothetical protein	533	T	178	CTT	2	L	COK_2047	17377	16481	894	-1	Transcriptional regulator2C AraC family	NA	NA	NA	NA	NA	NA
OVINE	contig00007	1	5175	G	BOVINE	contig00244	1	NA	-	deletion in BOVINE contig00244	COI_0109	5706	4807	897	-1	hypothetical protein	532	C	178	CTT	1	L	COK_2047	17377	16481	894	-1	Transcriptional regulator2C AraC family	NA	NA	NA	NA	NA	NA
OVINE	contig00007	1	5176	A	BOVINE	contig00244	1	NA	-	deletion in BOVINE contig00244	COI_0109	5706	4807	897	-1	hypothetical protein	531	T	177	CAT	3	H	COK_2047	17377	16481	894	-1	Transcriptional regulator2C AraC family	NA	NA	NA	NA	NA	NA
OVINE	contig00007	1	8464	A	BOVINE	contig00244	1	20135	T	substitution	COI_0113	7296	8561	1263	1	Phosphoribosylglycinamide formyltransferase 2	1169	A	390	CAC	2	H	COK_2051	18967	20232	1263	1	Phosphoribosylglycinamide formyltransferase 2	1169	T	390	CTC	2	L	Nonsynonymous SNP
OVINE	contig00007	1	11329	G	BOVINE	contig00244	1	23000	A	substitution	COI_0115	10347	12194	1845	1	Dihydroxy-acid dehydratase	983	G	328	CGT	2	R	COK_2054	22018	23865	1845	1	Dihydroxy-acid dehydratase	983	A	328	CAT	2	H	Nonsynonymous SNP
OVINE	contig00007	1	11645	G	BOVINE	contig00244	1	23316	A	substitution	COI_0115	10347	12194	1845	1	Dihydroxy-acid dehydratase	1299	G	433	GGG	3	G	COK_2054	22018	23865	1845	1	Dihydroxy-acid dehydratase	1299	A	433	GGA	3	G	Synonymous SNP
OVINE	contig00007	1	12904	T	BOVINE	contig00244	1	24575	C	substitution	COI_0117	13372	12707	663	-1	Putative TEGT family carrier/transport protein	469	A	157	ACA	1	T	COK_2056	25043	24378	663	-1	Putative TEGT family carrier/transport protein	469	G	157	GCA	1	A	Nonsynonymous SNP
OVINE	contig00007	1	13364	A	BOVINE	contig00244	1	25035	G	substitution	COI_0117	13372	12707	663	-1	Putative TEGT family carrier/transport protein	9	T	3	AAT	3	N	COK_2056	25043	24378	663	-1	Putative TEGT family carrier/transport protein	9	C	3	AAC	3	N	Synonymous SNP
OVINE	contig00007	1	14874	T	BOVINE	contig00244	1	26550	G	substitution	COI_0119	14204	16042	1836	1	Excinuclease ABC subunit C	671	T	224	GTT	2	V	COK_2058	25880	27718	1836	1	Excinuclease ABC subunit C	671	G	224	GGT	2	G	Nonsynonymous SNP
OVINE	contig00007	1	15644	A	BOVINE	contig00244	1	27320	G	substitution	COI_0119	14204	16042	1836	1	Excinuclease ABC subunit C	1441	A	481	ACT	1	T	COK_2058	25880	27718	1836	1	Excinuclease ABC subunit C	1441	G	481	GCT	1	A	Nonsynonymous SNP
OVINE	contig00007	1	15673	T	BOVINE	contig00244	1	27349	G	substitution	COI_0119	14204	16042	1836	1	Excinuclease ABC subunit C	1470	T	490	TCT	3	S	COK_2058	25880	27718	1836	1	Excinuclease ABC subunit C	1470	G	490	TCG	3	S	Synonymous SNP
OVINE	contig00007	1	18091	G	BOVINE	contig00244	1	29767	A	substitution	COI_0125	19870	18071	1797	-1	ATP-dependent DNA helicase RecQ	1780	C	594	CAT	1	H	COK_2064	31546	29747	1797	-1	ATP-dependent DNA helicase RecQ	1780	T	594	TAT	1	Y	Nonsynonymous SNP
OVINE	contig00007	1	18197	T	BOVINE	contig00244	1	29873	C	substitution	COI_0125	19870	18071	1797	-1	ATP-dependent DNA helicase RecQ	1674	A	558	ATA	3	I	COK_2064	31546	29747	1797	-1	ATP-dependent DNA helicase RecQ	1674	G	558	ATG	3	M	Nonsynonymous SNP
OVINE	contig00007	1	18716	T	BOVINE	contig00244	1	30392	G	substitution	COI_0125	19870	18071	1797	-1	ATP-dependent DNA helicase RecQ	1155	A	385	CGA	3	R	COK_2064	31546	29747	1797	-1	ATP-dependent DNA helicase RecQ	1155	C	385	CGC	3	R	Synonymous SNP
OVINE	contig00007	1	18853	G	BOVINE	contig00244	1	30529	A	substitution	COI_0125	19870	18071	1797	-1	ATP-dependent DNA helicase RecQ	1018	C	340	CTA	1	L	COK_2064	31546	29747	1797	-1	ATP-dependent DNA helicase RecQ	1018	T	340	TTA	1	L	Synonymous SNP
OVINE	contig00007	1	18869	C	BOVINE	contig00244	1	30545	A	substitution	COI_0125	19870	18071	1797	-1	ATP-dependent DNA helicase RecQ	1002	G	334	CCG	3	P	COK_2064	31546	29747	1797	-1	ATP-dependent DNA helicase RecQ	1002	T	334	CCT	3	P	Synonymous SNP
OVINE	contig00007	1	18872	G	BOVINE	contig00244	1	30548	A	substitution	COI_0125	19870	18071	1797	-1	ATP-dependent DNA helicase RecQ	999	C	333	GAC	3	D	COK_2064	31546	29747	1797	-1	ATP-dependent DNA helicase RecQ	999	T	333	GAT	3	D	Synonymous SNP
OVINE	contig00007	1	18875	G	BOVINE	contig00244	1	30551	A	substitution	COI_0125	19870	18071	1797	-1	ATP-dependent DNA helicase RecQ	996	C	332	TAC	3	Y	COK_2064	31546	29747	1797	-1	ATP-dependent DNA helicase RecQ	996	T	332	TAT	3	Y	Synonymous SNP
OVINE	contig00007	1	18887	C	BOVINE	contig00244	1	30563	G	substitution	COI_0125	19870	18071	1797	-1	ATP-dependent DNA helicase RecQ	984	G	328	GCG	3	A	COK_2064	31546	29747	1797	-1	ATP-dependent DNA helicase RecQ	984	C	328	GCC	3	A	Synonymous SNP
OVINE	contig00007	1	18893	G	BOVINE	contig00244	1	30569	A	substitution	COI_0125	19870	18071	1797	-1	ATP-dependent DNA helicase RecQ	978	C	326	TCC	3	S	COK_2064	31546	29747	1797	-1	ATP-dependent DNA helicase RecQ	978	T	326	TCT	3	S	Synonymous SNP
OVINE	contig00007	1	18896	G	BOVINE	contig00244	1	30572	A	substitution	COI_0125	19870	18071	1797	-1	ATP-dependent DNA helicase RecQ	975	C	325	CCC	3	P	COK_2064	31546	29747	1797	-1	ATP-dependent DNA helicase RecQ	975	T	325	CCT	3	P	Synonymous SNP
OVINE	contig00007	1	18901	A	BOVINE	contig00244	1	30577	G	substitution	COI_0125	19870	18071	1797	-1	ATP-dependent DNA helicase RecQ	970	T	324	TTG	1	L	COK_2064	31546	29747	1797	-1	ATP-dependent DNA helicase RecQ	970	C	324	CTC	1	L	Synonymous SNP
OVINE	contig00007	1	18905	G	BOVINE	contig00244	1	30581	A	substitution	COI_0125	19870	18071	1797	-1	ATP-dependent DNA helicase RecQ	966	C	322	GAC	3	D	COK_2064	31546	29747	1797	-1	ATP-dependent DNA helicase RecQ	966	T	322	GAT	3	D	Synonymous SNP
OVINE	contig00007	1	18953	C	BOVINE	contig00244	1	30629	A	substitution	COI_0125	19870	18071	1797	-1	ATP-dependent DNA helicase RecQ	918	G	306	CCG	3	P	COK_2064	31546	29747	1797	-1	ATP-dependent DNA helicase RecQ	918	T	306	CCT	3	P	Synonymous SNP
OVINE	contig00007	1	19070	C	BOVINE	contig00244	1	30746	T	substitution	COI_0125	19870	18071	1797	-1	ATP-dependent DNA helicase RecQ	801	G	267	CGG	3	R	COK_2064	31546	29747	1797	-1	ATP-dependent DNA helicase RecQ	801	A	267	AGA	3	R	Synonymous SNP
OVINE	contig00007	1	19072	G	BOVINE	contig00244	1	30748	T	substitution	COI_0125	19870	18071	1797	-1	ATP-dependent DNA helicase RecQ	799	C	267	CGG	1	R	COK_2064	31546	29747	1797	-1	ATP-dependent DNA helicase RecQ	799	A	267	AGA	1	R	Synonymous SNP
OVINE	contig00007	1	19118	G	BOVINE	contig00244	1	30794	A	substitution	COI_0125	19870	18071	1797	-1	ATP-dependent DNA helicase RecQ	753	C	251	CGC	3	R	COK_2064	31546	29747	1797	-1	ATP-dependent DNA helicase RecQ	753	T	251	CGT	3	R	Synonymous SNP
OVINE	contig00007	1	19157	A	BOVINE	contig00244	1	30833	G	substitution	COI_0125	19870	18071	1797	-1	ATP-dependent DNA helicase RecQ	714	T	238	CGT	3	R	COK_2064	31546	29747	1797	-1	ATP-dependent DNA helicase RecQ	714	C	238	CGC	3	R	Synonymous SNP
OVINE	contig00007	1	19160	G	BOVINE	contig00244	1	30836	A	substitution	COI_0125	19870	18071	1797	-1	ATP-dependent DNA helicase RecQ	711	C	237	AGC	3	S	COK_2064	31546	29747	1797	-1	ATP-dependent DNA helicase RecQ	711	T	237	AGT	3	S	Synonymous SNP
OVINE	contig00007	1	19166	A	BOVINE	contig00244	1	30842	G	substitution	COI_0125	19870	18071	1797	-1	ATP-dependent DNA helicase RecQ	705	T	235	TGT	3	C	COK_2064	31546	29747	1797	-1	ATP-dependent DNA helicase RecQ	705	C	235	TGC	3	C	Synonymous SNP
OVINE	contig00007	1	19178	T	BOVINE	contig00244	1	30854	A	substitution	COI_0125	19870	18071	1797	-1	ATP-dependent DNA helicase RecQ	693	A	231	GGA	3	G	COK_2064	31546	29747	1797	-1	ATP-dependent DNA helicase RecQ	693	T	231	GGT	3	G	Synonymous SNP
OVINE	contig00007	1	19181	A	BOVINE	contig00244	1	30857	G	substitution	COI_0125	19870	18071	1797	-1	ATP-dependent DNA helicase RecQ	690	T	230	AGT	3	S	COK_2064	31546	29747	1797	-1	ATP-dependent DNA helicase RecQ	690	C	230	AGC	3	S	Synonymous SNP
OVINE	contig00007	1	19187	A	BOVINE	contig00244	1	30863	G	substitution	COI_0125	19870	18071	1797	-1	ATP-dependent DNA helicase RecQ	684	T	228	GGT	3	G	COK_2064	31546	29747	1797	-1	ATP-dependent DNA helicase RecQ	684	C	228	GGC	3	G	Synonymous SNP
OVINE	contig00007	1	19205	G	BOVINE	contig00244	1	30881	T	substitution	COI_0125	19870	18071	1797	-1	ATP-dependent DNA helicase RecQ	666	C	222	TTC	3	F	COK_2064	31546	29747	1797	-1	ATP-dependent DNA helicase RecQ	666	A	222	TTA	3	L	Nonsynonymous SNP
OVINE	contig00007	1	19262	G	BOVINE	contig00244	1	30938	T	substitution	COI_0125	19870	18071	1797	-1	ATP-dependent DNA helicase RecQ	609	C	203	CCC	3	P	COK_2064	31546	29747	1797	-1	ATP-dependent DNA helicase RecQ	609	A	203	CCA	3	P	Synonymous SNP
OVINE	contig00007	1	19274	G	BOVINE	contig00244	1	30950	A	substitution	COI_0125	19870	18071	1797	-1	ATP-dependent DNA helicase RecQ	597	C	199	AGC	3	S	COK_2064	31546	29747	1797	-1	ATP-dependent DNA helicase RecQ	597	T	199	AGT	3	S	Synonymous SNP
OVINE	contig00007	1	19322	A	BOVINE	contig00244	1	30998	G	substitution	COI_0125	19870	18071	1797	-1	ATP-dependent DNA helicase RecQ	549	T	183	GAT	3	D	COK_2064	31546	29747	1797	-1	ATP-dependent DNA helicase RecQ	549	C	183	GAC	3	D	Synonymous SNP
OVINE	contig00007	1	19367	C	BOVINE	contig00244	1	31043	A	substitution	COI_0125	19870	18071	1797	-1	ATP-dependent DNA helicase RecQ	504	G	168	CCG	3	P	COK_2064	31546	29747	1797	-1	ATP-dependent DNA helicase RecQ	504	T	168	CCT	3	P	Synonymous SNP
OVINE	contig00007	1	19370	C	BOVINE	contig00244	1	31046	T	substitution	COI_0125	19870	18071	1797	-1	ATP-dependent DNA helicase RecQ	501	G	167	GTG	3	V	COK_2064	31546	29747	1797	-1	ATP-dependent DNA helicase RecQ	501	A	167	GTA	3	V	Synonymous SNP
OVINE	contig00007	1	19375	C	BOVINE	contig00244	1	31051	T	substitution	COI_0125	19870	18071	1797	-1	ATP-dependent DNA helicase RecQ	496	G	166	GAT	1	D	COK_2064	31546	29747	1797	-1	ATP-dependent DNA helicase RecQ	496	A	166	AAT	1	N	Nonsynonymous SNP
OVINE	contig00007	1	19405	G	BOVINE	contig00244	1	31081	A	substitution	COI_0125	19870	18071	1797	-1	ATP-dependent DNA helicase RecQ	466	C	156	CTA	1	L	COK_2064	31546	29747	1797	-1	ATP-dependent DNA helicase RecQ	466	T	156	TTA	1	L	Synonymous SNP
OVINE	contig00007	1	19430	T	BOVINE	contig00244	1	31106	A	substitution	COI_0125	19870	18071	1797	-1	ATP-dependent DNA helicase RecQ	441	A	147	GGA	3	G	COK_2064	31546	29747	1797	-1	ATP-dependent DNA helicase RecQ	441	T	147	GGT	3	G	Synonymous SNP
OVINE	contig00007	1	19463	T	BOVINE	contig00244	1	31139	C	substitution	COI_0125	19870	18071	1797	-1	ATP-dependent DNA helicase RecQ	408	A	136	GCA	3	A	COK_2064	31546	29747	1797	-1	ATP-dependent DNA helicase RecQ	408	G	136	GCG	3	A	Synonymous SNP
OVINE	contig00007	1	19475	G	BOVINE	contig00244	1	31151	A	substitution	COI_0125	19870	18071	1797	-1	ATP-dependent DNA helicase RecQ	396	C	132	ATC	3	I	COK_2064	31546	29747	1797	-1	ATP-dependent DNA helicase RecQ	396	T	132	ATT	3	I	Synonymous SNP
OVINE	contig00007	1	19526	C	BOVINE	contig00244	1	31202	A	substitution	COI_0125	19870	18071	1797	-1	ATP-dependent DNA helicase RecQ	345	G	115	CCG	3	P	COK_2064	31546	29747	1797	-1	ATP-dependent DNA helicase RecQ	345	T	115	CCT	3	P	Synonymous SNP
OVINE	contig00007	1	19529	T	BOVINE	contig00244	1	31205	G	substitution	COI_0125	19870	18071	1797	-1	ATP-dependent DNA helicase RecQ	342	A	114	TCA	3	S	COK_2064	31546	29747	1797	-1	ATP-dependent DNA helicase RecQ	342	C	114	TCC	3	S	Synonymous SNP
OVINE	contig00007	1	19550	C	BOVINE	contig00244	1	31226	T	substitution	COI_0125	19870	18071	1797	-1	ATP-dependent DNA helicase RecQ	321	G	107	CAG	3	Q	COK_2064	31546	29747	1797	-1	ATP-dependent DNA helicase RecQ	321	A	107	CAA	3	Q	Synonymous SNP
OVINE	contig00007	1	19553	A	BOVINE	contig00244	1	31229	C	substitution	COI_0125	19870	18071	1797	-1	ATP-dependent DNA helicase RecQ	318	T	106	GGT	3	G	COK_2064	31546	29747	1797	-1	ATP-dependent DNA helicase RecQ	318	G	106	GGG	3	G	Synonymous SNP
OVINE	contig00007	1	20038	A	BOVINE	contig00244	1	31739	G	substitution	COI_0126	20259	19954	303	-1	Frataxin homolog CyaY2C facilitates iron supply for heme A synthesis or Fe-S cluster assembly	222	T	74	GGT	3	G	COK_2065	31960	31655	303	-1	Frataxin homolog CyaY2C facilitates iron supply for heme A synthesis or Fe-S cluster assembly	222	C	74	GGC	3	G	Synonymous SNP
OVINE	contig00007	1	20041	C	BOVINE	contig00244	1	31742	T	substitution	COI_0126	20259	19954	303	-1	Frataxin homolog CyaY2C facilitates iron supply for heme A synthesis or Fe-S cluster assembly	219	G	73	GAG	3	E	COK_2065	31960	31655	303	-1	Frataxin homolog CyaY2C facilitates iron supply for heme A synthesis or Fe-S cluster assembly	219	A	73	GAA	3	E	Synonymous SNP
OVINE	contig00007	1	20044	G	BOVINE	contig00244	1	31745	T	substitution	COI_0126	20259	19954	303	-1	Frataxin homolog CyaY2C facilitates iron supply for heme A synthesis or Fe-S cluster assembly	216	C	72	GTC	3	V	COK_2065	31960	31655	303	-1	Frataxin homolog CyaY2C facilitates iron supply for heme A synthesis or Fe-S cluster assembly	216	A	72	GTA	3	V	Synonymous SNP
OVINE	contig00007	1	20053	G	BOVINE	contig00244	1	31754	A	substitution	COI_0126	20259	19954	303	-1	Frataxin homolog CyaY2C facilitates iron supply for heme A synthesis or Fe-S cluster assembly	207	C	69	TTC	3	F	COK_2065	31960	31655	303	-1	Frataxin homolog CyaY2C facilitates iron supply for heme A synthesis or Fe-S cluster assembly	207	T	69	TTT	3	F	Synonymous SNP
OVINE	contig00007	1	20062	T	BOVINE	contig00244	1	31763	A	substitution	COI_0126	20259	19954	303	-1	Frataxin homolog CyaY2C facilitates iron supply for heme A synthesis or Fe-S cluster assembly	198	A	66	GGA	3	G	COK_2065	31960	31655	303	-1	Frataxin homolog CyaY2C facilitates iron supply for heme A synthesis or Fe-S cluster assembly	198	T	66	GGT	3	G	Synonymous SNP
OVINE	contig00007	1	20065	G	BOVINE	contig00244	1	31766	A	substitution	COI_0126	20259	19954	303	-1	Frataxin homolog CyaY2C facilitates iron supply for heme A synthesis or Fe-S cluster assembly	195	C	65	GGC	3	G	COK_2065	31960	31655	303	-1	Frataxin homolog CyaY2C facilitates iron supply for heme A synthesis or Fe-S cluster assembly	195	T	65	GGT	3	G	Synonymous SNP
OVINE	contig00007	1	20068	T	BOVINE	contig00244	1	31769	C	substitution	COI_0126	20259	19954	303	-1	Frataxin homolog CyaY2C facilitates iron supply for heme A synthesis or Fe-S cluster assembly	192	A	64	TTA	3	L	COK_2065	31960	31655	303	-1	Frataxin homolog CyaY2C facilitates iron supply for heme A synthesis or Fe-S cluster assembly	192	G	64	TTG	3	L	Synonymous SNP
OVINE	contig00007	1	20116	A	BOVINE	contig00244	1	31817	G	substitution	COI_0126	20259	19954	303	-1	Frataxin homolog CyaY2C facilitates iron supply for heme A synthesis or Fe-S cluster assembly	144	T	48	ATT	3	I	COK_2065	31960	31655	303	-1	Frataxin homolog CyaY2C facilitates iron supply for heme A synthesis or Fe-S cluster assembly	144	C	48	ATC	3	I	Synonymous SNP
OVINE	contig00007	1	20125	A	BOVINE	contig00244	1	31826	C	substitution	COI_0126	20259	19954	303	-1	Frataxin homolog CyaY2C facilitates iron supply for heme A synthesis or Fe-S cluster assembly	135	T	45	TCT	3	S	COK_2065	31960	31655	303	-1	Frataxin homolog CyaY2C facilitates iron supply for heme A synthesis or Fe-S cluster assembly	135	G	45	TCG	3	S	Synonymous SNP
OVINE	contig00007	1	20140	A	BOVINE	contig00244	1	31841	G	substitution	COI_0126	20259	19954	303	-1	Frataxin homolog CyaY2C facilitates iron supply for heme A synthesis or Fe-S cluster assembly	120	T	40	ACT	3	T	COK_2065	31960	31655	303	-1	Frataxin homolog CyaY2C facilitates iron supply for heme A synthesis or Fe-S cluster assembly	120	C	40	ACC	3	T	Synonymous SNP
OVINE	contig00007	1	20176	T	BOVINE	contig00244	1	31877	G	substitution	COI_0126	20259	19954	303	-1	Frataxin homolog CyaY2C facilitates iron supply for heme A synthesis or Fe-S cluster assembly	84	A	28	GTA	3	V	COK_2065	31960	31655	303	-1	Frataxin homolog CyaY2C facilitates iron supply for heme A synthesis or Fe-S cluster assembly	84	C	28	GTC	3	V	Synonymous SNP
OVINE	contig00007	1	20191	A	BOVINE	contig00244	1	31892	G	substitution	COI_0126	20259	19954	303	-1	Frataxin homolog CyaY2C facilitates iron supply for heme A synthesis or Fe-S cluster assembly	69	T	23	GAT	3	D	COK_2065	31960	31655	303	-1	Frataxin homolog CyaY2C facilitates iron supply for heme A synthesis or Fe-S cluster assembly	69	C	23	GAC	3	D	Synonymous SNP
OVINE	contig00007	1	20221	A	BOVINE	contig00244	1	31922	T	substitution	COI_0126	20259	19954	303	-1	Frataxin homolog CyaY2C facilitates iron supply for heme A synthesis or Fe-S cluster assembly	39	T	13	GTT	3	V	COK_2065	31960	31655	303	-1	Frataxin homolog CyaY2C facilitates iron supply for heme A synthesis or Fe-S cluster assembly	39	A	13	GTA	3	V	Synonymous SNP
OVINE	contig00007	1	20227	T	BOVINE	contig00244	1	31928	C	substitution	COI_0126	20259	19954	303	-1	Frataxin homolog CyaY2C facilitates iron supply for heme A synthesis or Fe-S cluster assembly	33	A	11	GAA	3	E	COK_2065	31960	31655	303	-1	Frataxin homolog CyaY2C facilitates iron supply for heme A synthesis or Fe-S cluster assembly	33	G	11	GAG	3	E	Synonymous SNP
OVINE	contig00007	1	20233	T	BOVINE	contig00244	1	31934	G	substitution	COI_0126	20259	19954	303	-1	Frataxin homolog CyaY2C facilitates iron supply for heme A synthesis or Fe-S cluster assembly	27	A	9	GCA	3	A	COK_2065	31960	31655	303	-1	Frataxin homolog CyaY2C facilitates iron supply for heme A synthesis or Fe-S cluster assembly	27	C	9	GCC	3	A	Synonymous SNP
OVINE	contig00013	1	1157	A	BOVINE	contig00244	1	7858	C	substitution	COI_0196	1193	1059	132	-1	23S rRNA (Uracil-5-) -methyltransferase rumB	37	T	13	TCT	1	S	COK_2036	7894	7676	216	-1	23S rRNA (Uracil-5-) -methyltransferase rumB	37	G	13	GCT	1	A	Nonsynonymous SNP
OVINE	contig00013	1	1504	G	BOVINE	contig00244	1	8205	A	substitution	COI_0197	2007	1429	576	-1	Superoxide dismutase [Cu-Zn] precursor	504	C	168	GGC	3	G	COK_2037	8255	8130	123	-1	Superoxide dismutase [Cu-Zn] precursor	51	T	17	GGT	3	G	Synonymous SNP
OVINE	contig00013	1	1733	C	BOVINE	contig00244	1	NA	-	deletion in BOVINE contig00244	COI_0197	2007	1429	576	-1	Superoxide dismutase [Cu-Zn] precursor	275	G	92	TGT	2	C	COK_2038	8706	8431	273	-1	Superoxide dismutase [Cu-Zn] precursor	NA	NA	NA	NA	NA	NA
OVINE	contig00013	1	1734	A	BOVINE	contig00244	1	NA	-	deletion in BOVINE contig00244	COI_0197	2007	1429	576	-1	Superoxide dismutase [Cu-Zn] precursor	274	T	92	TGT	1	C	COK_2038	8706	8431	273	-1	Superoxide dismutase [Cu-Zn] precursor	NA	NA	NA	NA	NA	NA
OVINE	contig00013	1	2241	G	BOVINE	contig00244	1	8940	A	substitution	COI_0199	2799	2218	579	-1	23S rRNA (Uracil-5-) -methyltransferase rumB	559	C	187	CTT	1	L	COK_2040	9498	8917	579	-1	23S rRNA (Uracil-5-) -methyltransferase rumB	559	T	187	TTT	1	F	Nonsynonymous SNP
OVINE	contig00013	1	4215	G	BOVINE	contig00244	1	10914	A	substitution	COI_0201	4818	4087	729	-1	Integral membrane protein TerC	604	C	202	CTA	1	L	COK_2042	11517	10786	729	-1	Integral membrane protein TerC	604	T	202	TTA	1	L	Synonymous SNP
OVINE	contig00016	1	3864	G	BOVINE	contig00005	1	3864	A	substitution	COI_0235	4290	3664	624	-1	2-hydroxychromene-2-carboxylate isomerase/DsbA-like thioredoxin domain	427	C	143	CTC	1	L	COK_0118	4290	3664	624	-1	2-hydroxychromene-2-carboxylate isomerase/DsbA-like thioredoxin domain	427	T	143	TTC	1	F	Nonsynonymous SNP
OVINE	contig00016	1	7350	A	BOVINE	contig00005	1	7350	T	substitution	COI_0238	8117	7089	1026	-1	Ferric iron ABC transporter2C iron-binding protein	768	T	256	GTT	3	V	COK_0121	8117	7089	1026	-1	Ferric iron ABC transporter2C iron-binding protein	768	A	256	GTA	3	V	Synonymous SNP
OVINE	contig00016	1	10402	C	BOVINE	contig00005	1	10403	T	substitution	COI_0242	11788	10226	1560	-1	Dca	1387	G	463	GGT	1	G	COK_0125	11789	10227	1560	-1	Dca	1387	A	463	AGT	1	S	Nonsynonymous SNP
OVINE	contig00016	1	54384	G	BOVINE	contig00023	1	1244	A	substitution	COI_0274	53457	54932	1473	1	Cytoplasmic axial filament protein CafA and Ribonuclease G	928	G	310	GCT	1	A	COK_0696	317	1792	1473	1	Cytoplasmic axial filament protein CafA and Ribonuclease G	928	A	310	ACT	1	T	Nonsynonymous SNP
OVINE	contig00016	1	75536	C	BOVINE	contig00023	1	22396	T	substitution	COI_0293	76054	75014	1038	-1	COG0582: Integrase	519	G	173	GAG	3	E	COK_0715	22914	21874	1038	-1	COG0582: Integrase	519	A	173	GAA	3	E	Synonymous SNP
OVINE	contig00016	1	77452	G	BOVINE	contig00023	1	24235	T	substitution	COI_0297	78165	77323	840	-1	conserved hypothetical protein	714	C	238	ACC	3	T	COK_0719	24885	24106	777	-1	conserved hypothetical protein	651	A	217	ACA	3	T	Synonymous SNP
OVINE	contig00016	1	77488	A	BOVINE	contig00023	1	24271	G	substitution	COI_0297	78165	77323	840	-1	conserved hypothetical protein	678	T	226	CAT	3	H	COK_0719	24885	24106	777	-1	conserved hypothetical protein	615	C	205	CAC	3	H	Synonymous SNP
OVINE	contig00016	1	77497	C	BOVINE	contig00023	1	24280	T	substitution	COI_0297	78165	77323	840	-1	conserved hypothetical protein	669	G	223	CTG	3	L	COK_0719	24885	24106	777	-1	conserved hypothetical protein	606	A	202	CTA	3	L	Synonymous SNP
OVINE	contig00016	1	77728	A	BOVINE	contig00023	1	24511	G	substitution	COI_0297	78165	77323	840	-1	conserved hypothetical protein	438	T	146	ATT	3	I	COK_0719	24885	24106	777	-1	conserved hypothetical protein	375	C	125	ATC	3	I	Synonymous SNP
OVINE	contig00016	1	77734	A	BOVINE	contig00023	1	24517	G	substitution	COI_0297	78165	77323	840	-1	conserved hypothetical protein	432	T	144	GGT	3	G	COK_0719	24885	24106	777	-1	conserved hypothetical protein	369	C	123	GGC	3	G	Synonymous SNP
OVINE	contig00016	1	77948	A	BOVINE	contig00023	1	24731	G	substitution	COI_0297	78165	77323	840	-1	conserved hypothetical protein	218	T	73	TTC	2	F	COK_0719	24885	24106	777	-1	conserved hypothetical protein	155	C	52	TCC	2	S	Nonsynonymous SNP
OVINE	contig00016	1	32452	T	BOVINE	contig00025	1	2526	G	substitution	COI_0260	31930	34566	2634	1	Type III restriction-modification system restriction subunit	523	T	175	TCT	1	S	COK_0791	2004	4640	2634	1	Type III restriction-modification system restriction subunit	523	G	175	GCT	1	A	Nonsynonymous SNP
OVINE	contig00016	1	32813	C	BOVINE	contig00025	1	2887	T	substitution	COI_0260	31930	34566	2634	1	Type III restriction-modification system restriction subunit	884	C	295	TCA	2	S	COK_0791	2004	4640	2634	1	Type III restriction-modification system restriction subunit	884	T	295	TTA	2	L	Nonsynonymous SNP
OVINE	contig00016	1	33010	G	BOVINE	contig00025	1	3084	T	substitution	COI_0260	31930	34566	2634	1	Type III restriction-modification system restriction subunit	1081	G	361	GAT	1	D	COK_0791	2004	4640	2634	1	Type III restriction-modification system restriction subunit	1081	T	361	TAT	1	Y	Nonsynonymous SNP
OVINE	contig00016	1	33228	C	BOVINE	contig00025	1	3302	T	substitution	COI_0260	31930	34566	2634	1	Type III restriction-modification system restriction subunit	1299	C	433	AAC	3	N	COK_0791	2004	4640	2634	1	Type III restriction-modification system restriction subunit	1299	T	433	AAT	3	N	Synonymous SNP
OVINE	contig00016	1	33804	C	BOVINE	contig00025	1	3878	G	substitution	COI_0260	31930	34566	2634	1	Type III restriction-modification system restriction subunit	1875	C	625	GAC	3	D	COK_0791	2004	4640	2634	1	Type III restriction-modification system restriction subunit	1875	G	625	GAG	3	E	Nonsynonymous SNP
OVINE	contig00016	1	33899	A	BOVINE	contig00025	1	3973	C	substitution	COI_0260	31930	34566	2634	1	Type III restriction-modification system restriction subunit	1970	A	657	AAA	2	K	COK_0791	2004	4640	2634	1	Type III restriction-modification system restriction subunit	1970	C	657	ACA	2	T	Nonsynonymous SNP
OVINE	contig00016	1	34017	G	BOVINE	contig00025	1	4091	T	substitution	COI_0260	31930	34566	2634	1	Type III restriction-modification system restriction subunit	2088	G	696	CCG	3	P	COK_0791	2004	4640	2634	1	Type III restriction-modification system restriction subunit	2088	T	696	CCT	3	P	Synonymous SNP
OVINE	contig00016	1	34045	C	BOVINE	contig00025	1	4119	A	substitution	COI_0260	31930	34566	2634	1	Type III restriction-modification system restriction subunit	2116	C	706	CAA	1	Q	COK_0791	2004	4640	2634	1	Type III restriction-modification system restriction subunit	2116	A	706	AAA	1	K	Nonsynonymous SNP
OVINE	contig00016	1	34547	T	BOVINE	contig00025	1	4621	C	substitution	COI_0260	31930	34566	2634	1	Type III restriction-modification system restriction subunit	2618	T	873	GTG	2	V	COK_0791	2004	4640	2634	1	Type III restriction-modification system restriction subunit	2618	C	873	GCG	2	A	Nonsynonymous SNP
OVINE	contig00016	1	35482	T	BOVINE	contig00025	1	5556	A	substitution	COI_0261	34698	37130	2430	1	DNA gyrase subunit B	785	T	262	CTG	2	L	COK_0792	4772	7204	2430	1	DNA gyrase subunit B	785	A	262	CAG	2	Q	Nonsynonymous SNP
OVINE	contig00016	1	36338	T	BOVINE	contig00025	1	6412	C	substitution	COI_0261	34698	37130	2430	1	DNA gyrase subunit B	1641	T	547	GGT	3	G	COK_0792	4772	7204	2430	1	DNA gyrase subunit B	1641	C	547	GGC	3	G	Synonymous SNP
OVINE	contig00016	1	39207	T	BOVINE	contig00025	1	9283	G	substitution	COI_0263	40105	38240	1863	-1	Putative cytoplasmic protein	899	A	300	CAA	2	Q	COK_0794	10181	8316	1863	-1	Putative cytoplasmic protein	899	C	300	CCA	2	P	Nonsynonymous SNP
OVINE	contig00016	1	40292	G	BOVINE	contig00025	1	10369	T	substitution	COI_0264	40266	42554	2286	1	CRISPR-associated helicase Cas3	27	G	9	TTG	3	L	COK_0795	10343	12631	2286	1	CRISPR-associated helicase Cas3	27	T	9	TTT	3	F	Nonsynonymous SNP
OVINE	contig00016	1	40876	C	BOVINE	contig00025	1	10953	A	substitution	COI_0264	40266	42554	2286	1	CRISPR-associated helicase Cas3	611	C	204	TCC	2	S	COK_0795	10343	12631	2286	1	CRISPR-associated helicase Cas3	611	A	204	TAC	2	Y	Nonsynonymous SNP
OVINE	contig00016	1	40925	A	BOVINE	contig00025	1	11002	G	substitution	COI_0264	40266	42554	2286	1	CRISPR-associated helicase Cas3	660	A	220	CAA	3	Q	COK_0795	10343	12631	2286	1	CRISPR-associated helicase Cas3	660	G	220	CAG	3	Q	Synonymous SNP
OVINE	contig00016	1	40941	A	BOVINE	contig00025	1	11018	G	substitution	COI_0264	40266	42554	2286	1	CRISPR-associated helicase Cas3	676	A	226	ACC	1	T	COK_0795	10343	12631	2286	1	CRISPR-associated helicase Cas3	676	G	226	GCC	1	A	Nonsynonymous SNP
OVINE	contig00016	1	40945	T	BOVINE	contig00025	1	11022	C	substitution	COI_0264	40266	42554	2286	1	CRISPR-associated helicase Cas3	680	T	227	ATT	2	I	COK_0795	10343	12631	2286	1	CRISPR-associated helicase Cas3	680	C	227	ACT	2	T	Nonsynonymous SNP
OVINE	contig00016	1	41006	G	BOVINE	contig00025	1	11083	A	substitution	COI_0264	40266	42554	2286	1	CRISPR-associated helicase Cas3	741	G	247	GAG	3	E	COK_0795	10343	12631	2286	1	CRISPR-associated helicase Cas3	741	A	247	GAA	3	E	Synonymous SNP
OVINE	contig00016	1	41032	T	BOVINE	contig00025	1	11109	C	substitution	COI_0264	40266	42554	2286	1	CRISPR-associated helicase Cas3	767	T	256	GTG	2	V	COK_0795	10343	12631	2286	1	CRISPR-associated helicase Cas3	767	C	256	GCA	2	A	Nonsynonymous SNP
OVINE	contig00016	1	41048	C	BOVINE	contig00025	1	11125	T	substitution	COI_0264	40266	42554	2286	1	CRISPR-associated helicase Cas3	783	C	261	GGC	3	G	COK_0795	10343	12631	2286	1	CRISPR-associated helicase Cas3	783	T	261	GGT	3	G	Synonymous SNP
OVINE	contig00016	1	41213	G	BOVINE	contig00025	1	11290	A	substitution	COI_0264	40266	42554	2286	1	CRISPR-associated helicase Cas3	948	G	316	GAG	3	E	COK_0795	10343	12631	2286	1	CRISPR-associated helicase Cas3	948	A	316	GAA	3	E	Synonymous SNP
OVINE	contig00016	1	41214	C	BOVINE	contig00025	1	11291	T	substitution	COI_0264	40266	42554	2286	1	CRISPR-associated helicase Cas3	949	C	317	CTG	1	L	COK_0795	10343	12631	2286	1	CRISPR-associated helicase Cas3	949	T	317	TTA	1	L	Synonymous SNP
OVINE	contig00016	1	41216	G	BOVINE	contig00025	1	11293	A	substitution	COI_0264	40266	42554	2286	1	CRISPR-associated helicase Cas3	951	G	317	CTG	3	L	COK_0795	10343	12631	2286	1	CRISPR-associated helicase Cas3	951	A	317	TTA	3	L	Synonymous SNP
OVINE	contig00016	1	41306	G	BOVINE	contig00025	1	11383	A	substitution	COI_0264	40266	42554	2286	1	CRISPR-associated helicase Cas3	1041	G	347	TCG	3	S	COK_0795	10343	12631	2286	1	CRISPR-associated helicase Cas3	1041	A	347	TCA	3	S	Synonymous SNP
OVINE	contig00016	1	41382	C	BOVINE	contig00025	1	11459	T	substitution	COI_0264	40266	42554	2286	1	CRISPR-associated helicase Cas3	1117	C	373	CGT	1	R	COK_0795	10343	12631	2286	1	CRISPR-associated helicase Cas3	1117	T	373	TGC	1	C	Nonsynonymous SNP
OVINE	contig00016	1	41399	C	BOVINE	contig00025	1	11476	T	substitution	COI_0264	40266	42554	2286	1	CRISPR-associated helicase Cas3	1134	C	378	CAC	3	H	COK_0795	10343	12631	2286	1	CRISPR-associated helicase Cas3	1134	T	378	CAT	3	H	Synonymous SNP
OVINE	contig00016	1	41402	C	BOVINE	contig00025	1	11479	T	substitution	COI_0264	40266	42554	2286	1	CRISPR-associated helicase Cas3	1137	C	379	AAC	3	N	COK_0795	10343	12631	2286	1	CRISPR-associated helicase Cas3	1137	T	379	AAT	3	N	Synonymous SNP
OVINE	contig00016	1	41411	C	BOVINE	contig00025	1	11488	T	substitution	COI_0264	40266	42554	2286	1	CRISPR-associated helicase Cas3	1146	C	382	GGC	3	G	COK_0795	10343	12631	2286	1	CRISPR-associated helicase Cas3	1146	T	382	GGT	3	G	Synonymous SNP
OVINE	contig00016	1	44275	C	BOVINE	contig00025	1	14352	T	substitution	COI_0266	43730	45481	1749	1	Putative membrane protein	546	C	182	TCC	3	S	COK_0797	13807	15558	1749	1	Putative membrane protein	546	T	182	TCT	3	S	Synonymous SNP
OVINE	contig00016	1	45016	T	BOVINE	contig00025	1	15093	C	substitution	COI_0266	43730	45481	1749	1	Putative membrane protein	1287	T	429	ATT	3	I	COK_0797	13807	15558	1749	1	Putative membrane protein	1287	C	429	ATC	3	I	Synonymous SNP
OVINE	contig00016	1	46111	T	BOVINE	contig00025	1	16187	C	substitution	COI_0267	45719	46396	675	1	CRISPR-associated protein2C CT1134 family	393	T	131	ACT	3	T	COK_0798	15795	16472	675	1	CRISPR-associated protein2C CT1134 family	393	C	131	ACC	3	T	Synonymous SNP
OVINE	contig00016	1	46168	G	BOVINE	contig00025	1	16244	A	substitution	COI_0267	45719	46396	675	1	CRISPR-associated protein2C CT1134 family	450	G	150	CAG	3	Q	COK_0798	15795	16472	675	1	CRISPR-associated protein2C CT1134 family	450	A	150	CAA	3	Q	Synonymous SNP
OVINE	contig00016	1	46183	C	BOVINE	contig00025	1	16259	G	substitution	COI_0267	45719	46396	675	1	CRISPR-associated protein2C CT1134 family	465	C	155	GGC	3	G	COK_0798	15795	16472	675	1	CRISPR-associated protein2C CT1134 family	465	G	155	GGG	3	G	Synonymous SNP
OVINE	contig00016	1	46198	C	BOVINE	contig00025	1	16274	G	substitution	COI_0267	45719	46396	675	1	CRISPR-associated protein2C CT1134 family	480	C	160	GCC	3	A	COK_0798	15795	16472	675	1	CRISPR-associated protein2C CT1134 family	480	G	160	GCG	3	A	Synonymous SNP
OVINE	contig00016	1	46234	A	BOVINE	contig00025	1	16310	G	substitution	COI_0267	45719	46396	675	1	CRISPR-associated protein2C CT1134 family	516	A	172	TTA	3	L	COK_0798	15795	16472	675	1	CRISPR-associated protein2C CT1134 family	516	G	172	TTG	3	L	Synonymous SNP
OVINE	contig00016	1	46393	A	BOVINE	contig00025	1	16469	G	substitution	COI_0268	46393	48177	1782	1	CRISPR-associated protein2C CT1133 family	1	A	1	ATG	1	M	COK_0799	16469	18253	1782	1	CRISPR-associated protein2C CT1133 family	1	G	1	GTG	1	V	Nonsynonymous SNP
OVINE	contig00016	1	46407	C	BOVINE	contig00025	1	16483	T	substitution	COI_0268	46393	48177	1782	1	CRISPR-associated protein2C CT1133 family	15	C	5	GCC	3	A	COK_0799	16469	18253	1782	1	CRISPR-associated protein2C CT1133 family	15	T	5	GCT	3	A	Synonymous SNP
OVINE	contig00016	1	46413	T	BOVINE	contig00025	1	16489	C	substitution	COI_0268	46393	48177	1782	1	CRISPR-associated protein2C CT1133 family	21	T	7	ACT	3	T	COK_0799	16469	18253	1782	1	CRISPR-associated protein2C CT1133 family	21	C	7	ACC	3	T	Synonymous SNP
OVINE	contig00016	1	46416	C	BOVINE	contig00025	1	16492	T	substitution	COI_0268	46393	48177	1782	1	CRISPR-associated protein2C CT1133 family	24	C	8	CGC	3	R	COK_0799	16469	18253	1782	1	CRISPR-associated protein2C CT1133 family	24	T	8	CGT	3	R	Synonymous SNP
OVINE	contig00016	1	46428	C	BOVINE	contig00025	1	16504	T	substitution	COI_0268	46393	48177	1782	1	CRISPR-associated protein2C CT1133 family	36	C	12	CGC	3	R	COK_0799	16469	18253	1782	1	CRISPR-associated protein2C CT1133 family	36	T	12	CGT	3	R	Synonymous SNP
OVINE	contig00016	1	46434	A	BOVINE	contig00025	1	16510	T	substitution	COI_0268	46393	48177	1782	1	CRISPR-associated protein2C CT1133 family	42	A	14	GCA	3	A	COK_0799	16469	18253	1782	1	CRISPR-associated protein2C CT1133 family	42	T	14	GCT	3	A	Synonymous SNP
OVINE	contig00016	1	46449	C	BOVINE	contig00025	1	16525	T	substitution	COI_0268	46393	48177	1782	1	CRISPR-associated protein2C CT1133 family	57	C	19	CGC	3	R	COK_0799	16469	18253	1782	1	CRISPR-associated protein2C CT1133 family	57	T	19	CGT	3	R	Synonymous SNP
OVINE	contig00016	1	46462	G	BOVINE	contig00025	1	16538	T	substitution	COI_0268	46393	48177	1782	1	CRISPR-associated protein2C CT1133 family	70	G	24	GCT	1	A	COK_0799	16469	18253	1782	1	CRISPR-associated protein2C CT1133 family	70	T	24	TCT	1	S	Nonsynonymous SNP
OVINE	contig00016	1	46470	G	BOVINE	contig00025	1	16546	A	substitution	COI_0268	46393	48177	1782	1	CRISPR-associated protein2C CT1133 family	78	G	26	GTG	3	V	COK_0799	16469	18253	1782	1	CRISPR-associated protein2C CT1133 family	78	A	26	GTA	3	V	Synonymous SNP
OVINE	contig00016	1	46476	T	BOVINE	contig00025	1	16552	C	substitution	COI_0268	46393	48177	1782	1	CRISPR-associated protein2C CT1133 family	84	T	28	TCT	3	S	COK_0799	16469	18253	1782	1	CRISPR-associated protein2C CT1133 family	84	C	28	TCC	3	S	Synonymous SNP
OVINE	contig00016	1	46530	A	BOVINE	contig00025	1	16606	G	substitution	COI_0268	46393	48177	1782	1	CRISPR-associated protein2C CT1133 family	138	A	46	GGA	3	G	COK_0799	16469	18253	1782	1	CRISPR-associated protein2C CT1133 family	138	G	46	GGG	3	G	Synonymous SNP
OVINE	contig00017	1	8769	C	BOVINE	contig00031	-1	13231	T	substitution	COI_0310	9767	7200	2565	-1	[Protein-PII] uridylyltransferase	999	G	333	TTG	3	L	COK_0891	12233	14800	2565	1	[Protein-PII] uridylyltransferase	999	A	333	TTA	3	L	Synonymous SNP
OVINE	contig00017	1	9947	A	BOVINE	contig00031	-1	12053	G	substitution	COI_0311	9879	10856	975	1	Inner membrane protein YrbG2C predicted calcium/sodium:proton antiporter	69	A	23	GTA	3	V	COK_0890	12121	11144	975	-1	Inner membrane protein YrbG2C predicted calcium/sodium:proton antiporter	69	G	23	GTG	3	V	Synonymous SNP
OVINE	contig00017	1	11081	A	BOVINE	contig00031	-1	10919	G	substitution	COI_0312	11995	10913	1080	-1	Phosphoserine aminotransferase	915	T	305	GAT	3	D	COK_0889	10005	11087	1080	1	Phosphoserine aminotransferase	915	C	305	GAC	3	D	Synonymous SNP
OVINE	contig00017	1	11090	A	BOVINE	contig00031	-1	10910	C	substitution	COI_0312	11995	10913	1080	-1	Phosphoserine aminotransferase	906	T	302	ACT	3	T	COK_0889	10005	11087	1080	1	Phosphoserine aminotransferase	906	G	302	ACG	3	T	Synonymous SNP
OVINE	contig00017	1	11099	A	BOVINE	contig00031	-1	10901	G	substitution	COI_0312	11995	10913	1080	-1	Phosphoserine aminotransferase	897	T	299	ACT	3	T	COK_0889	10005	11087	1080	1	Phosphoserine aminotransferase	897	C	299	ACC	3	T	Synonymous SNP
OVINE	contig00017	1	11102	C	BOVINE	contig00031	-1	10898	T	substitution	COI_0312	11995	10913	1080	-1	Phosphoserine aminotransferase	894	G	298	GTG	3	V	COK_0889	10005	11087	1080	1	Phosphoserine aminotransferase	894	A	298	GTA	3	V	Synonymous SNP
OVINE	contig00017	1	11111	C	BOVINE	contig00031	-1	10889	T	substitution	COI_0312	11995	10913	1080	-1	Phosphoserine aminotransferase	885	G	295	TTG	3	L	COK_0889	10005	11087	1080	1	Phosphoserine aminotransferase	885	A	295	TTA	3	L	Synonymous SNP
OVINE	contig00017	1	11120	A	BOVINE	contig00031	-1	10880	G	substitution	COI_0312	11995	10913	1080	-1	Phosphoserine aminotransferase	876	T	292	AAT	3	N	COK_0889	10005	11087	1080	1	Phosphoserine aminotransferase	876	C	292	AAC	3	N	Synonymous SNP
OVINE	contig00017	1	11151	T	BOVINE	contig00031	-1	10849	G	substitution	COI_0312	11995	10913	1080	-1	Phosphoserine aminotransferase	845	A	282	AAA	2	K	COK_0889	10005	11087	1080	1	Phosphoserine aminotransferase	845	C	282	ACA	2	T	Nonsynonymous SNP
OVINE	contig00017	1	11153	A	BOVINE	contig00031	-1	10847	T	substitution	COI_0312	11995	10913	1080	-1	Phosphoserine aminotransferase	843	T	281	TCT	3	S	COK_0889	10005	11087	1080	1	Phosphoserine aminotransferase	843	A	281	TCA	3	S	Synonymous SNP
OVINE	contig00017	1	11156	G	BOVINE	contig00031	-1	10844	A	substitution	COI_0312	11995	10913	1080	-1	Phosphoserine aminotransferase	840	C	280	AGC	3	S	COK_0889	10005	11087	1080	1	Phosphoserine aminotransferase	840	T	280	AGT	3	S	Synonymous SNP
OVINE	contig00017	1	11168	T	BOVINE	contig00031	-1	10832	C	substitution	COI_0312	11995	10913	1080	-1	Phosphoserine aminotransferase	828	A	276	GAA	3	E	COK_0889	10005	11087	1080	1	Phosphoserine aminotransferase	828	G	276	GAG	3	E	Synonymous SNP
OVINE	contig00017	1	11180	C	BOVINE	contig00031	-1	10820	T	substitution	COI_0312	11995	10913	1080	-1	Phosphoserine aminotransferase	816	G	272	ATG	3	M	COK_0889	10005	11087	1080	1	Phosphoserine aminotransferase	816	A	272	ACA	3	T	Nonsynonymous SNP
OVINE	contig00017	1	11181	A	BOVINE	contig00031	-1	10819	G	substitution	COI_0312	11995	10913	1080	-1	Phosphoserine aminotransferase	815	T	272	ATG	2	M	COK_0889	10005	11087	1080	1	Phosphoserine aminotransferase	815	C	272	ACA	2	T	Nonsynonymous SNP
OVINE	contig00017	1	11216	A	BOVINE	contig00031	-1	10784	C	substitution	COI_0312	11995	10913	1080	-1	Phosphoserine aminotransferase	780	T	260	CTT	3	L	COK_0889	10005	11087	1080	1	Phosphoserine aminotransferase	780	G	260	TTG	3	L	Synonymous SNP
OVINE	contig00017	1	11218	G	BOVINE	contig00031	-1	10782	A	substitution	COI_0312	11995	10913	1080	-1	Phosphoserine aminotransferase	778	C	260	CTT	1	L	COK_0889	10005	11087	1080	1	Phosphoserine aminotransferase	778	T	260	TTG	1	L	Synonymous SNP
OVINE	contig00017	1	11219	T	BOVINE	contig00031	-1	10781	A	substitution	COI_0312	11995	10913	1080	-1	Phosphoserine aminotransferase	777	A	259	GGA	3	G	COK_0889	10005	11087	1080	1	Phosphoserine aminotransferase	777	T	259	GGT	3	G	Synonymous SNP
OVINE	contig00017	1	11563	C	BOVINE	contig00031	-1	10437	T	substitution	COI_0312	11995	10913	1080	-1	Phosphoserine aminotransferase	433	G	145	GTC	1	V	COK_0889	10005	11087	1080	1	Phosphoserine aminotransferase	433	A	145	ATC	1	I	Nonsynonymous SNP
OVINE	contig00017	1	13223	T	BOVINE	contig00031	-1	8777	G	substitution	COI_0314	13019	14287	1266	1	Probable low-affinity inorganic phosphate transporter	205	T	69	TCA	1	S	COK_0887	8981	7713	1266	-1	Probable low-affinity inorganic phosphate transporter	205	G	69	GCA	1	A	Nonsynonymous SNP
OVINE	contig00017	1	13610	C	BOVINE	contig00031	-1	8390	A	substitution	COI_0314	13019	14287	1266	1	Probable low-affinity inorganic phosphate transporter	592	C	198	CTT	1	L	COK_0887	8981	7713	1266	-1	Probable low-affinity inorganic phosphate transporter	592	A	198	ATT	1	I	Nonsynonymous SNP
OVINE	contig00017	1	13764	G	BOVINE	contig00031	-1	8236	A	substitution	COI_0314	13019	14287	1266	1	Probable low-affinity inorganic phosphate transporter	746	G	249	GGG	2	G	COK_0887	8981	7713	1266	-1	Probable low-affinity inorganic phosphate transporter	746	A	249	GAG	2	E	Nonsynonymous SNP
OVINE	contig00017	1	15424	T	BOVINE	contig00031	-1	6576	C	substitution	COI_0316	16305	15007	1296	-1	5-Enolpyruvylshikimate-3-phosphate synthase	882	A	294	GGA	3	G	COK_0885	5695	6993	1296	1	5-Enolpyruvylshikimate-3-phosphate synthase	882	G	294	GGG	3	G	Synonymous SNP
OVINE	contig00017	1	17314	C	BOVINE	contig00031	-1	4686	T	substitution	COI_0317	17445	16351	1092	-1	Biosynthetic Aromatic amino acid aminotransferase beta @ Histidinol-phosphate aminotransferase	132	G	44	CCG	3	P	COK_0884	4555	5649	1092	1	Biosynthetic Aromatic amino acid aminotransferase beta @ Histidinol-phosphate aminotransferase	132	A	44	CCA	3	P	Synonymous SNP
OVINE	contig00017	1	17821	G	BOVINE	contig00031	-1	4179	A	substitution	COI_0318	17717	19036	1317	1	Xanthine permease	105	G	35	GTG	3	V	COK_0883	4283	2964	1317	-1	Xanthine permease	105	A	35	GTA	3	V	Synonymous SNP
OVINE	contig00017	1	18917	T	BOVINE	contig00031	-1	3083	C	substitution	COI_0318	17717	19036	1317	1	Xanthine permease	1201	T	401	TAC	1	Y	COK_0883	4283	2964	1317	-1	Xanthine permease	1201	C	401	CAC	1	H	Nonsynonymous SNP
OVINE	contig00017	1	18952	G	BOVINE	contig00031	-1	3048	A	substitution	COI_0318	17717	19036	1317	1	Xanthine permease	1236	G	412	ACG	3	T	COK_0883	4283	2964	1317	-1	Xanthine permease	1236	A	412	ACA	3	T	Synonymous SNP
OVINE	contig00017	1	19944	T	BOVINE	contig00031	-1	2056	G	substitution	COI_0319	21149	19206	1941	-1	Cell division protein FtsH	1206	A	402	CGA	3	R	COK_0882	851	2794	1941	1	Cell division protein FtsH	1206	C	402	CGC	3	R	Synonymous SNP
OVINE	contig00017	1	19996	G	BOVINE	contig00031	-1	2004	A	substitution	COI_0319	21149	19206	1941	-1	Cell division protein FtsH	1154	C	385	ACG	2	T	COK_0882	851	2794	1941	1	Cell division protein FtsH	1154	T	385	ATG	2	M	Nonsynonymous SNP
OVINE	contig00017	1	1420	G	BOVINE	contig00033	1	150414	A	substitution	COI_0303	1425	976	447	-1	Ribonucleotide reductase transcriptional regulator NrdR	6	C	2	CGC	3	R	COK_1090	150419	149970	447	-1	Ribonucleotide reductase transcriptional regulator NrdR	6	T	2	CGT	3	R	Synonymous SNP
OVINE	contig00018	1	547	A	BOVINE	contig00245	1	432	G	substitution	COI_0321	188	961	771	1	hypothetical protein	360	A	120	TTA	3	L	COK_2117	139	846	705	1	hypothetical protein	294	G	98	TTG	3	L	Synonymous SNP
OVINE	contig00018	1	1834	A	BOVINE	contig00245	1	1717	G	substitution	COI_0322	1634	1981	345	1	hypothetical protein	201	A	67	TTA	3	L	COK_2118	1517	2776	1257	1	COG0845: Membrane-fusion protein	201	G	67	TTG	3	L	Synonymous SNP
OVINE	contig00018	1	1835	T	BOVINE	contig00245	1	1718	C	substitution	COI_0322	1634	1981	345	1	hypothetical protein	202	T	68	TTA	1	L	COK_2118	1517	2776	1257	1	COG0845: Membrane-fusion protein	202	C	68	CTC	1	L	Synonymous SNP
OVINE	contig00018	1	1846	A	BOVINE	contig00245	1	1729	T	substitution	COI_0322	1634	1981	345	1	hypothetical protein	213	A	71	CCA	3	P	COK_2118	1517	2776	1257	1	COG0845: Membrane-fusion protein	213	T	71	CCT	3	P	Synonymous SNP
OVINE	contig00018	1	1852	C	BOVINE	contig00245	1	1735	G	substitution	COI_0322	1634	1981	345	1	hypothetical protein	219	C	73	TCC	3	S	COK_2118	1517	2776	1257	1	COG0845: Membrane-fusion protein	219	G	73	TCG	3	S	Synonymous SNP
OVINE	contig00018	1	1861	A	BOVINE	contig00245	1	1744	T	substitution	COI_0322	1634	1981	345	1	hypothetical protein	228	A	76	ATA	3	I	COK_2118	1517	2776	1257	1	COG0845: Membrane-fusion protein	228	T	76	ATT	3	I	Synonymous SNP
OVINE	contig00018	1	1869	A	BOVINE	contig00245	1	1752	G	substitution	COI_0322	1634	1981	345	1	hypothetical protein	236	A	79	AAT	2	N	COK_2118	1517	2776	1257	1	COG0845: Membrane-fusion protein	236	G	79	AGT	2	S	Nonsynonymous SNP
OVINE	contig00018	1	1879	A	BOVINE	contig00245	1	1762	G	substitution	COI_0322	1634	1981	345	1	hypothetical protein	246	A	82	CAA	3	Q	COK_2118	1517	2776	1257	1	COG0845: Membrane-fusion protein	246	G	82	CAG	3	Q	Synonymous SNP
OVINE	contig00018	1	1882	A	BOVINE	contig00245	1	1765	T	substitution	COI_0322	1634	1981	345	1	hypothetical protein	249	A	83	CCA	3	P	COK_2118	1517	2776	1257	1	COG0845: Membrane-fusion protein	249	T	83	CCT	3	P	Synonymous SNP
OVINE	contig00018	1	1885	T	BOVINE	contig00245	1	1768	C	substitution	COI_0322	1634	1981	345	1	hypothetical protein	252	T	84	CAT	3	H	COK_2118	1517	2776	1257	1	COG0845: Membrane-fusion protein	252	C	84	CAC	3	H	Synonymous SNP
OVINE	contig00018	1	1949	A	BOVINE	contig00245	1	1830	G	substitution	COI_0322	1634	1981	345	1	hypothetical protein	316	A	106	AAA	1	K	COK_2118	1517	2776	1257	1	COG0845: Membrane-fusion protein	314	G	105	GGG	2	G	Nonsynonymous SNP
OVINE	contig00018	1	1950	A	BOVINE	contig00245	1	1831	G	substitution	COI_0322	1634	1981	345	1	hypothetical protein	317	A	106	AAA	2	K	COK_2118	1517	2776	1257	1	COG0845: Membrane-fusion protein	315	G	105	GGG	3	G	Nonsynonymous SNP
OVINE	contig00018	1	1962	T	BOVINE	contig00245	1	1843	C	substitution	COI_0322	1634	1981	345	1	hypothetical protein	329	T	110	TTA	2	L	COK_2118	1517	2776	1257	1	COG0845: Membrane-fusion protein	327	C	109	GTC	3	V	Nonsynonymous SNP
OVINE	contig00018	1	1977	G	BOVINE	contig00245	1	1858	T	substitution	COI_0322	1634	1981	345	1	hypothetical protein	344	G	115	CGT	2	R	COK_2118	1517	2776	1257	1	COG0845: Membrane-fusion protein	342	T	114	TCT	3	S	Nonsynonymous SNP
OVINE	contig00018	1	2517	A	BOVINE	contig00245	1	2398	C	substitution	COI_0323	1978	2895	915	1	hypothetical protein	540	A	180	GGA	3	G	COK_2118	1517	2776	1257	1	COG0845: Membrane-fusion protein	882	C	294	GGC	3	G	Synonymous SNP
OVINE	contig00018	1	2547	T	BOVINE	contig00245	1	2428	C	substitution	COI_0323	1978	2895	915	1	hypothetical protein	570	T	190	AAT	3	N	COK_2118	1517	2776	1257	1	COG0845: Membrane-fusion protein	912	C	304	AAC	3	N	Synonymous SNP
OVINE	contig00018	1	2592	C	BOVINE	contig00245	1	2473	T	substitution	COI_0323	1978	2895	915	1	hypothetical protein	615	C	205	CGC	3	R	COK_2118	1517	2776	1257	1	COG0845: Membrane-fusion protein	957	T	319	CGT	3	R	Synonymous SNP
OVINE	contig00018	1	2779	T	BOVINE	contig00245	1	2660	A	substitution	COI_0323	1978	2895	915	1	hypothetical protein	802	T	268	TCC	1	S	COK_2118	1517	2776	1257	1	COG0845: Membrane-fusion protein	1144	A	382	ACC	1	T	Nonsynonymous SNP
OVINE	contig00018	1	3035	G	BOVINE	contig00245	1	2916	A	substitution	COI_0324	2895	3686	789	1	Putative secretion ATPase	141	G	47	TTG	3	L	COK_2119	2776	4863	2085	1	Putative secretion ATPase	141	A	47	TTA	3	L	Synonymous SNP
OVINE	contig00018	1	3050	T	BOVINE	contig00245	1	2931	C	substitution	COI_0324	2895	3686	789	1	Putative secretion ATPase	156	T	52	GGT	3	G	COK_2119	2776	4863	2085	1	Putative secretion ATPase	156	C	52	GGC	3	G	Synonymous SNP
OVINE	contig00018	1	3065	C	BOVINE	contig00245	1	2946	A	substitution	COI_0324	2895	3686	789	1	Putative secretion ATPase	171	C	57	GGC	3	G	COK_2119	2776	4863	2085	1	Putative secretion ATPase	171	A	57	GGA	3	G	Synonymous SNP
OVINE	contig00018	1	3074	G	BOVINE	contig00245	1	2955	A	substitution	COI_0324	2895	3686	789	1	Putative secretion ATPase	180	G	60	CTG	3	L	COK_2119	2776	4863	2085	1	Putative secretion ATPase	180	A	60	CTA	3	L	Synonymous SNP
OVINE	contig00018	1	3119	C	BOVINE	contig00245	1	3000	T	substitution	COI_0324	2895	3686	789	1	Putative secretion ATPase	225	C	75	CGC	3	R	COK_2119	2776	4863	2085	1	Putative secretion ATPase	225	T	75	CGT	3	R	Synonymous SNP
OVINE	contig00018	1	3135	T	BOVINE	contig00245	1	3016	C	substitution	COI_0324	2895	3686	789	1	Putative secretion ATPase	241	T	81	TTA	1	L	COK_2119	2776	4863	2085	1	Putative secretion ATPase	241	C	81	CTA	1	L	Synonymous SNP
OVINE	contig00018	1	3146	A	BOVINE	contig00245	1	3027	G	substitution	COI_0324	2895	3686	789	1	Putative secretion ATPase	252	A	84	GTA	3	V	COK_2119	2776	4863	2085	1	Putative secretion ATPase	252	G	84	GTG	3	V	Synonymous SNP
OVINE	contig00018	1	3161	G	BOVINE	contig00245	1	3042	T	substitution	COI_0324	2895	3686	789	1	Putative secretion ATPase	267	G	89	CTG	3	L	COK_2119	2776	4863	2085	1	Putative secretion ATPase	267	T	89	CTT	3	L	Synonymous SNP
OVINE	contig00018	1	3369	G	BOVINE	contig00245	1	3250	A	substitution	COI_0324	2895	3686	789	1	Putative secretion ATPase	475	G	159	GCC	1	A	COK_2119	2776	4863	2085	1	Putative secretion ATPase	475	A	159	ACC	1	T	Nonsynonymous SNP
OVINE	contig00018	1	3386	T	BOVINE	contig00245	1	3267	C	substitution	COI_0324	2895	3686	789	1	Putative secretion ATPase	492	T	164	TCT	3	S	COK_2119	2776	4863	2085	1	Putative secretion ATPase	492	C	164	TCC	3	S	Synonymous SNP
OVINE	contig00018	1	3419	C	BOVINE	contig00245	1	3300	A	substitution	COI_0324	2895	3686	789	1	Putative secretion ATPase	525	C	175	GCC	3	A	COK_2119	2776	4863	2085	1	Putative secretion ATPase	525	A	175	GCA	3	A	Synonymous SNP
OVINE	contig00018	1	3494	A	BOVINE	contig00245	1	3375	G	substitution	COI_0324	2895	3686	789	1	Putative secretion ATPase	600	A	200	CAA	3	Q	COK_2119	2776	4863	2085	1	Putative secretion ATPase	600	G	200	CAG	3	Q	Synonymous SNP
OVINE	contig00018	1	3497	G	BOVINE	contig00245	1	3378	A	substitution	COI_0324	2895	3686	789	1	Putative secretion ATPase	603	G	201	GCG	3	A	COK_2119	2776	4863	2085	1	Putative secretion ATPase	603	A	201	GCA	3	A	Synonymous SNP
OVINE	contig00018	1	3557	C	BOVINE	contig00245	1	3438	T	substitution	COI_0324	2895	3686	789	1	Putative secretion ATPase	663	C	221	CGC	3	R	COK_2119	2776	4863	2085	1	Putative secretion ATPase	663	T	221	CGT	3	R	Synonymous SNP
OVINE	contig00018	1	4201	C	BOVINE	contig00245	1	4083	T	substitution	COI_0325	3773	4783	1008	1	Putative secretion ATPase	429	C	143	TTC	3	F	COK_2119	2776	4863	2085	1	Putative secretion ATPase	1308	T	436	TTT	3	F	Synonymous SNP
OVINE	contig00018	1	4781	T	BOVINE	contig00245	1	4663	C	substitution	NA	NA	NA	NA	NA	NA	NA	NA	NA	TAA	NA	*	COK_2119	2776	4863	2085	1	Putative secretion ATPase	1888	C	630	CAA	1	Q	Nonsynonymous SNP. Gene spanning SNP found in BOVINE contig00245 only
OVINE	contig00018	1	5064	G	BOVINE	contig00245	1	4946	A	substitution	COI_0327	5651	4983	666	-1	Micrococcal nuclease (thermonuclease) homologs	588	C	196	TGC	3	C	COK_2120	5533	4865	666	-1	Micrococcal nuclease (thermonuclease) homologs	588	T	196	TGT	3	C	Synonymous SNP
OVINE	contig00018	1	5198	T	BOVINE	contig00245	1	5080	C	substitution	COI_0327	5651	4983	666	-1	Micrococcal nuclease (thermonuclease) homologs	454	A	152	ACC	1	T	COK_2120	5533	4865	666	-1	Micrococcal nuclease (thermonuclease) homologs	454	G	152	GCC	1	A	Nonsynonymous SNP
OVINE	contig00018	1	6932	T	BOVINE	contig00245	1	6814	C	substitution	COI_0328	7062	5695	1365	-1	Sodium/glycine symporter GlyP	131	A	44	CAA	2	Q	COK_2121	6944	5577	1365	-1	Sodium/glycine symporter GlyP	131	G	44	CGA	2	R	Nonsynonymous SNP
OVINE	contig00018	1	8654	C	BOVINE	contig00245	1	8536	T	substitution	COI_0331	8971	8546	423	-1	Putative Holliday junction resolvase	318	G	106	GAG	3	E	COK_2124	8853	8428	423	-1	Putative Holliday junction resolvase	318	A	106	GAA	3	E	Synonymous SNP
OVINE	contig00018	1	10746	A	BOVINE	contig00245	1	10628	C	substitution	COI_0335	10766	10593	171	-1	hypothetical protein	21	T	7	AAT	3	N	COK_2128	10648	10475	171	-1	hypothetical protein	21	G	7	AAG	3	K	Nonsynonymous SNP
OVINE	contig00020	1	1346	C	BOVINE	contig00011	-1	25829	T	substitution	COI_0347	1077	1889	810	1	Ferrous iron transport periplasmic protein EfeO2C contains peptidase-M75 domain and (frequently) cupredoxin-like domain	270	C	90	GAC	3	D	COK_0466	26098	25286	810	-1	Ferrous iron transport periplasmic protein EfeO2C contains peptidase-M75 domain and (frequently) cupredoxin-like domain	270	T	90	GAT	3	D	Synonymous SNP
OVINE	contig00020	1	10694	T	BOVINE	contig00011	-1	16482	C	substitution	COI_0358	10425	10991	564	1	Translation elongation factor P	270	T	90	TTT	3	F	COK_0456	16751	16185	564	-1	Translation elongation factor P	270	C	90	TTC	3	F	Synonymous SNP
OVINE	contig00020	1	15430	A	BOVINE	contig00011	-1	11746	G	substitution	COI_0363	15301	16272	969	1	Glycerophosphoryl diester phosphodiesterase	130	A	44	ACC	1	T	COK_0451	11875	10904	969	-1	glycerophosphoryl diester phosphodiesterase2C periplasmic precursor( EC:3.1.4.46 )	130	G	44	GCC	1	A	Nonsynonymous SNP
OVINE	contig00020	1	16099	G	BOVINE	contig00011	-1	11077	A	substitution	COI_0363	15301	16272	969	1	Glycerophosphoryl diester phosphodiesterase	799	G	267	GCC	1	A	COK_0451	11875	10904	969	-1	glycerophosphoryl diester phosphodiesterase2C periplasmic precursor( EC:3.1.4.46 )	799	A	267	ACC	1	T	Nonsynonymous SNP
OVINE	contig00021	1	18466	A	BOVINE	contig00033	-1	125095	G	substitution	COI_0390	18277	18876	597	1	Nucleoside 5-triphosphatase RdgB (dHAPTP2C dITP2C XTP-specific)	190	A	64	AGT	1	S	COK_1070	125284	124685	597	-1	Nucleoside 5-triphosphatase RdgB (dHAPTP2C dITP2C XTP-specific)	190	G	64	GGT	1	G	Nonsynonymous SNP
OVINE	contig00021	1	30216	A	BOVINE	contig00033	-1	113345	G	substitution	COI_0403	31232	30192	1038	-1	Phage-related capsid packaging protein	1017	T	339	TCT	3	S	COK_1057	112329	113369	1038	1	Phage-related capsid packaging protein	1017	C	339	TCC	3	S	Synonymous SNP
OVINE	contig00021	1	30270	T	BOVINE	contig00033	-1	113291	G	substitution	COI_0403	31232	30192	1038	-1	Phage-related capsid packaging protein	963	A	321	CGA	3	R	COK_1057	112329	113369	1038	1	Phage-related capsid packaging protein	963	C	321	CGC	3	R	Synonymous SNP
OVINE	contig00021	1	30672	C	BOVINE	contig00033	-1	112889	A	substitution	COI_0403	31232	30192	1038	-1	Phage-related capsid packaging protein	561	G	187	GCG	3	A	COK_1057	112329	113369	1038	1	Phage-related capsid packaging protein	561	T	187	GCT	3	A	Synonymous SNP
OVINE	contig00021	1	30683	G	BOVINE	contig00033	-1	112878	A	substitution	COI_0403	31232	30192	1038	-1	Phage-related capsid packaging protein	550	C	184	CTG	1	L	COK_1057	112329	113369	1038	1	Phage-related capsid packaging protein	550	T	184	TTG	1	L	Synonymous SNP
OVINE	contig00021	1	30684	G	BOVINE	contig00033	-1	112877	C	substitution	COI_0403	31232	30192	1038	-1	Phage-related capsid packaging protein	549	C	183	GCC	3	A	COK_1057	112329	113369	1038	1	Phage-related capsid packaging protein	549	G	183	GCG	3	A	Synonymous SNP
OVINE	contig00021	1	32063	G	BOVINE	contig00033	-1	111498	A	substitution	COI_0404	33079	31241	1836	-1	Phage terminase2C ATPase subunit	1017	C	339	AAC	3	N	COK_1056	110482	112320	1836	1	Phage terminase2C ATPase subunit	1017	T	339	AAT	3	N	Synonymous SNP
OVINE	contig00021	1	32066	G	BOVINE	contig00033	-1	111495	A	substitution	COI_0404	33079	31241	1836	-1	Phage terminase2C ATPase subunit	1014	C	338	GCC	3	A	COK_1056	110482	112320	1836	1	Phage terminase2C ATPase subunit	1014	T	338	GCT	3	A	Synonymous SNP
OVINE	contig00021	1	32072	A	BOVINE	contig00033	-1	111489	C	substitution	COI_0404	33079	31241	1836	-1	Phage terminase2C ATPase subunit	1008	T	336	TCT	3	S	COK_1056	110482	112320	1836	1	Phage terminase2C ATPase subunit	1008	G	336	TCG	3	S	Synonymous SNP
OVINE	contig00021	1	32234	C	BOVINE	contig00033	-1	111327	T	substitution	COI_0404	33079	31241	1836	-1	Phage terminase2C ATPase subunit	846	G	282	GAG	3	E	COK_1056	110482	112320	1836	1	Phage terminase2C ATPase subunit	846	A	282	GAA	3	E	Synonymous SNP
OVINE	contig00021	1	32252	A	BOVINE	contig00033	-1	111309	G	substitution	COI_0404	33079	31241	1836	-1	Phage terminase2C ATPase subunit	828	T	276	TTT	3	F	COK_1056	110482	112320	1836	1	Phage terminase2C ATPase subunit	828	C	276	TTC	3	F	Synonymous SNP
OVINE	contig00021	1	32255	G	BOVINE	contig00033	-1	111306	A	substitution	COI_0404	33079	31241	1836	-1	Phage terminase2C ATPase subunit	825	C	275	ATC	3	I	COK_1056	110482	112320	1836	1	Phage terminase2C ATPase subunit	825	T	275	ATT	3	I	Synonymous SNP
OVINE	contig00021	1	32270	G	BOVINE	contig00033	-1	111291	C	substitution	COI_0404	33079	31241	1836	-1	Phage terminase2C ATPase subunit	810	C	270	CTC	3	L	COK_1056	110482	112320	1836	1	Phage terminase2C ATPase subunit	810	G	270	TTG	3	L	Synonymous SNP
OVINE	contig00021	1	32273	A	BOVINE	contig00033	-1	111288	G	substitution	COI_0404	33079	31241	1836	-1	Phage terminase2C ATPase subunit	807	T	269	AAT	3	N	COK_1056	110482	112320	1836	1	Phage terminase2C ATPase subunit	807	C	269	AAC	3	N	Synonymous SNP
OVINE	contig00021	1	32306	T	BOVINE	contig00033	-1	111255	C	substitution	COI_0404	33079	31241	1836	-1	Phage terminase2C ATPase subunit	774	A	258	ACA	3	T	COK_1056	110482	112320	1836	1	Phage terminase2C ATPase subunit	774	G	258	ACG	3	T	Synonymous SNP
OVINE	contig00021	1	32309	A	BOVINE	contig00033	-1	111252	C	substitution	COI_0404	33079	31241	1836	-1	Phage terminase2C ATPase subunit	771	T	257	GGT	3	G	COK_1056	110482	112320	1836	1	Phage terminase2C ATPase subunit	771	G	257	GGG	3	G	Synonymous SNP
OVINE	contig00021	1	32329	A	BOVINE	contig00033	-1	111232	C	substitution	COI_0404	33079	31241	1836	-1	Phage terminase2C ATPase subunit	751	T	251	TCT	1	S	COK_1056	110482	112320	1836	1	Phage terminase2C ATPase subunit	751	G	251	GCT	1	A	Nonsynonymous SNP
OVINE	contig00021	1	32331	T	BOVINE	contig00033	-1	111230	C	substitution	COI_0404	33079	31241	1836	-1	Phage terminase2C ATPase subunit	749	A	250	GAG	2	E	COK_1056	110482	112320	1836	1	Phage terminase2C ATPase subunit	749	G	250	GGG	2	G	Nonsynonymous SNP
OVINE	contig00021	1	32465	T	BOVINE	contig00033	-1	111096	C	substitution	COI_0404	33079	31241	1836	-1	Phage terminase2C ATPase subunit	615	A	205	TTA	3	L	COK_1056	110482	112320	1836	1	Phage terminase2C ATPase subunit	615	G	205	TTG	3	L	Synonymous SNP
OVINE	contig00021	1	32480	C	BOVINE	contig00033	-1	111081	T	substitution	COI_0404	33079	31241	1836	-1	Phage terminase2C ATPase subunit	600	G	200	GCG	3	A	COK_1056	110482	112320	1836	1	Phage terminase2C ATPase subunit	600	A	200	GCA	3	A	Synonymous SNP
OVINE	contig00021	1	32492	A	BOVINE	contig00033	-1	111069	G	substitution	COI_0404	33079	31241	1836	-1	Phage terminase2C ATPase subunit	588	T	196	TTT	3	F	COK_1056	110482	112320	1836	1	Phage terminase2C ATPase subunit	588	C	196	TTC	3	F	Synonymous SNP
OVINE	contig00021	1	33881	T	BOVINE	contig00033	-1	109680	C	substitution	COI_0405	33193	34020	825	1	Phage capsid scaffolding protein	689	T	230	ATC	2	I	COK_1055	110368	109541	825	-1	Phage capsid scaffolding protein	689	C	230	ACC	2	T	Nonsynonymous SNP
OVINE	contig00021	1	34313	T	BOVINE	contig00033	-1	109248	G	substitution	COI_0406	34034	35062	1026	1	Phage capsid protein	280	T	94	TCT	1	S	COK_1054	109527	109120	405	-1	Phage capsid protein	280	G	94	GCT	1	A	Nonsynonymous SNP
OVINE	contig00021	1	34377	A	BOVINE	contig00033	-1	109188	C	substitution	COI_0406	34034	35062	1026	1	Phage capsid protein	344	A	115	AAT	2	N	COK_1054	109527	109120	405	-1	Phage capsid protein	340	C	114	CTT	1	L	Nonsynonymous SNP
OVINE	contig00021	1	34443	C	BOVINE	contig00033	-1	109122	T	substitution	COI_0406	34034	35062	1026	1	Phage capsid protein	410	C	137	GCA	2	A	COK_1053	109138	108503	633	-1	Phage capsid protein	17	T	6	GTA	2	V	Nonsynonymous SNP
OVINE	contig00021	1	34648	T	BOVINE	contig00033	-1	108917	C	substitution	COI_0406	34034	35062	1026	1	Phage capsid protein	615	T	205	AAT	3	N	COK_1053	109138	108503	633	-1	Phage capsid protein	222	C	74	AAC	3	N	Synonymous SNP
OVINE	contig00021	1	35089	T	BOVINE	contig00033	-1	108476	A	substitution	COI_0407	35072	35761	687	1	Phage terminase2C endonuclease subunit	18	T	6	GCT	3	A	COK_1052	108493	107804	687	-1	terminase small subunit	18	A	6	GCA	3	A	Synonymous SNP
OVINE	contig00021	1	35179	T	BOVINE	contig00033	-1	108386	C	substitution	COI_0407	35072	35761	687	1	Phage terminase2C endonuclease subunit	108	T	36	GTT	3	V	COK_1052	108493	107804	687	-1	terminase small subunit	108	C	36	GTC	3	V	Synonymous SNP
OVINE	contig00021	1	35180	T	BOVINE	contig00033	-1	108385	C	substitution	COI_0407	35072	35761	687	1	Phage terminase2C endonuclease subunit	109	T	37	TTA	1	L	COK_1052	108493	107804	687	-1	terminase small subunit	109	C	37	CTA	1	L	Synonymous SNP
OVINE	contig00021	1	35282	G	BOVINE	contig00033	-1	108283	A	substitution	COI_0407	35072	35761	687	1	Phage terminase2C endonuclease subunit	211	G	71	GTG	1	V	COK_1052	108493	107804	687	-1	terminase small subunit	211	A	71	ATG	1	M	Nonsynonymous SNP
OVINE	contig00021	1	35368	C	BOVINE	contig00033	-1	108197	T	substitution	COI_0407	35072	35761	687	1	Phage terminase2C endonuclease subunit	297	C	99	TAC	3	Y	COK_1052	108493	107804	687	-1	terminase small subunit	297	T	99	TAT	3	Y	Synonymous SNP
OVINE	contig00021	1	35370	C	BOVINE	contig00033	-1	108195	A	substitution	COI_0407	35072	35761	687	1	Phage terminase2C endonuclease subunit	299	C	100	CCA	2	P	COK_1052	108493	107804	687	-1	terminase small subunit	299	A	100	CAA	2	Q	Nonsynonymous SNP
OVINE	contig00021	1	35377	C	BOVINE	contig00033	-1	108188	A	substitution	COI_0407	35072	35761	687	1	Phage terminase2C endonuclease subunit	306	C	102	GCC	3	A	COK_1052	108493	107804	687	-1	terminase small subunit	306	A	102	GCA	3	A	Synonymous SNP
OVINE	contig00021	1	35395	C	BOVINE	contig00033	-1	108170	T	substitution	COI_0407	35072	35761	687	1	Phage terminase2C endonuclease subunit	324	C	108	TAC	3	Y	COK_1052	108493	107804	687	-1	terminase small subunit	324	T	108	TAT	3	Y	Synonymous SNP
OVINE	contig00021	1	35398	T	BOVINE	contig00033	-1	108167	G	substitution	COI_0407	35072	35761	687	1	Phage terminase2C endonuclease subunit	327	T	109	GTT	3	V	COK_1052	108493	107804	687	-1	terminase small subunit	327	G	109	GTG	3	V	Synonymous SNP
OVINE	contig00021	1	35506	G	BOVINE	contig00033	-1	108059	A	substitution	COI_0407	35072	35761	687	1	Phage terminase2C endonuclease subunit	435	G	145	CCG	3	P	COK_1052	108493	107804	687	-1	terminase small subunit	435	A	145	CCA	3	P	Synonymous SNP
OVINE	contig00021	1	35608	C	BOVINE	contig00033	-1	107957	T	substitution	COI_0407	35072	35761	687	1	Phage terminase2C endonuclease subunit	537	C	179	ATC	3	I	COK_1052	108493	107804	687	-1	terminase small subunit	537	T	179	ATT	3	I	Synonymous SNP
OVINE	contig00021	1	35629	C	BOVINE	contig00033	-1	107936	T	substitution	COI_0407	35072	35761	687	1	Phage terminase2C endonuclease subunit	558	C	186	ACC	3	T	COK_1052	108493	107804	687	-1	terminase small subunit	558	T	186	ACT	3	T	Synonymous SNP
OVINE	contig00021	1	36740	C	BOVINE	contig00033	-1	106825	G	substitution	COI_0410	36603	36809	204	1	possible holin	138	C	46	GCC	3	A	COK_1049	106962	106756	204	-1	possible holin	138	G	46	GCG	3	A	Synonymous SNP
OVINE	contig00021	1	36849	T	BOVINE	contig00033	-1	106716	C	substitution	COI_0411	36802	37368	564	1	COG3772: Phage-related lysozyme (muraminidase)	48	T	16	GCT	3	A	COK_1048	106763	106197	564	-1	Prophage lysozyme%3B Phage lysin	48	C	16	GCC	3	A	Synonymous SNP
OVINE	contig00021	1	38022	G	BOVINE	contig00033	-1	105543	A	substitution	COI_0413	37969	38190	219	1	Hypothetical Zinc-finger containing protein	54	G	18	GCG	3	A	COK_1046	105596	105375	219	-1	Hypothetical Zinc-finger containing protein	54	A	18	GCA	3	A	Synonymous SNP
OVINE	contig00021	1	38485	T	BOVINE	contig00033	-1	105080	G	substitution	COI_0414	38187	38672	483	1	Phage-related tail protein	299	T	100	ATC	2	I	COK_1045	105378	104893	483	-1	Phage tail protein	299	G	100	AGC	2	S	Nonsynonymous SNP
OVINE	contig00021	1	38880	G	BOVINE	contig00033	-1	104685	A	substitution	COI_0415	38665	39129	462	1	Phage tail completion protein	216	G	72	AAG	3	K	COK_1044	104900	104436	462	-1	Phage tail completion protein	216	A	72	AAA	3	K	Synonymous SNP
OVINE	contig00021	1	38916	A	BOVINE	contig00033	-1	104649	G	substitution	COI_0415	38665	39129	462	1	Phage tail completion protein	252	A	84	CGA	3	R	COK_1044	104900	104436	462	-1	Phage tail completion protein	252	G	84	CGG	3	R	Synonymous SNP
OVINE	contig00021	1	38949	C	BOVINE	contig00033	-1	104616	T	substitution	COI_0415	38665	39129	462	1	Phage tail completion protein	285	C	95	GGC	3	G	COK_1044	104900	104436	462	-1	Phage tail completion protein	285	T	95	GGT	3	G	Synonymous SNP
OVINE	contig00021	1	38977	C	BOVINE	contig00033	-1	104588	A	substitution	COI_0415	38665	39129	462	1	Phage tail completion protein	313	C	105	CGA	1	R	COK_1044	104900	104436	462	-1	Phage tail completion protein	313	A	105	AGA	1	R	Synonymous SNP
OVINE	contig00021	1	39022	A	BOVINE	contig00033	-1	104543	G	substitution	COI_0415	38665	39129	462	1	Phage tail completion protein	358	A	120	AAT	1	N	COK_1044	104900	104436	462	-1	Phage tail completion protein	358	G	120	GAT	1	D	Nonsynonymous SNP
OVINE	contig00021	1	39055	C	BOVINE	contig00033	-1	104510	T	substitution	COI_0415	38665	39129	462	1	Phage tail completion protein	391	C	131	CTG	1	L	COK_1044	104900	104436	462	-1	Phage tail completion protein	391	T	131	TTG	1	L	Synonymous SNP
OVINE	contig00021	1	39085	G	BOVINE	contig00033	-1	104480	A	substitution	COI_0415	38665	39129	462	1	Phage tail completion protein	421	G	141	GTT	1	V	COK_1044	104900	104436	462	-1	Phage tail completion protein	421	A	141	ATT	1	I	Nonsynonymous SNP
OVINE	contig00021	1	39090	G	BOVINE	contig00033	-1	104475	A	substitution	COI_0415	38665	39129	462	1	Phage tail completion protein	426	G	142	GAG	3	E	COK_1044	104900	104436	462	-1	Phage tail completion protein	426	A	142	GAA	3	E	Synonymous SNP
OVINE	contig00021	1	39095	A	BOVINE	contig00033	-1	104470	G	substitution	COI_0415	38665	39129	462	1	Phage tail completion protein	431	A	144	TAT	2	Y	COK_1044	104900	104436	462	-1	Phage tail completion protein	431	G	144	TGT	2	C	Nonsynonymous SNP
OVINE	contig00021	1	39099	G	BOVINE	contig00033	-1	104466	A	substitution	COI_0415	38665	39129	462	1	Phage tail completion protein	435	G	145	GTG	3	V	COK_1044	104900	104436	462	-1	Phage tail completion protein	435	A	145	GTA	3	V	Synonymous SNP
OVINE	contig00021	1	39102	C	BOVINE	contig00033	-1	104463	A	substitution	COI_0415	38665	39129	462	1	Phage tail completion protein	438	C	146	ATC	3	I	COK_1044	104900	104436	462	-1	Phage tail completion protein	438	A	146	ATA	3	I	Synonymous SNP
OVINE	contig00021	1	39103	A	BOVINE	contig00033	-1	104462	C	substitution	COI_0415	38665	39129	462	1	Phage tail completion protein	439	A	147	AGA	1	R	COK_1044	104900	104436	462	-1	Phage tail completion protein	439	C	147	CGA	1	R	Synonymous SNP
OVINE	contig00021	1	39108	G	BOVINE	contig00033	-1	104457	A	substitution	COI_0415	38665	39129	462	1	Phage tail completion protein	444	G	148	GCG	3	A	COK_1044	104900	104436	462	-1	Phage tail completion protein	444	A	148	GCA	3	A	Synonymous SNP
OVINE	contig00021	1	39109	T	BOVINE	contig00033	-1	104456	A	substitution	COI_0415	38665	39129	462	1	Phage tail completion protein	445	T	149	TTA	1	L	COK_1044	104900	104436	462	-1	Phage tail completion protein	445	A	149	ATA	1	I	Nonsynonymous SNP
OVINE	contig00021	1	39114	T	BOVINE	contig00033	-1	104451	C	substitution	COI_0415	38665	39129	462	1	Phage tail completion protein	450	T	150	AGT	3	S	COK_1044	104900	104436	462	-1	Phage tail completion protein	450	C	150	AGC	3	S	Synonymous SNP
OVINE	contig00021	1	39117	C	BOVINE	contig00033	-1	104448	T	substitution	COI_0415	38665	39129	462	1	Phage tail completion protein	453	C	151	GGC	3	G	COK_1044	104900	104436	462	-1	Phage tail completion protein	453	T	151	GGT	3	G	Synonymous SNP
OVINE	contig00021	1	39120	G	BOVINE	contig00033	-1	104445	A	substitution	COI_0415	38665	39129	462	1	Phage tail completion protein	456	G	152	TCG	3	S	COK_1044	104900	104436	462	-1	Phage tail completion protein	456	A	152	TCA	3	S	Synonymous SNP
OVINE	contig00021	1	39754	G	BOVINE	contig00033	-1	103811	A	substitution	COI_0417	39456	42389	2931	1	hypothetical protein	299	G	100	CGC	2	R	COK_1042	104109	101176	2931	-1	predicted phage-related tail protein	299	A	100	CAC	2	H	Nonsynonymous SNP
OVINE	contig00021	1	40619	A	BOVINE	contig00033	-1	102946	G	substitution	COI_0417	39456	42389	2931	1	hypothetical protein	1164	A	388	GCA	3	A	COK_1042	104109	101176	2931	-1	predicted phage-related tail protein	1164	G	388	GCG	3	A	Synonymous SNP
OVINE	contig00021	1	42011	T	BOVINE	contig00033	-1	101554	C	substitution	COI_0417	39456	42389	2931	1	hypothetical protein	2556	T	852	ACT	3	T	COK_1042	104109	101176	2931	-1	predicted phage-related tail protein	2556	C	852	ACC	3	T	Synonymous SNP
OVINE	contig00021	1	42014	C	BOVINE	contig00033	-1	101551	T	substitution	COI_0417	39456	42389	2931	1	hypothetical protein	2559	C	853	GGC	3	G	COK_1042	104109	101176	2931	-1	predicted phage-related tail protein	2559	T	853	GGT	3	G	Synonymous SNP
OVINE	contig00021	1	42047	A	BOVINE	contig00033	-1	101518	G	substitution	COI_0417	39456	42389	2931	1	hypothetical protein	2592	A	864	GTA	3	V	COK_1042	104109	101176	2931	-1	predicted phage-related tail protein	2592	G	864	GTG	3	V	Synonymous SNP
OVINE	contig00021	1	42071	C	BOVINE	contig00033	-1	101494	A	substitution	COI_0417	39456	42389	2931	1	hypothetical protein	2616	C	872	ACC	3	T	COK_1042	104109	101176	2931	-1	predicted phage-related tail protein	2616	A	872	ACA	3	T	Synonymous SNP
OVINE	contig00021	1	42092	G	BOVINE	contig00033	-1	101473	A	substitution	COI_0417	39456	42389	2931	1	hypothetical protein	2637	G	879	TTG	3	L	COK_1042	104109	101176	2931	-1	predicted phage-related tail protein	2637	A	879	TTA	3	L	Synonymous SNP
OVINE	contig00021	1	42131	T	BOVINE	contig00033	-1	101434	C	substitution	COI_0417	39456	42389	2931	1	hypothetical protein	2676	T	892	GTT	3	V	COK_1042	104109	101176	2931	-1	predicted phage-related tail protein	2676	C	892	GTC	3	V	Synonymous SNP
OVINE	contig00021	1	42134	T	BOVINE	contig00033	-1	101431	A	substitution	COI_0417	39456	42389	2931	1	hypothetical protein	2679	T	893	GCT	3	A	COK_1042	104109	101176	2931	-1	predicted phage-related tail protein	2679	A	893	GCA	3	A	Synonymous SNP
OVINE	contig00021	1	44430	C	BOVINE	contig00033	-1	99135	G	substitution	COI_0422	43976	44890	912	1	Baseplate assembly protein J	455	C	152	GCT	2	A	COK_1037	99589	98675	912	-1	Baseplate assembly protein J	455	G	152	GGT	2	G	Nonsynonymous SNP
OVINE	contig00021	1	46124	G	BOVINE	contig00033	-1	97441	T	substitution	NA	NA	NA	NA	NA	NA	NA	NA	NA	CCT	NA	P	COK_1035	98140	95735	2403	-1	probable tail fiber protein	700	T	234	TCT	1	S	Nonsynonymous SNP. Gene spanning SNP found in BOVINE contig00033 only
OVINE	contig00021	1	46777	C	BOVINE	contig00033	-1	96788	T	substitution	NA	NA	NA	NA	NA	NA	NA	NA	NA	CGG	NA	R	COK_1035	98140	95735	2403	-1	probable tail fiber protein	1353	T	451	CGT	3	R	Synonymous SNP. Gene spanning SNP found in BOVINE contig00033 only
OVINE	contig00021	1	46778	A	BOVINE	contig00033	-1	96787	T	substitution	NA	NA	NA	NA	NA	NA	NA	NA	NA	TAT	NA	Y	COK_1035	98140	95735	2403	-1	probable tail fiber protein	1354	T	452	TAT	1	Y	Synonymous SNP. Gene spanning SNP found in BOVINE contig00033 only
OVINE	contig00021	1	46796	G	BOVINE	contig00033	-1	96769	A	substitution	NA	NA	NA	NA	NA	NA	NA	NA	NA	CTT	NA	L	COK_1035	98140	95735	2403	-1	probable tail fiber protein	1372	A	458	ATT	1	I	Nonsynonymous SNP. Gene spanning SNP found in BOVINE contig00033 only
OVINE	contig00021	1	46798	G	BOVINE	contig00033	-1	96767	T	substitution	NA	NA	NA	NA	NA	NA	NA	NA	NA	ATC	NA	I	COK_1035	98140	95735	2403	-1	probable tail fiber protein	1374	T	458	ATT	3	I	Synonymous SNP. Gene spanning SNP found in BOVINE contig00033 only
OVINE	contig00021	1	46855	C	BOVINE	contig00033	-1	96710	T	substitution	NA	NA	NA	NA	NA	NA	NA	NA	NA	GGG	NA	G	COK_1035	98140	95735	2403	-1	probable tail fiber protein	1431	T	477	GGT	3	G	Synonymous SNP. Gene spanning SNP found in BOVINE contig00033 only
OVINE	contig00021	1	46862	A	BOVINE	contig00033	-1	96703	G	substitution	NA	NA	NA	NA	NA	NA	NA	NA	NA	TAT	NA	Y	COK_1035	98140	95735	2403	-1	probable tail fiber protein	1438	G	480	GAT	1	D	Nonsynonymous SNP. Gene spanning SNP found in BOVINE contig00033 only
OVINE	contig00021	1	47086	A	BOVINE	contig00033	-1	96479	T	substitution	NA	NA	NA	NA	NA	NA	NA	NA	NA	GCT	NA	A	COK_1035	98140	95735	2403	-1	probable tail fiber protein	1662	T	554	GCT	3	A	Synonymous SNP. Gene spanning SNP found in BOVINE contig00033 only
OVINE	contig00021	1	47092	T	BOVINE	contig00033	-1	96473	A	substitution	NA	NA	NA	NA	NA	NA	NA	NA	NA	GCA	NA	A	COK_1035	98140	95735	2403	-1	probable tail fiber protein	1668	A	556	GCA	3	A	Synonymous SNP. Gene spanning SNP found in BOVINE contig00033 only
OVINE	contig00022	1	61148	G	BOVINE	contig00007	-1	34129	A	substitution	COI_0495	61661	61119	540	-1	hypothetical protein	514	C	172	CTG	1	L	COK_0260	33616	34158	540	1	hypothetical protein	514	T	172	TTG	1	L	Synonymous SNP
OVINE	contig00022	1	61155	C	BOVINE	contig00007	-1	34122	A	substitution	COI_0495	61661	61119	540	-1	hypothetical protein	507	G	169	CCG	3	P	COK_0260	33616	34158	540	1	hypothetical protein	507	T	169	CCT	3	P	Synonymous SNP
OVINE	contig00022	1	61158	C	BOVINE	contig00007	-1	34119	T	substitution	COI_0495	61661	61119	540	-1	hypothetical protein	504	G	168	TTG	3	L	COK_0260	33616	34158	540	1	hypothetical protein	504	A	168	TTA	3	L	Synonymous SNP
OVINE	contig00022	1	61169	T	BOVINE	contig00007	-1	34108	C	substitution	COI_0495	61661	61119	540	-1	hypothetical protein	493	A	165	ATT	1	I	COK_0260	33616	34158	540	1	hypothetical protein	493	G	165	GTT	1	V	Nonsynonymous SNP
OVINE	contig00022	1	61170	T	BOVINE	contig00007	-1	34107	A	substitution	COI_0495	61661	61119	540	-1	hypothetical protein	492	A	164	GGA	3	G	COK_0260	33616	34158	540	1	hypothetical protein	492	T	164	GGT	3	G	Synonymous SNP
OVINE	contig00022	1	61200	C	BOVINE	contig00007	-1	34077	A	substitution	COI_0495	61661	61119	540	-1	hypothetical protein	462	G	154	AAG	3	K	COK_0260	33616	34158	540	1	hypothetical protein	462	T	154	AAT	3	N	Nonsynonymous SNP
OVINE	contig00022	1	61205	G	BOVINE	contig00007	-1	34072	A	substitution	COI_0495	61661	61119	540	-1	hypothetical protein	457	C	153	CTA	1	L	COK_0260	33616	34158	540	1	hypothetical protein	457	T	153	TTA	1	L	Synonymous SNP
OVINE	contig00022	1	61221	T	BOVINE	contig00007	-1	34056	G	substitution	COI_0495	61661	61119	540	-1	hypothetical protein	441	A	147	CAA	3	Q	COK_0260	33616	34158	540	1	hypothetical protein	441	C	147	CAC	3	H	Nonsynonymous SNP
OVINE	contig00022	1	61226	C	BOVINE	contig00007	-1	34051	A	substitution	COI_0495	61661	61119	540	-1	hypothetical protein	436	G	146	GTG	1	V	COK_0260	33616	34158	540	1	hypothetical protein	436	T	146	TTG	1	L	Nonsynonymous SNP
OVINE	contig00022	1	61254	A	BOVINE	contig00007	-1	34023	G	substitution	COI_0495	61661	61119	540	-1	hypothetical protein	408	T	136	CAT	3	H	COK_0260	33616	34158	540	1	hypothetical protein	408	C	136	CAC	3	H	Synonymous SNP
OVINE	contig00022	1	61259	G	BOVINE	contig00007	-1	34018	T	substitution	COI_0495	61661	61119	540	-1	hypothetical protein	403	C	135	CAT	1	H	COK_0260	33616	34158	540	1	hypothetical protein	403	A	135	AAT	1	N	Nonsynonymous SNP
OVINE	contig00022	1	61263	C	BOVINE	contig00007	-1	34014	G	substitution	COI_0495	61661	61119	540	-1	hypothetical protein	399	G	133	GTG	3	V	COK_0260	33616	34158	540	1	hypothetical protein	399	C	133	GTC	3	V	Synonymous SNP
OVINE	contig00022	1	61266	T	BOVINE	contig00007	-1	34011	C	substitution	COI_0495	61661	61119	540	-1	hypothetical protein	396	A	132	AAA	3	K	COK_0260	33616	34158	540	1	hypothetical protein	396	G	132	AAG	3	K	Synonymous SNP
OVINE	contig00022	1	61272	G	BOVINE	contig00007	-1	34005	A	substitution	COI_0495	61661	61119	540	-1	hypothetical protein	390	C	130	GAC	3	D	COK_0260	33616	34158	540	1	hypothetical protein	390	T	130	GAT	3	D	Synonymous SNP
OVINE	contig00022	1	61308	C	BOVINE	contig00007	-1	33969	T	substitution	COI_0495	61661	61119	540	-1	hypothetical protein	354	G	118	GTG	3	V	COK_0260	33616	34158	540	1	hypothetical protein	354	A	118	GTA	3	V	Synonymous SNP
OVINE	contig00022	1	61314	T	BOVINE	contig00007	-1	33963	C	substitution	COI_0495	61661	61119	540	-1	hypothetical protein	348	A	116	CCA	3	P	COK_0260	33616	34158	540	1	hypothetical protein	348	G	116	CCG	3	P	Synonymous SNP
OVINE	contig00022	1	61346	C	BOVINE	contig00007	-1	33931	A	substitution	COI_0495	61661	61119	540	-1	hypothetical protein	316	G	106	GCT	1	A	COK_0260	33616	34158	540	1	hypothetical protein	316	T	106	TCT	1	S	Nonsynonymous SNP
OVINE	contig00022	1	61356	C	BOVINE	contig00007	-1	33921	T	substitution	COI_0495	61661	61119	540	-1	hypothetical protein	306	G	102	TTG	3	L	COK_0260	33616	34158	540	1	hypothetical protein	306	A	102	TTA	3	L	Synonymous SNP
OVINE	contig00022	1	61363	G	BOVINE	contig00007	-1	33914	T	substitution	COI_0495	61661	61119	540	-1	hypothetical protein	299	C	100	GCA	2	A	COK_0260	33616	34158	540	1	hypothetical protein	299	A	100	GAA	2	E	Nonsynonymous SNP
OVINE	contig00022	1	61416	G	BOVINE	contig00007	-1	33861	A	substitution	COI_0495	61661	61119	540	-1	hypothetical protein	246	C	82	AAC	3	N	COK_0260	33616	34158	540	1	hypothetical protein	246	T	82	AAT	3	N	Synonymous SNP
OVINE	contig00022	1	61422	A	BOVINE	contig00007	-1	33855	G	substitution	COI_0495	61661	61119	540	-1	hypothetical protein	240	T	80	GCT	3	A	COK_0260	33616	34158	540	1	hypothetical protein	240	C	80	GCC	3	A	Synonymous SNP
OVINE	contig00022	1	61446	A	BOVINE	contig00007	-1	33831	G	substitution	COI_0495	61661	61119	540	-1	hypothetical protein	216	T	72	TGT	3	C	COK_0260	33616	34158	540	1	hypothetical protein	216	C	72	TGC	3	C	Synonymous SNP
OVINE	contig00022	1	61449	T	BOVINE	contig00007	-1	33828	A	substitution	COI_0495	61661	61119	540	-1	hypothetical protein	213	A	71	GGA	3	G	COK_0260	33616	34158	540	1	hypothetical protein	213	T	71	GGT	3	G	Synonymous SNP
OVINE	contig00022	1	61455	G	BOVINE	contig00007	-1	33822	A	substitution	COI_0495	61661	61119	540	-1	hypothetical protein	207	C	69	AGC	3	S	COK_0260	33616	34158	540	1	hypothetical protein	207	T	69	AGT	3	S	Synonymous SNP
OVINE	contig00022	1	61473	A	BOVINE	contig00007	-1	33804	C	substitution	COI_0495	61661	61119	540	-1	hypothetical protein	189	T	63	ACT	3	T	COK_0260	33616	34158	540	1	hypothetical protein	189	G	63	ACG	3	T	Synonymous SNP
OVINE	contig00022	1	61479	C	BOVINE	contig00007	-1	33798	A	substitution	COI_0495	61661	61119	540	-1	hypothetical protein	183	G	61	GAG	3	E	COK_0260	33616	34158	540	1	hypothetical protein	183	T	61	GAT	3	D	Nonsynonymous SNP
OVINE	contig00022	1	61488	T	BOVINE	contig00007	-1	33789	C	substitution	COI_0495	61661	61119	540	-1	hypothetical protein	174	A	58	GAA	3	E	COK_0260	33616	34158	540	1	hypothetical protein	174	G	58	GAG	3	E	Synonymous SNP
OVINE	contig00022	1	61494	C	BOVINE	contig00007	-1	33783	A	substitution	COI_0495	61661	61119	540	-1	hypothetical protein	168	G	56	AAG	3	K	COK_0260	33616	34158	540	1	hypothetical protein	168	T	56	AAT	3	N	Nonsynonymous SNP
OVINE	contig00022	1	61499	T	BOVINE	contig00007	-1	33778	G	substitution	COI_0495	61661	61119	540	-1	hypothetical protein	163	A	55	AAA	1	K	COK_0260	33616	34158	540	1	hypothetical protein	163	C	55	CAA	1	Q	Nonsynonymous SNP
OVINE	contig00022	1	61510	C	BOVINE	contig00007	-1	33767	T	substitution	COI_0495	61661	61119	540	-1	hypothetical protein	152	G	51	AGT	2	S	COK_0260	33616	34158	540	1	hypothetical protein	152	A	51	AAT	2	N	Nonsynonymous SNP
OVINE	contig00022	1	61512	C	BOVINE	contig00007	-1	33765	T	substitution	COI_0495	61661	61119	540	-1	hypothetical protein	150	G	50	TTG	3	L	COK_0260	33616	34158	540	1	hypothetical protein	150	A	50	TTA	3	L	Synonymous SNP
OVINE	contig00022	1	61877	G	BOVINE	contig00007	-1	33400	A	substitution	COI_0496	61785	62108	321	1	Ethidium bromide-methyl viologen resistance protein EmrE	93	G	31	ATG	3	M	COK_0259	33492	33169	321	-1	Ethidium bromide-methyl viologen resistance protein EmrE	93	A	31	ATA	3	I	Nonsynonymous SNP
OVINE	contig00022	1	63047	G	BOVINE	contig00007	-1	32230	A	substitution	COI_0497	63616	62171	1443	-1	Xylulose kinase	570	C	190	AAC	3	N	COK_0258	31661	33106	1443	1	Xylulose kinase	570	T	190	AAT	3	N	Synonymous SNP
OVINE	contig00022	1	63050	C	BOVINE	contig00007	-1	32227	T	substitution	COI_0497	63616	62171	1443	-1	Xylulose kinase	567	G	189	CTG	3	L	COK_0258	31661	33106	1443	1	Xylulose kinase	567	A	189	CTA	3	L	Synonymous SNP
OVINE	contig00022	1	63257	G	BOVINE	contig00007	-1	32020	A	substitution	COI_0497	63616	62171	1443	-1	Xylulose kinase	360	C	120	GGC	3	G	COK_0258	31661	33106	1443	1	Xylulose kinase	360	T	120	GGT	3	G	Synonymous SNP
OVINE	contig00022	1	63403	C	BOVINE	contig00007	-1	31874	T	substitution	COI_0497	63616	62171	1443	-1	Xylulose kinase	214	G	72	GGT	1	G	COK_0258	31661	33106	1443	1	Xylulose kinase	214	A	72	AGT	1	S	Nonsynonymous SNP
OVINE	contig00022	1	63451	T	BOVINE	contig00007	-1	31826	C	substitution	COI_0497	63616	62171	1443	-1	Xylulose kinase	166	A	56	ATG	1	M	COK_0258	31661	33106	1443	1	Xylulose kinase	166	G	56	GTG	1	V	Nonsynonymous SNP
OVINE	contig00022	1	64961	A	BOVINE	contig00007	-1	30316	C	substitution	COI_0498	65088	63769	1317	-1	Xylose isomerase	128	T	43	CTG	2	L	COK_0257	30189	31508	1317	1	Xylose isomerase	128	G	43	CGG	2	R	Nonsynonymous SNP
OVINE	contig00022	1	65363	G	BOVINE	contig00007	-1	29914	A	substitution	COI_0499	65330	66331	999	1	Xylose ABC transporter2C periplasmic xylose-binding protein XylF	34	G	12	GCG	1	A	COK_0256	29947	28946	999	-1	Xylose ABC transporter2C periplasmic xylose-binding protein XylF	34	A	12	ACG	1	T	Nonsynonymous SNP
OVINE	contig00022	1	67105	A	BOVINE	contig00007	-1	28172	G	substitution	COI_0500	66398	67912	1512	1	D-xylose transport ATP-binding protein XylG	708	A	236	ACA	3	T	COK_0255	28879	27365	1512	-1	D-xylose transport ATP-binding protein XylG	708	G	236	ACG	3	T	Synonymous SNP
OVINE	contig00022	1	79669	C	BOVINE	contig00007	-1	15609	T	substitution	COI_0513	80005	79607	396	-1	PTS system2C glucitol/sorbitol-specific IIA component	337	G	113	GTT	1	V	COK_0243	15273	15671	396	1	PTS system2C glucitol/sorbitol-specific IIA component	337	A	113	ATT	1	I	Nonsynonymous SNP
OVINE	contig00022	1	28171	T	BOVINE	contig00007	-1	67168	C	substitution	COI_0460	28938	28162	774	-1	Hydroxypyruvate isomerase	768	A	256	CAA	3	Q	COK_0295	66401	67177	774	1	Hydroxypyruvate isomerase	768	G	256	CAG	3	Q	Synonymous SNP
OVINE	contig00022	1	28174	T	BOVINE	contig00007	-1	67165	C	substitution	COI_0460	28938	28162	774	-1	Hydroxypyruvate isomerase	765	A	255	GAA	3	E	COK_0295	66401	67177	774	1	Hydroxypyruvate isomerase	765	G	255	GAG	3	E	Synonymous SNP
OVINE	contig00022	1	28186	C	BOVINE	contig00007	-1	67153	T	substitution	COI_0460	28938	28162	774	-1	Hydroxypyruvate isomerase	753	G	251	TTG	3	L	COK_0295	66401	67177	774	1	Hydroxypyruvate isomerase	753	A	251	CTA	3	L	Synonymous SNP
OVINE	contig00022	1	28188	A	BOVINE	contig00007	-1	67151	G	substitution	COI_0460	28938	28162	774	-1	Hydroxypyruvate isomerase	751	T	251	TTG	1	L	COK_0295	66401	67177	774	1	Hydroxypyruvate isomerase	751	C	251	CTA	1	L	Synonymous SNP
OVINE	contig00022	1	28498	A	BOVINE	contig00007	-1	66841	C	substitution	COI_0460	28938	28162	774	-1	Hydroxypyruvate isomerase	441	T	147	CCT	3	P	COK_0295	66401	67177	774	1	Hydroxypyruvate isomerase	441	G	147	CCG	3	P	Synonymous SNP
OVINE	contig00022	1	28519	G	BOVINE	contig00007	-1	66820	A	substitution	COI_0460	28938	28162	774	-1	Hydroxypyruvate isomerase	420	C	140	GTC	3	V	COK_0295	66401	67177	774	1	Hydroxypyruvate isomerase	420	T	140	GTT	3	V	Synonymous SNP
OVINE	contig00022	1	28569	T	BOVINE	contig00007	-1	66770	C	substitution	COI_0460	28938	28162	774	-1	Hydroxypyruvate isomerase	370	A	124	AAA	1	K	COK_0295	66401	67177	774	1	Hydroxypyruvate isomerase	370	G	124	GAA	1	E	Nonsynonymous SNP
OVINE	contig00022	1	28627	A	BOVINE	contig00007	-1	66712	C	substitution	COI_0460	28938	28162	774	-1	Hydroxypyruvate isomerase	312	T	104	GTT	3	V	COK_0295	66401	67177	774	1	Hydroxypyruvate isomerase	312	G	104	GTG	3	V	Synonymous SNP
OVINE	contig00022	1	28633	A	BOVINE	contig00007	-1	66706	C	substitution	COI_0460	28938	28162	774	-1	Hydroxypyruvate isomerase	306	T	102	GTT	3	V	COK_0295	66401	67177	774	1	Hydroxypyruvate isomerase	306	G	102	GTG	3	V	Synonymous SNP
OVINE	contig00022	1	28639	C	BOVINE	contig00007	-1	66700	T	substitution	COI_0460	28938	28162	774	-1	Hydroxypyruvate isomerase	300	G	100	GAG	3	E	COK_0295	66401	67177	774	1	Hydroxypyruvate isomerase	300	A	100	AAA	3	K	Nonsynonymous SNP
OVINE	contig00022	1	28641	C	BOVINE	contig00007	-1	66698	T	substitution	COI_0460	28938	28162	774	-1	Hydroxypyruvate isomerase	298	G	100	GAG	1	E	COK_0295	66401	67177	774	1	Hydroxypyruvate isomerase	298	A	100	AAA	1	K	Nonsynonymous SNP
OVINE	contig00022	1	28651	G	BOVINE	contig00007	-1	66688	T	substitution	COI_0460	28938	28162	774	-1	Hydroxypyruvate isomerase	288	C	96	GCC	3	A	COK_0295	66401	67177	774	1	Hydroxypyruvate isomerase	288	A	96	GCA	3	A	Synonymous SNP
OVINE	contig00022	1	28672	T	BOVINE	contig00007	-1	66667	C	substitution	COI_0460	28938	28162	774	-1	Hydroxypyruvate isomerase	267	A	89	TTA	3	L	COK_0295	66401	67177	774	1	Hydroxypyruvate isomerase	267	G	89	TTG	3	L	Synonymous SNP
OVINE	contig00022	1	28681	A	BOVINE	contig00007	-1	66658	G	substitution	COI_0460	28938	28162	774	-1	Hydroxypyruvate isomerase	258	T	86	GAT	3	D	COK_0295	66401	67177	774	1	Hydroxypyruvate isomerase	258	C	86	GAC	3	D	Synonymous SNP
OVINE	contig00022	1	28696	A	BOVINE	contig00007	-1	66643	G	substitution	COI_0460	28938	28162	774	-1	Hydroxypyruvate isomerase	243	T	81	GCT	3	A	COK_0295	66401	67177	774	1	Hydroxypyruvate isomerase	243	C	81	GCC	3	A	Synonymous SNP
OVINE	contig00022	1	28717	A	BOVINE	contig00007	-1	66622	G	substitution	COI_0460	28938	28162	774	-1	Hydroxypyruvate isomerase	222	T	74	TCT	3	S	COK_0295	66401	67177	774	1	Hydroxypyruvate isomerase	222	C	74	TCC	3	S	Synonymous SNP
OVINE	contig00022	1	28723	A	BOVINE	contig00007	-1	66616	G	substitution	COI_0460	28938	28162	774	-1	Hydroxypyruvate isomerase	216	T	72	GGT	3	G	COK_0295	66401	67177	774	1	Hydroxypyruvate isomerase	216	C	72	GGC	3	G	Synonymous SNP
OVINE	contig00022	1	28732	A	BOVINE	contig00007	-1	66607	C	substitution	COI_0460	28938	28162	774	-1	Hydroxypyruvate isomerase	207	T	69	GGT	3	G	COK_0295	66401	67177	774	1	Hydroxypyruvate isomerase	207	G	69	GGG	3	G	Synonymous SNP
OVINE	contig00022	1	28747	T	BOVINE	contig00007	-1	66592	G	substitution	COI_0460	28938	28162	774	-1	Hydroxypyruvate isomerase	192	A	64	GGA	3	G	COK_0295	66401	67177	774	1	Hydroxypyruvate isomerase	192	C	64	GGC	3	G	Synonymous SNP
OVINE	contig00022	1	28915	A	BOVINE	contig00007	-1	66424	C	substitution	COI_0460	28938	28162	774	-1	Hydroxypyruvate isomerase	24	T	8	CTT	3	L	COK_0295	66401	67177	774	1	Hydroxypyruvate isomerase	24	G	8	CTG	3	L	Synonymous SNP
OVINE	contig00022	1	29017	A	BOVINE	contig00007	-1	66322	G	substitution	COI_0461	29572	28940	630	-1	Ribulose-5-phosphate 4-epimerase and related epimerases and aldolases	556	T	186	TAT	1	Y	COK_0294	65767	66399	630	1	Ribulose-5-phosphate 4-epimerase and related epimerases and aldolases	556	C	186	CAT	1	H	Nonsynonymous SNP
OVINE	contig00022	1	29021	C	BOVINE	contig00007	-1	66318	T	substitution	COI_0461	29572	28940	630	-1	Ribulose-5-phosphate 4-epimerase and related epimerases and aldolases	552	G	184	AAG	3	K	COK_0294	65767	66399	630	1	Ribulose-5-phosphate 4-epimerase and related epimerases and aldolases	552	A	184	AAA	3	K	Synonymous SNP
OVINE	contig00022	1	29045	T	BOVINE	contig00007	-1	66294	G	substitution	COI_0461	29572	28940	630	-1	Ribulose-5-phosphate 4-epimerase and related epimerases and aldolases	528	A	176	ACA	3	T	COK_0294	65767	66399	630	1	Ribulose-5-phosphate 4-epimerase and related epimerases and aldolases	528	C	176	ACC	3	T	Synonymous SNP
OVINE	contig00022	1	29048	G	BOVINE	contig00007	-1	66291	A	substitution	COI_0461	29572	28940	630	-1	Ribulose-5-phosphate 4-epimerase and related epimerases and aldolases	525	C	175	AAC	3	N	COK_0294	65767	66399	630	1	Ribulose-5-phosphate 4-epimerase and related epimerases and aldolases	525	T	175	AAT	3	N	Synonymous SNP
OVINE	contig00022	1	29068	A	BOVINE	contig00007	-1	66271	G	substitution	COI_0461	29572	28940	630	-1	Ribulose-5-phosphate 4-epimerase and related epimerases and aldolases	505	T	169	TTG	1	L	COK_0294	65767	66399	630	1	Ribulose-5-phosphate 4-epimerase and related epimerases and aldolases	505	C	169	CTG	1	L	Synonymous SNP
OVINE	contig00022	1	29081	G	BOVINE	contig00007	-1	66258	A	substitution	COI_0461	29572	28940	630	-1	Ribulose-5-phosphate 4-epimerase and related epimerases and aldolases	492	C	164	GTC	3	V	COK_0294	65767	66399	630	1	Ribulose-5-phosphate 4-epimerase and related epimerases and aldolases	492	T	164	GTT	3	V	Synonymous SNP
OVINE	contig00022	1	29087	C	BOVINE	contig00007	-1	66252	A	substitution	COI_0461	29572	28940	630	-1	Ribulose-5-phosphate 4-epimerase and related epimerases and aldolases	486	G	162	GTG	3	V	COK_0294	65767	66399	630	1	Ribulose-5-phosphate 4-epimerase and related epimerases and aldolases	486	T	162	GTT	3	V	Synonymous SNP
OVINE	contig00022	1	29117	G	BOVINE	contig00007	-1	66222	A	substitution	COI_0461	29572	28940	630	-1	Ribulose-5-phosphate 4-epimerase and related epimerases and aldolases	456	C	152	GGC	3	G	COK_0294	65767	66399	630	1	Ribulose-5-phosphate 4-epimerase and related epimerases and aldolases	456	T	152	GGT	3	G	Synonymous SNP
OVINE	contig00022	1	29255	T	BOVINE	contig00007	-1	66084	C	substitution	COI_0461	29572	28940	630	-1	Ribulose-5-phosphate 4-epimerase and related epimerases and aldolases	318	A	106	GAA	3	E	COK_0294	65767	66399	630	1	Ribulose-5-phosphate 4-epimerase and related epimerases and aldolases	318	G	106	GAG	3	E	Synonymous SNP
OVINE	contig00022	1	29291	C	BOVINE	contig00007	-1	66048	T	substitution	COI_0461	29572	28940	630	-1	Ribulose-5-phosphate 4-epimerase and related epimerases and aldolases	282	G	94	CTG	3	L	COK_0294	65767	66399	630	1	Ribulose-5-phosphate 4-epimerase and related epimerases and aldolases	282	A	94	CTA	3	L	Synonymous SNP
OVINE	contig00022	1	29300	T	BOVINE	contig00007	-1	66039	A	substitution	COI_0461	29572	28940	630	-1	Ribulose-5-phosphate 4-epimerase and related epimerases and aldolases	273	A	91	ATA	3	I	COK_0294	65767	66399	630	1	Ribulose-5-phosphate 4-epimerase and related epimerases and aldolases	273	T	91	ATT	3	I	Synonymous SNP
OVINE	contig00022	1	29303	T	BOVINE	contig00007	-1	66036	C	substitution	COI_0461	29572	28940	630	-1	Ribulose-5-phosphate 4-epimerase and related epimerases and aldolases	270	A	90	GCA	3	A	COK_0294	65767	66399	630	1	Ribulose-5-phosphate 4-epimerase and related epimerases and aldolases	270	G	90	GCG	3	A	Synonymous SNP
OVINE	contig00022	1	29316	G	BOVINE	contig00007	-1	66023	A	substitution	COI_0461	29572	28940	630	-1	Ribulose-5-phosphate 4-epimerase and related epimerases and aldolases	257	C	86	CCG	2	P	COK_0294	65767	66399	630	1	Ribulose-5-phosphate 4-epimerase and related epimerases and aldolases	257	T	86	CTG	2	L	Nonsynonymous SNP
OVINE	contig00022	1	29318	A	BOVINE	contig00007	-1	66021	G	substitution	COI_0461	29572	28940	630	-1	Ribulose-5-phosphate 4-epimerase and related epimerases and aldolases	255	T	85	AAT	3	N	COK_0294	65767	66399	630	1	Ribulose-5-phosphate 4-epimerase and related epimerases and aldolases	255	C	85	AAC	3	N	Synonymous SNP
OVINE	contig00022	1	29336	C	BOVINE	contig00007	-1	66003	T	substitution	COI_0461	29572	28940	630	-1	Ribulose-5-phosphate 4-epimerase and related epimerases and aldolases	237	G	79	TTG	3	L	COK_0294	65767	66399	630	1	Ribulose-5-phosphate 4-epimerase and related epimerases and aldolases	237	A	79	TTA	3	L	Synonymous SNP
OVINE	contig00022	1	29348	C	BOVINE	contig00007	-1	65991	T	substitution	COI_0461	29572	28940	630	-1	Ribulose-5-phosphate 4-epimerase and related epimerases and aldolases	225	G	75	TCG	3	S	COK_0294	65767	66399	630	1	Ribulose-5-phosphate 4-epimerase and related epimerases and aldolases	225	A	75	TCA	3	S	Synonymous SNP
OVINE	contig00022	1	29363	T	BOVINE	contig00007	-1	65976	C	substitution	COI_0461	29572	28940	630	-1	Ribulose-5-phosphate 4-epimerase and related epimerases and aldolases	210	A	70	AAA	3	K	COK_0294	65767	66399	630	1	Ribulose-5-phosphate 4-epimerase and related epimerases and aldolases	210	G	70	AAG	3	K	Synonymous SNP
OVINE	contig00022	1	29435	A	BOVINE	contig00007	-1	65904	T	substitution	COI_0461	29572	28940	630	-1	Ribulose-5-phosphate 4-epimerase and related epimerases and aldolases	138	T	46	TCT	3	S	COK_0294	65767	66399	630	1	Ribulose-5-phosphate 4-epimerase and related epimerases and aldolases	138	A	46	TCA	3	S	Synonymous SNP
OVINE	contig00022	1	29480	G	BOVINE	contig00007	-1	65859	A	substitution	COI_0461	29572	28940	630	-1	Ribulose-5-phosphate 4-epimerase and related epimerases and aldolases	93	C	31	TCC	3	S	COK_0294	65767	66399	630	1	Ribulose-5-phosphate 4-epimerase and related epimerases and aldolases	93	T	31	TCT	3	S	Synonymous SNP
OVINE	contig00022	1	29495	A	BOVINE	contig00007	-1	65844	T	substitution	COI_0461	29572	28940	630	-1	Ribulose-5-phosphate 4-epimerase and related epimerases and aldolases	78	T	26	GGT	3	G	COK_0294	65767	66399	630	1	Ribulose-5-phosphate 4-epimerase and related epimerases and aldolases	78	A	26	GGA	3	G	Synonymous SNP
OVINE	contig00022	1	29510	G	BOVINE	contig00007	-1	65829	A	substitution	COI_0461	29572	28940	630	-1	Ribulose-5-phosphate 4-epimerase and related epimerases and aldolases	63	C	21	GGC	3	G	COK_0294	65767	66399	630	1	Ribulose-5-phosphate 4-epimerase and related epimerases and aldolases	63	T	21	GGT	3	G	Synonymous SNP
OVINE	contig00022	1	29721	G	BOVINE	contig00007	-1	65618	T	substitution	COI_0462	30810	29569	1239	-1	Predicted pyridoxine biosynthesis protein (probably from glycolaldehide)	1090	C	364	CAA	1	Q	COK_0293	64529	65770	1239	1	Predicted pyridoxine biosynthesis protein (probably from glycolaldehide)	1090	A	364	AAA	1	K	Nonsynonymous SNP
OVINE	contig00022	1	29734	G	BOVINE	contig00007	-1	65605	A	substitution	COI_0462	30810	29569	1239	-1	Predicted pyridoxine biosynthesis protein (probably from glycolaldehide)	1077	C	359	AGC	3	S	COK_0293	64529	65770	1239	1	Predicted pyridoxine biosynthesis protein (probably from glycolaldehide)	1077	T	359	AGT	3	S	Synonymous SNP
OVINE	contig00022	1	31382	C	BOVINE	contig00007	-1	63959	T	substitution	COI_0463	31717	30812	903	-1	D-beta-hydroxybutyrate dehydrogenase	336	G	112	AAG	3	K	COK_0292	63624	64529	903	1	D-beta-hydroxybutyrate dehydrogenase	336	A	112	AAA	3	K	Synonymous SNP
OVINE	contig00022	1	31442	A	BOVINE	contig00007	-1	63899	G	substitution	COI_0463	31717	30812	903	-1	D-beta-hydroxybutyrate dehydrogenase	276	T	92	GGT	3	G	COK_0292	63624	64529	903	1	D-beta-hydroxybutyrate dehydrogenase	276	C	92	GGC	3	G	Synonymous SNP
OVINE	contig00022	1	32487	C	BOVINE	contig00007	-1	62854	A	substitution	COI_0464	31990	32649	657	1	Transcriptional regulators of sugar metabolism	498	C	166	TCC	3	S	COK_0291	63450	62692	756	-1	Transcriptional regulators of sugar metabolism	597	A	199	TCA	3	S	Synonymous SNP
OVINE	contig00022	1	32960	G	BOVINE	contig00007	-1	62381	T	substitution	COI_0465	34201	32789	1410	-1	Signal recognition particle2C subunit Ffh SRP54	1242	C	414	GGC	3	G	COK_0290	61140	62552	1410	1	Signal recognition particle2C subunit Ffh SRP54	1242	A	414	GGA	3	G	Synonymous SNP
OVINE	contig00022	1	33647	A	BOVINE	contig00007	-1	61694	G	substitution	COI_0465	34201	32789	1410	-1	Signal recognition particle2C subunit Ffh SRP54	555	T	185	CAT	3	H	COK_0290	61140	62552	1410	1	Signal recognition particle2C subunit Ffh SRP54	555	C	185	CAC	3	H	Synonymous SNP
OVINE	contig00022	1	36085	T	BOVINE	contig00007	-1	59250	C	substitution	COI_0470	36222	35131	1089	-1	Membrane-bound lytic murein transglycosylase C precursor	138	A	46	TTA	3	L	COK_0285	59113	60204	1089	1	Membrane-bound lytic murein transglycosylase C precursor	138	G	46	TTG	3	L	Synonymous SNP
OVINE	contig00022	1	36596	G	BOVINE	contig00007	-1	58739	T	substitution	COI_0472	37657	36512	1143	-1	A/G-specific adenine glycosylase	1062	C	354	CAC	3	H	COK_0283	57678	58823	1143	1	A/G-specific adenine glycosylase	1062	A	354	CAA	3	Q	Nonsynonymous SNP
OVINE	contig00022	1	44468	T	BOVINE	contig00007	-1	50867	C	substitution	COI_0481	44337	47198	2859	1	Leukotoxin (Lkt)	132	T	44	ATT	3	I	COK_0274	50998	48134	2862	-1	Leukotoxin (Lkt)	132	C	44	ATC	3	I	Synonymous SNP
OVINE	contig00022	1	44504	T	BOVINE	contig00007	-1	50831	C	substitution	COI_0481	44337	47198	2859	1	Leukotoxin (Lkt)	168	T	56	ACT	3	T	COK_0274	50998	48134	2862	-1	Leukotoxin (Lkt)	168	C	56	ACC	3	T	Synonymous SNP
OVINE	contig00022	1	44507	A	BOVINE	contig00007	-1	50828	T	substitution	COI_0481	44337	47198	2859	1	Leukotoxin (Lkt)	171	A	57	GAA	3	E	COK_0274	50998	48134	2862	-1	Leukotoxin (Lkt)	171	T	57	GAT	3	D	Nonsynonymous SNP
OVINE	contig00022	1	44508	C	BOVINE	contig00007	-1	50827	A	substitution	COI_0481	44337	47198	2859	1	Leukotoxin (Lkt)	172	C	58	CAA	1	Q	COK_0274	50998	48134	2862	-1	Leukotoxin (Lkt)	172	A	58	AAA	1	K	Nonsynonymous SNP
OVINE	contig00022	1	44534	C	BOVINE	contig00007	-1	50801	T	substitution	COI_0481	44337	47198	2859	1	Leukotoxin (Lkt)	198	C	66	GTC	3	V	COK_0274	50998	48134	2862	-1	Leukotoxin (Lkt)	198	T	66	GTT	3	V	Synonymous SNP
OVINE	contig00022	1	44537	A	BOVINE	contig00007	-1	50798	G	substitution	COI_0481	44337	47198	2859	1	Leukotoxin (Lkt)	201	A	67	AAA	3	K	COK_0274	50998	48134	2862	-1	Leukotoxin (Lkt)	201	G	67	AAG	3	K	Synonymous SNP
OVINE	contig00022	1	44540	G	BOVINE	contig00007	-1	50795	A	substitution	COI_0481	44337	47198	2859	1	Leukotoxin (Lkt)	204	G	68	GCG	3	A	COK_0274	50998	48134	2862	-1	Leukotoxin (Lkt)	204	A	68	GCA	3	A	Synonymous SNP
OVINE	contig00022	1	44543	C	BOVINE	contig00007	-1	50792	T	substitution	COI_0481	44337	47198	2859	1	Leukotoxin (Lkt)	207	C	69	GCC	3	A	COK_0274	50998	48134	2862	-1	Leukotoxin (Lkt)	207	T	69	GCT	3	A	Synonymous SNP
OVINE	contig00022	1	44550	T	BOVINE	contig00007	-1	50785	C	substitution	COI_0481	44337	47198	2859	1	Leukotoxin (Lkt)	214	T	72	TTG	1	L	COK_0274	50998	48134	2862	-1	Leukotoxin (Lkt)	214	C	72	CTT	1	L	Synonymous SNP
OVINE	contig00022	1	44555	G	BOVINE	contig00007	-1	50780	T	substitution	COI_0481	44337	47198	2859	1	Leukotoxin (Lkt)	219	G	73	GGG	3	G	COK_0274	50998	48134	2862	-1	Leukotoxin (Lkt)	219	T	73	GGT	3	G	Synonymous SNP
OVINE	contig00022	1	45068	A	BOVINE	contig00007	-1	50267	G	substitution	COI_0481	44337	47198	2859	1	Leukotoxin (Lkt)	732	A	244	ACA	3	T	COK_0274	50998	48134	2862	-1	Leukotoxin (Lkt)	732	G	244	ACG	3	T	Synonymous SNP
OVINE	contig00022	1	45089	T	BOVINE	contig00007	-1	50246	C	substitution	COI_0481	44337	47198	2859	1	Leukotoxin (Lkt)	753	T	251	GAT	3	D	COK_0274	50998	48134	2862	-1	Leukotoxin (Lkt)	753	C	251	GAC	3	D	Synonymous SNP
OVINE	contig00022	1	45095	T	BOVINE	contig00007	-1	50240	C	substitution	COI_0481	44337	47198	2859	1	Leukotoxin (Lkt)	759	T	253	AAT	3	N	COK_0274	50998	48134	2862	-1	Leukotoxin (Lkt)	759	C	253	AAC	3	N	Synonymous SNP
OVINE	contig00022	1	45105	G	BOVINE	contig00007	-1	50230	T	substitution	COI_0481	44337	47198	2859	1	Leukotoxin (Lkt)	769	G	257	GCT	1	A	COK_0274	50998	48134	2862	-1	Leukotoxin (Lkt)	769	T	257	TCA	1	S	Nonsynonymous SNP
OVINE	contig00022	1	45107	T	BOVINE	contig00007	-1	50228	A	substitution	COI_0481	44337	47198	2859	1	Leukotoxin (Lkt)	771	T	257	GCT	3	A	COK_0274	50998	48134	2862	-1	Leukotoxin (Lkt)	771	A	257	TCA	3	S	Nonsynonymous SNP
OVINE	contig00022	1	45122	G	BOVINE	contig00007	-1	50213	A	substitution	COI_0481	44337	47198	2859	1	Leukotoxin (Lkt)	786	G	262	GCG	3	A	COK_0274	50998	48134	2862	-1	Leukotoxin (Lkt)	786	A	262	GCA	3	A	Synonymous SNP
OVINE	contig00022	1	45134	G	BOVINE	contig00007	-1	50201	A	substitution	COI_0481	44337	47198	2859	1	Leukotoxin (Lkt)	798	G	266	TTG	3	L	COK_0274	50998	48134	2862	-1	Leukotoxin (Lkt)	798	A	266	TTA	3	L	Synonymous SNP
OVINE	contig00022	1	45203	A	BOVINE	contig00007	-1	50132	C	substitution	COI_0481	44337	47198	2859	1	Leukotoxin (Lkt)	867	A	289	GCA	3	A	COK_0274	50998	48134	2862	-1	Leukotoxin (Lkt)	867	C	289	GCC	3	A	Synonymous SNP
OVINE	contig00022	1	45218	T	BOVINE	contig00007	-1	50117	C	substitution	COI_0481	44337	47198	2859	1	Leukotoxin (Lkt)	882	T	294	ACT	3	T	COK_0274	50998	48134	2862	-1	Leukotoxin (Lkt)	882	C	294	ACC	3	T	Synonymous SNP
OVINE	contig00022	1	45221	G	BOVINE	contig00007	-1	50114	A	substitution	COI_0481	44337	47198	2859	1	Leukotoxin (Lkt)	885	G	295	GGG	3	G	COK_0274	50998	48134	2862	-1	Leukotoxin (Lkt)	885	A	295	GGA	3	G	Synonymous SNP
OVINE	contig00022	1	45230	T	BOVINE	contig00007	-1	50105	A	substitution	COI_0481	44337	47198	2859	1	Leukotoxin (Lkt)	894	T	298	GCT	3	A	COK_0274	50998	48134	2862	-1	Leukotoxin (Lkt)	894	A	298	GCA	3	A	Synonymous SNP
OVINE	contig00022	1	45233	T	BOVINE	contig00007	-1	50102	C	substitution	COI_0481	44337	47198	2859	1	Leukotoxin (Lkt)	897	T	299	GCT	3	A	COK_0274	50998	48134	2862	-1	Leukotoxin (Lkt)	897	C	299	GCC	3	A	Synonymous SNP
OVINE	contig00022	1	45248	T	BOVINE	contig00007	-1	50087	C	substitution	COI_0481	44337	47198	2859	1	Leukotoxin (Lkt)	912	T	304	ACT	3	T	COK_0274	50998	48134	2862	-1	Leukotoxin (Lkt)	912	C	304	ACC	3	T	Synonymous SNP
OVINE	contig00022	1	45273	G	BOVINE	contig00007	-1	50062	T	substitution	COI_0481	44337	47198	2859	1	Leukotoxin (Lkt)	937	G	313	GCA	1	A	COK_0274	50998	48134	2862	-1	Leukotoxin (Lkt)	937	T	313	TCA	1	S	Nonsynonymous SNP
OVINE	contig00022	1	45305	T	BOVINE	contig00007	-1	50030	C	substitution	COI_0481	44337	47198	2859	1	Leukotoxin (Lkt)	969	T	323	CAT	3	H	COK_0274	50998	48134	2862	-1	Leukotoxin (Lkt)	969	C	323	CAC	3	H	Synonymous SNP
OVINE	contig00022	1	45320	G	BOVINE	contig00007	-1	50015	A	substitution	COI_0481	44337	47198	2859	1	Leukotoxin (Lkt)	984	G	328	GAG	3	E	COK_0274	50998	48134	2862	-1	Leukotoxin (Lkt)	984	A	328	GAA	3	E	Synonymous SNP
OVINE	contig00022	1	45329	C	BOVINE	contig00007	-1	50006	T	substitution	COI_0481	44337	47198	2859	1	Leukotoxin (Lkt)	993	C	331	GCC	3	A	COK_0274	50998	48134	2862	-1	Leukotoxin (Lkt)	993	T	331	GCT	3	A	Synonymous SNP
OVINE	contig00022	1	45335	C	BOVINE	contig00007	-1	50000	T	substitution	COI_0481	44337	47198	2859	1	Leukotoxin (Lkt)	999	C	333	CGC	3	R	COK_0274	50998	48134	2862	-1	Leukotoxin (Lkt)	999	T	333	CGT	3	R	Synonymous SNP
OVINE	contig00022	1	45359	A	BOVINE	contig00007	-1	49976	T	substitution	COI_0481	44337	47198	2859	1	Leukotoxin (Lkt)	1023	A	341	GGA	3	G	COK_0274	50998	48134	2862	-1	Leukotoxin (Lkt)	1023	T	341	GGT	3	G	Synonymous SNP
OVINE	contig00022	1	45383	G	BOVINE	contig00007	-1	49952	A	substitution	COI_0481	44337	47198	2859	1	Leukotoxin (Lkt)	1047	G	349	CAG	3	Q	COK_0274	50998	48134	2862	-1	Leukotoxin (Lkt)	1047	A	349	CAA	3	Q	Synonymous SNP
OVINE	contig00022	1	45386	G	BOVINE	contig00007	-1	49949	T	substitution	COI_0481	44337	47198	2859	1	Leukotoxin (Lkt)	1050	G	350	CGG	3	R	COK_0274	50998	48134	2862	-1	Leukotoxin (Lkt)	1050	T	350	CGT	3	R	Synonymous SNP
OVINE	contig00022	1	45407	A	BOVINE	contig00007	-1	49928	T	substitution	COI_0481	44337	47198	2859	1	Leukotoxin (Lkt)	1071	A	357	GCA	3	A	COK_0274	50998	48134	2862	-1	Leukotoxin (Lkt)	1071	T	357	GCT	3	A	Synonymous SNP
OVINE	contig00022	1	45410	G	BOVINE	contig00007	-1	49925	A	substitution	COI_0481	44337	47198	2859	1	Leukotoxin (Lkt)	1074	G	358	TCG	3	S	COK_0274	50998	48134	2862	-1	Leukotoxin (Lkt)	1074	A	358	TCA	3	S	Synonymous SNP
OVINE	contig00022	1	45413	T	BOVINE	contig00007	-1	49922	A	substitution	COI_0481	44337	47198	2859	1	Leukotoxin (Lkt)	1077	T	359	GTT	3	V	COK_0274	50998	48134	2862	-1	Leukotoxin (Lkt)	1077	A	359	GTA	3	V	Synonymous SNP
OVINE	contig00022	1	45416	T	BOVINE	contig00007	-1	49919	A	substitution	COI_0481	44337	47198	2859	1	Leukotoxin (Lkt)	1080	T	360	ACT	3	T	COK_0274	50998	48134	2862	-1	Leukotoxin (Lkt)	1080	A	360	ACA	3	T	Synonymous SNP
OVINE	contig00022	1	45422	T	BOVINE	contig00007	-1	49913	C	substitution	COI_0481	44337	47198	2859	1	Leukotoxin (Lkt)	1086	T	362	ATT	3	I	COK_0274	50998	48134	2862	-1	Leukotoxin (Lkt)	1086	C	362	ATC	3	I	Synonymous SNP
OVINE	contig00022	1	45428	C	BOVINE	contig00007	-1	49907	A	substitution	COI_0481	44337	47198	2859	1	Leukotoxin (Lkt)	1092	C	364	ACC	3	T	COK_0274	50998	48134	2862	-1	Leukotoxin (Lkt)	1092	A	364	ACA	3	T	Synonymous SNP
OVINE	contig00022	1	45437	C	BOVINE	contig00007	-1	49898	T	substitution	COI_0481	44337	47198	2859	1	Leukotoxin (Lkt)	1101	C	367	GCC	3	A	COK_0274	50998	48134	2862	-1	Leukotoxin (Lkt)	1101	T	367	GCT	3	A	Synonymous SNP
OVINE	contig00022	1	45455	G	BOVINE	contig00007	-1	49880	A	substitution	COI_0481	44337	47198	2859	1	Leukotoxin (Lkt)	1119	G	373	GTG	3	V	COK_0274	50998	48134	2862	-1	Leukotoxin (Lkt)	1119	A	373	GTA	3	V	Synonymous SNP
OVINE	contig00022	1	45461	T	BOVINE	contig00007	-1	49874	C	substitution	COI_0481	44337	47198	2859	1	Leukotoxin (Lkt)	1125	T	375	GCT	3	A	COK_0274	50998	48134	2862	-1	Leukotoxin (Lkt)	1125	C	375	GCC	3	A	Synonymous SNP
OVINE	contig00022	1	45467	A	BOVINE	contig00007	-1	49868	T	substitution	COI_0481	44337	47198	2859	1	Leukotoxin (Lkt)	1131	A	377	GCA	3	A	COK_0274	50998	48134	2862	-1	Leukotoxin (Lkt)	1131	T	377	GCT	3	A	Synonymous SNP
OVINE	contig00022	1	45524	A	BOVINE	contig00007	-1	49811	G	substitution	COI_0481	44337	47198	2859	1	Leukotoxin (Lkt)	1188	A	396	GTA	3	V	COK_0274	50998	48134	2862	-1	Leukotoxin (Lkt)	1188	G	396	GTG	3	V	Synonymous SNP
OVINE	contig00022	1	45530	T	BOVINE	contig00007	-1	49805	C	substitution	COI_0481	44337	47198	2859	1	Leukotoxin (Lkt)	1194	T	398	TCT	3	S	COK_0274	50998	48134	2862	-1	Leukotoxin (Lkt)	1194	C	398	TCC	3	S	Synonymous SNP
OVINE	contig00022	1	45533	G	BOVINE	contig00007	-1	49802	T	substitution	COI_0481	44337	47198	2859	1	Leukotoxin (Lkt)	1197	G	399	ACG	3	T	COK_0274	50998	48134	2862	-1	Leukotoxin (Lkt)	1197	T	399	ACT	3	T	Synonymous SNP
OVINE	contig00022	1	45539	G	BOVINE	contig00007	-1	49796	A	substitution	COI_0481	44337	47198	2859	1	Leukotoxin (Lkt)	1203	G	401	CTG	3	L	COK_0274	50998	48134	2862	-1	Leukotoxin (Lkt)	1203	A	401	CTA	3	L	Synonymous SNP
OVINE	contig00022	1	45542	A	BOVINE	contig00007	-1	49793	G	substitution	COI_0481	44337	47198	2859	1	Leukotoxin (Lkt)	1206	A	402	CAA	3	Q	COK_0274	50998	48134	2862	-1	Leukotoxin (Lkt)	1206	G	402	CAG	3	Q	Synonymous SNP
OVINE	contig00022	1	45545	T	BOVINE	contig00007	-1	49790	C	substitution	COI_0481	44337	47198	2859	1	Leukotoxin (Lkt)	1209	T	403	TAT	3	Y	COK_0274	50998	48134	2862	-1	Leukotoxin (Lkt)	1209	C	403	TAC	3	Y	Synonymous SNP
OVINE	contig00022	1	45566	G	BOVINE	contig00007	-1	49769	A	substitution	COI_0481	44337	47198	2859	1	Leukotoxin (Lkt)	1230	G	410	GAG	3	E	COK_0274	50998	48134	2862	-1	Leukotoxin (Lkt)	1230	A	410	GAA	3	E	Synonymous SNP
OVINE	contig00022	1	45587	T	BOVINE	contig00007	-1	49748	C	substitution	COI_0481	44337	47198	2859	1	Leukotoxin (Lkt)	1251	T	417	CAT	3	H	COK_0274	50998	48134	2862	-1	Leukotoxin (Lkt)	1251	C	417	CAC	3	H	Synonymous SNP
OVINE	contig00022	1	45590	C	BOVINE	contig00007	-1	49745	T	substitution	COI_0481	44337	47198	2859	1	Leukotoxin (Lkt)	1254	C	418	AAC	3	N	COK_0274	50998	48134	2862	-1	Leukotoxin (Lkt)	1254	T	418	AAT	3	N	Synonymous SNP
OVINE	contig00022	1	45620	C	BOVINE	contig00007	-1	49715	A	substitution	COI_0481	44337	47198	2859	1	Leukotoxin (Lkt)	1284	C	428	CAC	3	H	COK_0274	50998	48134	2862	-1	Leukotoxin (Lkt)	1284	A	428	CCA	3	P	Nonsynonymous SNP
OVINE	contig00022	1	45689	C	BOVINE	contig00007	-1	49646	T	substitution	COI_0481	44337	47198	2859	1	Leukotoxin (Lkt)	1353	C	451	TTC	3	F	COK_0274	50998	48134	2862	-1	Leukotoxin (Lkt)	1353	T	451	TTT	3	F	Synonymous SNP
OVINE	contig00022	1	45728	C	BOVINE	contig00007	-1	49607	T	substitution	COI_0481	44337	47198	2859	1	Leukotoxin (Lkt)	1392	C	464	GTC	3	V	COK_0274	50998	48134	2862	-1	Leukotoxin (Lkt)	1392	T	464	GTT	3	V	Synonymous SNP
OVINE	contig00022	1	45731	C	BOVINE	contig00007	-1	49604	T	substitution	COI_0481	44337	47198	2859	1	Leukotoxin (Lkt)	1395	C	465	ATC	3	I	COK_0274	50998	48134	2862	-1	Leukotoxin (Lkt)	1395	T	465	ATT	3	I	Synonymous SNP
OVINE	contig00022	1	45734	T	BOVINE	contig00007	-1	49601	A	substitution	COI_0481	44337	47198	2859	1	Leukotoxin (Lkt)	1398	T	466	GCT	3	A	COK_0274	50998	48134	2862	-1	Leukotoxin (Lkt)	1398	A	466	GCA	3	A	Synonymous SNP
OVINE	contig00022	1	45776	T	BOVINE	contig00007	-1	49559	C	substitution	COI_0481	44337	47198	2859	1	Leukotoxin (Lkt)	1440	T	480	GCT	3	A	COK_0274	50998	48134	2862	-1	Leukotoxin (Lkt)	1440	C	480	GCC	3	A	Synonymous SNP
OVINE	contig00022	1	45782	T	BOVINE	contig00007	-1	49553	C	substitution	COI_0481	44337	47198	2859	1	Leukotoxin (Lkt)	1446	T	482	ATT	3	I	COK_0274	50998	48134	2862	-1	Leukotoxin (Lkt)	1446	C	482	ATC	3	I	Synonymous SNP
OVINE	contig00022	1	45842	C	BOVINE	contig00007	-1	49493	T	substitution	COI_0481	44337	47198	2859	1	Leukotoxin (Lkt)	1506	C	502	GGC	3	G	COK_0274	50998	48134	2862	-1	Leukotoxin (Lkt)	1506	T	502	GGT	3	G	Synonymous SNP
OVINE	contig00022	1	45849	A	BOVINE	contig00007	-1	49486	C	substitution	COI_0481	44337	47198	2859	1	Leukotoxin (Lkt)	1513	A	505	ATT	1	I	COK_0274	50998	48134	2862	-1	Leukotoxin (Lkt)	1513	C	505	CTT	1	L	Nonsynonymous SNP
OVINE	contig00022	1	45857	C	BOVINE	contig00007	-1	49478	T	substitution	COI_0481	44337	47198	2859	1	Leukotoxin (Lkt)	1521	C	507	GCC	3	A	COK_0274	50998	48134	2862	-1	Leukotoxin (Lkt)	1521	T	507	GCT	3	A	Synonymous SNP
OVINE	contig00022	1	45875	G	BOVINE	contig00007	-1	49460	A	substitution	COI_0481	44337	47198	2859	1	Leukotoxin (Lkt)	1539	G	513	TTG	3	L	COK_0274	50998	48134	2862	-1	Leukotoxin (Lkt)	1539	A	513	TTA	3	L	Synonymous SNP
OVINE	contig00022	1	45911	G	BOVINE	contig00007	-1	49424	A	substitution	COI_0481	44337	47198	2859	1	Leukotoxin (Lkt)	1575	G	525	TCG	3	S	COK_0274	50998	48134	2862	-1	Leukotoxin (Lkt)	1575	A	525	TCA	3	S	Synonymous SNP
OVINE	contig00022	1	45929	G	BOVINE	contig00007	-1	49406	A	substitution	COI_0481	44337	47198	2859	1	Leukotoxin (Lkt)	1593	G	531	CAG	3	Q	COK_0274	50998	48134	2862	-1	Leukotoxin (Lkt)	1593	A	531	CAA	3	Q	Synonymous SNP
OVINE	contig00022	1	45935	C	BOVINE	contig00007	-1	49400	T	substitution	COI_0481	44337	47198	2859	1	Leukotoxin (Lkt)	1599	C	533	ATC	3	I	COK_0274	50998	48134	2862	-1	Leukotoxin (Lkt)	1599	T	533	ATT	3	I	Synonymous SNP
OVINE	contig00022	1	45942	A	BOVINE	contig00007	-1	49393	C	substitution	COI_0481	44337	47198	2859	1	Leukotoxin (Lkt)	1606	A	536	AGA	1	R	COK_0274	50998	48134	2862	-1	Leukotoxin (Lkt)	1606	C	536	CGA	1	R	Synonymous SNP
OVINE	contig00022	1	45951	T	BOVINE	contig00007	-1	49384	C	substitution	COI_0481	44337	47198	2859	1	Leukotoxin (Lkt)	1615	T	539	TTA	1	L	COK_0274	50998	48134	2862	-1	Leukotoxin (Lkt)	1615	C	539	CTA	1	L	Synonymous SNP
OVINE	contig00022	1	45954	T	BOVINE	contig00007	-1	49381	C	substitution	COI_0481	44337	47198	2859	1	Leukotoxin (Lkt)	1618	T	540	TTG	1	L	COK_0274	50998	48134	2862	-1	Leukotoxin (Lkt)	1618	C	540	CTA	1	L	Synonymous SNP
OVINE	contig00022	1	45956	G	BOVINE	contig00007	-1	49379	A	substitution	COI_0481	44337	47198	2859	1	Leukotoxin (Lkt)	1620	G	540	TTG	3	L	COK_0274	50998	48134	2862	-1	Leukotoxin (Lkt)	1620	A	540	CTA	3	L	Synonymous SNP
OVINE	contig00022	1	45959	G	BOVINE	contig00007	-1	49376	A	substitution	COI_0481	44337	47198	2859	1	Leukotoxin (Lkt)	1623	G	541	ACG	3	T	COK_0274	50998	48134	2862	-1	Leukotoxin (Lkt)	1623	A	541	ACA	3	T	Synonymous SNP
OVINE	contig00022	1	45965	A	BOVINE	contig00007	-1	49370	T	substitution	COI_0481	44337	47198	2859	1	Leukotoxin (Lkt)	1629	A	543	GGA	3	G	COK_0274	50998	48134	2862	-1	Leukotoxin (Lkt)	1629	T	543	GGT	3	G	Synonymous SNP
OVINE	contig00022	1	45971	G	BOVINE	contig00007	-1	49364	A	substitution	COI_0481	44337	47198	2859	1	Leukotoxin (Lkt)	1635	G	545	GAG	3	E	COK_0274	50998	48134	2862	-1	Leukotoxin (Lkt)	1635	A	545	GAA	3	E	Synonymous SNP
OVINE	contig00022	1	45972	C	BOVINE	contig00007	-1	49363	A	substitution	COI_0481	44337	47198	2859	1	Leukotoxin (Lkt)	1636	C	546	CAT	1	H	COK_0274	50998	48134	2862	-1	Leukotoxin (Lkt)	1636	A	546	AAA	1	K	Nonsynonymous SNP
OVINE	contig00022	1	45974	T	BOVINE	contig00007	-1	49361	A	substitution	COI_0481	44337	47198	2859	1	Leukotoxin (Lkt)	1638	T	546	CAT	3	H	COK_0274	50998	48134	2862	-1	Leukotoxin (Lkt)	1638	A	546	AAA	3	K	Nonsynonymous SNP
OVINE	contig00022	1	45983	C	BOVINE	contig00007	-1	49352	T	substitution	COI_0481	44337	47198	2859	1	Leukotoxin (Lkt)	1647	C	549	CGC	3	R	COK_0274	50998	48134	2862	-1	Leukotoxin (Lkt)	1647	T	549	CGT	3	R	Synonymous SNP
OVINE	contig00022	1	45992	A	BOVINE	contig00007	-1	49343	C	substitution	COI_0481	44337	47198	2859	1	Leukotoxin (Lkt)	1656	A	552	ACA	3	T	COK_0274	50998	48134	2862	-1	Leukotoxin (Lkt)	1656	C	552	ACC	3	T	Synonymous SNP
OVINE	contig00022	1	45998	A	BOVINE	contig00007	-1	49337	G	substitution	COI_0481	44337	47198	2859	1	Leukotoxin (Lkt)	1662	A	554	AAA	3	K	COK_0274	50998	48134	2862	-1	Leukotoxin (Lkt)	1662	G	554	AAG	3	K	Synonymous SNP
OVINE	contig00022	1	46013	C	BOVINE	contig00007	-1	49322	T	substitution	COI_0481	44337	47198	2859	1	Leukotoxin (Lkt)	1677	C	559	ACC	3	T	COK_0274	50998	48134	2862	-1	Leukotoxin (Lkt)	1677	T	559	ACT	3	T	Synonymous SNP
OVINE	contig00022	1	46016	G	BOVINE	contig00007	-1	49319	A	substitution	COI_0481	44337	47198	2859	1	Leukotoxin (Lkt)	1680	G	560	AAG	3	K	COK_0274	50998	48134	2862	-1	Leukotoxin (Lkt)	1680	A	560	AAA	3	K	Synonymous SNP
OVINE	contig00022	1	46046	A	BOVINE	contig00007	-1	49289	G	substitution	COI_0481	44337	47198	2859	1	Leukotoxin (Lkt)	1710	A	570	AAA	3	K	COK_0274	50998	48134	2862	-1	Leukotoxin (Lkt)	1710	G	570	AAG	3	K	Synonymous SNP
OVINE	contig00022	1	46049	T	BOVINE	contig00007	-1	49286	C	substitution	COI_0481	44337	47198	2859	1	Leukotoxin (Lkt)	1713	T	571	ATT	3	I	COK_0274	50998	48134	2862	-1	Leukotoxin (Lkt)	1713	C	571	ATC	3	I	Synonymous SNP
OVINE	contig00022	1	46060	C	BOVINE	contig00007	-1	49275	A	substitution	COI_0481	44337	47198	2859	1	Leukotoxin (Lkt)	1724	C	575	GCA	2	A	COK_0274	50998	48134	2862	-1	Leukotoxin (Lkt)	1724	A	575	GAA	2	E	Nonsynonymous SNP
OVINE	contig00022	1	46067	T	BOVINE	contig00007	-1	49268	C	substitution	COI_0481	44337	47198	2859	1	Leukotoxin (Lkt)	1731	T	577	AGT	3	S	COK_0274	50998	48134	2862	-1	Leukotoxin (Lkt)	1731	C	577	AGC	3	S	Synonymous SNP
OVINE	contig00022	1	46073	C	BOVINE	contig00007	-1	49262	A	substitution	COI_0481	44337	47198	2859	1	Leukotoxin (Lkt)	1737	C	579	ACC	3	T	COK_0274	50998	48134	2862	-1	Leukotoxin (Lkt)	1737	A	579	ACA	3	T	Synonymous SNP
OVINE	contig00022	1	46088	C	BOVINE	contig00007	-1	49247	T	substitution	COI_0481	44337	47198	2859	1	Leukotoxin (Lkt)	1752	C	584	AAC	3	N	COK_0274	50998	48134	2862	-1	Leukotoxin (Lkt)	1752	T	584	AAT	3	N	Synonymous SNP
OVINE	contig00022	1	46097	G	BOVINE	contig00007	-1	49238	A	substitution	COI_0481	44337	47198	2859	1	Leukotoxin (Lkt)	1761	G	587	CAG	3	Q	COK_0274	50998	48134	2862	-1	Leukotoxin (Lkt)	1761	A	587	CAA	3	Q	Synonymous SNP
OVINE	contig00022	1	46103	T	BOVINE	contig00007	-1	49232	C	substitution	COI_0481	44337	47198	2859	1	Leukotoxin (Lkt)	1767	T	589	ATT	3	I	COK_0274	50998	48134	2862	-1	Leukotoxin (Lkt)	1767	C	589	ATC	3	I	Synonymous SNP
OVINE	contig00022	1	46481	C	BOVINE	contig00007	-1	48854	T	substitution	COI_0481	44337	47198	2859	1	Leukotoxin (Lkt)	2145	C	715	ATC	3	I	COK_0274	50998	48134	2862	-1	Leukotoxin (Lkt)	2145	T	715	ATT	3	I	Synonymous SNP
OVINE	contig00022	1	46493	T	BOVINE	contig00007	-1	48842	C	substitution	COI_0481	44337	47198	2859	1	Leukotoxin (Lkt)	2157	T	719	CAT	3	H	COK_0274	50998	48134	2862	-1	Leukotoxin (Lkt)	2157	C	719	CAC	3	H	Synonymous SNP
OVINE	contig00022	1	46496	C	BOVINE	contig00007	-1	48839	T	substitution	COI_0481	44337	47198	2859	1	Leukotoxin (Lkt)	2160	C	720	AAC	3	N	COK_0274	50998	48134	2862	-1	Leukotoxin (Lkt)	2160	T	720	AAT	3	N	Synonymous SNP
OVINE	contig00022	1	46505	T	BOVINE	contig00007	-1	48830	C	substitution	COI_0481	44337	47198	2859	1	Leukotoxin (Lkt)	2169	T	723	TTT	3	F	COK_0274	50998	48134	2862	-1	Leukotoxin (Lkt)	2169	C	723	TTC	3	F	Synonymous SNP
OVINE	contig00022	1	46515	A	BOVINE	contig00007	-1	48820	C	substitution	COI_0481	44337	47198	2859	1	Leukotoxin (Lkt)	2179	A	727	AAG	1	K	COK_0274	50998	48134	2862	-1	Leukotoxin (Lkt)	2179	C	727	CAG	1	Q	Nonsynonymous SNP
OVINE	contig00022	1	46541	T	BOVINE	contig00007	-1	48794	G	substitution	COI_0481	44337	47198	2859	1	Leukotoxin (Lkt)	2205	T	735	GGT	3	G	COK_0274	50998	48134	2862	-1	Leukotoxin (Lkt)	2205	G	735	GGG	3	G	Synonymous SNP
OVINE	contig00022	1	46550	C	BOVINE	contig00007	-1	48785	T	substitution	COI_0481	44337	47198	2859	1	Leukotoxin (Lkt)	2214	C	738	GTC	3	V	COK_0274	50998	48134	2862	-1	Leukotoxin (Lkt)	2214	T	738	GTT	3	V	Synonymous SNP
OVINE	contig00022	1	46565	T	BOVINE	contig00007	-1	48770	C	substitution	COI_0481	44337	47198	2859	1	Leukotoxin (Lkt)	2229	T	743	GGT	3	G	COK_0274	50998	48134	2862	-1	Leukotoxin (Lkt)	2229	C	743	GGC	3	G	Synonymous SNP
OVINE	contig00022	1	46568	C	BOVINE	contig00007	-1	48767	T	substitution	COI_0481	44337	47198	2859	1	Leukotoxin (Lkt)	2232	C	744	AAC	3	N	COK_0274	50998	48134	2862	-1	Leukotoxin (Lkt)	2232	T	744	AAT	3	N	Synonymous SNP
OVINE	contig00022	1	46571	C	BOVINE	contig00007	-1	48764	A	substitution	COI_0481	44337	47198	2859	1	Leukotoxin (Lkt)	2235	C	745	GAC	3	D	COK_0274	50998	48134	2862	-1	Leukotoxin (Lkt)	2235	A	745	GGA	3	G	Nonsynonymous SNP
OVINE	contig00022	1	46574	C	BOVINE	contig00007	-1	48761	T	substitution	COI_0481	44337	47198	2859	1	Leukotoxin (Lkt)	2238	C	746	GGC	3	G	COK_0274	50998	48134	2862	-1	Leukotoxin (Lkt)	2238	T	746	GGT	3	G	Synonymous SNP
OVINE	contig00022	1	46601	C	BOVINE	contig00007	-1	48734	T	substitution	COI_0481	44337	47198	2859	1	Leukotoxin (Lkt)	2265	C	755	GGC	3	G	COK_0274	50998	48134	2862	-1	Leukotoxin (Lkt)	2265	T	755	GGT	3	G	Synonymous SNP
OVINE	contig00022	1	46611	C	BOVINE	contig00007	-1	48724	A	substitution	COI_0481	44337	47198	2859	1	Leukotoxin (Lkt)	2275	C	759	CTC	1	L	COK_0274	50998	48134	2862	-1	Leukotoxin (Lkt)	2275	A	759	ATT	1	I	Nonsynonymous SNP
OVINE	contig00022	1	46613	C	BOVINE	contig00007	-1	48722	T	substitution	COI_0481	44337	47198	2859	1	Leukotoxin (Lkt)	2277	C	759	CTC	3	L	COK_0274	50998	48134	2862	-1	Leukotoxin (Lkt)	2277	T	759	ATT	3	I	Nonsynonymous SNP
OVINE	contig00022	1	46623	A	BOVINE	contig00007	-1	48712	G	substitution	COI_0481	44337	47198	2859	1	Leukotoxin (Lkt)	2287	A	763	AAT	1	N	COK_0274	50998	48134	2862	-1	Leukotoxin (Lkt)	2287	G	763	GAC	1	D	Nonsynonymous SNP
OVINE	contig00022	1	46625	T	BOVINE	contig00007	-1	48710	C	substitution	COI_0481	44337	47198	2859	1	Leukotoxin (Lkt)	2289	T	763	AAT	3	N	COK_0274	50998	48134	2862	-1	Leukotoxin (Lkt)	2289	C	763	GAC	3	D	Nonsynonymous SNP
OVINE	contig00022	1	46634	T	BOVINE	contig00007	-1	48701	C	substitution	COI_0481	44337	47198	2859	1	Leukotoxin (Lkt)	2298	T	766	GAT	3	D	COK_0274	50998	48134	2862	-1	Leukotoxin (Lkt)	2298	C	766	GAC	3	D	Synonymous SNP
OVINE	contig00022	1	46658	C	BOVINE	contig00007	-1	48677	T	substitution	COI_0481	44337	47198	2859	1	Leukotoxin (Lkt)	2322	C	774	AAC	3	N	COK_0274	50998	48134	2862	-1	Leukotoxin (Lkt)	2322	T	774	AAT	3	N	Synonymous SNP
OVINE	contig00022	1	46664	A	BOVINE	contig00007	-1	48671	C	substitution	COI_0481	44337	47198	2859	1	Leukotoxin (Lkt)	2328	A	776	CTA	3	L	COK_0274	50998	48134	2862	-1	Leukotoxin (Lkt)	2328	C	776	CTC	3	L	Synonymous SNP
OVINE	contig00022	1	46673	T	BOVINE	contig00007	-1	48662	C	substitution	COI_0481	44337	47198	2859	1	Leukotoxin (Lkt)	2337	T	779	GGT	3	G	COK_0274	50998	48134	2862	-1	Leukotoxin (Lkt)	2337	C	779	GGC	3	G	Synonymous SNP
OVINE	contig00022	1	46678	A	BOVINE	contig00007	-1	48657	G	substitution	COI_0481	44337	47198	2859	1	Leukotoxin (Lkt)	2342	A	781	AAG	2	K	COK_0274	50998	48134	2862	-1	Leukotoxin (Lkt)	2342	G	781	AGA	2	R	Nonsynonymous SNP
OVINE	contig00022	1	46703	T	BOVINE	contig00007	-1	48632	C	substitution	COI_0481	44337	47198	2859	1	Leukotoxin (Lkt)	2367	T	789	CGT	3	R	COK_0274	50998	48134	2862	-1	Leukotoxin (Lkt)	2367	C	789	CGC	3	R	Synonymous SNP
OVINE	contig00022	1	46704	A	BOVINE	contig00007	-1	48631	C	substitution	COI_0481	44337	47198	2859	1	Leukotoxin (Lkt)	2368	A	790	AAA	1	K	COK_0274	50998	48134	2862	-1	Leukotoxin (Lkt)	2368	C	790	CAA	1	Q	Nonsynonymous SNP
OVINE	contig00022	1	47081	G	BOVINE	contig00007	-1	48251	A	substitution	COI_0481	44337	47198	2859	1	Leukotoxin (Lkt)	2745	G	915	AAG	3	K	COK_0274	50998	48134	2862	-1	Leukotoxin (Lkt)	2748	A	916	AAA	3	K	Synonymous SNP
OVINE	contig00022	1	47087	C	BOVINE	contig00007	-1	48245	T	substitution	COI_0481	44337	47198	2859	1	Leukotoxin (Lkt)	2751	C	917	ATC	3	I	COK_0274	50998	48134	2862	-1	Leukotoxin (Lkt)	2754	T	918	ATT	3	I	Synonymous SNP
OVINE	contig00022	1	47137	T	BOVINE	contig00007	-1	48195	C	substitution	COI_0481	44337	47198	2859	1	Leukotoxin (Lkt)	2801	T	934	GTG	2	V	COK_0274	50998	48134	2862	-1	Leukotoxin (Lkt)	2804	C	935	GCG	2	A	Nonsynonymous SNP
OVINE	contig00022	1	47139	G	BOVINE	contig00007	-1	48193	A	substitution	COI_0481	44337	47198	2859	1	Leukotoxin (Lkt)	2803	G	935	GCT	1	A	COK_0274	50998	48134	2862	-1	Leukotoxin (Lkt)	2806	A	936	ACT	1	T	Nonsynonymous SNP
OVINE	contig00022	1	47154	T	BOVINE	contig00007	-1	48178	C	substitution	COI_0481	44337	47198	2859	1	Leukotoxin (Lkt)	2818	T	940	TTG	1	L	COK_0274	50998	48134	2862	-1	Leukotoxin (Lkt)	2821	C	941	CTG	1	L	Synonymous SNP
OVINE	contig00022	1	47160	C	BOVINE	contig00007	-1	48172	A	substitution	COI_0481	44337	47198	2859	1	Leukotoxin (Lkt)	2824	C	942	CAA	1	Q	COK_0274	50998	48134	2862	-1	Leukotoxin (Lkt)	2827	A	943	ACA	1	T	Nonsynonymous SNP
OVINE	contig00022	1	47177	T	BOVINE	contig00007	-1	48155	A	substitution	COI_0481	44337	47198	2859	1	Leukotoxin (Lkt)	2841	T	947	CTT	3	L	COK_0274	50998	48134	2862	-1	Leukotoxin (Lkt)	2844	A	948	CTA	3	L	Synonymous SNP
OVINE	contig00022	1	47239	A	BOVINE	contig00007	-1	48093	G	substitution	NA	NA	NA	NA	NA	NA	NA	NA	NA	ATT	NA	I	COK_0273	48095	45933	2160	-1	LktB	3	G	1	ATG	3	M	Nonsynonymous SNP. Gene spanning SNP found in BOVINE contig00007 only
OVINE	contig00022	1	47284	C	BOVINE	contig00007	-1	48048	T	substitution	COI_0482	47273	49399	2124	1	LktB	12	C	4	AAC	3	N	COK_0273	48095	45933	2160	-1	LktB	48	T	16	AAT	3	N	Synonymous SNP
OVINE	contig00022	1	47311	T	BOVINE	contig00007	-1	48021	A	substitution	COI_0482	47273	49399	2124	1	LktB	39	T	13	GTT	3	V	COK_0273	48095	45933	2160	-1	LktB	75	A	25	GTA	3	V	Synonymous SNP
OVINE	contig00022	1	47320	T	BOVINE	contig00007	-1	48012	C	substitution	COI_0482	47273	49399	2124	1	LktB	48	T	16	ACT	3	T	COK_0273	48095	45933	2160	-1	LktB	84	C	28	ACC	3	T	Synonymous SNP
OVINE	contig00022	1	47374	A	BOVINE	contig00007	-1	47958	G	substitution	COI_0482	47273	49399	2124	1	LktB	102	A	34	AAA	3	K	COK_0273	48095	45933	2160	-1	LktB	138	G	46	AAG	3	K	Synonymous SNP
OVINE	contig00022	1	47389	A	BOVINE	contig00007	-1	47943	G	substitution	COI_0482	47273	49399	2124	1	LktB	117	A	39	GGA	3	G	COK_0273	48095	45933	2160	-1	LktB	153	G	51	GGG	3	G	Synonymous SNP
OVINE	contig00022	1	47431	G	BOVINE	contig00007	-1	47901	A	substitution	COI_0482	47273	49399	2124	1	LktB	159	G	53	TCG	3	S	COK_0273	48095	45933	2160	-1	LktB	195	A	65	TCA	3	S	Synonymous SNP
OVINE	contig00022	1	47434	A	BOVINE	contig00007	-1	47898	G	substitution	COI_0482	47273	49399	2124	1	LktB	162	A	54	TTA	3	L	COK_0273	48095	45933	2160	-1	LktB	198	G	66	TTG	3	L	Synonymous SNP
OVINE	contig00022	1	47465	A	BOVINE	contig00007	-1	47867	G	substitution	COI_0482	47273	49399	2124	1	LktB	193	A	65	ATT	1	I	COK_0273	48095	45933	2160	-1	LktB	229	G	77	GTT	1	V	Nonsynonymous SNP
OVINE	contig00022	1	47479	C	BOVINE	contig00007	-1	47853	T	substitution	COI_0482	47273	49399	2124	1	LktB	207	C	69	CAC	3	H	COK_0273	48095	45933	2160	-1	LktB	243	T	81	CAT	3	H	Synonymous SNP
OVINE	contig00022	1	47485	G	BOVINE	contig00007	-1	47847	T	substitution	COI_0482	47273	49399	2124	1	LktB	213	G	71	GTG	3	V	COK_0273	48095	45933	2160	-1	LktB	249	T	83	GTT	3	V	Synonymous SNP
OVINE	contig00022	1	47518	T	BOVINE	contig00007	-1	47814	C	substitution	COI_0482	47273	49399	2124	1	LktB	246	T	82	GGT	3	G	COK_0273	48095	45933	2160	-1	LktB	282	C	94	GGC	3	G	Synonymous SNP
OVINE	contig00022	1	47542	G	BOVINE	contig00007	-1	47790	A	substitution	COI_0482	47273	49399	2124	1	LktB	270	G	90	GTG	3	V	COK_0273	48095	45933	2160	-1	LktB	306	A	102	GTA	3	V	Synonymous SNP
OVINE	contig00022	1	47569	T	BOVINE	contig00007	-1	47763	C	substitution	COI_0482	47273	49399	2124	1	LktB	297	T	99	ACT	3	T	COK_0273	48095	45933	2160	-1	LktB	333	C	111	ACC	3	T	Synonymous SNP
OVINE	contig00022	1	47573	A	BOVINE	contig00007	-1	47759	G	substitution	COI_0482	47273	49399	2124	1	LktB	301	A	101	AAT	1	N	COK_0273	48095	45933	2160	-1	LktB	337	G	113	GAT	1	D	Nonsynonymous SNP
OVINE	contig00022	1	47578	G	BOVINE	contig00007	-1	47754	A	substitution	COI_0482	47273	49399	2124	1	LktB	306	G	102	TTG	3	L	COK_0273	48095	45933	2160	-1	LktB	342	A	114	TTA	3	L	Synonymous SNP
OVINE	contig00022	1	47582	C	BOVINE	contig00007	-1	47750	A	substitution	COI_0482	47273	49399	2124	1	LktB	310	C	104	CAA	1	Q	COK_0273	48095	45933	2160	-1	LktB	346	A	116	AAA	1	K	Nonsynonymous SNP
OVINE	contig00022	1	47611	C	BOVINE	contig00007	-1	47721	T	substitution	COI_0482	47273	49399	2124	1	LktB	339	C	113	GAC	3	D	COK_0273	48095	45933	2160	-1	LktB	375	T	125	GAT	3	D	Synonymous SNP
OVINE	contig00022	1	47614	A	BOVINE	contig00007	-1	47718	G	substitution	COI_0482	47273	49399	2124	1	LktB	342	A	114	GAA	3	E	COK_0273	48095	45933	2160	-1	LktB	378	G	126	GAG	3	E	Synonymous SNP
OVINE	contig00022	1	47638	G	BOVINE	contig00007	-1	47694	A	substitution	COI_0482	47273	49399	2124	1	LktB	366	G	122	CAG	3	Q	COK_0273	48095	45933	2160	-1	LktB	402	A	134	CAA	3	Q	Synonymous SNP
OVINE	contig00022	1	47645	T	BOVINE	contig00007	-1	47687	C	substitution	COI_0482	47273	49399	2124	1	LktB	373	T	125	TTG	1	L	COK_0273	48095	45933	2160	-1	LktB	409	C	137	CTG	1	L	Synonymous SNP
OVINE	contig00022	1	47650	C	BOVINE	contig00007	-1	47682	T	substitution	COI_0482	47273	49399	2124	1	LktB	378	C	126	GTC	3	V	COK_0273	48095	45933	2160	-1	LktB	414	T	138	GTT	3	V	Synonymous SNP
OVINE	contig00022	1	47653	G	BOVINE	contig00007	-1	47679	C	substitution	COI_0482	47273	49399	2124	1	LktB	381	G	127	ACG	3	T	COK_0273	48095	45933	2160	-1	LktB	417	C	139	ACC	3	T	Synonymous SNP
OVINE	contig00022	1	47698	C	BOVINE	contig00007	-1	47634	T	substitution	COI_0482	47273	49399	2124	1	LktB	426	C	142	ACC	3	T	COK_0273	48095	45933	2160	-1	LktB	462	T	154	ACT	3	T	Synonymous SNP
OVINE	contig00022	1	47707	T	BOVINE	contig00007	-1	47625	C	substitution	COI_0482	47273	49399	2124	1	LktB	435	T	145	ATT	3	I	COK_0273	48095	45933	2160	-1	LktB	471	C	157	ATC	3	I	Synonymous SNP
OVINE	contig00022	1	47713	G	BOVINE	contig00007	-1	47619	T	substitution	COI_0482	47273	49399	2124	1	LktB	441	G	147	GCG	3	A	COK_0273	48095	45933	2160	-1	LktB	477	T	159	GCT	3	A	Synonymous SNP
OVINE	contig00022	1	47725	C	BOVINE	contig00007	-1	47607	T	substitution	COI_0482	47273	49399	2124	1	LktB	453	C	151	TAC	3	Y	COK_0273	48095	45933	2160	-1	LktB	489	T	163	TAT	3	Y	Synonymous SNP
OVINE	contig00022	1	48016	A	BOVINE	contig00007	-1	47316	T	substitution	COI_0482	47273	49399	2124	1	LktB	744	A	248	CGA	3	R	COK_0273	48095	45933	2160	-1	LktB	780	T	260	CGT	3	R	Synonymous SNP
OVINE	contig00022	1	48022	A	BOVINE	contig00007	-1	47310	C	substitution	COI_0482	47273	49399	2124	1	LktB	750	A	250	GGA	3	G	COK_0273	48095	45933	2160	-1	LktB	786	C	262	GGC	3	G	Synonymous SNP
OVINE	contig00022	1	48040	T	BOVINE	contig00007	-1	47292	C	substitution	COI_0482	47273	49399	2124	1	LktB	768	T	256	GTT	3	V	COK_0273	48095	45933	2160	-1	LktB	804	C	268	GTC	3	V	Synonymous SNP
OVINE	contig00022	1	48049	A	BOVINE	contig00007	-1	47283	G	substitution	COI_0482	47273	49399	2124	1	LktB	777	A	259	TTA	3	L	COK_0273	48095	45933	2160	-1	LktB	813	G	271	TTG	3	L	Synonymous SNP
OVINE	contig00022	1	48058	T	BOVINE	contig00007	-1	47274	A	substitution	COI_0482	47273	49399	2124	1	LktB	786	T	262	ATT	3	I	COK_0273	48095	45933	2160	-1	LktB	822	A	274	ATA	3	I	Synonymous SNP
OVINE	contig00022	1	48061	T	BOVINE	contig00007	-1	47271	A	substitution	COI_0482	47273	49399	2124	1	LktB	789	T	263	CGT	3	R	COK_0273	48095	45933	2160	-1	LktB	825	A	275	CGA	3	R	Synonymous SNP
OVINE	contig00022	1	48094	G	BOVINE	contig00007	-1	47238	A	substitution	COI_0482	47273	49399	2124	1	LktB	822	G	274	GTG	3	V	COK_0273	48095	45933	2160	-1	LktB	858	A	286	GTA	3	V	Synonymous SNP
OVINE	contig00022	1	48101	C	BOVINE	contig00007	-1	47231	T	substitution	COI_0482	47273	49399	2124	1	LktB	829	C	277	CTC	1	L	COK_0273	48095	45933	2160	-1	LktB	865	T	289	TTA	1	L	Synonymous SNP
OVINE	contig00022	1	48103	C	BOVINE	contig00007	-1	47229	A	substitution	COI_0482	47273	49399	2124	1	LktB	831	C	277	CTC	3	L	COK_0273	48095	45933	2160	-1	LktB	867	A	289	TTA	3	L	Synonymous SNP
OVINE	contig00022	1	48148	A	BOVINE	contig00007	-1	47184	G	substitution	COI_0482	47273	49399	2124	1	LktB	876	A	292	CCA	3	P	COK_0273	48095	45933	2160	-1	LktB	912	G	304	CCG	3	P	Synonymous SNP
OVINE	contig00022	1	48154	A	BOVINE	contig00007	-1	47178	G	substitution	COI_0482	47273	49399	2124	1	LktB	882	A	294	TTA	3	L	COK_0273	48095	45933	2160	-1	LktB	918	G	306	TTG	3	L	Synonymous SNP
OVINE	contig00022	1	48160	G	BOVINE	contig00007	-1	47172	A	substitution	COI_0482	47273	49399	2124	1	LktB	888	G	296	TTG	3	L	COK_0273	48095	45933	2160	-1	LktB	924	A	308	TTA	3	L	Synonymous SNP
OVINE	contig00022	1	48163	A	BOVINE	contig00007	-1	47169	C	substitution	COI_0482	47273	49399	2124	1	LktB	891	A	297	GTA	3	V	COK_0273	48095	45933	2160	-1	LktB	927	C	309	GTC	3	V	Synonymous SNP
OVINE	contig00022	1	48169	T	BOVINE	contig00007	-1	47163	C	substitution	COI_0482	47273	49399	2124	1	LktB	897	T	299	CTT	3	L	COK_0273	48095	45933	2160	-1	LktB	933	C	311	CTC	3	L	Synonymous SNP
OVINE	contig00022	1	48172	T	BOVINE	contig00007	-1	47160	C	substitution	COI_0482	47273	49399	2124	1	LktB	900	T	300	GGT	3	G	COK_0273	48095	45933	2160	-1	LktB	936	C	312	GGC	3	G	Synonymous SNP
OVINE	contig00022	1	48176	T	BOVINE	contig00007	-1	47156	C	substitution	COI_0482	47273	49399	2124	1	LktB	904	T	302	TTG	1	L	COK_0273	48095	45933	2160	-1	LktB	940	C	314	CTA	1	L	Synonymous SNP
OVINE	contig00022	1	48178	G	BOVINE	contig00007	-1	47154	A	substitution	COI_0482	47273	49399	2124	1	LktB	906	G	302	TTG	3	L	COK_0273	48095	45933	2160	-1	LktB	942	A	314	CTA	3	L	Synonymous SNP
OVINE	contig00022	1	48235	T	BOVINE	contig00007	-1	47097	C	substitution	COI_0482	47273	49399	2124	1	LktB	963	T	321	GAT	3	D	COK_0273	48095	45933	2160	-1	LktB	999	C	333	GAC	3	D	Synonymous SNP
OVINE	contig00022	1	48238	G	BOVINE	contig00007	-1	47094	T	substitution	COI_0482	47273	49399	2124	1	LktB	966	G	322	GAG	3	E	COK_0273	48095	45933	2160	-1	LktB	1002	T	334	GAT	3	D	Nonsynonymous SNP
OVINE	contig00022	1	48259	T	BOVINE	contig00007	-1	47073	C	substitution	COI_0482	47273	49399	2124	1	LktB	987	T	329	GAT	3	D	COK_0273	48095	45933	2160	-1	LktB	1023	C	341	GAC	3	D	Synonymous SNP
OVINE	contig00022	1	48262	C	BOVINE	contig00007	-1	47070	T	substitution	COI_0482	47273	49399	2124	1	LktB	990	C	330	AAC	3	N	COK_0273	48095	45933	2160	-1	LktB	1026	T	342	AAT	3	N	Synonymous SNP
OVINE	contig00022	1	48280	G	BOVINE	contig00007	-1	47052	A	substitution	COI_0482	47273	49399	2124	1	LktB	1008	G	336	GAG	3	E	COK_0273	48095	45933	2160	-1	LktB	1044	A	348	GAA	3	E	Synonymous SNP
OVINE	contig00022	1	48376	T	BOVINE	contig00007	-1	46956	C	substitution	COI_0482	47273	49399	2124	1	LktB	1104	T	368	AGT	3	S	COK_0273	48095	45933	2160	-1	LktB	1140	C	380	AGC	3	S	Synonymous SNP
OVINE	contig00022	1	48448	T	BOVINE	contig00007	-1	46884	C	substitution	COI_0482	47273	49399	2124	1	LktB	1176	T	392	ATT	3	I	COK_0273	48095	45933	2160	-1	LktB	1212	C	404	ATC	3	I	Synonymous SNP
OVINE	contig00022	1	48458	T	BOVINE	contig00007	-1	46874	C	substitution	COI_0482	47273	49399	2124	1	LktB	1186	T	396	TTA	1	L	COK_0273	48095	45933	2160	-1	LktB	1222	C	408	CTA	1	L	Synonymous SNP
OVINE	contig00022	1	48490	G	BOVINE	contig00007	-1	46842	T	substitution	COI_0482	47273	49399	2124	1	LktB	1218	G	406	CTG	3	L	COK_0273	48095	45933	2160	-1	LktB	1254	T	418	CTT	3	L	Synonymous SNP
OVINE	contig00022	1	49154	C	BOVINE	contig00007	-1	46178	T	substitution	COI_0482	47273	49399	2124	1	LktB	1882	C	628	CTG	1	L	COK_0273	48095	45933	2160	-1	LktB	1918	T	640	TTG	1	L	Synonymous SNP
OVINE	contig00022	1	49236	A	BOVINE	contig00007	-1	46096	G	substitution	COI_0482	47273	49399	2124	1	LktB	1964	A	655	GAC	2	D	COK_0273	48095	45933	2160	-1	LktB	2000	G	667	GGC	2	G	Nonsynonymous SNP
OVINE	contig00022	1	51340	C	BOVINE	contig00007	-1	43992	T	substitution	COI_0484	51042	51833	789	1	Alkanesulfonates ABC transporter ATP-binding protein / Sulfonate ABC transporter2C ATP-binding subunit SsuB	299	C	100	TCA	2	S	COK_0271	44290	43499	789	-1	Alkanesulfonates ABC transporter ATP-binding protein / Sulfonate ABC transporter2C ATP-binding subunit SsuB	299	T	100	TTA	2	L	Nonsynonymous SNP
OVINE	contig00022	1	52353	A	BOVINE	contig00007	-1	42979	C	substitution	COI_0485	51844	53010	1164	1	ABC-type nitrate/sulfonate/bicarbonate transport systems periplasmic components	510	A	170	AAA	3	K	COK_0270	43488	42322	1164	-1	Nitrate ABC transporter2C nitrate-binding protein	510	C	170	AAC	3	N	Nonsynonymous SNP
OVINE	contig00022	1	52359	T	BOVINE	contig00007	-1	42973	C	substitution	COI_0485	51844	53010	1164	1	ABC-type nitrate/sulfonate/bicarbonate transport systems periplasmic components	516	T	172	GGT	3	G	COK_0270	43488	42322	1164	-1	Nitrate ABC transporter2C nitrate-binding protein	516	C	172	GGC	3	G	Synonymous SNP
OVINE	contig00022	1	52377	A	BOVINE	contig00007	-1	42955	G	substitution	COI_0485	51844	53010	1164	1	ABC-type nitrate/sulfonate/bicarbonate transport systems periplasmic components	534	A	178	GTA	3	V	COK_0270	43488	42322	1164	-1	Nitrate ABC transporter2C nitrate-binding protein	534	G	178	GTG	3	V	Synonymous SNP
OVINE	contig00022	1	52425	C	BOVINE	contig00007	-1	42907	A	substitution	COI_0485	51844	53010	1164	1	ABC-type nitrate/sulfonate/bicarbonate transport systems periplasmic components	582	C	194	TCC	3	S	COK_0270	43488	42322	1164	-1	Nitrate ABC transporter2C nitrate-binding protein	582	A	194	TCA	3	S	Synonymous SNP
OVINE	contig00022	1	52458	A	BOVINE	contig00007	-1	42874	G	substitution	COI_0485	51844	53010	1164	1	ABC-type nitrate/sulfonate/bicarbonate transport systems periplasmic components	615	A	205	TTA	3	L	COK_0270	43488	42322	1164	-1	Nitrate ABC transporter2C nitrate-binding protein	615	G	205	TTG	3	L	Synonymous SNP
OVINE	contig00022	1	52479	G	BOVINE	contig00007	-1	42853	C	substitution	COI_0485	51844	53010	1164	1	ABC-type nitrate/sulfonate/bicarbonate transport systems periplasmic components	636	G	212	GGG	3	G	COK_0270	43488	42322	1164	-1	Nitrate ABC transporter2C nitrate-binding protein	636	C	212	GGC	3	G	Synonymous SNP
OVINE	contig00022	1	52482	G	BOVINE	contig00007	-1	42850	A	substitution	COI_0485	51844	53010	1164	1	ABC-type nitrate/sulfonate/bicarbonate transport systems periplasmic components	639	G	213	AAG	3	K	COK_0270	43488	42322	1164	-1	Nitrate ABC transporter2C nitrate-binding protein	639	A	213	AAA	3	K	Synonymous SNP
OVINE	contig00022	1	52638	C	BOVINE	contig00007	-1	42694	A	substitution	COI_0485	51844	53010	1164	1	ABC-type nitrate/sulfonate/bicarbonate transport systems periplasmic components	795	C	265	ACC	3	T	COK_0270	43488	42322	1164	-1	Nitrate ABC transporter2C nitrate-binding protein	795	A	265	ACA	3	T	Synonymous SNP
OVINE	contig00022	1	52641	T	BOVINE	contig00007	-1	42691	A	substitution	COI_0485	51844	53010	1164	1	ABC-type nitrate/sulfonate/bicarbonate transport systems periplasmic components	798	T	266	GCT	3	A	COK_0270	43488	42322	1164	-1	Nitrate ABC transporter2C nitrate-binding protein	798	A	266	GCA	3	A	Synonymous SNP
OVINE	contig00022	1	52642	C	BOVINE	contig00007	-1	42690	A	substitution	COI_0485	51844	53010	1164	1	ABC-type nitrate/sulfonate/bicarbonate transport systems periplasmic components	799	C	267	CAA	1	Q	COK_0270	43488	42322	1164	-1	Nitrate ABC transporter2C nitrate-binding protein	799	A	267	AAA	1	K	Nonsynonymous SNP
OVINE	contig00022	1	52647	A	BOVINE	contig00007	-1	42685	G	substitution	COI_0485	51844	53010	1164	1	ABC-type nitrate/sulfonate/bicarbonate transport systems periplasmic components	804	A	268	TTA	3	L	COK_0270	43488	42322	1164	-1	Nitrate ABC transporter2C nitrate-binding protein	804	G	268	TTG	3	L	Synonymous SNP
OVINE	contig00022	1	52653	T	BOVINE	contig00007	-1	42679	A	substitution	COI_0485	51844	53010	1164	1	ABC-type nitrate/sulfonate/bicarbonate transport systems periplasmic components	810	T	270	GCT	3	A	COK_0270	43488	42322	1164	-1	Nitrate ABC transporter2C nitrate-binding protein	810	A	270	GCA	3	A	Synonymous SNP
OVINE	contig00022	1	53125	G	BOVINE	contig00007	-1	42207	A	substitution	COI_0486	53027	53770	741	1	Urea carboxylase-related ABC transporter2C permease protein	99	G	33	GCG	3	A	COK_0269	42305	41562	741	-1	Urea carboxylase-related ABC transporter2C permease protein	99	A	33	GCA	3	A	Synonymous SNP
OVINE	contig00022	1	55896	G	BOVINE	contig00007	-1	39436	A	substitution	COI_0489	57299	55788	1509	-1	Glycerol kinase	1404	C	468	CGC	3	R	COK_0266	38033	39544	1509	1	Glycerol kinase	1404	T	468	CGT	3	R	Synonymous SNP
OVINE	contig00022	1	56793	C	BOVINE	contig00007	-1	38539	T	substitution	COI_0489	57299	55788	1509	-1	Glycerol kinase	507	G	169	CTG	3	L	COK_0266	38033	39544	1509	1	Glycerol kinase	507	A	169	TTA	3	L	Synonymous SNP
OVINE	contig00022	1	56795	G	BOVINE	contig00007	-1	38537	A	substitution	COI_0489	57299	55788	1509	-1	Glycerol kinase	505	C	169	CTG	1	L	COK_0266	38033	39544	1509	1	Glycerol kinase	505	T	169	TTA	1	L	Synonymous SNP
OVINE	contig00022	1	56805	G	BOVINE	contig00007	-1	38527	A	substitution	COI_0489	57299	55788	1509	-1	Glycerol kinase	495	C	165	GTC	3	V	COK_0266	38033	39544	1509	1	Glycerol kinase	495	T	165	GTT	3	V	Synonymous SNP
OVINE	contig00022	1	56808	C	BOVINE	contig00007	-1	38524	T	substitution	COI_0489	57299	55788	1509	-1	Glycerol kinase	492	G	164	ACG	3	T	COK_0266	38033	39544	1509	1	Glycerol kinase	492	A	164	ACA	3	T	Synonymous SNP
OVINE	contig00022	1	56829	A	BOVINE	contig00007	-1	38503	T	substitution	COI_0489	57299	55788	1509	-1	Glycerol kinase	471	T	157	CGT	3	R	COK_0266	38033	39544	1509	1	Glycerol kinase	471	A	157	CGA	3	R	Synonymous SNP
OVINE	contig00022	1	57221	C	BOVINE	contig00007	-1	38111	T	substitution	COI_0489	57299	55788	1509	-1	Glycerol kinase	79	G	27	GTG	1	V	COK_0266	38033	39544	1509	1	Glycerol kinase	79	A	27	ATG	1	M	Nonsynonymous SNP
OVINE	contig00022	1	57714	G	BOVINE	contig00007	-1	37618	A	substitution	COI_0490	58088	57303	783	-1	Glycerol uptake facilitator protein	375	C	125	GTC	3	V	COK_0265	37244	38029	783	1	Glycerol uptake facilitator protein	375	T	125	GTT	3	V	Synonymous SNP
OVINE	contig00022	1	57717	C	BOVINE	contig00007	-1	37615	A	substitution	COI_0490	58088	57303	783	-1	Glycerol uptake facilitator protein	372	G	124	ACG	3	T	COK_0265	37244	38029	783	1	Glycerol uptake facilitator protein	372	T	124	ACT	3	T	Synonymous SNP
OVINE	contig00022	1	57720	C	BOVINE	contig00007	-1	37612	T	substitution	COI_0490	58088	57303	783	-1	Glycerol uptake facilitator protein	369	G	123	GAG	3	E	COK_0265	37244	38029	783	1	Glycerol uptake facilitator protein	369	A	123	GAA	3	E	Synonymous SNP
OVINE	contig00022	1	59044	C	BOVINE	contig00007	-1	36288	A	substitution	COI_0493	60030	58708	1320	-1	Anaerobic C4-dicarboxylate transporter	987	G	329	GTG	3	V	COK_0262	35302	36624	1320	1	Anaerobic C4-dicarboxylate transporter	987	T	329	GTT	3	V	Synonymous SNP
OVINE	contig00022	1	59062	A	BOVINE	contig00007	-1	36270	G	substitution	COI_0493	60030	58708	1320	-1	Anaerobic C4-dicarboxylate transporter	969	T	323	GAT	3	D	COK_0262	35302	36624	1320	1	Anaerobic C4-dicarboxylate transporter	969	C	323	GAC	3	D	Synonymous SNP
OVINE	contig00022	1	59098	C	BOVINE	contig00007	-1	36234	A	substitution	COI_0493	60030	58708	1320	-1	Anaerobic C4-dicarboxylate transporter	933	G	311	GCG	3	A	COK_0262	35302	36624	1320	1	Anaerobic C4-dicarboxylate transporter	933	T	311	GCT	3	A	Synonymous SNP
OVINE	contig00022	1	59155	A	BOVINE	contig00007	-1	36177	G	substitution	COI_0493	60030	58708	1320	-1	Anaerobic C4-dicarboxylate transporter	876	T	292	ACT	3	T	COK_0262	35302	36624	1320	1	Anaerobic C4-dicarboxylate transporter	876	C	292	ACC	3	T	Synonymous SNP
OVINE	contig00022	1	59167	G	BOVINE	contig00007	-1	36165	A	substitution	COI_0493	60030	58708	1320	-1	Anaerobic C4-dicarboxylate transporter	864	C	288	GGC	3	G	COK_0262	35302	36624	1320	1	Anaerobic C4-dicarboxylate transporter	864	T	288	GGT	3	G	Synonymous SNP
OVINE	contig00022	1	59179	A	BOVINE	contig00007	-1	36153	G	substitution	COI_0493	60030	58708	1320	-1	Anaerobic C4-dicarboxylate transporter	852	T	284	TGT	3	C	COK_0262	35302	36624	1320	1	Anaerobic C4-dicarboxylate transporter	852	C	284	TGC	3	C	Synonymous SNP
OVINE	contig00022	1	59218	G	BOVINE	contig00007	-1	36114	A	substitution	COI_0493	60030	58708	1320	-1	Anaerobic C4-dicarboxylate transporter	813	C	271	ATC	3	I	COK_0262	35302	36624	1320	1	Anaerobic C4-dicarboxylate transporter	813	T	271	ATT	3	I	Synonymous SNP
OVINE	contig00022	1	59227	G	BOVINE	contig00007	-1	36105	C	substitution	COI_0493	60030	58708	1320	-1	Anaerobic C4-dicarboxylate transporter	804	C	268	ACC	3	T	COK_0262	35302	36624	1320	1	Anaerobic C4-dicarboxylate transporter	804	G	268	ACG	3	T	Synonymous SNP
OVINE	contig00022	1	60268	T	BOVINE	contig00007	-1	35064	C	substitution	COI_0494	60179	61003	822	1	Diaminopimelate epimerase	90	T	30	ATT	3	I	COK_0261	35153	34329	822	-1	Diaminopimelate epimerase	90	C	30	ATC	3	I	Synonymous SNP
OVINE	contig00022	1	60748	C	BOVINE	contig00007	-1	34584	T	substitution	COI_0494	60179	61003	822	1	Diaminopimelate epimerase	570	C	190	AAC	3	N	COK_0261	35153	34329	822	-1	Diaminopimelate epimerase	570	T	190	AAT	3	N	Synonymous SNP
OVINE	contig00022	1	6480	G	BOVINE	contig00007	-1	87831	A	substitution	COI_0436	6253	7197	942	1	4-hydroxy-3-methylbut-2-enyl diphosphate reductase	228	G	76	GTG	3	V	COK_0320	88058	87114	942	-1	4-hydroxy-3-methylbut-2-enyl diphosphate reductase	228	A	76	GTA	3	V	Synonymous SNP
OVINE	contig00022	1	8212	A	BOVINE	contig00007	-1	86099	C	substitution	COI_0439	8022	9113	1089	1	tRNA (uracil-5-)-methyltransferase	191	A	64	GAA	2	E	COK_0317	86289	85198	1089	-1	tRNA (uracil-5-)-methyltransferase	191	C	64	GCA	2	A	Nonsynonymous SNP
OVINE	contig00022	1	8943	G	BOVINE	contig00007	-1	85368	A	substitution	COI_0439	8022	9113	1089	1	tRNA (uracil-5-)-methyltransferase	922	G	308	GAT	1	D	COK_0317	86289	85198	1089	-1	tRNA (uracil-5-)-methyltransferase	922	A	308	AAT	1	N	Nonsynonymous SNP
OVINE	contig00022	1	8978	T	BOVINE	contig00007	-1	85333	C	substitution	COI_0439	8022	9113	1089	1	tRNA (uracil-5-)-methyltransferase	957	T	319	ATT	3	I	COK_0317	86289	85198	1089	-1	tRNA (uracil-5-)-methyltransferase	957	C	319	ATC	3	I	Synonymous SNP
OVINE	contig00022	1	8996	T	BOVINE	contig00007	-1	85315	C	substitution	COI_0439	8022	9113	1089	1	tRNA (uracil-5-)-methyltransferase	975	T	325	ACT	3	T	COK_0317	86289	85198	1089	-1	tRNA (uracil-5-)-methyltransferase	975	C	325	ACC	3	T	Synonymous SNP
OVINE	contig00022	1	9014	G	BOVINE	contig00007	-1	85297	A	substitution	COI_0439	8022	9113	1089	1	tRNA (uracil-5-)-methyltransferase	993	G	331	CAG	3	Q	COK_0317	86289	85198	1089	-1	tRNA (uracil-5-)-methyltransferase	993	A	331	CAA	3	Q	Synonymous SNP
OVINE	contig00022	1	11212	C	BOVINE	contig00007	-1	83099	T	substitution	NA	NA	NA	NA	NA	NA	NA	NA	NA	CTT	NA	L	COK_0312	83057	83347	288	1	hypothetical protein	43	A	15	ATT	1	I	Nonsynonymous SNP. Gene spanning SNP found in BOVINE contig00007 only
OVINE	contig00022	1	13671	A	BOVINE	contig00007	-1	80628	G	substitution	COI_0447	13476	14777	1299	1	Putative inner membrane protein	196	A	66	ACA	1	T	COK_0307	80823	79522	1299	-1	Putative inner membrane protein	196	G	66	GCA	1	A	Nonsynonymous SNP
OVINE	contig00022	1	15227	A	BOVINE	contig00007	-1	79072	G	substitution	COI_0448	16948	14882	2064	-1	Glycyl-tRNA synthetase beta chain	1722	T	574	GAT	3	D	COK_0306	77351	79417	2064	1	Glycyl-tRNA synthetase beta chain	1722	C	574	GAC	3	D	Synonymous SNP
OVINE	contig00022	1	15566	G	BOVINE	contig00007	-1	78733	T	substitution	COI_0448	16948	14882	2064	-1	Glycyl-tRNA synthetase beta chain	1383	C	461	CTC	3	L	COK_0306	77351	79417	2064	1	Glycyl-tRNA synthetase beta chain	1383	A	461	CTA	3	L	Synonymous SNP
OVINE	contig00022	1	15569	G	BOVINE	contig00007	-1	78730	C	substitution	COI_0448	16948	14882	2064	-1	Glycyl-tRNA synthetase beta chain	1380	C	460	ACC	3	T	COK_0306	77351	79417	2064	1	Glycyl-tRNA synthetase beta chain	1380	G	460	ACG	3	T	Synonymous SNP
OVINE	contig00022	1	15584	T	BOVINE	contig00007	-1	78715	C	substitution	COI_0448	16948	14882	2064	-1	Glycyl-tRNA synthetase beta chain	1365	A	455	GCA	3	A	COK_0306	77351	79417	2064	1	Glycyl-tRNA synthetase beta chain	1365	G	455	GCG	3	A	Synonymous SNP
OVINE	contig00022	1	15610	G	BOVINE	contig00007	-1	78689	A	substitution	COI_0448	16948	14882	2064	-1	Glycyl-tRNA synthetase beta chain	1339	C	447	CTG	1	L	COK_0306	77351	79417	2064	1	Glycyl-tRNA synthetase beta chain	1339	T	447	TTG	1	L	Synonymous SNP
OVINE	contig00022	1	15611	C	BOVINE	contig00007	-1	78688	T	substitution	COI_0448	16948	14882	2064	-1	Glycyl-tRNA synthetase beta chain	1338	G	446	TCG	3	S	COK_0306	77351	79417	2064	1	Glycyl-tRNA synthetase beta chain	1338	A	446	TCA	3	S	Synonymous SNP
OVINE	contig00022	1	15629	A	BOVINE	contig00007	-1	78670	G	substitution	COI_0448	16948	14882	2064	-1	Glycyl-tRNA synthetase beta chain	1320	T	440	GGT	3	G	COK_0306	77351	79417	2064	1	Glycyl-tRNA synthetase beta chain	1320	C	440	GGC	3	G	Synonymous SNP
OVINE	contig00022	1	15632	G	BOVINE	contig00007	-1	78667	A	substitution	COI_0448	16948	14882	2064	-1	Glycyl-tRNA synthetase beta chain	1317	C	439	GCC	3	A	COK_0306	77351	79417	2064	1	Glycyl-tRNA synthetase beta chain	1317	T	439	GCT	3	A	Synonymous SNP
OVINE	contig00022	1	15635	G	BOVINE	contig00007	-1	78664	A	substitution	COI_0448	16948	14882	2064	-1	Glycyl-tRNA synthetase beta chain	1314	C	438	TTC	3	F	COK_0306	77351	79417	2064	1	Glycyl-tRNA synthetase beta chain	1314	T	438	TTT	3	F	Synonymous SNP
OVINE	contig00022	1	15686	C	BOVINE	contig00007	-1	78613	A	substitution	COI_0448	16948	14882	2064	-1	Glycyl-tRNA synthetase beta chain	1263	G	421	GGG	3	G	COK_0306	77351	79417	2064	1	Glycyl-tRNA synthetase beta chain	1263	T	421	GGT	3	G	Synonymous SNP
OVINE	contig00022	1	15689	A	BOVINE	contig00007	-1	78610	G	substitution	COI_0448	16948	14882	2064	-1	Glycyl-tRNA synthetase beta chain	1260	T	420	GAT	3	D	COK_0306	77351	79417	2064	1	Glycyl-tRNA synthetase beta chain	1260	C	420	GAC	3	D	Synonymous SNP
OVINE	contig00022	1	15701	G	BOVINE	contig00007	-1	78598	A	substitution	COI_0448	16948	14882	2064	-1	Glycyl-tRNA synthetase beta chain	1248	C	416	TAC	3	Y	COK_0306	77351	79417	2064	1	Glycyl-tRNA synthetase beta chain	1248	T	416	TAT	3	Y	Synonymous SNP
OVINE	contig00022	1	15731	G	BOVINE	contig00007	-1	78568	A	substitution	COI_0448	16948	14882	2064	-1	Glycyl-tRNA synthetase beta chain	1218	C	406	ACC	3	T	COK_0306	77351	79417	2064	1	Glycyl-tRNA synthetase beta chain	1218	T	406	ACT	3	T	Synonymous SNP
OVINE	contig00022	1	15760	A	BOVINE	contig00007	-1	78539	G	substitution	COI_0448	16948	14882	2064	-1	Glycyl-tRNA synthetase beta chain	1189	T	397	TTG	1	L	COK_0306	77351	79417	2064	1	Glycyl-tRNA synthetase beta chain	1189	C	397	CTG	1	L	Synonymous SNP
OVINE	contig00022	1	15761	A	BOVINE	contig00007	-1	78538	G	substitution	COI_0448	16948	14882	2064	-1	Glycyl-tRNA synthetase beta chain	1188	T	396	GAT	3	D	COK_0306	77351	79417	2064	1	Glycyl-tRNA synthetase beta chain	1188	C	396	GAC	3	D	Synonymous SNP
OVINE	contig00022	1	15764	G	BOVINE	contig00007	-1	78535	A	substitution	COI_0448	16948	14882	2064	-1	Glycyl-tRNA synthetase beta chain	1185	C	395	TGC	3	C	COK_0306	77351	79417	2064	1	Glycyl-tRNA synthetase beta chain	1185	T	395	TGT	3	C	Synonymous SNP
OVINE	contig00022	1	15812	A	BOVINE	contig00007	-1	78487	G	substitution	COI_0448	16948	14882	2064	-1	Glycyl-tRNA synthetase beta chain	1137	T	379	ATT	3	I	COK_0306	77351	79417	2064	1	Glycyl-tRNA synthetase beta chain	1137	C	379	ATC	3	I	Synonymous SNP
OVINE	contig00022	1	15818	T	BOVINE	contig00007	-1	78481	C	substitution	COI_0448	16948	14882	2064	-1	Glycyl-tRNA synthetase beta chain	1131	A	377	AAA	3	K	COK_0306	77351	79417	2064	1	Glycyl-tRNA synthetase beta chain	1131	G	377	AAG	3	K	Synonymous SNP
OVINE	contig00022	1	15833	C	BOVINE	contig00007	-1	78466	T	substitution	COI_0448	16948	14882	2064	-1	Glycyl-tRNA synthetase beta chain	1116	G	372	GCG	3	A	COK_0306	77351	79417	2064	1	Glycyl-tRNA synthetase beta chain	1116	A	372	GCA	3	A	Synonymous SNP
OVINE	contig00022	1	15839	G	BOVINE	contig00007	-1	78460	C	substitution	COI_0448	16948	14882	2064	-1	Glycyl-tRNA synthetase beta chain	1110	C	370	GCC	3	A	COK_0306	77351	79417	2064	1	Glycyl-tRNA synthetase beta chain	1110	G	370	GCG	3	A	Synonymous SNP
OVINE	contig00022	1	15848	A	BOVINE	contig00007	-1	78451	G	substitution	COI_0448	16948	14882	2064	-1	Glycyl-tRNA synthetase beta chain	1101	T	367	CGT	3	R	COK_0306	77351	79417	2064	1	Glycyl-tRNA synthetase beta chain	1101	C	367	CGC	3	R	Synonymous SNP
OVINE	contig00022	1	15854	A	BOVINE	contig00007	-1	78445	G	substitution	COI_0448	16948	14882	2064	-1	Glycyl-tRNA synthetase beta chain	1095	T	365	ACT	3	T	COK_0306	77351	79417	2064	1	Glycyl-tRNA synthetase beta chain	1095	C	365	ACC	3	T	Synonymous SNP
OVINE	contig00022	1	15925	G	BOVINE	contig00007	-1	78374	A	substitution	COI_0448	16948	14882	2064	-1	Glycyl-tRNA synthetase beta chain	1024	C	342	CTG	1	L	COK_0306	77351	79417	2064	1	Glycyl-tRNA synthetase beta chain	1024	T	342	TTG	1	L	Synonymous SNP
OVINE	contig00022	1	15926	T	BOVINE	contig00007	-1	78373	C	substitution	COI_0448	16948	14882	2064	-1	Glycyl-tRNA synthetase beta chain	1023	A	341	AAA	3	K	COK_0306	77351	79417	2064	1	Glycyl-tRNA synthetase beta chain	1023	G	341	AAG	3	K	Synonymous SNP
OVINE	contig00022	1	16013	C	BOVINE	contig00007	-1	78286	T	substitution	COI_0448	16948	14882	2064	-1	Glycyl-tRNA synthetase beta chain	936	G	312	CCG	3	P	COK_0306	77351	79417	2064	1	Glycyl-tRNA synthetase beta chain	936	A	312	CCA	3	P	Synonymous SNP
OVINE	contig00022	1	16016	A	BOVINE	contig00007	-1	78283	G	substitution	COI_0448	16948	14882	2064	-1	Glycyl-tRNA synthetase beta chain	933	T	311	GAT	3	D	COK_0306	77351	79417	2064	1	Glycyl-tRNA synthetase beta chain	933	C	311	GAC	3	D	Synonymous SNP
OVINE	contig00022	1	16127	T	BOVINE	contig00007	-1	78172	C	substitution	COI_0448	16948	14882	2064	-1	Glycyl-tRNA synthetase beta chain	822	A	274	GCA	3	A	COK_0306	77351	79417	2064	1	Glycyl-tRNA synthetase beta chain	822	G	274	GCG	3	A	Synonymous SNP
OVINE	contig00022	1	16157	T	BOVINE	contig00007	-1	78142	C	substitution	COI_0448	16948	14882	2064	-1	Glycyl-tRNA synthetase beta chain	792	A	264	AAA	3	K	COK_0306	77351	79417	2064	1	Glycyl-tRNA synthetase beta chain	792	G	264	AAG	3	K	Synonymous SNP
OVINE	contig00022	1	16160	A	BOVINE	contig00007	-1	78139	G	substitution	COI_0448	16948	14882	2064	-1	Glycyl-tRNA synthetase beta chain	789	T	263	GCT	3	A	COK_0306	77351	79417	2064	1	Glycyl-tRNA synthetase beta chain	789	C	263	GCC	3	A	Synonymous SNP
OVINE	contig00022	1	16163	A	BOVINE	contig00007	-1	78136	G	substitution	COI_0448	16948	14882	2064	-1	Glycyl-tRNA synthetase beta chain	786	T	262	ACT	3	T	COK_0306	77351	79417	2064	1	Glycyl-tRNA synthetase beta chain	786	C	262	ACC	3	T	Synonymous SNP
OVINE	contig00022	1	16166	T	BOVINE	contig00007	-1	78133	G	substitution	COI_0448	16948	14882	2064	-1	Glycyl-tRNA synthetase beta chain	783	A	261	CTA	3	L	COK_0306	77351	79417	2064	1	Glycyl-tRNA synthetase beta chain	783	C	261	CTC	3	L	Synonymous SNP
OVINE	contig00022	1	16169	C	BOVINE	contig00007	-1	78130	T	substitution	COI_0448	16948	14882	2064	-1	Glycyl-tRNA synthetase beta chain	780	G	260	GTG	3	V	COK_0306	77351	79417	2064	1	Glycyl-tRNA synthetase beta chain	780	A	260	GTA	3	V	Synonymous SNP
OVINE	contig00022	1	16184	T	BOVINE	contig00007	-1	78115	C	substitution	COI_0448	16948	14882	2064	-1	Glycyl-tRNA synthetase beta chain	765	A	255	GTA	3	V	COK_0306	77351	79417	2064	1	Glycyl-tRNA synthetase beta chain	765	G	255	GTG	3	V	Synonymous SNP
OVINE	contig00022	1	16189	G	BOVINE	contig00007	-1	78110	A	substitution	COI_0448	16948	14882	2064	-1	Glycyl-tRNA synthetase beta chain	760	C	254	CTG	1	L	COK_0306	77351	79417	2064	1	Glycyl-tRNA synthetase beta chain	760	T	254	TTG	1	L	Synonymous SNP
OVINE	contig00022	1	16214	C	BOVINE	contig00007	-1	78085	T	substitution	COI_0448	16948	14882	2064	-1	Glycyl-tRNA synthetase beta chain	735	G	245	GAG	3	E	COK_0306	77351	79417	2064	1	Glycyl-tRNA synthetase beta chain	735	A	245	GAA	3	E	Synonymous SNP
OVINE	contig00022	1	16232	A	BOVINE	contig00007	-1	78067	G	substitution	COI_0448	16948	14882	2064	-1	Glycyl-tRNA synthetase beta chain	717	T	239	GGT	3	G	COK_0306	77351	79417	2064	1	Glycyl-tRNA synthetase beta chain	717	C	239	GGC	3	G	Synonymous SNP
OVINE	contig00022	1	16235	G	BOVINE	contig00007	-1	78064	A	substitution	COI_0448	16948	14882	2064	-1	Glycyl-tRNA synthetase beta chain	714	C	238	GGC	3	G	COK_0306	77351	79417	2064	1	Glycyl-tRNA synthetase beta chain	714	T	238	GGT	3	G	Synonymous SNP
OVINE	contig00022	1	16247	C	BOVINE	contig00007	-1	78052	T	substitution	COI_0448	16948	14882	2064	-1	Glycyl-tRNA synthetase beta chain	702	G	234	GCG	3	A	COK_0306	77351	79417	2064	1	Glycyl-tRNA synthetase beta chain	702	A	234	GCA	3	A	Synonymous SNP
OVINE	contig00022	1	16271	G	BOVINE	contig00007	-1	78028	A	substitution	COI_0448	16948	14882	2064	-1	Glycyl-tRNA synthetase beta chain	678	C	226	ATC	3	I	COK_0306	77351	79417	2064	1	Glycyl-tRNA synthetase beta chain	678	T	226	ATT	3	I	Synonymous SNP
OVINE	contig00022	1	16274	C	BOVINE	contig00007	-1	78025	T	substitution	COI_0448	16948	14882	2064	-1	Glycyl-tRNA synthetase beta chain	675	G	225	TTG	3	L	COK_0306	77351	79417	2064	1	Glycyl-tRNA synthetase beta chain	675	A	225	TTA	3	L	Synonymous SNP
OVINE	contig00022	1	16298	G	BOVINE	contig00007	-1	78001	T	substitution	COI_0448	16948	14882	2064	-1	Glycyl-tRNA synthetase beta chain	651	C	217	GCC	3	A	COK_0306	77351	79417	2064	1	Glycyl-tRNA synthetase beta chain	651	A	217	GCA	3	A	Synonymous SNP
OVINE	contig00022	1	16301	A	BOVINE	contig00007	-1	77998	T	substitution	COI_0448	16948	14882	2064	-1	Glycyl-tRNA synthetase beta chain	648	T	216	GTT	3	V	COK_0306	77351	79417	2064	1	Glycyl-tRNA synthetase beta chain	648	A	216	GTA	3	V	Synonymous SNP
OVINE	contig00022	1	16307	C	BOVINE	contig00007	-1	77992	A	substitution	COI_0448	16948	14882	2064	-1	Glycyl-tRNA synthetase beta chain	642	G	214	TCG	3	S	COK_0306	77351	79417	2064	1	Glycyl-tRNA synthetase beta chain	642	T	214	TCT	3	S	Synonymous SNP
OVINE	contig00022	1	16322	T	BOVINE	contig00007	-1	77977	C	substitution	COI_0448	16948	14882	2064	-1	Glycyl-tRNA synthetase beta chain	627	A	209	TTA	3	L	COK_0306	77351	79417	2064	1	Glycyl-tRNA synthetase beta chain	627	G	209	TTG	3	L	Synonymous SNP
OVINE	contig00022	1	16355	C	BOVINE	contig00007	-1	77944	T	substitution	COI_0448	16948	14882	2064	-1	Glycyl-tRNA synthetase beta chain	594	G	198	ACG	3	T	COK_0306	77351	79417	2064	1	Glycyl-tRNA synthetase beta chain	594	A	198	CAA	3	Q	Nonsynonymous SNP
OVINE	contig00022	1	16357	T	BOVINE	contig00007	-1	77942	G	substitution	COI_0448	16948	14882	2064	-1	Glycyl-tRNA synthetase beta chain	592	A	198	ACG	1	T	COK_0306	77351	79417	2064	1	Glycyl-tRNA synthetase beta chain	592	C	198	CAA	1	Q	Nonsynonymous SNP
OVINE	contig00022	1	16358	A	BOVINE	contig00007	-1	77941	G	substitution	COI_0448	16948	14882	2064	-1	Glycyl-tRNA synthetase beta chain	591	T	197	TTT	3	F	COK_0306	77351	79417	2064	1	Glycyl-tRNA synthetase beta chain	591	C	197	TTC	3	F	Synonymous SNP
OVINE	contig00022	1	16361	T	BOVINE	contig00007	-1	77938	C	substitution	COI_0448	16948	14882	2064	-1	Glycyl-tRNA synthetase beta chain	588	A	196	GAA	3	E	COK_0306	77351	79417	2064	1	Glycyl-tRNA synthetase beta chain	588	G	196	GAG	3	E	Synonymous SNP
OVINE	contig00022	1	16370	T	BOVINE	contig00007	-1	77929	A	substitution	COI_0448	16948	14882	2064	-1	Glycyl-tRNA synthetase beta chain	579	A	193	GGA	3	G	COK_0306	77351	79417	2064	1	Glycyl-tRNA synthetase beta chain	579	T	193	GGT	3	G	Synonymous SNP
OVINE	contig00022	1	16373	A	BOVINE	contig00007	-1	77926	T	substitution	COI_0448	16948	14882	2064	-1	Glycyl-tRNA synthetase beta chain	576	T	192	CTT	3	L	COK_0306	77351	79417	2064	1	Glycyl-tRNA synthetase beta chain	576	A	192	TTA	3	L	Synonymous SNP
OVINE	contig00022	1	16394	G	BOVINE	contig00007	-1	77905	A	substitution	COI_0448	16948	14882	2064	-1	Glycyl-tRNA synthetase beta chain	555	C	185	ACC	3	T	COK_0306	77351	79417	2064	1	Glycyl-tRNA synthetase beta chain	555	T	185	ACT	3	T	Synonymous SNP
OVINE	contig00022	1	16400	A	BOVINE	contig00007	-1	77899	G	substitution	COI_0448	16948	14882	2064	-1	Glycyl-tRNA synthetase beta chain	549	T	183	GGT	3	G	COK_0306	77351	79417	2064	1	Glycyl-tRNA synthetase beta chain	549	C	183	GGC	3	G	Synonymous SNP
OVINE	contig00022	1	16435	G	BOVINE	contig00007	-1	77864	A	substitution	COI_0448	16948	14882	2064	-1	Glycyl-tRNA synthetase beta chain	514	C	172	CTG	1	L	COK_0306	77351	79417	2064	1	Glycyl-tRNA synthetase beta chain	514	T	172	TTG	1	L	Synonymous SNP
OVINE	contig00022	1	16454	C	BOVINE	contig00007	-1	77845	T	substitution	COI_0448	16948	14882	2064	-1	Glycyl-tRNA synthetase beta chain	495	G	165	ACG	3	T	COK_0306	77351	79417	2064	1	Glycyl-tRNA synthetase beta chain	495	A	165	ACA	3	T	Synonymous SNP
OVINE	contig00022	1	16457	A	BOVINE	contig00007	-1	77842	C	substitution	COI_0448	16948	14882	2064	-1	Glycyl-tRNA synthetase beta chain	492	T	164	GTT	3	V	COK_0306	77351	79417	2064	1	Glycyl-tRNA synthetase beta chain	492	G	164	GTG	3	V	Synonymous SNP
OVINE	contig00022	1	16475	A	BOVINE	contig00007	-1	77824	G	substitution	COI_0448	16948	14882	2064	-1	Glycyl-tRNA synthetase beta chain	474	T	158	GTT	3	V	COK_0306	77351	79417	2064	1	Glycyl-tRNA synthetase beta chain	474	C	158	GTC	3	V	Synonymous SNP
OVINE	contig00022	1	16478	A	BOVINE	contig00007	-1	77821	G	substitution	COI_0448	16948	14882	2064	-1	Glycyl-tRNA synthetase beta chain	471	T	157	TTT	3	F	COK_0306	77351	79417	2064	1	Glycyl-tRNA synthetase beta chain	471	C	157	TTC	3	F	Synonymous SNP
OVINE	contig00022	1	16488	C	BOVINE	contig00007	-1	77811	G	substitution	COI_0448	16948	14882	2064	-1	Glycyl-tRNA synthetase beta chain	461	G	154	AGC	2	S	COK_0306	77351	79417	2064	1	Glycyl-tRNA synthetase beta chain	461	C	154	ACC	2	T	Nonsynonymous SNP
OVINE	contig00022	1	16490	C	BOVINE	contig00007	-1	77809	T	substitution	COI_0448	16948	14882	2064	-1	Glycyl-tRNA synthetase beta chain	459	G	153	AAG	3	K	COK_0306	77351	79417	2064	1	Glycyl-tRNA synthetase beta chain	459	A	153	AAA	3	K	Synonymous SNP
OVINE	contig00022	1	16520	T	BOVINE	contig00007	-1	77779	C	substitution	COI_0448	16948	14882	2064	-1	Glycyl-tRNA synthetase beta chain	429	A	143	CCA	3	P	COK_0306	77351	79417	2064	1	Glycyl-tRNA synthetase beta chain	429	G	143	CCG	3	P	Synonymous SNP
OVINE	contig00022	1	16523	T	BOVINE	contig00007	-1	77776	C	substitution	COI_0448	16948	14882	2064	-1	Glycyl-tRNA synthetase beta chain	426	A	142	TTA	3	L	COK_0306	77351	79417	2064	1	Glycyl-tRNA synthetase beta chain	426	G	142	TTG	3	L	Synonymous SNP
OVINE	contig00022	1	16541	C	BOVINE	contig00007	-1	77758	G	substitution	COI_0448	16948	14882	2064	-1	Glycyl-tRNA synthetase beta chain	408	G	136	GCG	3	A	COK_0306	77351	79417	2064	1	Glycyl-tRNA synthetase beta chain	408	C	136	GCC	3	A	Synonymous SNP
OVINE	contig00022	1	16544	A	BOVINE	contig00007	-1	77755	G	substitution	COI_0448	16948	14882	2064	-1	Glycyl-tRNA synthetase beta chain	405	T	135	ATT	3	I	COK_0306	77351	79417	2064	1	Glycyl-tRNA synthetase beta chain	405	C	135	ATC	3	I	Synonymous SNP
OVINE	contig00022	1	16553	C	BOVINE	contig00007	-1	77746	G	substitution	COI_0448	16948	14882	2064	-1	Glycyl-tRNA synthetase beta chain	396	G	132	GTG	3	V	COK_0306	77351	79417	2064	1	Glycyl-tRNA synthetase beta chain	396	C	132	GTC	3	V	Synonymous SNP
OVINE	contig00022	1	16558	G	BOVINE	contig00007	-1	77741	A	substitution	COI_0448	16948	14882	2064	-1	Glycyl-tRNA synthetase beta chain	391	C	131	CTG	1	L	COK_0306	77351	79417	2064	1	Glycyl-tRNA synthetase beta chain	391	T	131	TTG	1	L	Synonymous SNP
OVINE	contig00022	1	16562	G	BOVINE	contig00007	-1	77737	A	substitution	COI_0448	16948	14882	2064	-1	Glycyl-tRNA synthetase beta chain	387	C	129	AAC	3	N	COK_0306	77351	79417	2064	1	Glycyl-tRNA synthetase beta chain	387	T	129	AAT	3	N	Synonymous SNP
OVINE	contig00022	1	16589	T	BOVINE	contig00007	-1	77710	G	substitution	COI_0448	16948	14882	2064	-1	Glycyl-tRNA synthetase beta chain	360	A	120	GCA	3	A	COK_0306	77351	79417	2064	1	Glycyl-tRNA synthetase beta chain	360	C	120	GCC	3	A	Synonymous SNP
OVINE	contig00022	1	16622	A	BOVINE	contig00007	-1	77677	G	substitution	COI_0448	16948	14882	2064	-1	Glycyl-tRNA synthetase beta chain	327	T	109	GCT	3	A	COK_0306	77351	79417	2064	1	Glycyl-tRNA synthetase beta chain	327	C	109	GCC	3	A	Synonymous SNP
OVINE	contig00022	1	16634	G	BOVINE	contig00007	-1	77665	A	substitution	COI_0448	16948	14882	2064	-1	Glycyl-tRNA synthetase beta chain	315	C	105	GCC	3	A	COK_0306	77351	79417	2064	1	Glycyl-tRNA synthetase beta chain	315	T	105	GCT	3	A	Synonymous SNP
OVINE	contig00022	1	16643	C	BOVINE	contig00007	-1	77656	T	substitution	COI_0448	16948	14882	2064	-1	Glycyl-tRNA synthetase beta chain	306	G	102	GTG	3	V	COK_0306	77351	79417	2064	1	Glycyl-tRNA synthetase beta chain	306	A	102	GTA	3	V	Synonymous SNP
OVINE	contig00022	1	16646	C	BOVINE	contig00007	-1	77653	G	substitution	COI_0448	16948	14882	2064	-1	Glycyl-tRNA synthetase beta chain	303	G	101	ACG	3	T	COK_0306	77351	79417	2064	1	Glycyl-tRNA synthetase beta chain	303	C	101	ACC	3	T	Synonymous SNP
OVINE	contig00022	1	16649	G	BOVINE	contig00007	-1	77650	A	substitution	COI_0448	16948	14882	2064	-1	Glycyl-tRNA synthetase beta chain	300	C	100	ATC	3	I	COK_0306	77351	79417	2064	1	Glycyl-tRNA synthetase beta chain	300	T	100	ATT	3	I	Synonymous SNP
OVINE	contig00022	1	16652	A	BOVINE	contig00007	-1	77647	C	substitution	COI_0448	16948	14882	2064	-1	Glycyl-tRNA synthetase beta chain	297	T	99	GGT	3	G	COK_0306	77351	79417	2064	1	Glycyl-tRNA synthetase beta chain	297	G	99	GGG	3	G	Synonymous SNP
OVINE	contig00022	1	16655	A	BOVINE	contig00007	-1	77644	G	substitution	COI_0448	16948	14882	2064	-1	Glycyl-tRNA synthetase beta chain	294	T	98	TGT	3	C	COK_0306	77351	79417	2064	1	Glycyl-tRNA synthetase beta chain	294	C	98	TGC	3	C	Synonymous SNP
OVINE	contig00022	1	16662	C	BOVINE	contig00007	-1	77637	T	substitution	COI_0448	16948	14882	2064	-1	Glycyl-tRNA synthetase beta chain	287	G	96	AGA	2	R	COK_0306	77351	79417	2064	1	Glycyl-tRNA synthetase beta chain	287	A	96	AAG	2	K	Nonsynonymous SNP
OVINE	contig00022	1	16673	C	BOVINE	contig00007	-1	77626	T	substitution	COI_0448	16948	14882	2064	-1	Glycyl-tRNA synthetase beta chain	276	G	92	GAG	3	E	COK_0306	77351	79417	2064	1	Glycyl-tRNA synthetase beta chain	276	A	92	GAA	3	E	Synonymous SNP
OVINE	contig00022	1	16676	T	BOVINE	contig00007	-1	77623	C	substitution	COI_0448	16948	14882	2064	-1	Glycyl-tRNA synthetase beta chain	273	A	91	GCA	3	A	COK_0306	77351	79417	2064	1	Glycyl-tRNA synthetase beta chain	273	G	91	GCG	3	A	Synonymous SNP
OVINE	contig00022	1	16679	C	BOVINE	contig00007	-1	77620	T	substitution	COI_0448	16948	14882	2064	-1	Glycyl-tRNA synthetase beta chain	270	G	90	GCG	3	A	COK_0306	77351	79417	2064	1	Glycyl-tRNA synthetase beta chain	270	A	90	GCA	3	A	Synonymous SNP
OVINE	contig00022	1	16712	C	BOVINE	contig00007	-1	77587	T	substitution	COI_0448	16948	14882	2064	-1	Glycyl-tRNA synthetase beta chain	237	G	79	GCG	3	A	COK_0306	77351	79417	2064	1	Glycyl-tRNA synthetase beta chain	237	A	79	GCA	3	A	Synonymous SNP
OVINE	contig00022	1	16724	A	BOVINE	contig00007	-1	77575	C	substitution	COI_0448	16948	14882	2064	-1	Glycyl-tRNA synthetase beta chain	225	T	75	CCT	3	P	COK_0306	77351	79417	2064	1	Glycyl-tRNA synthetase beta chain	225	G	75	CCG	3	P	Synonymous SNP
OVINE	contig00022	1	16799	G	BOVINE	contig00007	-1	77500	A	substitution	COI_0448	16948	14882	2064	-1	Glycyl-tRNA synthetase beta chain	150	C	50	GCC	3	A	COK_0306	77351	79417	2064	1	Glycyl-tRNA synthetase beta chain	150	T	50	GCT	3	A	Synonymous SNP
OVINE	contig00022	1	16892	C	BOVINE	contig00007	-1	77407	T	substitution	COI_0448	16948	14882	2064	-1	Glycyl-tRNA synthetase beta chain	57	G	19	GCG	3	A	COK_0306	77351	79417	2064	1	Glycyl-tRNA synthetase beta chain	57	A	19	GCA	3	A	Synonymous SNP
OVINE	contig00022	1	16925	A	BOVINE	contig00007	-1	77374	G	substitution	COI_0448	16948	14882	2064	-1	Glycyl-tRNA synthetase beta chain	24	T	8	GCT	3	A	COK_0306	77351	79417	2064	1	Glycyl-tRNA synthetase beta chain	24	C	8	GCC	3	A	Synonymous SNP
OVINE	contig00022	1	17367	T	BOVINE	contig00007	-1	76932	G	substitution	NA	NA	NA	NA	NA	NA	NA	NA	NA	TAA	NA	*	COK_0305	76878	77342	462	1	hypothetical protein	55	C	19	CAA	1	Q	Nonsynonymous SNP. Gene spanning SNP found in BOVINE contig00007 only
OVINE	contig00022	1	17862	G	BOVINE	contig00007	-1	76436	A	substitution	COI_0450	18832	17798	1032	-1	Putative cytoplasmic protein	971	C	324	GCG	2	A	COK_0304	75466	76500	1032	1	Putative cytoplasmic protein	971	T	324	GTG	2	V	Nonsynonymous SNP
OVINE	contig00022	1	18001	G	BOVINE	contig00007	-1	76297	A	substitution	COI_0450	18832	17798	1032	-1	Putative cytoplasmic protein	832	C	278	CAC	1	H	COK_0304	75466	76500	1032	1	Putative cytoplasmic protein	832	T	278	TAC	1	Y	Nonsynonymous SNP
OVINE	contig00022	1	18350	A	BOVINE	contig00007	-1	75948	G	substitution	COI_0450	18832	17798	1032	-1	Putative cytoplasmic protein	483	T	161	ACT	3	T	COK_0304	75466	76500	1032	1	Putative cytoplasmic protein	483	C	161	ACC	3	T	Synonymous SNP
OVINE	contig00022	1	18462	T	BOVINE	contig00007	-1	75836	C	substitution	COI_0450	18832	17798	1032	-1	Putative cytoplasmic protein	371	A	124	GAG	2	E	COK_0304	75466	76500	1032	1	Putative cytoplasmic protein	371	G	124	GGG	2	G	Nonsynonymous SNP
OVINE	contig00022	1	18562	C	BOVINE	contig00007	-1	75736	T	substitution	COI_0450	18832	17798	1032	-1	Putative cytoplasmic protein	271	G	91	GCA	1	A	COK_0304	75466	76500	1032	1	Putative cytoplasmic protein	271	A	91	ACA	1	T	Nonsynonymous SNP
OVINE	contig00022	1	18955	G	BOVINE	contig00007	-1	75343	A	substitution	COI_0451	19135	18875	258	-1	Glutaredoxin-related protein	181	C	61	CAT	1	H	COK_0303	75163	75423	258	1	Glutaredoxin-related protein	181	T	61	TAT	1	Y	Nonsynonymous SNP
OVINE	contig00022	1	19432	A	BOVINE	contig00007	-1	74866	G	substitution	COI_0452	20123	19215	906	-1	Glycyl-tRNA synthetase alpha chain	692	T	231	GTC	2	V	COK_0302	74175	75083	906	1	Glycyl-tRNA synthetase alpha chain	692	C	231	GCC	2	A	Nonsynonymous SNP
OVINE	contig00022	1	20830	G	BOVINE	contig00007	-1	73468	A	substitution	COI_0453	20306	20929	621	1	Functional role page for Cytochrome c-type protein TorY	525	G	175	GCG	3	A	COK_0301	73992	73369	621	-1	Functional role page for Cytochrome c-type protein TorY	525	A	175	GCA	3	A	Synonymous SNP
OVINE	contig00022	1	21867	A	BOVINE	contig00007	-1	72431	G	substitution	COI_0455	23450	21633	1815	-1	Radical SAM family protein HutW2C similar to coproporphyrinogen III oxidase2C oxygen-independent2C associated with heme uptake / Putative heme iron utilization protein	1584	T	528	GGT	3	G	COK_0299	70848	72665	1815	1	Radical SAM family protein HutW2C similar to coproporphyrinogen III oxidase2C oxygen-independent2C associated with heme uptake / Putative heme iron utilization protein	1584	C	528	GGC	3	G	Synonymous SNP
OVINE	contig00022	1	22379	G	BOVINE	contig00007	-1	71919	T	substitution	COI_0455	23450	21633	1815	-1	Radical SAM family protein HutW2C similar to coproporphyrinogen III oxidase2C oxygen-independent2C associated with heme uptake / Putative heme iron utilization protein	1072	C	358	CAA	1	Q	COK_0299	70848	72665	1815	1	Radical SAM family protein HutW2C similar to coproporphyrinogen III oxidase2C oxygen-independent2C associated with heme uptake / Putative heme iron utilization protein	1072	A	358	AAA	1	K	Nonsynonymous SNP
OVINE	contig00022	1	22500	G	BOVINE	contig00007	-1	71798	A	substitution	COI_0455	23450	21633	1815	-1	Radical SAM family protein HutW2C similar to coproporphyrinogen III oxidase2C oxygen-independent2C associated with heme uptake / Putative heme iron utilization protein	951	C	317	GGC	3	G	COK_0299	70848	72665	1815	1	Radical SAM family protein HutW2C similar to coproporphyrinogen III oxidase2C oxygen-independent2C associated with heme uptake / Putative heme iron utilization protein	951	T	317	GGT	3	G	Synonymous SNP
OVINE	contig00022	1	23262	G	BOVINE	contig00007	-1	71036	A	substitution	COI_0455	23450	21633	1815	-1	Radical SAM family protein HutW2C similar to coproporphyrinogen III oxidase2C oxygen-independent2C associated with heme uptake / Putative heme iron utilization protein	189	C	63	TGC	3	C	COK_0299	70848	72665	1815	1	Radical SAM family protein HutW2C similar to coproporphyrinogen III oxidase2C oxygen-independent2C associated with heme uptake / Putative heme iron utilization protein	189	T	63	TGT	3	C	Synonymous SNP
OVINE	contig00022	1	23364	A	BOVINE	contig00007	-1	70934	T	substitution	COI_0455	23450	21633	1815	-1	Radical SAM family protein HutW2C similar to coproporphyrinogen III oxidase2C oxygen-independent2C associated with heme uptake / Putative heme iron utilization protein	87	T	29	GGT	3	G	COK_0299	70848	72665	1815	1	Radical SAM family protein HutW2C similar to coproporphyrinogen III oxidase2C oxygen-independent2C associated with heme uptake / Putative heme iron utilization protein	87	A	29	AGA	3	R	Nonsynonymous SNP
OVINE	contig00022	1	24355	T	BOVINE	contig00007	-1	69943	G	substitution	COI_0457	25651	24308	1341	-1	hypothetical protein	1297	A	433	AAC	1	N	COK_0297	68650	69990	1338	1	hypothetical protein	1294	C	432	CAC	1	H	Nonsynonymous SNP
OVINE	contig00022	1	25068	C	BOVINE	contig00007	-1	69230	T	substitution	COI_0457	25651	24308	1341	-1	hypothetical protein	584	G	195	GGT	2	G	COK_0297	68650	69990	1338	1	hypothetical protein	581	A	194	GAT	2	D	Nonsynonymous SNP
OVINE	contig00022	1	25097	T	BOVINE	contig00007	-1	69201	G	substitution	COI_0457	25651	24308	1341	-1	hypothetical protein	555	A	185	CCA	3	P	COK_0297	68650	69990	1338	1	hypothetical protein	552	C	184	CCC	3	P	Synonymous SNP
OVINE	contig00022	1	25108	C	BOVINE	contig00007	-1	69190	T	substitution	COI_0457	25651	24308	1341	-1	hypothetical protein	544	G	182	GCC	1	A	COK_0297	68650	69990	1338	1	hypothetical protein	541	A	181	ACC	1	T	Nonsynonymous SNP
OVINE	contig00022	1	25113	A	BOVINE	contig00007	-1	69185	G	substitution	COI_0457	25651	24308	1341	-1	hypothetical protein	539	T	180	ATA	2	I	COK_0297	68650	69990	1338	1	hypothetical protein	536	C	179	ACA	2	T	Nonsynonymous SNP
OVINE	contig00022	1	25127	A	BOVINE	contig00007	-1	69171	G	substitution	COI_0457	25651	24308	1341	-1	hypothetical protein	525	T	175	GGT	3	G	COK_0297	68650	69990	1338	1	hypothetical protein	522	C	174	GGC	3	G	Synonymous SNP
OVINE	contig00022	1	25132	A	BOVINE	contig00007	-1	69166	G	substitution	COI_0457	25651	24308	1341	-1	hypothetical protein	520	T	174	TTA	1	L	COK_0297	68650	69990	1338	1	hypothetical protein	517	C	173	CTA	1	L	Synonymous SNP
OVINE	contig00022	1	25139	A	BOVINE	contig00007	-1	69159	G	substitution	COI_0457	25651	24308	1341	-1	hypothetical protein	513	T	171	GGT	3	G	COK_0297	68650	69990	1338	1	hypothetical protein	510	C	170	GGC	3	G	Synonymous SNP
OVINE	contig00022	1	25143	T	BOVINE	contig00007	-1	69155	C	substitution	COI_0457	25651	24308	1341	-1	hypothetical protein	509	A	170	AAC	2	N	COK_0297	68650	69990	1338	1	hypothetical protein	506	G	169	AGC	2	S	Nonsynonymous SNP
OVINE	contig00022	1	25162	T	BOVINE	contig00007	-1	69136	C	substitution	COI_0457	25651	24308	1341	-1	hypothetical protein	490	A	164	AGC	1	S	COK_0297	68650	69990	1338	1	hypothetical protein	487	G	163	GGC	1	G	Nonsynonymous SNP
OVINE	contig00022	1	25182	C	BOVINE	contig00007	-1	69116	A	substitution	COI_0457	25651	24308	1341	-1	hypothetical protein	470	G	157	AGC	2	S	COK_0297	68650	69990	1338	1	hypothetical protein	467	T	156	ATC	2	I	Nonsynonymous SNP
OVINE	contig00022	1	25205	A	BOVINE	contig00007	-1	69093	G	substitution	COI_0457	25651	24308	1341	-1	hypothetical protein	447	T	149	CCT	3	P	COK_0297	68650	69990	1338	1	hypothetical protein	444	C	148	CCC	3	P	Synonymous SNP
OVINE	contig00022	1	25232	T	BOVINE	contig00007	-1	69066	G	substitution	COI_0457	25651	24308	1341	-1	hypothetical protein	420	A	140	ACA	3	T	COK_0297	68650	69990	1338	1	hypothetical protein	417	C	139	ACC	3	T	Synonymous SNP
OVINE	contig00022	1	25238	T	BOVINE	contig00007	-1	69060	G	substitution	COI_0457	25651	24308	1341	-1	hypothetical protein	414	A	138	GTA	3	V	COK_0297	68650	69990	1338	1	hypothetical protein	411	C	137	GTC	3	V	Synonymous SNP
OVINE	contig00022	1	25252	G	BOVINE	contig00007	-1	69046	T	substitution	COI_0457	25651	24308	1341	-1	hypothetical protein	400	C	134	CAC	1	H	COK_0297	68650	69990	1338	1	hypothetical protein	397	A	133	AAC	1	N	Nonsynonymous SNP
OVINE	contig00022	1	25271	T	BOVINE	contig00007	-1	69027	C	substitution	COI_0457	25651	24308	1341	-1	hypothetical protein	381	A	127	AAA	3	K	COK_0297	68650	69990	1338	1	hypothetical protein	378	G	126	AAG	3	K	Synonymous SNP
OVINE	contig00022	1	25280	C	BOVINE	contig00007	-1	69018	T	substitution	COI_0457	25651	24308	1341	-1	hypothetical protein	372	G	124	GTG	3	V	COK_0297	68650	69990	1338	1	hypothetical protein	369	A	123	GCA	3	A	Nonsynonymous SNP
OVINE	contig00022	1	25281	A	BOVINE	contig00007	-1	69017	G	substitution	COI_0457	25651	24308	1341	-1	hypothetical protein	371	T	124	GTG	2	V	COK_0297	68650	69990	1338	1	hypothetical protein	368	C	123	GCA	2	A	Nonsynonymous SNP
OVINE	contig00022	1	25289	A	BOVINE	contig00007	-1	69009	G	substitution	COI_0457	25651	24308	1341	-1	hypothetical protein	363	T	121	GCT	3	A	COK_0297	68650	69990	1338	1	hypothetical protein	360	C	120	GCC	3	A	Synonymous SNP
OVINE	contig00022	1	25346	C	BOVINE	contig00007	-1	68952	T	substitution	COI_0457	25651	24308	1341	-1	hypothetical protein	306	G	102	GTG	3	V	COK_0297	68650	69990	1338	1	hypothetical protein	303	A	101	GTA	3	V	Synonymous SNP
OVINE	contig00022	1	25478	G	BOVINE	contig00007	-1	68820	A	substitution	COI_0457	25651	24308	1341	-1	hypothetical protein	174	C	58	GGC	3	G	COK_0297	68650	69990	1338	1	hypothetical protein	171	T	57	GGT	3	G	Synonymous SNP
OVINE	contig00022	1	25487	G	BOVINE	contig00007	-1	68811	T	substitution	COI_0457	25651	24308	1341	-1	hypothetical protein	165	C	55	GTC	3	V	COK_0297	68650	69990	1338	1	hypothetical protein	162	A	54	GTA	3	V	Synonymous SNP
OVINE	contig00022	1	25514	A	BOVINE	contig00007	-1	68784	G	substitution	COI_0457	25651	24308	1341	-1	hypothetical protein	138	T	46	GGT	3	G	COK_0297	68650	69990	1338	1	hypothetical protein	135	C	45	GGC	3	G	Synonymous SNP
OVINE	contig00023	1	20164	G	BOVINE	contig00258	-1	23474	A	substitution	COI_0553	19954	21966	2010	1	Tail-specific protease precursor	211	G	71	GTT	1	V	COK_2353	23684	21672	2010	-1	Tail-specific protease precursor	211	A	71	ATT	1	I	Nonsynonymous SNP
OVINE	contig00023	1	33962	G	BOVINE	contig00258	-1	9652	A	substitution	COI_0567	32483	34120	1635	1	CTP synthase	1480	G	494	GAT	1	D	COK_2339	11131	9494	1635	-1	CTP synthase	1480	A	494	AAT	1	N	Nonsynonymous SNP
OVINE	contig00023	1	40233	T	BOVINE	contig00258	-1	3381	A	substitution	COI_0574	39929	41158	1227	1	Na(+)-translocating NADH-quinone reductase subunit F	305	T	102	ATA	2	I	COK_2332	3685	2456	1227	-1	Na(+)-translocating NADH-quinone reductase subunit F	305	A	102	AAA	2	K	Nonsynonymous SNP
OVINE	contig00024	1	14541	C	BOVINE	contig00039	-1	31787	T	substitution	COI_0596	13147	15039	1890	1	GTP-binding protein TypA/BipA	1395	C	465	AGC	3	S	COK_1252	33181	31289	1890	-1	GTP-binding protein TypA/BipA	1395	T	465	AGT	3	S	Synonymous SNP
OVINE	contig00024	1	27382	A	BOVINE	contig00039	-1	18946	G	substitution	COI_0613	27692	27276	414	-1	Ribosome-associated heat shock protein implicated in the recycling of the 50S subunit (S4 paralog)	311	T	104	GTA	2	V	COK_1234	18618	19052	432	1	Ribosome-associated heat shock protein implicated in the recycling of the 50S subunit (S4 paralog)	329	C	110	GCA	2	A	Nonsynonymous SNP
OVINE	contig00024	1	31737	C	BOVINE	contig00039	-1	14591	A	substitution	COI_0618	31640	32086	444	1	hypothetical protein	98	C	33	TCT	2	S	COK_1229	14688	14242	444	-1	hypothetical protein	98	A	33	TAT	2	Y	Nonsynonymous SNP
OVINE	contig00024	1	32389	G	BOVINE	contig00039	-1	13939	C	substitution	COI_0619	32096	32527	429	1	hypothetical protein	294	G	98	GAG	3	E	COK_1228	14232	13801	429	-1	hypothetical protein	294	C	98	GAC	3	D	Nonsynonymous SNP
OVINE	contig00024	1	33341	A	BOVINE	contig00039	-1	12987	G	substitution	COI_0621	33309	34763	1452	1	6-phosphogluconate dehydrogenase2C decarboxylating	33	A	11	GGA	3	G	COK_1226	13019	11565	1452	-1	6-phosphogluconate dehydrogenase2C decarboxylating	33	G	11	GGG	3	G	Synonymous SNP
OVINE	contig00024	1	33842	C	BOVINE	contig00039	-1	12486	T	substitution	COI_0621	33309	34763	1452	1	6-phosphogluconate dehydrogenase2C decarboxylating	534	C	178	GAC	3	D	COK_1226	13019	11565	1452	-1	6-phosphogluconate dehydrogenase2C decarboxylating	534	T	178	GAT	3	D	Synonymous SNP
OVINE	contig00024	1	36930	A	BOVINE	contig00039	-1	9398	G	substitution	COI_0623	38408	35562	2844	-1	Valyl-tRNA synthetase	1479	T	493	ACT	3	T	COK_1224	7920	10766	2844	1	Valyl-tRNA synthetase	1479	C	493	ACC	3	T	Synonymous SNP
OVINE	contig00024	1	39125	C	BOVINE	contig00039	-1	7203	T	substitution	COI_0624	39241	38543	696	-1	hypothetical protein	117	G	39	TGG	3	W	NA	NA	NA	NA	NA	NA	NA	NA	NA	TGT	NA	C	Nonsynonymous SNP. Gene spanning SNP found in OVINE contig00024 only
OVINE	contig00024	1	40448	G	BOVINE	contig00039	-1	5880	A	substitution	COI_0627	40987	40241	744	-1	Huntingtin interacting protein E-like protein	540	C	180	CGC	3	R	COK_1220	5341	6087	744	1	Huntingtin interacting protein E-like protein	540	T	180	CGT	3	R	Synonymous SNP
OVINE	contig00024	1	40531	C	BOVINE	contig00039	-1	5797	T	substitution	COI_0627	40987	40241	744	-1	Huntingtin interacting protein E-like protein	457	G	153	GCC	1	A	COK_1220	5341	6087	744	1	Huntingtin interacting protein E-like protein	457	A	153	ACC	1	T	Nonsynonymous SNP
OVINE	contig00024	1	40783	A	BOVINE	contig00039	-1	5545	G	substitution	COI_0627	40987	40241	744	-1	Huntingtin interacting protein E-like protein	205	T	69	TGG	1	W	COK_1220	5341	6087	744	1	Huntingtin interacting protein E-like protein	205	C	69	CGG	1	R	Nonsynonymous SNP
OVINE	contig00024	1	41268	C	BOVINE	contig00039	-1	5060	T	substitution	COI_0628	41427	40984	441	-1	acetyltransferase2C GNAT family	160	G	54	GCA	1	A	COK_1219	4901	5344	441	1	acetyltransferase2C GNAT family	160	A	54	ACA	1	T	Nonsynonymous SNP
OVINE	contig00024	1	41383	T	BOVINE	contig00039	-1	4945	G	substitution	COI_0628	41427	40984	441	-1	acetyltransferase2C GNAT family	45	A	15	CTA	3	L	COK_1219	4901	5344	441	1	acetyltransferase2C GNAT family	45	C	15	CTC	3	L	Synonymous SNP
OVINE	contig00024	1	41405	T	BOVINE	contig00039	-1	4923	C	substitution	COI_0628	41427	40984	441	-1	acetyltransferase2C GNAT family	23	A	8	CAC	2	H	COK_1219	4901	5344	441	1	acetyltransferase2C GNAT family	23	G	8	CGC	2	R	Nonsynonymous SNP
OVINE	contig00024	1	41756	T	BOVINE	contig00039	-1	4572	C	substitution	COI_0629	41858	41421	435	-1	DNA polymerase III chi subunit	103	A	35	AGT	1	S	COK_1218	4470	4907	435	1	DNA polymerase III chi subunit	103	G	35	GGT	1	G	Nonsynonymous SNP
OVINE	contig00024	1	750	T	BOVINE	contig00039	-1	56392	C	substitution	COI_0580	211	1509	1296	1	Cell division trigger factor	540	T	180	GGT	3	G	COK_1286	56931	55633	1296	-1	Cell division trigger factor	540	C	180	GGC	3	G	Synonymous SNP
OVINE	contig00027	1	NA	-	BOVINE	contig00222	1	6175	G	deletion in OVINE contig00027	NA	NA	NA	NA	NA	NA	NA	NA	NA	NA	NA	NA	COK_1545	6111	6626	513	1	hypothetical protein2C putative phage associated protein	65	G	22	TGT	2	C
OVINE	contig00028	1	754	G	BOVINE	contig00229	1	1207	A	substitution	COI_0672	542	1021	477	1	DNA topoisomerase I	213	G	71	AGG	3	R	COK_1588	995	1474	477	1	DNA topoisomerase I	213	A	71	AGA	3	R	Synonymous SNP
OVINE	contig00028	1	808	C	BOVINE	contig00229	1	1261	T	substitution	COI_0672	542	1021	477	1	DNA topoisomerase I	267	C	89	CCC	3	P	COK_1588	995	1474	477	1	DNA topoisomerase I	267	T	89	CCT	3	P	Synonymous SNP
OVINE	contig00028	1	847	A	BOVINE	contig00229	1	1300	G	substitution	COI_0672	542	1021	477	1	DNA topoisomerase I	306	A	102	AAA	3	K	COK_1588	995	1474	477	1	DNA topoisomerase I	306	G	102	AAG	3	K	Synonymous SNP
OVINE	contig00028	1	850	T	BOVINE	contig00229	1	1303	A	substitution	COI_0672	542	1021	477	1	DNA topoisomerase I	309	T	103	CCT	3	P	COK_1588	995	1474	477	1	DNA topoisomerase I	309	A	103	CCA	3	P	Synonymous SNP
OVINE	contig00028	1	855	C	BOVINE	contig00229	1	1308	T	substitution	COI_0672	542	1021	477	1	DNA topoisomerase I	314	C	105	ACA	2	T	COK_1588	995	1474	477	1	DNA topoisomerase I	314	T	105	ATA	2	I	Nonsynonymous SNP
OVINE	contig00028	1	859	C	BOVINE	contig00229	1	1312	T	substitution	COI_0672	542	1021	477	1	DNA topoisomerase I	318	C	106	CCC	3	P	COK_1588	995	1474	477	1	DNA topoisomerase I	318	T	106	CCT	3	P	Synonymous SNP
OVINE	contig00028	1	862	C	BOVINE	contig00229	1	1315	T	substitution	COI_0672	542	1021	477	1	DNA topoisomerase I	321	C	107	TAC	3	Y	COK_1588	995	1474	477	1	DNA topoisomerase I	321	T	107	TAT	3	Y	Synonymous SNP
OVINE	contig00028	1	871	C	BOVINE	contig00229	1	1324	T	substitution	COI_0672	542	1021	477	1	DNA topoisomerase I	330	C	110	AAC	3	N	COK_1588	995	1474	477	1	DNA topoisomerase I	330	T	110	AAT	3	N	Synonymous SNP
OVINE	contig00028	1	886	T	BOVINE	contig00229	1	1339	C	substitution	COI_0672	542	1021	477	1	DNA topoisomerase I	345	T	115	GAT	3	D	COK_1588	995	1474	477	1	DNA topoisomerase I	345	C	115	GAC	3	D	Synonymous SNP
OVINE	contig00028	1	895	C	BOVINE	contig00229	1	1348	T	substitution	COI_0672	542	1021	477	1	DNA topoisomerase I	354	C	118	GGC	3	G	COK_1588	995	1474	477	1	DNA topoisomerase I	354	T	118	GGT	3	G	Synonymous SNP
OVINE	contig00028	1	905	C	BOVINE	contig00229	1	1358	T	substitution	COI_0672	542	1021	477	1	DNA topoisomerase I	364	C	122	CTG	1	L	COK_1588	995	1474	477	1	DNA topoisomerase I	364	T	122	TTA	1	L	Synonymous SNP
OVINE	contig00028	1	907	G	BOVINE	contig00229	1	1360	A	substitution	COI_0672	542	1021	477	1	DNA topoisomerase I	366	G	122	CTG	3	L	COK_1588	995	1474	477	1	DNA topoisomerase I	366	A	122	TTA	3	L	Synonymous SNP
OVINE	contig00028	1	910	C	BOVINE	contig00229	1	1363	T	substitution	COI_0672	542	1021	477	1	DNA topoisomerase I	369	C	123	CAC	3	H	COK_1588	995	1474	477	1	DNA topoisomerase I	369	T	123	CAT	3	H	Synonymous SNP
OVINE	contig00028	1	1007	C	BOVINE	contig00229	1	1460	G	substitution	COI_0672	542	1021	477	1	DNA topoisomerase I	466	C	156	CCT	1	P	COK_1588	995	1474	477	1	DNA topoisomerase I	466	G	156	GCT	1	A	Nonsynonymous SNP
OVINE	contig00028	1	1033	C	BOVINE	contig00229	1	1486	A	substitution	NA	NA	NA	NA	NA	NA	NA	NA	NA	ACA	NA	T	COK_1589	1467	1619	150	1	hypothetical protein	20	A	7	AAA	2	K	Nonsynonymous SNP. Gene spanning SNP found in BOVINE contig00229 only
OVINE	contig00028	1	1163	A	BOVINE	contig00229	1	1627	C	substitution	COI_0673	1155	1409	252	1	hypothetical protein	9	A	3	GGA	3	G	COK_1590	1619	1873	252	1	hypothetical protein	9	C	3	GGC	3	G	Synonymous SNP
OVINE	contig00028	1	1220	T	BOVINE	contig00229	1	1684	G	substitution	COI_0673	1155	1409	252	1	hypothetical protein	66	T	22	CTT	3	L	COK_1590	1619	1873	252	1	hypothetical protein	66	G	22	CTG	3	L	Synonymous SNP
OVINE	contig00028	1	1231	A	BOVINE	contig00229	1	1695	G	substitution	COI_0673	1155	1409	252	1	hypothetical protein	77	A	26	CAC	2	H	COK_1590	1619	1873	252	1	hypothetical protein	77	G	26	CGC	2	R	Nonsynonymous SNP
OVINE	contig00028	1	1243	G	BOVINE	contig00229	1	1707	T	substitution	COI_0673	1155	1409	252	1	hypothetical protein	89	G	30	CGC	2	R	COK_1590	1619	1873	252	1	hypothetical protein	89	T	30	CTT	2	L	Nonsynonymous SNP
OVINE	contig00028	1	1244	C	BOVINE	contig00229	1	1708	T	substitution	COI_0673	1155	1409	252	1	hypothetical protein	90	C	30	CGC	3	R	COK_1590	1619	1873	252	1	hypothetical protein	90	T	30	CTT	3	L	Nonsynonymous SNP
OVINE	contig00028	1	1247	T	BOVINE	contig00229	1	1711	G	substitution	COI_0673	1155	1409	252	1	hypothetical protein	93	T	31	ACT	3	T	COK_1590	1619	1873	252	1	hypothetical protein	93	G	31	ACG	3	T	Synonymous SNP
OVINE	contig00028	1	1660	C	BOVINE	contig00229	1	2124	G	substitution	COI_0674	1390	1890	498	1	hypothetical protein	271	C	91	CAA	1	Q	COK_1591	1854	2354	498	1	hypothetical protein	271	G	91	GAC	1	D	Nonsynonymous SNP
OVINE	contig00028	1	1662	A	BOVINE	contig00229	1	2126	C	substitution	COI_0674	1390	1890	498	1	hypothetical protein	273	A	91	CAA	3	Q	COK_1591	1854	2354	498	1	hypothetical protein	273	C	91	GAC	3	D	Nonsynonymous SNP
OVINE	contig00028	1	1681	A	BOVINE	contig00229	1	2145	G	substitution	COI_0674	1390	1890	498	1	hypothetical protein	292	A	98	AAA	1	K	COK_1591	1854	2354	498	1	hypothetical protein	292	G	98	GAA	1	E	Nonsynonymous SNP
OVINE	contig00028	1	1692	A	BOVINE	contig00229	1	2156	G	substitution	COI_0674	1390	1890	498	1	hypothetical protein	303	A	101	CTA	3	L	COK_1591	1854	2354	498	1	hypothetical protein	303	G	101	CTG	3	L	Synonymous SNP
OVINE	contig00028	1	1695	T	BOVINE	contig00229	1	2159	C	substitution	COI_0674	1390	1890	498	1	hypothetical protein	306	T	102	TTT	3	F	COK_1591	1854	2354	498	1	hypothetical protein	306	C	102	TTC	3	F	Synonymous SNP
OVINE	contig00028	1	1716	C	BOVINE	contig00229	1	2180	T	substitution	COI_0674	1390	1890	498	1	hypothetical protein	327	C	109	CGC	3	R	COK_1591	1854	2354	498	1	hypothetical protein	327	T	109	CGT	3	R	Synonymous SNP
OVINE	contig00028	1	1856	G	BOVINE	contig00229	1	2320	A	substitution	COI_0674	1390	1890	498	1	hypothetical protein	467	G	156	AGA	2	R	COK_1591	1854	2354	498	1	hypothetical protein	467	A	156	AAA	2	K	Nonsynonymous SNP
OVINE	contig00028	1	1858	T	BOVINE	contig00229	1	2322	C	substitution	COI_0674	1390	1890	498	1	hypothetical protein	469	T	157	TTA	1	L	COK_1591	1854	2354	498	1	hypothetical protein	469	C	157	CTG	1	L	Synonymous SNP
OVINE	contig00028	1	1860	A	BOVINE	contig00229	1	2324	G	substitution	COI_0674	1390	1890	498	1	hypothetical protein	471	A	157	TTA	3	L	COK_1591	1854	2354	498	1	hypothetical protein	471	G	157	CTG	3	L	Synonymous SNP
OVINE	contig00028	1	1873	A	BOVINE	contig00229	1	2337	G	substitution	COI_0674	1390	1890	498	1	hypothetical protein	484	A	162	ATA	1	I	COK_1591	1854	2354	498	1	hypothetical protein	484	G	162	GTT	1	V	Nonsynonymous SNP
OVINE	contig00028	1	1875	A	BOVINE	contig00229	1	2339	T	substitution	COI_0674	1390	1890	498	1	hypothetical protein	486	A	162	ATA	3	I	COK_1591	1854	2354	498	1	hypothetical protein	486	T	162	GTT	3	V	Nonsynonymous SNP
OVINE	contig00028	1	1881	C	BOVINE	contig00229	1	2345	G	substitution	COI_0674	1390	1890	498	1	hypothetical protein	492	C	164	ACC	3	T	COK_1591	1854	2354	498	1	hypothetical protein	492	G	164	ACG	3	T	Synonymous SNP
OVINE	contig00028	1	1886	A	BOVINE	contig00229	1	2350	G	substitution	COI_0674	1390	1890	498	1	hypothetical protein	497	A	166	AAA	2	K	COK_1591	1854	2354	498	1	hypothetical protein	497	G	166	AGA	2	R	Nonsynonymous SNP
OVINE	contig00030	1	915	T	BOVINE	contig00033	1	83182	C	substitution	COI_0680	3092	732	2358	-1	Phage replication protein	2178	A	726	CGA	3	R	COK_1014	85359	82999	2358	-1	Phage replication protein	2178	G	726	CGG	3	R	Synonymous SNP
OVINE	contig00030	1	3008	A	BOVINE	contig00033	1	85275	C	substitution	COI_0680	3092	732	2358	-1	Phage replication protein	85	T	29	TGT	1	C	COK_1014	85359	82999	2358	-1	Phage replication protein	85	G	29	GGT	1	G	Nonsynonymous SNP
OVINE	contig00030	1	3520	T	BOVINE	contig00033	1	85787	C	substitution	COI_0682	3605	3378	225	-1	hypothetical protein	86	A	29	CAT	2	H	COK_1016	85887	85645	240	-1	hypothetical protein	101	G	34	CGT	2	R	Nonsynonymous SNP
OVINE	contig00030	1	3556	T	BOVINE	contig00033	1	85823	G	substitution	COI_0682	3605	3378	225	-1	hypothetical protein	50	A	17	CAG	2	Q	COK_1016	85887	85645	240	-1	hypothetical protein	65	C	22	CCG	2	P	Nonsynonymous SNP
OVINE	contig00030	1	3564	A	BOVINE	contig00033	1	85831	G	substitution	COI_0682	3605	3378	225	-1	hypothetical protein	42	T	14	GAT	3	D	COK_1016	85887	85645	240	-1	hypothetical protein	57	C	19	GAC	3	D	Synonymous SNP
OVINE	contig00030	1	3714	A	BOVINE	contig00033	1	85981	G	substitution	COI_0683	3761	3636	123	-1	hypothetical protein	48	T	16	TGT	3	C	COK_1017	86028	85903	123	-1	hypothetical protein	48	C	16	TGC	3	C	Synonymous SNP
OVINE	contig00030	1	3723	C	BOVINE	contig00033	1	85990	T	substitution	COI_0683	3761	3636	123	-1	hypothetical protein	39	G	13	AAG	3	K	COK_1017	86028	85903	123	-1	hypothetical protein	39	A	13	AAA	3	K	Synonymous SNP
OVINE	contig00030	1	3963	C	BOVINE	contig00033	1	86230	T	substitution	COI_0684	4064	3771	291	-1	hypothetical protein	102	G	34	GAG	3	E	COK_1018	86331	86038	291	-1	hypothetical protein	102	A	34	GAA	3	E	Synonymous SNP
OVINE	contig00030	1	3990	G	BOVINE	contig00033	1	86257	A	substitution	COI_0684	4064	3771	291	-1	hypothetical protein	75	C	25	GGC	3	G	COK_1018	86331	86038	291	-1	hypothetical protein	75	T	25	GGT	3	G	Synonymous SNP
OVINE	contig00030	1	3993	G	BOVINE	contig00033	1	86260	A	substitution	COI_0684	4064	3771	291	-1	hypothetical protein	72	C	24	TTC	3	F	COK_1018	86331	86038	291	-1	hypothetical protein	72	T	24	TTT	3	F	Synonymous SNP
OVINE	contig00030	1	4022	T	BOVINE	contig00033	1	86289	C	substitution	COI_0684	4064	3771	291	-1	hypothetical protein	43	A	15	AGC	1	S	COK_1018	86331	86038	291	-1	hypothetical protein	43	G	15	GGC	1	G	Nonsynonymous SNP
OVINE	contig00030	1	4023	A	BOVINE	contig00033	1	86290	G	substitution	COI_0684	4064	3771	291	-1	hypothetical protein	42	T	14	AAT	3	N	COK_1018	86331	86038	291	-1	hypothetical protein	42	C	14	AAC	3	N	Synonymous SNP
OVINE	contig00030	1	4038	C	BOVINE	contig00033	1	86305	T	substitution	COI_0684	4064	3771	291	-1	hypothetical protein	27	G	9	AAG	3	K	COK_1018	86331	86038	291	-1	hypothetical protein	27	A	9	AAA	3	K	Synonymous SNP
OVINE	contig00030	1	4082	C	BOVINE	contig00033	1	86349	A	substitution	COI_0685	4342	4073	267	-1	hypothetical protein	261	G	87	GGG	3	G	COK_1019	86609	86340	267	-1	hypothetical protein	261	T	87	GGT	3	G	Synonymous SNP
OVINE	contig00030	1	4127	C	BOVINE	contig00033	1	86394	T	substitution	COI_0685	4342	4073	267	-1	hypothetical protein	216	G	72	AAG	3	K	COK_1019	86609	86340	267	-1	hypothetical protein	216	A	72	AAA	3	K	Synonymous SNP
OVINE	contig00030	1	11086	T	BOVINE	contig00033	1	92751	C	substitution	COI_0697	11157	10843	312	-1	tail protein E	72	A	24	AAA	3	K	COK_1029	92822	92508	312	-1	hypothetical protein	72	G	24	AAG	3	K	Synonymous SNP
OVINE	contig00030	1	11125	C	BOVINE	contig00033	1	92790	T	substitution	COI_0697	11157	10843	312	-1	tail protein E	33	G	11	TTG	3	L	COK_1029	92822	92508	312	-1	hypothetical protein	33	A	11	TTA	3	L	Synonymous SNP
OVINE	contig00030	1	12035	G	BOVINE	contig00033	1	93701	A	substitution	COI_0699	12934	11753	1179	-1	Major tail sheath protein	900	C	300	GGC	3	G	COK_1031	94600	93419	1179	-1	Major tail sheath protein	900	T	300	GGT	3	G	Synonymous SNP
OVINE	contig00030	1	12041	A	BOVINE	contig00033	1	93707	T	substitution	COI_0699	12934	11753	1179	-1	Major tail sheath protein	894	T	298	GGT	3	G	COK_1031	94600	93419	1179	-1	Major tail sheath protein	894	A	298	GGA	3	G	Synonymous SNP
OVINE	contig00030	1	12044	A	BOVINE	contig00033	1	93710	G	substitution	COI_0699	12934	11753	1179	-1	Major tail sheath protein	891	T	297	ATT	3	I	COK_1031	94600	93419	1179	-1	Major tail sheath protein	891	C	297	ATC	3	I	Synonymous SNP
OVINE	contig00030	1	12077	A	BOVINE	contig00033	1	93743	C	substitution	COI_0699	12934	11753	1179	-1	Major tail sheath protein	858	T	286	TCT	3	S	COK_1031	94600	93419	1179	-1	Major tail sheath protein	858	G	286	TCG	3	S	Synonymous SNP
OVINE	contig00030	1	12086	G	BOVINE	contig00033	1	93752	A	substitution	COI_0699	12934	11753	1179	-1	Major tail sheath protein	849	C	283	TTC	3	F	COK_1031	94600	93419	1179	-1	Major tail sheath protein	849	T	283	TTT	3	F	Synonymous SNP
OVINE	contig00030	1	12113	A	BOVINE	contig00033	1	93779	G	substitution	COI_0699	12934	11753	1179	-1	Major tail sheath protein	822	T	274	ACT	3	T	COK_1031	94600	93419	1179	-1	Major tail sheath protein	822	C	274	ACC	3	T	Synonymous SNP
OVINE	contig00030	1	12119	G	BOVINE	contig00033	1	93785	T	substitution	COI_0699	12934	11753	1179	-1	Major tail sheath protein	816	C	272	TCC	3	S	COK_1031	94600	93419	1179	-1	Major tail sheath protein	816	A	272	TCA	3	S	Synonymous SNP
OVINE	contig00030	1	12176	C	BOVINE	contig00033	1	93842	G	substitution	COI_0699	12934	11753	1179	-1	Major tail sheath protein	759	G	253	CTG	3	L	COK_1031	94600	93419	1179	-1	Major tail sheath protein	759	C	253	CTC	3	L	Synonymous SNP
OVINE	contig00030	1	12362	A	BOVINE	contig00033	1	94028	G	substitution	COI_0699	12934	11753	1179	-1	Major tail sheath protein	573	T	191	TAT	3	Y	COK_1031	94600	93419	1179	-1	Major tail sheath protein	573	C	191	TAC	3	Y	Synonymous SNP
OVINE	contig00030	1	12365	C	BOVINE	contig00033	1	94031	G	substitution	COI_0699	12934	11753	1179	-1	Major tail sheath protein	570	G	190	TCG	3	S	COK_1031	94600	93419	1179	-1	Major tail sheath protein	570	C	190	TCC	3	S	Synonymous SNP
OVINE	contig00030	1	12404	G	BOVINE	contig00033	1	94070	A	substitution	COI_0699	12934	11753	1179	-1	Major tail sheath protein	531	C	177	TCC	3	S	COK_1031	94600	93419	1179	-1	Major tail sheath protein	531	T	177	TCT	3	S	Synonymous SNP
OVINE	contig00030	1	12410	A	BOVINE	contig00033	1	94076	G	substitution	COI_0699	12934	11753	1179	-1	Major tail sheath protein	525	T	175	AAT	3	N	COK_1031	94600	93419	1179	-1	Major tail sheath protein	525	C	175	AAC	3	N	Synonymous SNP
OVINE	contig00030	1	12437	T	BOVINE	contig00033	1	94103	C	substitution	COI_0699	12934	11753	1179	-1	Major tail sheath protein	498	A	166	AAA	3	K	COK_1031	94600	93419	1179	-1	Major tail sheath protein	498	G	166	AAG	3	K	Synonymous SNP
OVINE	contig00030	1	12458	T	BOVINE	contig00033	1	94124	G	substitution	COI_0699	12934	11753	1179	-1	Major tail sheath protein	477	A	159	TCA	3	S	COK_1031	94600	93419	1179	-1	Major tail sheath protein	477	C	159	TCC	3	S	Synonymous SNP
OVINE	contig00030	1	12467	C	BOVINE	contig00033	1	94133	G	substitution	COI_0699	12934	11753	1179	-1	Major tail sheath protein	468	G	156	GCG	3	A	COK_1031	94600	93419	1179	-1	Major tail sheath protein	468	C	156	GCC	3	A	Synonymous SNP
OVINE	contig00030	1	12479	C	BOVINE	contig00033	1	94145	G	substitution	COI_0699	12934	11753	1179	-1	Major tail sheath protein	456	G	152	CTG	3	L	COK_1031	94600	93419	1179	-1	Major tail sheath protein	456	C	152	CTC	3	L	Synonymous SNP
OVINE	contig00030	1	12491	C	BOVINE	contig00033	1	94157	A	substitution	COI_0699	12934	11753	1179	-1	Major tail sheath protein	444	G	148	GTG	3	V	COK_1031	94600	93419	1179	-1	Major tail sheath protein	444	T	148	GTT	3	V	Synonymous SNP
OVINE	contig00030	1	12495	C	BOVINE	contig00033	1	94161	G	substitution	COI_0699	12934	11753	1179	-1	Major tail sheath protein	440	G	147	AGC	2	S	COK_1031	94600	93419	1179	-1	Major tail sheath protein	440	C	147	GCC	2	A	Nonsynonymous SNP
OVINE	contig00030	1	12502	G	BOVINE	contig00033	1	94168	A	substitution	COI_0699	12934	11753	1179	-1	Major tail sheath protein	433	C	145	CTA	1	L	COK_1031	94600	93419	1179	-1	Major tail sheath protein	433	T	145	TTA	1	L	Synonymous SNP
OVINE	contig00030	1	12509	G	BOVINE	contig00033	1	94175	T	substitution	COI_0699	12934	11753	1179	-1	Major tail sheath protein	426	C	142	GCC	3	A	COK_1031	94600	93419	1179	-1	Major tail sheath protein	426	A	142	GCA	3	A	Synonymous SNP
OVINE	contig00030	1	12539	G	BOVINE	contig00033	1	94205	A	substitution	COI_0699	12934	11753	1179	-1	Major tail sheath protein	396	C	132	TGC	3	C	COK_1031	94600	93419	1179	-1	Major tail sheath protein	396	T	132	TGT	3	C	Synonymous SNP
OVINE	contig00030	1	12551	T	BOVINE	contig00033	1	94217	C	substitution	COI_0699	12934	11753	1179	-1	Major tail sheath protein	384	A	128	CCA	3	P	COK_1031	94600	93419	1179	-1	Major tail sheath protein	384	G	128	CCG	3	P	Synonymous SNP
OVINE	contig00030	1	12569	C	BOVINE	contig00033	1	94235	T	substitution	COI_0699	12934	11753	1179	-1	Major tail sheath protein	366	G	122	TCG	3	S	COK_1031	94600	93419	1179	-1	Major tail sheath protein	366	A	122	TCA	3	S	Synonymous SNP
OVINE	contig00030	1	12575	T	BOVINE	contig00033	1	94241	A	substitution	COI_0699	12934	11753	1179	-1	Major tail sheath protein	360	A	120	GCA	3	A	COK_1031	94600	93419	1179	-1	Major tail sheath protein	360	T	120	GCT	3	A	Synonymous SNP
OVINE	contig00030	1	12665	G	BOVINE	contig00033	1	94331	C	substitution	COI_0699	12934	11753	1179	-1	Major tail sheath protein	270	C	90	GCC	3	A	COK_1031	94600	93419	1179	-1	Major tail sheath protein	270	G	90	GCG	3	A	Synonymous SNP
OVINE	contig00030	1	12674	C	BOVINE	contig00033	1	94340	T	substitution	COI_0699	12934	11753	1179	-1	Major tail sheath protein	261	G	87	GTG	3	V	COK_1031	94600	93419	1179	-1	Major tail sheath protein	261	A	87	GTA	3	V	Synonymous SNP
OVINE	contig00030	1	12872	T	BOVINE	contig00033	1	94538	G	substitution	COI_0699	12934	11753	1179	-1	Major tail sheath protein	63	A	21	GTA	3	V	COK_1031	94600	93419	1179	-1	Major tail sheath protein	63	C	21	GTC	3	V	Synonymous SNP
OVINE	contig00030	1	12875	C	BOVINE	contig00033	1	94541	A	substitution	COI_0699	12934	11753	1179	-1	Major tail sheath protein	60	G	20	GGG	3	G	COK_1031	94600	93419	1179	-1	Major tail sheath protein	60	T	20	GGT	3	G	Synonymous SNP
OVINE	contig00030	1	12881	G	BOVINE	contig00033	1	94547	T	substitution	COI_0699	12934	11753	1179	-1	Major tail sheath protein	54	C	18	GCC	3	A	COK_1031	94600	93419	1179	-1	Major tail sheath protein	54	A	18	GCA	3	A	Synonymous SNP
OVINE	contig00030	1	13108	G	BOVINE	contig00033	1	94779	C	substitution	COI_0700	13015	13266	249	1	Hemolysins and related proteins containing CBS domains	94	G	32	GTT	1	V	COK_1032	94970	94707	261	-1	hypothetical protein	192	G	64	AAG	3	K	Nonsynonymous SNP
OVINE	contig00030	1	13114	G	BOVINE	contig00033	1	94785	A	substitution	COI_0700	13015	13266	249	1	Hemolysins and related proteins containing CBS domains	100	G	34	GTC	1	V	COK_1032	94970	94707	261	-1	hypothetical protein	186	T	62	GAT	3	D	Nonsynonymous SNP
OVINE	contig00030	1	13204	A	BOVINE	contig00033	1	94875	T	substitution	COI_0700	13015	13266	249	1	Hemolysins and related proteins containing CBS domains	190	A	64	AGA	1	R	COK_1032	94970	94707	261	-1	hypothetical protein	96	A	32	TCA	3	S	Nonsynonymous SNP
OVINE	contig00030	1	13210	T	BOVINE	contig00033	1	94881	G	substitution	COI_0700	13015	13266	249	1	Hemolysins and related proteins containing CBS domains	196	T	66	TGT	1	C	COK_1032	94970	94707	261	-1	hypothetical protein	90	C	30	ACC	3	T	Nonsynonymous SNP
OVINE	contig00030	1	13219	C	BOVINE	contig00033	1	94890	T	substitution	COI_0700	13015	13266	249	1	Hemolysins and related proteins containing CBS domains	205	C	69	CGC	1	R	COK_1032	94970	94707	261	-1	hypothetical protein	81	A	27	GCA	3	A	Nonsynonymous SNP
OVINE	contig00030	1	13231	G	BOVINE	contig00033	1	94902	T	substitution	COI_0700	13015	13266	249	1	Hemolysins and related proteins containing CBS domains	217	G	73	GGT	1	G	COK_1032	94970	94707	261	-1	hypothetical protein	69	A	23	ACA	3	T	Nonsynonymous SNP
OVINE	contig00030	1	13312	C	BOVINE	contig00033	1	94983	T	substitution	COI_0701	13477	13292	183	-1	hypothetical protein	166	G	56	GAA	1	E	COK_1033	95148	94963	183	-1	hypothetical protein	166	A	56	AAA	1	K	Nonsynonymous SNP
OVINE	contig00030	1	13375	G	BOVINE	contig00033	1	95046	A	substitution	COI_0701	13477	13292	183	-1	hypothetical protein	103	C	35	CGG	1	R	COK_1033	95148	94963	183	-1	hypothetical protein	103	T	35	TGG	1	W	Nonsynonymous SNP
OVINE	contig00030	1	13505	T	BOVINE	contig00033	1	95176	C	substitution	COI_0702	14063	13464	597	-1	hypothetical protein	559	A	187	ATG	1	M	COK_1034	95734	95135	597	-1	hypothetical protein	559	G	187	GTG	1	V	Nonsynonymous SNP
OVINE	contig00030	1	13521	A	BOVINE	contig00033	1	95192	T	substitution	COI_0702	14063	13464	597	-1	hypothetical protein	543	T	181	ATT	3	I	COK_1034	95734	95135	597	-1	hypothetical protein	543	A	181	ATA	3	I	Synonymous SNP
OVINE	contig00030	1	13524	C	BOVINE	contig00033	1	95195	T	substitution	COI_0702	14063	13464	597	-1	hypothetical protein	540	G	180	CAG	3	Q	COK_1034	95734	95135	597	-1	hypothetical protein	540	A	180	CAA	3	Q	Synonymous SNP
OVINE	contig00030	1	13545	C	BOVINE	contig00033	1	95216	T	substitution	COI_0702	14063	13464	597	-1	hypothetical protein	519	G	173	GAG	3	E	COK_1034	95734	95135	597	-1	hypothetical protein	519	A	173	GAA	3	E	Synonymous SNP
OVINE	contig00030	1	13563	T	BOVINE	contig00033	1	95234	G	substitution	COI_0702	14063	13464	597	-1	hypothetical protein	501	A	167	GGA	3	G	COK_1034	95734	95135	597	-1	hypothetical protein	501	C	167	GGC	3	G	Synonymous SNP
OVINE	contig00030	1	13863	A	BOVINE	contig00033	1	95534	C	substitution	COI_0702	14063	13464	597	-1	hypothetical protein	201	T	67	GAT	3	D	COK_1034	95734	95135	597	-1	hypothetical protein	201	G	67	GAG	3	E	Nonsynonymous SNP
OVINE	contig00030	1	13937	G	BOVINE	contig00033	1	95608	T	substitution	COI_0702	14063	13464	597	-1	hypothetical protein	127	C	43	CCC	1	P	COK_1034	95734	95135	597	-1	hypothetical protein	127	A	43	ACC	1	T	Nonsynonymous SNP
OVINE	contig00030	1	14106	C	BOVINE	contig00033	1	95777	A	substitution	COI_0703	14480	14064	414	-1	hypothetical protein	375	G	125	AAG	3	K	COK_1035	98140	95735	2403	-1	probable tail fiber protein	2364	T	788	AAT	3	N	Nonsynonymous SNP
OVINE	contig00030	1	6750	A	BOVINE	contig00033	1	89026	G	substitution	COI_0690	6253	6771	516	1	DNA ligase	498	A	166	GAA	3	E	COK_1023	88529	89047	516	1	DNA ligase	498	G	166	GAG	3	E	Synonymous SNP
OVINE	contig00030	1	6753	T	BOVINE	contig00033	1	89029	A	substitution	COI_0690	6253	6771	516	1	DNA ligase	501	T	167	ACT	3	T	COK_1023	88529	89047	516	1	DNA ligase	501	A	167	ACA	3	T	Synonymous SNP
OVINE	contig00030	1	6756	C	BOVINE	contig00033	1	89032	T	substitution	COI_0690	6253	6771	516	1	DNA ligase	504	C	168	GGC	3	G	COK_1023	88529	89047	516	1	DNA ligase	504	T	168	GGT	3	G	Synonymous SNP
OVINE	contig00030	1	6762	G	BOVINE	contig00033	1	89038	T	substitution	COI_0690	6253	6771	516	1	DNA ligase	510	G	170	GTG	3	V	COK_1023	88529	89047	516	1	DNA ligase	510	T	170	GTT	3	V	Synonymous SNP
OVINE	contig00030	1	6765	G	BOVINE	contig00033	1	89041	T	substitution	COI_0690	6253	6771	516	1	DNA ligase	513	G	171	CCG	3	P	COK_1023	88529	89047	516	1	DNA ligase	513	T	171	CCT	3	P	Synonymous SNP
OVINE	contig00030	1	9705	C	BOVINE	contig00033	1	91589	G	substitution	COI_0694	9820	8582	1236	-1	Gene D protein	116	G	39	AGC	2	S	COK_1026	91704	90463	1239	-1	Gene D protein	116	C	39	ACC	2	T	Nonsynonymous SNP
OVINE	contig00030	1	9775	T	BOVINE	contig00033	1	91659	C	substitution	COI_0694	9820	8582	1236	-1	Gene D protein	46	A	16	ACT	1	T	COK_1026	91704	90463	1239	-1	Gene D protein	46	G	16	GCT	1	A	Nonsynonymous SNP
OVINE	contig00032	1	691	C	BOVINE	contig00246	-1	16641	T	substitution	COI_0706	413	832	417	1	hypothetical protein	279	C	93	CGC	3	R	COK_2162	16919	16500	417	-1	hypothetical protein	279	T	93	CGT	3	R	Synonymous SNP
OVINE	contig00032	1	1831	C	BOVINE	contig00246	-1	15501	T	substitution	COI_0709	1778	2008	228	1	hypothetical protein	54	C	18	CGC	3	R	COK_2159	15554	15324	228	-1	hypothetical protein	54	T	18	CGT	3	R	Synonymous SNP
OVINE	contig00032	1	1845	C	BOVINE	contig00246	-1	15487	G	substitution	COI_0709	1778	2008	228	1	hypothetical protein	68	C	23	ACC	2	T	COK_2159	15554	15324	228	-1	hypothetical protein	68	G	23	AGT	2	S	Nonsynonymous SNP
OVINE	contig00032	1	1846	C	BOVINE	contig00246	-1	15486	T	substitution	COI_0709	1778	2008	228	1	hypothetical protein	69	C	23	ACC	3	T	COK_2159	15554	15324	228	-1	hypothetical protein	69	T	23	AGT	3	S	Nonsynonymous SNP
OVINE	contig00032	1	1969	T	BOVINE	contig00246	-1	15363	C	substitution	COI_0709	1778	2008	228	1	hypothetical protein	192	T	64	GCT	3	A	COK_2159	15554	15324	228	-1	hypothetical protein	192	C	64	GCC	3	A	Synonymous SNP
OVINE	contig00032	1	3081	G	BOVINE	contig00246	-1	14251	A	substitution	COI_0711	3076	3369	291	1	hypothetical protein	6	G	2	ACG	3	T	COK_2157	14329	14144	183	-1	hypothetical protein	79	A	27	AAC	1	N	Nonsynonymous SNP
OVINE	contig00032	1	3883	C	BOVINE	contig00246	-1	13449	T	substitution	COI_0713	3869	4228	357	1	hypothetical protein	15	C	5	AAC	3	N	COK_2154	13463	13104	357	-1	hypothetical protein	15	T	5	AAT	3	N	Synonymous SNP
OVINE	contig00032	1	3895	T	BOVINE	contig00246	-1	13437	C	substitution	COI_0713	3869	4228	357	1	hypothetical protein	27	T	9	TTT	3	F	COK_2154	13463	13104	357	-1	hypothetical protein	27	C	9	TTC	3	F	Synonymous SNP
OVINE	contig00032	1	3934	C	BOVINE	contig00246	-1	13398	G	substitution	COI_0713	3869	4228	357	1	hypothetical protein	66	C	22	CTC	3	L	COK_2154	13463	13104	357	-1	hypothetical protein	66	G	22	CTG	3	L	Synonymous SNP
OVINE	contig00032	1	3952	T	BOVINE	contig00246	-1	13380	A	substitution	COI_0713	3869	4228	357	1	hypothetical protein	84	T	28	GAT	3	D	COK_2154	13463	13104	357	-1	hypothetical protein	84	A	28	GAA	3	E	Nonsynonymous SNP
OVINE	contig00032	1	3964	T	BOVINE	contig00246	-1	13368	C	substitution	COI_0713	3869	4228	357	1	hypothetical protein	96	T	32	GGT	3	G	COK_2154	13463	13104	357	-1	hypothetical protein	96	C	32	GGC	3	G	Synonymous SNP
OVINE	contig00032	1	3982	A	BOVINE	contig00246	-1	13350	G	substitution	COI_0713	3869	4228	357	1	hypothetical protein	114	A	38	AAA	3	K	COK_2154	13463	13104	357	-1	hypothetical protein	114	G	38	AAG	3	K	Synonymous SNP
OVINE	contig00032	1	3988	T	BOVINE	contig00246	-1	13344	G	substitution	COI_0713	3869	4228	357	1	hypothetical protein	120	T	40	GGT	3	G	COK_2154	13463	13104	357	-1	hypothetical protein	120	G	40	GGG	3	G	Synonymous SNP
OVINE	contig00032	1	4066	T	BOVINE	contig00246	-1	13266	C	substitution	COI_0713	3869	4228	357	1	hypothetical protein	198	T	66	TAT	3	Y	COK_2154	13463	13104	357	-1	hypothetical protein	198	C	66	TAC	3	Y	Synonymous SNP
OVINE	contig00032	1	4069	C	BOVINE	contig00246	-1	13263	T	substitution	COI_0713	3869	4228	357	1	hypothetical protein	201	C	67	GTC	3	V	COK_2154	13463	13104	357	-1	hypothetical protein	201	T	67	GTT	3	V	Synonymous SNP
OVINE	contig00032	1	4075	G	BOVINE	contig00246	-1	13257	A	substitution	COI_0713	3869	4228	357	1	hypothetical protein	207	G	69	CCG	3	P	COK_2154	13463	13104	357	-1	hypothetical protein	207	A	69	CCA	3	P	Synonymous SNP
OVINE	contig00032	1	4078	C	BOVINE	contig00246	-1	13254	T	substitution	COI_0713	3869	4228	357	1	hypothetical protein	210	C	70	ACC	3	T	COK_2154	13463	13104	357	-1	hypothetical protein	210	T	70	ACT	3	T	Synonymous SNP
OVINE	contig00032	1	4096	A	BOVINE	contig00246	-1	13236	T	substitution	COI_0713	3869	4228	357	1	hypothetical protein	228	A	76	GCA	3	A	COK_2154	13463	13104	357	-1	hypothetical protein	228	T	76	GCT	3	A	Synonymous SNP
OVINE	contig00032	1	4102	G	BOVINE	contig00246	-1	13230	A	substitution	COI_0713	3869	4228	357	1	hypothetical protein	234	G	78	GAG	3	E	COK_2154	13463	13104	357	-1	hypothetical protein	234	A	78	GAA	3	E	Synonymous SNP
OVINE	contig00032	1	4108	A	BOVINE	contig00246	-1	13224	G	substitution	COI_0713	3869	4228	357	1	hypothetical protein	240	A	80	ACA	3	T	COK_2154	13463	13104	357	-1	hypothetical protein	240	G	80	ACG	3	T	Synonymous SNP
OVINE	contig00032	1	4117	G	BOVINE	contig00246	-1	13215	A	substitution	COI_0713	3869	4228	357	1	hypothetical protein	249	G	83	ACG	3	T	COK_2154	13463	13104	357	-1	hypothetical protein	249	A	83	ACA	3	T	Synonymous SNP
OVINE	contig00032	1	4204	G	BOVINE	contig00246	-1	13128	A	substitution	COI_0713	3869	4228	357	1	hypothetical protein	336	G	112	AAG	3	K	COK_2154	13463	13104	357	-1	hypothetical protein	336	A	112	AAA	3	K	Synonymous SNP
OVINE	contig00032	1	4210	A	BOVINE	contig00246	-1	13122	T	substitution	COI_0713	3869	4228	357	1	hypothetical protein	342	A	114	CTA	3	L	COK_2154	13463	13104	357	-1	hypothetical protein	342	T	114	CTT	3	L	Synonymous SNP
OVINE	contig00032	1	5187	A	BOVINE	contig00246	-1	12137	G	substitution	COI_0715	5173	5610	435	1	hypothetical protein	15	A	5	CAA	3	Q	COK_2152	12151	11714	435	-1	hypothetical protein	15	G	5	CAG	3	Q	Synonymous SNP
OVINE	contig00033	1	20325	C	BOVINE	contig00003	1	20298	T	substitution	COI_0734	22010	18915	3093	-1	Tetrathionate reductase subunit A	1686	G	562	TTG	3	L	COK_0024	21983	18888	3093	-1	Tetrathionate reductase subunit A	1686	A	562	TTA	3	L	Synonymous SNP
OVINE	contig00033	1	20367	G	BOVINE	contig00003	1	20340	T	substitution	COI_0734	22010	18915	3093	-1	Tetrathionate reductase subunit A	1644	C	548	GCC	3	A	COK_0024	21983	18888	3093	-1	Tetrathionate reductase subunit A	1644	A	548	GCA	3	A	Synonymous SNP
OVINE	contig00033	1	20370	A	BOVINE	contig00003	1	20343	G	substitution	COI_0734	22010	18915	3093	-1	Tetrathionate reductase subunit A	1641	T	547	GCT	3	A	COK_0024	21983	18888	3093	-1	Tetrathionate reductase subunit A	1641	C	547	GCC	3	A	Synonymous SNP
OVINE	contig00033	1	20403	G	BOVINE	contig00003	1	20376	A	substitution	COI_0734	22010	18915	3093	-1	Tetrathionate reductase subunit A	1608	C	536	GGC	3	G	COK_0024	21983	18888	3093	-1	Tetrathionate reductase subunit A	1608	T	536	GGT	3	G	Synonymous SNP
OVINE	contig00033	1	20442	G	BOVINE	contig00003	1	20415	A	substitution	COI_0734	22010	18915	3093	-1	Tetrathionate reductase subunit A	1569	C	523	TAC	3	Y	COK_0024	21983	18888	3093	-1	Tetrathionate reductase subunit A	1569	T	523	TAT	3	Y	Synonymous SNP
OVINE	contig00033	1	20466	T	BOVINE	contig00003	1	20439	G	substitution	COI_0734	22010	18915	3093	-1	Tetrathionate reductase subunit A	1545	A	515	GGA	3	G	COK_0024	21983	18888	3093	-1	Tetrathionate reductase subunit A	1545	C	515	GGC	3	G	Synonymous SNP
OVINE	contig00033	1	20475	G	BOVINE	contig00003	1	20448	A	substitution	COI_0734	22010	18915	3093	-1	Tetrathionate reductase subunit A	1536	C	512	ACC	3	T	COK_0024	21983	18888	3093	-1	Tetrathionate reductase subunit A	1536	T	512	ACT	3	T	Synonymous SNP
OVINE	contig00033	1	20493	G	BOVINE	contig00003	1	20466	A	substitution	COI_0734	22010	18915	3093	-1	Tetrathionate reductase subunit A	1518	C	506	CAC	3	H	COK_0024	21983	18888	3093	-1	Tetrathionate reductase subunit A	1518	T	506	CAT	3	H	Synonymous SNP
OVINE	contig00033	1	20547	A	BOVINE	contig00003	1	20520	G	substitution	COI_0734	22010	18915	3093	-1	Tetrathionate reductase subunit A	1464	T	488	GGT	3	G	COK_0024	21983	18888	3093	-1	Tetrathionate reductase subunit A	1464	C	488	GGC	3	G	Synonymous SNP
OVINE	contig00033	1	20583	C	BOVINE	contig00003	1	20556	T	substitution	COI_0734	22010	18915	3093	-1	Tetrathionate reductase subunit A	1428	G	476	CAG	3	Q	COK_0024	21983	18888	3093	-1	Tetrathionate reductase subunit A	1428	A	476	CAA	3	Q	Synonymous SNP
OVINE	contig00033	1	20694	C	BOVINE	contig00003	1	20667	T	substitution	COI_0734	22010	18915	3093	-1	Tetrathionate reductase subunit A	1317	G	439	TCG	3	S	COK_0024	21983	18888	3093	-1	Tetrathionate reductase subunit A	1317	A	439	TCA	3	S	Synonymous SNP
OVINE	contig00033	1	20697	C	BOVINE	contig00003	1	20670	A	substitution	COI_0734	22010	18915	3093	-1	Tetrathionate reductase subunit A	1314	G	438	ATG	3	M	COK_0024	21983	18888	3093	-1	Tetrathionate reductase subunit A	1314	T	438	ATT	3	I	Nonsynonymous SNP
OVINE	contig00033	1	20700	T	BOVINE	contig00003	1	20673	G	substitution	COI_0734	22010	18915	3093	-1	Tetrathionate reductase subunit A	1311	A	437	CTA	3	L	COK_0024	21983	18888	3093	-1	Tetrathionate reductase subunit A	1311	C	437	CTC	3	L	Synonymous SNP
OVINE	contig00033	1	20703	C	BOVINE	contig00003	1	20676	T	substitution	COI_0734	22010	18915	3093	-1	Tetrathionate reductase subunit A	1308	G	436	GAG	3	E	COK_0024	21983	18888	3093	-1	Tetrathionate reductase subunit A	1308	A	436	GAA	3	E	Synonymous SNP
OVINE	contig00033	1	20710	G	BOVINE	contig00003	1	20683	C	substitution	COI_0734	22010	18915	3093	-1	Tetrathionate reductase subunit A	1301	C	434	ACC	2	T	COK_0024	21983	18888	3093	-1	Tetrathionate reductase subunit A	1301	G	434	AGC	2	S	Nonsynonymous SNP
OVINE	contig00033	1	20763	A	BOVINE	contig00003	1	20736	G	substitution	COI_0734	22010	18915	3093	-1	Tetrathionate reductase subunit A	1248	T	416	CTT	3	L	COK_0024	21983	18888	3093	-1	Tetrathionate reductase subunit A	1248	C	416	CTC	3	L	Synonymous SNP
OVINE	contig00033	1	20766	C	BOVINE	contig00003	1	20739	T	substitution	COI_0734	22010	18915	3093	-1	Tetrathionate reductase subunit A	1245	G	415	GAG	3	E	COK_0024	21983	18888	3093	-1	Tetrathionate reductase subunit A	1245	A	415	CAA	3	Q	Nonsynonymous SNP
OVINE	contig00033	1	20768	C	BOVINE	contig00003	1	20741	G	substitution	COI_0734	22010	18915	3093	-1	Tetrathionate reductase subunit A	1243	G	415	GAG	1	E	COK_0024	21983	18888	3093	-1	Tetrathionate reductase subunit A	1243	C	415	CAA	1	Q	Nonsynonymous SNP
OVINE	contig00033	1	20772	C	BOVINE	contig00003	1	20745	A	substitution	COI_0734	22010	18915	3093	-1	Tetrathionate reductase subunit A	1239	G	413	GCG	3	A	COK_0024	21983	18888	3093	-1	Tetrathionate reductase subunit A	1239	T	413	GAT	3	D	Nonsynonymous SNP
OVINE	contig00033	1	20773	G	BOVINE	contig00003	1	20746	T	substitution	COI_0734	22010	18915	3093	-1	Tetrathionate reductase subunit A	1238	C	413	GCG	2	A	COK_0024	21983	18888	3093	-1	Tetrathionate reductase subunit A	1238	A	413	GAT	2	D	Nonsynonymous SNP
OVINE	contig00033	1	20865	A	BOVINE	contig00003	1	20838	G	substitution	COI_0734	22010	18915	3093	-1	Tetrathionate reductase subunit A	1146	T	382	GGT	3	G	COK_0024	21983	18888	3093	-1	Tetrathionate reductase subunit A	1146	C	382	GGC	3	G	Synonymous SNP
OVINE	contig00033	1	20883	C	BOVINE	contig00003	1	20856	T	substitution	COI_0734	22010	18915	3093	-1	Tetrathionate reductase subunit A	1128	G	376	GCG	3	A	COK_0024	21983	18888	3093	-1	Tetrathionate reductase subunit A	1128	A	376	GCA	3	A	Synonymous SNP
OVINE	contig00033	1	20894	A	BOVINE	contig00003	1	20867	G	substitution	COI_0734	22010	18915	3093	-1	Tetrathionate reductase subunit A	1117	T	373	TCA	1	S	COK_0024	21983	18888	3093	-1	Tetrathionate reductase subunit A	1117	C	373	CCA	1	P	Nonsynonymous SNP
OVINE	contig00033	1	21012	A	BOVINE	contig00003	1	20985	G	substitution	COI_0734	22010	18915	3093	-1	Tetrathionate reductase subunit A	999	T	333	CTT	3	L	COK_0024	21983	18888	3093	-1	Tetrathionate reductase subunit A	999	C	333	CTC	3	L	Synonymous SNP
OVINE	contig00033	1	21024	T	BOVINE	contig00003	1	20997	C	substitution	COI_0734	22010	18915	3093	-1	Tetrathionate reductase subunit A	987	A	329	ATA	3	I	COK_0024	21983	18888	3093	-1	Tetrathionate reductase subunit A	987	G	329	ATG	3	M	Nonsynonymous SNP
OVINE	contig00033	1	21063	A	BOVINE	contig00003	1	21036	G	substitution	COI_0734	22010	18915	3093	-1	Tetrathionate reductase subunit A	948	T	316	GAT	3	D	COK_0024	21983	18888	3093	-1	Tetrathionate reductase subunit A	948	C	316	GAC	3	D	Synonymous SNP
OVINE	contig00033	1	21114	A	BOVINE	contig00003	1	21087	G	substitution	COI_0734	22010	18915	3093	-1	Tetrathionate reductase subunit A	897	T	299	GGT	3	G	COK_0024	21983	18888	3093	-1	Tetrathionate reductase subunit A	897	C	299	GGC	3	G	Synonymous SNP
OVINE	contig00033	1	21117	T	BOVINE	contig00003	1	21090	C	substitution	COI_0734	22010	18915	3093	-1	Tetrathionate reductase subunit A	894	A	298	TCA	3	S	COK_0024	21983	18888	3093	-1	Tetrathionate reductase subunit A	894	G	298	TCG	3	S	Synonymous SNP
OVINE	contig00033	1	21126	T	BOVINE	contig00003	1	21099	C	substitution	COI_0734	22010	18915	3093	-1	Tetrathionate reductase subunit A	885	A	295	CCA	3	P	COK_0024	21983	18888	3093	-1	Tetrathionate reductase subunit A	885	G	295	CCG	3	P	Synonymous SNP
OVINE	contig00033	1	21147	G	BOVINE	contig00003	1	21120	A	substitution	COI_0734	22010	18915	3093	-1	Tetrathionate reductase subunit A	864	C	288	ATC	3	I	COK_0024	21983	18888	3093	-1	Tetrathionate reductase subunit A	864	T	288	ATT	3	I	Synonymous SNP
OVINE	contig00033	1	21186	C	BOVINE	contig00003	1	21159	T	substitution	COI_0734	22010	18915	3093	-1	Tetrathionate reductase subunit A	825	G	275	CAG	3	Q	COK_0024	21983	18888	3093	-1	Tetrathionate reductase subunit A	825	A	275	CAA	3	Q	Synonymous SNP
OVINE	contig00033	1	21213	G	BOVINE	contig00003	1	21186	A	substitution	COI_0734	22010	18915	3093	-1	Tetrathionate reductase subunit A	798	C	266	GGC	3	G	COK_0024	21983	18888	3093	-1	Tetrathionate reductase subunit A	798	T	266	GGT	3	G	Synonymous SNP
OVINE	contig00033	1	21237	T	BOVINE	contig00003	1	21210	G	substitution	COI_0734	22010	18915	3093	-1	Tetrathionate reductase subunit A	774	A	258	GGA	3	G	COK_0024	21983	18888	3093	-1	Tetrathionate reductase subunit A	774	C	258	GGC	3	G	Synonymous SNP
OVINE	contig00033	1	21240	G	BOVINE	contig00003	1	21213	A	substitution	COI_0734	22010	18915	3093	-1	Tetrathionate reductase subunit A	771	C	257	TGC	3	C	COK_0024	21983	18888	3093	-1	Tetrathionate reductase subunit A	771	T	257	TGT	3	C	Synonymous SNP
OVINE	contig00033	1	21243	G	BOVINE	contig00003	1	21216	A	substitution	COI_0734	22010	18915	3093	-1	Tetrathionate reductase subunit A	768	C	256	TAC	3	Y	COK_0024	21983	18888	3093	-1	Tetrathionate reductase subunit A	768	T	256	TAT	3	Y	Synonymous SNP
OVINE	contig00033	1	21300	T	BOVINE	contig00003	1	21273	C	substitution	COI_0734	22010	18915	3093	-1	Tetrathionate reductase subunit A	711	A	237	TTA	3	L	COK_0024	21983	18888	3093	-1	Tetrathionate reductase subunit A	711	G	237	TTG	3	L	Synonymous SNP
OVINE	contig00033	1	26872	T	BOVINE	contig00003	1	26845	C	substitution	COI_0740	26486	26902	414	1	Protein of unknown function DUF132	387	T	129	TCT	3	S	COK_0030	26459	26875	414	1	Protein of unknown function DUF132	387	C	129	TCC	3	S	Synonymous SNP
OVINE	contig00033	1	33250	G	BOVINE	contig00003	1	33223	A	substitution	COI_0746	31534	34230	2694	1	DNA gyrase subunit A	1717	G	573	GAA	1	E	COK_0036	31507	34203	2694	1	DNA gyrase subunit A	1717	A	573	AAA	1	K	Nonsynonymous SNP
OVINE	contig00033	1	33290	A	BOVINE	contig00003	1	33263	G	substitution	COI_0746	31534	34230	2694	1	DNA gyrase subunit A	1757	A	586	CAC	2	H	COK_0036	31507	34203	2694	1	DNA gyrase subunit A	1757	G	586	CGC	2	R	Nonsynonymous SNP
OVINE	contig00033	1	35189	A	BOVINE	contig00003	1	35162	G	substitution	COI_0747	34326	35873	1545	1	Type I restriction-modification system2C DNA-methyltransferase subunit M	864	A	288	AAA	3	K	COK_0037	34299	35846	1545	1	Type I restriction-modification system2C DNA-methyltransferase subunit M	864	G	288	AAG	3	K	Synonymous SNP
OVINE	contig00033	1	37796	T	BOVINE	contig00003	1	37767	C	substitution	COI_0750	37145	38614	1467	1	Anticodon nuclease	652	T	218	TTT	1	F	NA	NA	NA	NA	NA	NA	NA	NA	NA	CTT	NA	L	Nonsynonymous SNP. Gene spanning SNP found in OVINE contig00033 only
OVINE	contig00033	1	38590	A	BOVINE	contig00003	1	38561	T	substitution	COI_0750	37145	38614	1467	1	Anticodon nuclease	1446	A	482	GCA	3	A	COK_0041	37776	38585	807	1	Anticodon nuclease	786	T	262	GCT	3	A	Synonymous SNP
OVINE	contig00033	1	43768	G	BOVINE	contig00003	1	43739	A	substitution	COI_0753	43742	44497	753	1	HesA/MoeB/ThiF family protein related to EC-YgdL	27	G	9	CAG	3	Q	COK_0044	43713	44468	753	1	HesA/MoeB/ThiF family protein related to EC-YgdL	27	A	9	CAA	3	Q	Synonymous SNP
OVINE	contig00033	1	45357	T	BOVINE	contig00003	1	45328	G	substitution	COI_0754	44544	45911	1365	1	Decarboxylase family protein	814	T	272	TTA	1	L	COK_0045	44515	45882	1365	1	Decarboxylase family protein	814	G	272	GTA	1	V	Nonsynonymous SNP
OVINE	contig00033	1	45572	T	BOVINE	contig00003	1	45543	C	substitution	COI_0754	44544	45911	1365	1	Decarboxylase family protein	1029	T	343	GGT	3	G	COK_0045	44515	45882	1365	1	Decarboxylase family protein	1029	C	343	GGC	3	G	Synonymous SNP
OVINE	contig00033	1	46335	A	BOVINE	contig00003	1	46306	G	substitution	COI_0755	45931	47478	1545	1	Homology with RecF protein	405	A	135	CCA	3	P	COK_0046	45902	47449	1545	1	Homology with RecF protein	405	G	135	CCG	3	P	Synonymous SNP
OVINE	contig00033	1	50507	T	BOVINE	contig00003	1	50478	C	substitution	COI_0759	50341	51171	828	1	Methionine ABC transporter substrate-binding protein	167	T	56	GTA	2	V	COK_0050	50312	51142	828	1	Methionine ABC transporter substrate-binding protein	167	C	56	GCA	2	A	Nonsynonymous SNP
OVINE	contig00033	1	52290	G	BOVINE	contig00003	1	52262	T	substitution	COI_0761	53209	52058	1149	-1	S-adenosylmethionine synthetase	920	C	307	GCC	2	A	COK_0052	53181	52030	1149	-1	S-adenosylmethionine synthetase	920	A	307	GAC	2	D	Nonsynonymous SNP
OVINE	contig00033	1	53398	G	BOVINE	contig00003	1	53370	A	substitution	COI_0762	54234	53392	840	-1	Patatin-like phospholipase	837	C	279	GCC	3	A	COK_0053	54206	53364	840	-1	Patatin-like phospholipase	837	T	279	GCT	3	A	Synonymous SNP
OVINE	contig00033	1	53416	A	BOVINE	contig00003	1	53388	G	substitution	COI_0762	54234	53392	840	-1	Patatin-like phospholipase	819	T	273	GGT	3	G	COK_0053	54206	53364	840	-1	Patatin-like phospholipase	819	C	273	GGC	3	G	Synonymous SNP
OVINE	contig00033	1	53850	T	BOVINE	contig00003	1	53822	C	substitution	COI_0762	54234	53392	840	-1	Patatin-like phospholipase	385	A	129	ATG	1	M	COK_0053	54206	53364	840	-1	Patatin-like phospholipase	385	G	129	GTG	1	V	Nonsynonymous SNP
OVINE	contig00033	1	53950	C	BOVINE	contig00003	1	53922	A	substitution	COI_0762	54234	53392	840	-1	Patatin-like phospholipase	285	G	95	GAG	3	E	COK_0053	54206	53364	840	-1	Patatin-like phospholipase	285	T	95	GAT	3	D	Nonsynonymous SNP
OVINE	contig00033	1	54172	C	BOVINE	contig00003	1	54144	T	substitution	COI_0762	54234	53392	840	-1	Patatin-like phospholipase	63	G	21	TTG	3	L	COK_0053	54206	53364	840	-1	Patatin-like phospholipase	63	A	21	TTA	3	L	Synonymous SNP
OVINE	contig00033	1	54191	A	BOVINE	contig00003	1	54163	G	substitution	COI_0762	54234	53392	840	-1	Patatin-like phospholipase	44	T	15	ATT	2	I	COK_0053	54206	53364	840	-1	Patatin-like phospholipase	44	C	15	ACT	2	T	Nonsynonymous SNP
OVINE	contig00033	1	54353	G	BOVINE	contig00003	1	54325	A	substitution	COI_0763	54294	54611	315	1	hypothetical protein	60	G	20	TTG	3	L	COK_0054	54266	54592	324	1	hypothetical protein	60	A	20	TTA	3	L	Synonymous SNP
OVINE	contig00033	1	54880	C	BOVINE	contig00003	1	54863	T	substitution	COI_0764	54701	55414	711	1	Probable ribonuclease HI0526 precursor	180	C	60	AAC	3	N	COK_0055	54684	55397	711	1	Probable ribonuclease HI0526 precursor	180	T	60	AAT	3	N	Synonymous SNP
OVINE	contig00033	1	54892	A	BOVINE	contig00003	1	54875	G	substitution	COI_0764	54701	55414	711	1	Probable ribonuclease HI0526 precursor	192	A	64	AAA	3	K	COK_0055	54684	55397	711	1	Probable ribonuclease HI0526 precursor	192	G	64	AAG	3	K	Synonymous SNP
OVINE	contig00033	1	54896	C	BOVINE	contig00003	1	54879	A	substitution	COI_0764	54701	55414	711	1	Probable ribonuclease HI0526 precursor	196	C	66	CAT	1	H	COK_0055	54684	55397	711	1	Probable ribonuclease HI0526 precursor	196	A	66	AAT	1	N	Nonsynonymous SNP
OVINE	contig00033	1	54904	A	BOVINE	contig00003	1	54887	G	substitution	COI_0764	54701	55414	711	1	Probable ribonuclease HI0526 precursor	204	A	68	GTA	3	V	COK_0055	54684	55397	711	1	Probable ribonuclease HI0526 precursor	204	G	68	GTG	3	V	Synonymous SNP
OVINE	contig00033	1	54943	G	BOVINE	contig00003	1	54926	T	substitution	COI_0764	54701	55414	711	1	Probable ribonuclease HI0526 precursor	243	G	81	CCG	3	P	COK_0055	54684	55397	711	1	Probable ribonuclease HI0526 precursor	243	T	81	CCT	3	P	Synonymous SNP
OVINE	contig00033	1	54979	T	BOVINE	contig00003	1	54962	G	substitution	COI_0764	54701	55414	711	1	Probable ribonuclease HI0526 precursor	279	T	93	GGT	3	G	COK_0055	54684	55397	711	1	Probable ribonuclease HI0526 precursor	279	G	93	GGG	3	G	Synonymous SNP
OVINE	contig00033	1	54998	G	BOVINE	contig00003	1	54981	C	substitution	COI_0764	54701	55414	711	1	Probable ribonuclease HI0526 precursor	298	G	100	GAA	1	E	COK_0055	54684	55397	711	1	Probable ribonuclease HI0526 precursor	298	C	100	CAA	1	Q	Nonsynonymous SNP
OVINE	contig00033	1	55009	T	BOVINE	contig00003	1	54992	C	substitution	COI_0764	54701	55414	711	1	Probable ribonuclease HI0526 precursor	309	T	103	TGT	3	C	COK_0055	54684	55397	711	1	Probable ribonuclease HI0526 precursor	309	C	103	TGC	3	C	Synonymous SNP
OVINE	contig00033	1	55012	T	BOVINE	contig00003	1	54995	A	substitution	COI_0764	54701	55414	711	1	Probable ribonuclease HI0526 precursor	312	T	104	GGT	3	G	COK_0055	54684	55397	711	1	Probable ribonuclease HI0526 precursor	312	A	104	GGA	3	G	Synonymous SNP
OVINE	contig00033	1	55016	T	BOVINE	contig00003	1	54999	G	substitution	COI_0764	54701	55414	711	1	Probable ribonuclease HI0526 precursor	316	T	106	TCA	1	S	COK_0055	54684	55397	711	1	Probable ribonuclease HI0526 precursor	316	G	106	GTA	1	V	Nonsynonymous SNP
OVINE	contig00033	1	55019	G	BOVINE	contig00003	1	55002	A	substitution	COI_0764	54701	55414	711	1	Probable ribonuclease HI0526 precursor	319	G	107	GCG	1	A	COK_0055	54684	55397	711	1	Probable ribonuclease HI0526 precursor	319	A	107	AAC	1	N	Nonsynonymous SNP
OVINE	contig00033	1	55150	T	BOVINE	contig00003	1	55133	C	substitution	COI_0764	54701	55414	711	1	Probable ribonuclease HI0526 precursor	450	T	150	CCT	3	P	COK_0055	54684	55397	711	1	Probable ribonuclease HI0526 precursor	450	C	150	CCC	3	P	Synonymous SNP
OVINE	contig00033	1	55153	A	BOVINE	contig00003	1	55136	G	substitution	COI_0764	54701	55414	711	1	Probable ribonuclease HI0526 precursor	453	A	151	GAA	3	E	COK_0055	54684	55397	711	1	Probable ribonuclease HI0526 precursor	453	G	151	GAG	3	E	Synonymous SNP
OVINE	contig00033	1	55298	T	BOVINE	contig00003	1	55281	C	substitution	COI_0764	54701	55414	711	1	Probable ribonuclease HI0526 precursor	598	T	200	TTT	1	F	COK_0055	54684	55397	711	1	Probable ribonuclease HI0526 precursor	598	C	200	CTT	1	L	Nonsynonymous SNP
OVINE	contig00033	1	55336	T	BOVINE	contig00003	1	55319	C	substitution	COI_0764	54701	55414	711	1	Probable ribonuclease HI0526 precursor	636	T	212	AAT	3	N	COK_0055	54684	55397	711	1	Probable ribonuclease HI0526 precursor	636	C	212	AAC	3	N	Synonymous SNP
OVINE	contig00033	1	55337	G	BOVINE	contig00003	1	55320	A	substitution	COI_0764	54701	55414	711	1	Probable ribonuclease HI0526 precursor	637	G	213	GTC	1	V	COK_0055	54684	55397	711	1	Probable ribonuclease HI0526 precursor	637	A	213	ATC	1	I	Nonsynonymous SNP
OVINE	contig00033	1	55348	G	BOVINE	contig00003	1	55331	T	substitution	COI_0764	54701	55414	711	1	Probable ribonuclease HI0526 precursor	648	G	216	GGG	3	G	COK_0055	54684	55397	711	1	Probable ribonuclease HI0526 precursor	648	T	216	GGT	3	G	Synonymous SNP
OVINE	contig00033	1	55351	T	BOVINE	contig00003	1	55334	C	substitution	COI_0764	54701	55414	711	1	Probable ribonuclease HI0526 precursor	651	T	217	GGT	3	G	COK_0055	54684	55397	711	1	Probable ribonuclease HI0526 precursor	651	C	217	GGC	3	G	Synonymous SNP
OVINE	contig00033	1	55352	A	BOVINE	contig00003	1	55335	G	substitution	COI_0764	54701	55414	711	1	Probable ribonuclease HI0526 precursor	652	A	218	AGC	1	S	COK_0055	54684	55397	711	1	Probable ribonuclease HI0526 precursor	652	G	218	GGC	1	G	Nonsynonymous SNP
OVINE	contig00033	1	55396	A	BOVINE	contig00003	1	55379	G	substitution	COI_0764	54701	55414	711	1	Probable ribonuclease HI0526 precursor	696	A	232	CCA	3	P	COK_0055	54684	55397	711	1	Probable ribonuclease HI0526 precursor	696	G	232	CCG	3	P	Synonymous SNP
OVINE	contig00033	1	55402	T	BOVINE	contig00003	1	55385	C	substitution	COI_0764	54701	55414	711	1	Probable ribonuclease HI0526 precursor	702	T	234	GAT	3	D	COK_0055	54684	55397	711	1	Probable ribonuclease HI0526 precursor	702	C	234	GAC	3	D	Synonymous SNP
OVINE	contig00033	1	55411	C	BOVINE	contig00003	1	55394	T	substitution	COI_0764	54701	55414	711	1	Probable ribonuclease HI0526 precursor	711	C	237	CGC	3	R	COK_0055	54684	55397	711	1	Probable ribonuclease HI0526 precursor	711	T	237	CGT	3	R	Synonymous SNP
OVINE	contig00033	1	55428	C	BOVINE	contig00003	1	55411	T	substitution	COI_0765	55414	55908	492	1	Protein sprT	15	C	5	CGC	3	R	COK_0056	55397	55891	492	1	Protein sprT	15	T	5	CGT	3	R	Synonymous SNP
OVINE	contig00033	1	55449	G	BOVINE	contig00003	1	55432	A	substitution	COI_0765	55414	55908	492	1	Protein sprT	36	G	12	CAG	3	Q	COK_0056	55397	55891	492	1	Protein sprT	36	A	12	CAA	3	Q	Synonymous SNP
OVINE	contig00033	1	55514	G	BOVINE	contig00003	1	55497	C	substitution	COI_0765	55414	55908	492	1	Protein sprT	101	G	34	AGT	2	S	COK_0056	55397	55891	492	1	Protein sprT	101	C	34	ACC	2	T	Nonsynonymous SNP
OVINE	contig00033	1	55515	T	BOVINE	contig00003	1	55498	C	substitution	COI_0765	55414	55908	492	1	Protein sprT	102	T	34	AGT	3	S	COK_0056	55397	55891	492	1	Protein sprT	102	C	34	ACC	3	T	Nonsynonymous SNP
OVINE	contig00033	1	55536	C	BOVINE	contig00003	1	55519	T	substitution	COI_0765	55414	55908	492	1	Protein sprT	123	C	41	GGC	3	G	COK_0056	55397	55891	492	1	Protein sprT	123	T	41	GGT	3	G	Synonymous SNP
OVINE	contig00033	1	55551	G	BOVINE	contig00003	1	55534	T	substitution	COI_0765	55414	55908	492	1	Protein sprT	138	G	46	GTG	3	V	COK_0056	55397	55891	492	1	Protein sprT	138	T	46	GTT	3	V	Synonymous SNP
OVINE	contig00033	1	55575	A	BOVINE	contig00003	1	55558	G	substitution	COI_0765	55414	55908	492	1	Protein sprT	162	A	54	GTA	3	V	COK_0056	55397	55891	492	1	Protein sprT	162	G	54	GTG	3	V	Synonymous SNP
OVINE	contig00033	1	55584	T	BOVINE	contig00003	1	55567	C	substitution	COI_0765	55414	55908	492	1	Protein sprT	171	T	57	AAT	3	N	COK_0056	55397	55891	492	1	Protein sprT	171	C	57	AAC	3	N	Synonymous SNP
OVINE	contig00033	1	55602	A	BOVINE	contig00003	1	55585	G	substitution	COI_0765	55414	55908	492	1	Protein sprT	189	A	63	GAA	3	E	COK_0056	55397	55891	492	1	Protein sprT	189	G	63	GAG	3	E	Synonymous SNP
OVINE	contig00033	1	55635	G	BOVINE	contig00003	1	55618	A	substitution	COI_0765	55414	55908	492	1	Protein sprT	222	G	74	CCG	3	P	COK_0056	55397	55891	492	1	Protein sprT	222	A	74	CCA	3	P	Synonymous SNP
OVINE	contig00033	1	55642	C	BOVINE	contig00003	1	55625	T	substitution	COI_0765	55414	55908	492	1	Protein sprT	229	C	77	CTG	1	L	COK_0056	55397	55891	492	1	Protein sprT	229	T	77	TTG	1	L	Synonymous SNP
OVINE	contig00033	1	55668	T	BOVINE	contig00003	1	55651	C	substitution	COI_0765	55414	55908	492	1	Protein sprT	255	T	85	CAT	3	H	COK_0056	55397	55891	492	1	Protein sprT	255	C	85	CAC	3	H	Synonymous SNP
OVINE	contig00033	1	55689	T	BOVINE	contig00003	1	55672	C	substitution	COI_0765	55414	55908	492	1	Protein sprT	276	T	92	CAT	3	H	COK_0056	55397	55891	492	1	Protein sprT	276	C	92	CAC	3	H	Synonymous SNP
OVINE	contig00033	1	55731	G	BOVINE	contig00003	1	55714	A	substitution	COI_0765	55414	55908	492	1	Protein sprT	318	G	106	GTG	3	V	COK_0056	55397	55891	492	1	Protein sprT	318	A	106	GTA	3	V	Synonymous SNP
OVINE	contig00033	1	55812	G	BOVINE	contig00003	1	55795	A	substitution	COI_0765	55414	55908	492	1	Protein sprT	399	G	133	CAG	3	Q	COK_0056	55397	55891	492	1	Protein sprT	399	A	133	CAA	3	Q	Synonymous SNP
OVINE	contig00033	1	55836	C	BOVINE	contig00003	1	55819	G	substitution	COI_0765	55414	55908	492	1	Protein sprT	423	C	141	GCC	3	A	COK_0056	55397	55891	492	1	Protein sprT	423	G	141	GCG	3	A	Synonymous SNP
OVINE	contig00033	1	55881	T	BOVINE	contig00003	1	55864	C	substitution	COI_0765	55414	55908	492	1	Protein sprT	468	T	156	ACT	3	T	COK_0056	55397	55891	492	1	Protein sprT	468	C	156	ACC	3	T	Synonymous SNP
OVINE	contig00033	1	55883	A	BOVINE	contig00003	1	55866	C	substitution	COI_0765	55414	55908	492	1	Protein sprT	470	A	157	CAA	2	Q	COK_0056	55397	55891	492	1	Protein sprT	470	C	157	CCG	2	P	Nonsynonymous SNP
OVINE	contig00033	1	55884	A	BOVINE	contig00003	1	55867	G	substitution	COI_0765	55414	55908	492	1	Protein sprT	471	A	157	CAA	3	Q	COK_0056	55397	55891	492	1	Protein sprT	471	G	157	CCG	3	P	Nonsynonymous SNP
OVINE	contig00033	1	55890	T	BOVINE	contig00003	1	55873	C	substitution	COI_0765	55414	55908	492	1	Protein sprT	477	T	159	CAT	3	H	COK_0056	55397	55891	492	1	Protein sprT	477	C	159	CAC	3	H	Synonymous SNP
OVINE	contig00033	1	55899	A	BOVINE	contig00003	1	55882	G	substitution	COI_0765	55414	55908	492	1	Protein sprT	486	A	162	GAA	3	E	COK_0056	55397	55891	492	1	Protein sprT	486	G	162	GAG	3	E	Synonymous SNP
OVINE	contig00033	1	55902	A	BOVINE	contig00003	1	55885	C	substitution	COI_0765	55414	55908	492	1	Protein sprT	489	A	163	AAA	3	K	COK_0056	55397	55891	492	1	Protein sprT	489	C	163	AAC	3	N	Nonsynonymous SNP
OVINE	contig00033	1	56021	A	BOVINE	contig00003	1	56004	G	substitution	COI_0766	56013	57293	1278	1	NADH dehydrogenase	9	A	3	ACA	3	T	COK_0057	55996	57276	1278	1	NADH dehydrogenase	9	G	3	ACG	3	T	Synonymous SNP
OVINE	contig00033	1	56027	A	BOVINE	contig00003	1	56010	G	substitution	COI_0766	56013	57293	1278	1	NADH dehydrogenase	15	A	5	GTA	3	V	COK_0057	55996	57276	1278	1	NADH dehydrogenase	15	G	5	GTG	3	V	Synonymous SNP
OVINE	contig00033	1	56039	C	BOVINE	contig00003	1	56022	T	substitution	COI_0766	56013	57293	1278	1	NADH dehydrogenase	27	C	9	GGC	3	G	COK_0057	55996	57276	1278	1	NADH dehydrogenase	27	T	9	GGT	3	G	Synonymous SNP
OVINE	contig00033	1	56042	T	BOVINE	contig00003	1	56025	A	substitution	COI_0766	56013	57293	1278	1	NADH dehydrogenase	30	T	10	GGT	3	G	COK_0057	55996	57276	1278	1	NADH dehydrogenase	30	A	10	GGA	3	G	Synonymous SNP
OVINE	contig00033	1	56048	C	BOVINE	contig00003	1	56031	T	substitution	COI_0766	56013	57293	1278	1	NADH dehydrogenase	36	C	12	GGC	3	G	COK_0057	55996	57276	1278	1	NADH dehydrogenase	36	T	12	GGT	3	G	Synonymous SNP
OVINE	contig00033	1	56075	C	BOVINE	contig00003	1	56058	T	substitution	COI_0766	56013	57293	1278	1	NADH dehydrogenase	63	C	21	GGC	3	G	COK_0057	55996	57276	1278	1	NADH dehydrogenase	63	T	21	GGT	3	G	Synonymous SNP
OVINE	contig00033	1	56123	C	BOVINE	contig00003	1	56106	T	substitution	COI_0766	56013	57293	1278	1	NADH dehydrogenase	111	C	37	CGC	3	R	COK_0057	55996	57276	1278	1	NADH dehydrogenase	111	T	37	CGT	3	R	Synonymous SNP
OVINE	contig00033	1	56148	C	BOVINE	contig00003	1	56131	T	substitution	COI_0766	56013	57293	1278	1	NADH dehydrogenase	136	C	46	CTG	1	L	COK_0057	55996	57276	1278	1	NADH dehydrogenase	136	T	46	TTA	1	L	Synonymous SNP
OVINE	contig00033	1	56150	G	BOVINE	contig00003	1	56133	A	substitution	COI_0766	56013	57293	1278	1	NADH dehydrogenase	138	G	46	CTG	3	L	COK_0057	55996	57276	1278	1	NADH dehydrogenase	138	A	46	TTA	3	L	Synonymous SNP
OVINE	contig00033	1	56159	G	BOVINE	contig00003	1	56142	A	substitution	COI_0766	56013	57293	1278	1	NADH dehydrogenase	147	G	49	GAG	3	E	COK_0057	55996	57276	1278	1	NADH dehydrogenase	147	A	49	GAA	3	E	Synonymous SNP
OVINE	contig00033	1	56183	G	BOVINE	contig00003	1	56166	A	substitution	COI_0766	56013	57293	1278	1	NADH dehydrogenase	171	G	57	GAG	3	E	COK_0057	55996	57276	1278	1	NADH dehydrogenase	171	A	57	GAA	3	E	Synonymous SNP
OVINE	contig00033	1	56186	A	BOVINE	contig00003	1	56169	T	substitution	COI_0766	56013	57293	1278	1	NADH dehydrogenase	174	A	58	GGA	3	G	COK_0057	55996	57276	1278	1	NADH dehydrogenase	174	T	58	GGT	3	G	Synonymous SNP
OVINE	contig00033	1	56189	T	BOVINE	contig00003	1	56172	G	substitution	COI_0766	56013	57293	1278	1	NADH dehydrogenase	177	T	59	ACT	3	T	COK_0057	55996	57276	1278	1	NADH dehydrogenase	177	G	59	ACG	3	T	Synonymous SNP
OVINE	contig00033	1	56195	G	BOVINE	contig00003	1	56178	A	substitution	COI_0766	56013	57293	1278	1	NADH dehydrogenase	183	G	61	GCG	3	A	COK_0057	55996	57276	1278	1	NADH dehydrogenase	183	A	61	GCA	3	A	Synonymous SNP
OVINE	contig00033	1	56196	T	BOVINE	contig00003	1	56179	C	substitution	COI_0766	56013	57293	1278	1	NADH dehydrogenase	184	T	62	TTA	1	L	COK_0057	55996	57276	1278	1	NADH dehydrogenase	184	C	62	CTA	1	L	Synonymous SNP
OVINE	contig00033	1	56213	C	BOVINE	contig00003	1	56196	T	substitution	COI_0766	56013	57293	1278	1	NADH dehydrogenase	201	C	67	CAC	3	H	COK_0057	55996	57276	1278	1	NADH dehydrogenase	201	T	67	CAT	3	H	Synonymous SNP
OVINE	contig00033	1	56228	T	BOVINE	contig00003	1	56211	C	substitution	COI_0766	56013	57293	1278	1	NADH dehydrogenase	216	T	72	AGT	3	S	COK_0057	55996	57276	1278	1	NADH dehydrogenase	216	C	72	AGC	3	S	Synonymous SNP
OVINE	contig00033	1	56333	C	BOVINE	contig00003	1	56316	T	substitution	COI_0766	56013	57293	1278	1	NADH dehydrogenase	321	C	107	CGC	3	R	COK_0057	55996	57276	1278	1	NADH dehydrogenase	321	T	107	CGT	3	R	Synonymous SNP
OVINE	contig00033	1	56339	C	BOVINE	contig00003	1	56322	T	substitution	COI_0766	56013	57293	1278	1	NADH dehydrogenase	327	C	109	ATC	3	I	COK_0057	55996	57276	1278	1	NADH dehydrogenase	327	T	109	ATT	3	I	Synonymous SNP
OVINE	contig00033	1	56363	G	BOVINE	contig00003	1	56346	T	substitution	COI_0766	56013	57293	1278	1	NADH dehydrogenase	351	G	117	GCG	3	A	COK_0057	55996	57276	1278	1	NADH dehydrogenase	351	T	117	GCT	3	A	Synonymous SNP
OVINE	contig00033	1	56378	C	BOVINE	contig00003	1	56361	T	substitution	COI_0766	56013	57293	1278	1	NADH dehydrogenase	366	C	122	TCC	3	S	COK_0057	55996	57276	1278	1	NADH dehydrogenase	366	T	122	TCT	3	S	Synonymous SNP
OVINE	contig00033	1	56390	C	BOVINE	contig00003	1	56373	T	substitution	COI_0766	56013	57293	1278	1	NADH dehydrogenase	378	C	126	GGC	3	G	COK_0057	55996	57276	1278	1	NADH dehydrogenase	378	T	126	GGT	3	G	Synonymous SNP
OVINE	contig00033	1	56393	C	BOVINE	contig00003	1	56376	T	substitution	COI_0766	56013	57293	1278	1	NADH dehydrogenase	381	C	127	ACC	3	T	COK_0057	55996	57276	1278	1	NADH dehydrogenase	381	T	127	ACT	3	T	Synonymous SNP
OVINE	contig00033	1	56408	A	BOVINE	contig00003	1	56391	G	substitution	COI_0766	56013	57293	1278	1	NADH dehydrogenase	396	A	132	GAA	3	E	COK_0057	55996	57276	1278	1	NADH dehydrogenase	396	G	132	GAG	3	E	Synonymous SNP
OVINE	contig00033	1	56438	A	BOVINE	contig00003	1	56421	G	substitution	COI_0766	56013	57293	1278	1	NADH dehydrogenase	426	A	142	CAA	3	Q	COK_0057	55996	57276	1278	1	NADH dehydrogenase	426	G	142	CAG	3	Q	Synonymous SNP
OVINE	contig00033	1	56576	A	BOVINE	contig00003	1	56559	G	substitution	COI_0766	56013	57293	1278	1	NADH dehydrogenase	564	A	188	AAA	3	K	COK_0057	55996	57276	1278	1	NADH dehydrogenase	564	G	188	AAG	3	K	Synonymous SNP
OVINE	contig00033	1	56594	C	BOVINE	contig00003	1	56577	T	substitution	COI_0766	56013	57293	1278	1	NADH dehydrogenase	582	C	194	GGC	3	G	COK_0057	55996	57276	1278	1	NADH dehydrogenase	582	T	194	GGT	3	G	Synonymous SNP
OVINE	contig00033	1	56609	C	BOVINE	contig00003	1	56592	T	substitution	COI_0766	56013	57293	1278	1	NADH dehydrogenase	597	C	199	AAC	3	N	COK_0057	55996	57276	1278	1	NADH dehydrogenase	597	T	199	AAT	3	N	Synonymous SNP
OVINE	contig00033	1	56612	T	BOVINE	contig00003	1	56595	A	substitution	COI_0766	56013	57293	1278	1	NADH dehydrogenase	600	T	200	CGT	3	R	COK_0057	55996	57276	1278	1	NADH dehydrogenase	600	A	200	CGA	3	R	Synonymous SNP
OVINE	contig00033	1	56627	C	BOVINE	contig00003	1	56610	G	substitution	COI_0766	56013	57293	1278	1	NADH dehydrogenase	615	C	205	GTC	3	V	COK_0057	55996	57276	1278	1	NADH dehydrogenase	615	G	205	GTG	3	V	Synonymous SNP
OVINE	contig00033	1	56678	G	BOVINE	contig00003	1	56661	A	substitution	COI_0766	56013	57293	1278	1	NADH dehydrogenase	666	G	222	GTG	3	V	COK_0057	55996	57276	1278	1	NADH dehydrogenase	666	A	222	GTA	3	V	Synonymous SNP
OVINE	contig00033	1	56681	G	BOVINE	contig00003	1	56664	A	substitution	COI_0766	56013	57293	1278	1	NADH dehydrogenase	669	G	223	TCG	3	S	COK_0057	55996	57276	1278	1	NADH dehydrogenase	669	A	223	TCA	3	S	Synonymous SNP
OVINE	contig00033	1	56700	C	BOVINE	contig00003	1	56683	T	substitution	COI_0766	56013	57293	1278	1	NADH dehydrogenase	688	C	230	CTG	1	L	COK_0057	55996	57276	1278	1	NADH dehydrogenase	688	T	230	TTG	1	L	Synonymous SNP
OVINE	contig00033	1	56711	C	BOVINE	contig00003	1	56694	G	substitution	COI_0766	56013	57293	1278	1	NADH dehydrogenase	699	C	233	GCC	3	A	COK_0057	55996	57276	1278	1	NADH dehydrogenase	699	G	233	GCG	3	A	Synonymous SNP
OVINE	contig00033	1	56732	C	BOVINE	contig00003	1	56715	T	substitution	COI_0766	56013	57293	1278	1	NADH dehydrogenase	720	C	240	GGC	3	G	COK_0057	55996	57276	1278	1	NADH dehydrogenase	720	T	240	GGT	3	G	Synonymous SNP
OVINE	contig00033	1	56747	G	BOVINE	contig00003	1	56730	A	substitution	COI_0766	56013	57293	1278	1	NADH dehydrogenase	735	G	245	GAG	3	E	COK_0057	55996	57276	1278	1	NADH dehydrogenase	735	A	245	GAA	3	E	Synonymous SNP
OVINE	contig00033	1	56753	C	BOVINE	contig00003	1	56736	T	substitution	COI_0766	56013	57293	1278	1	NADH dehydrogenase	741	C	247	CGC	3	R	COK_0057	55996	57276	1278	1	NADH dehydrogenase	741	T	247	CGT	3	R	Synonymous SNP
OVINE	contig00033	1	56759	C	BOVINE	contig00003	1	56742	T	substitution	COI_0766	56013	57293	1278	1	NADH dehydrogenase	747	C	249	GAC	3	D	COK_0057	55996	57276	1278	1	NADH dehydrogenase	747	T	249	GAT	3	D	Synonymous SNP
OVINE	contig00033	1	56762	A	BOVINE	contig00003	1	56745	G	substitution	COI_0766	56013	57293	1278	1	NADH dehydrogenase	750	A	250	GGA	3	G	COK_0057	55996	57276	1278	1	NADH dehydrogenase	750	G	250	GGG	3	G	Synonymous SNP
OVINE	contig00033	1	56763	T	BOVINE	contig00003	1	56746	C	substitution	COI_0766	56013	57293	1278	1	NADH dehydrogenase	751	T	251	TTA	1	L	COK_0057	55996	57276	1278	1	NADH dehydrogenase	751	C	251	CTA	1	L	Synonymous SNP
OVINE	contig00033	1	56774	C	BOVINE	contig00003	1	56757	T	substitution	COI_0766	56013	57293	1278	1	NADH dehydrogenase	762	C	254	CGC	3	R	COK_0057	55996	57276	1278	1	NADH dehydrogenase	762	T	254	CGT	3	R	Synonymous SNP
OVINE	contig00033	1	56813	T	BOVINE	contig00003	1	56796	G	substitution	COI_0766	56013	57293	1278	1	NADH dehydrogenase	801	T	267	GCT	3	A	COK_0057	55996	57276	1278	1	NADH dehydrogenase	801	G	267	GCG	3	A	Synonymous SNP
OVINE	contig00033	1	56816	C	BOVINE	contig00003	1	56799	T	substitution	COI_0766	56013	57293	1278	1	NADH dehydrogenase	804	C	268	GCC	3	A	COK_0057	55996	57276	1278	1	NADH dehydrogenase	804	T	268	GCT	3	A	Synonymous SNP
OVINE	contig00033	1	56819	A	BOVINE	contig00003	1	56802	C	substitution	COI_0766	56013	57293	1278	1	NADH dehydrogenase	807	A	269	GGA	3	G	COK_0057	55996	57276	1278	1	NADH dehydrogenase	807	C	269	GGC	3	G	Synonymous SNP
OVINE	contig00033	1	56822	A	BOVINE	contig00003	1	56805	G	substitution	COI_0766	56013	57293	1278	1	NADH dehydrogenase	810	A	270	GTA	3	V	COK_0057	55996	57276	1278	1	NADH dehydrogenase	810	G	270	GTG	3	V	Synonymous SNP
OVINE	contig00033	1	56828	A	BOVINE	contig00003	1	56811	C	substitution	COI_0766	56013	57293	1278	1	NADH dehydrogenase	816	A	272	GCA	3	A	COK_0057	55996	57276	1278	1	NADH dehydrogenase	816	C	272	GCC	3	A	Synonymous SNP
OVINE	contig00033	1	56831	C	BOVINE	contig00003	1	56814	T	substitution	COI_0766	56013	57293	1278	1	NADH dehydrogenase	819	C	273	CCC	3	P	COK_0057	55996	57276	1278	1	NADH dehydrogenase	819	T	273	CCT	3	P	Synonymous SNP
OVINE	contig00033	1	56837	C	BOVINE	contig00003	1	56820	T	substitution	COI_0766	56013	57293	1278	1	NADH dehydrogenase	825	C	275	ATC	3	I	COK_0057	55996	57276	1278	1	NADH dehydrogenase	825	T	275	ATT	3	I	Synonymous SNP
OVINE	contig00033	1	56840	C	BOVINE	contig00003	1	56823	T	substitution	COI_0766	56013	57293	1278	1	NADH dehydrogenase	828	C	276	ACC	3	T	COK_0057	55996	57276	1278	1	NADH dehydrogenase	828	T	276	ACT	3	T	Synonymous SNP
OVINE	contig00033	1	56975	A	BOVINE	contig00003	1	56958	C	substitution	COI_0766	56013	57293	1278	1	NADH dehydrogenase	963	A	321	CCA	3	P	COK_0057	55996	57276	1278	1	NADH dehydrogenase	963	C	321	CCC	3	P	Synonymous SNP
OVINE	contig00033	1	56981	G	BOVINE	contig00003	1	56964	A	substitution	COI_0766	56013	57293	1278	1	NADH dehydrogenase	969	G	323	GCG	3	A	COK_0057	55996	57276	1278	1	NADH dehydrogenase	969	A	323	GCA	3	A	Synonymous SNP
OVINE	contig00033	1	57008	T	BOVINE	contig00003	1	56991	A	substitution	COI_0766	56013	57293	1278	1	NADH dehydrogenase	996	T	332	CGT	3	R	COK_0057	55996	57276	1278	1	NADH dehydrogenase	996	A	332	CGA	3	R	Synonymous SNP
OVINE	contig00033	1	57029	G	BOVINE	contig00003	1	57012	A	substitution	COI_0766	56013	57293	1278	1	NADH dehydrogenase	1017	G	339	GCG	3	A	COK_0057	55996	57276	1278	1	NADH dehydrogenase	1017	A	339	GCA	3	A	Synonymous SNP
OVINE	contig00033	1	57053	A	BOVINE	contig00003	1	57036	G	substitution	COI_0766	56013	57293	1278	1	NADH dehydrogenase	1041	A	347	AAA	3	K	COK_0057	55996	57276	1278	1	NADH dehydrogenase	1041	G	347	AAG	3	K	Synonymous SNP
OVINE	contig00033	1	57068	A	BOVINE	contig00003	1	57051	C	substitution	COI_0766	56013	57293	1278	1	NADH dehydrogenase	1056	A	352	AAA	3	K	COK_0057	55996	57276	1278	1	NADH dehydrogenase	1056	C	352	AAC	3	N	Nonsynonymous SNP
OVINE	contig00033	1	57080	G	BOVINE	contig00003	1	57063	A	substitution	COI_0766	56013	57293	1278	1	NADH dehydrogenase	1068	G	356	TCG	3	S	COK_0057	55996	57276	1278	1	NADH dehydrogenase	1068	A	356	TCA	3	S	Synonymous SNP
OVINE	contig00033	1	57081	T	BOVINE	contig00003	1	57064	C	substitution	COI_0766	56013	57293	1278	1	NADH dehydrogenase	1069	T	357	TTG	1	L	COK_0057	55996	57276	1278	1	NADH dehydrogenase	1069	C	357	CTG	1	L	Synonymous SNP
OVINE	contig00033	1	57089	A	BOVINE	contig00003	1	57072	C	substitution	COI_0766	56013	57293	1278	1	NADH dehydrogenase	1077	A	359	TCA	3	S	COK_0057	55996	57276	1278	1	NADH dehydrogenase	1077	C	359	TCC	3	S	Synonymous SNP
OVINE	contig00033	1	57113	C	BOVINE	contig00003	1	57096	T	substitution	COI_0766	56013	57293	1278	1	NADH dehydrogenase	1101	C	367	GGC	3	G	COK_0057	55996	57276	1278	1	NADH dehydrogenase	1101	T	367	GGT	3	G	Synonymous SNP
OVINE	contig00033	1	57116	C	BOVINE	contig00003	1	57099	T	substitution	COI_0766	56013	57293	1278	1	NADH dehydrogenase	1104	C	368	AAC	3	N	COK_0057	55996	57276	1278	1	NADH dehydrogenase	1104	T	368	AAT	3	N	Synonymous SNP
OVINE	contig00033	1	57117	C	BOVINE	contig00003	1	57100	T	substitution	COI_0766	56013	57293	1278	1	NADH dehydrogenase	1105	C	369	CTA	1	L	COK_0057	55996	57276	1278	1	NADH dehydrogenase	1105	T	369	TTA	1	L	Synonymous SNP
OVINE	contig00033	1	57155	G	BOVINE	contig00003	1	57138	A	substitution	COI_0766	56013	57293	1278	1	NADH dehydrogenase	1143	G	381	GAG	3	E	COK_0057	55996	57276	1278	1	NADH dehydrogenase	1143	A	381	GAA	3	E	Synonymous SNP
OVINE	contig00033	1	57167	G	BOVINE	contig00003	1	57150	C	substitution	COI_0766	56013	57293	1278	1	NADH dehydrogenase	1155	G	385	GCG	3	A	COK_0057	55996	57276	1278	1	NADH dehydrogenase	1155	C	385	GCC	3	A	Synonymous SNP
OVINE	contig00033	1	57170	A	BOVINE	contig00003	1	57153	C	substitution	COI_0766	56013	57293	1278	1	NADH dehydrogenase	1158	A	386	CGA	3	R	COK_0057	55996	57276	1278	1	NADH dehydrogenase	1158	C	386	CGC	3	R	Synonymous SNP
OVINE	contig00033	1	57176	G	BOVINE	contig00003	1	57159	T	substitution	COI_0766	56013	57293	1278	1	NADH dehydrogenase	1164	G	388	GCG	3	A	COK_0057	55996	57276	1278	1	NADH dehydrogenase	1164	T	388	GCT	3	A	Synonymous SNP
OVINE	contig00033	1	57179	T	BOVINE	contig00003	1	57162	C	substitution	COI_0766	56013	57293	1278	1	NADH dehydrogenase	1167	T	389	TAT	3	Y	COK_0057	55996	57276	1278	1	NADH dehydrogenase	1167	C	389	TAC	3	Y	Synonymous SNP
OVINE	contig00033	1	57230	C	BOVINE	contig00003	1	57213	T	substitution	COI_0766	56013	57293	1278	1	NADH dehydrogenase	1218	C	406	ACC	3	T	COK_0057	55996	57276	1278	1	NADH dehydrogenase	1218	T	406	ACT	3	T	Synonymous SNP
OVINE	contig00033	1	57454	G	BOVINE	contig00003	1	57437	A	substitution	COI_0767	58417	57380	1035	-1	Ferric iron ABC transporter2C iron-binding protein	964	C	322	CAA	1	Q	NA	NA	NA	NA	NA	NA	NA	NA	NA	TAA	NA	*	Nonsynonymous SNP. Gene spanning SNP found in OVINE contig00033 only
OVINE	contig00033	1	57900	T	BOVINE	contig00003	1	57883	C	substitution	COI_0767	58417	57380	1035	-1	Ferric iron ABC transporter2C iron-binding protein	518	A	173	CAT	2	H	COK_0058	58400	57435	963	-1	Ferric iron ABC transporter2C iron-binding protein	518	G	173	CGT	2	R	Nonsynonymous SNP
OVINE	contig00033	1	59589	G	BOVINE	contig00003	1	59574	T	substitution	COI_0770	59346	59648	300	1	branched-chain amino acid transport	244	G	82	GTT	1	V	COK_0060	59331	59633	300	1	branched-chain amino acid transport	244	T	82	TTT	1	F	Nonsynonymous SNP
OVINE	contig00033	1	59817	G	BOVINE	contig00003	1	59802	A	substitution	COI_0771	61070	59769	1299	-1	Xanthine/uracil permease family protein	1254	C	418	ATC	3	I	COK_0061	61055	59754	1299	-1	Xanthine/uracil permease family protein	1254	T	418	ATT	3	I	Synonymous SNP
OVINE	contig00033	1	60035	T	BOVINE	contig00003	1	60020	C	substitution	COI_0771	61070	59769	1299	-1	Xanthine/uracil permease family protein	1036	A	346	ACC	1	T	COK_0061	61055	59754	1299	-1	Xanthine/uracil permease family protein	1036	G	346	GCC	1	A	Nonsynonymous SNP
OVINE	contig00033	1	61344	C	BOVINE	contig00003	1	61329	T	substitution	COI_0772	62177	61203	972	-1	Protein-export membrane protein SecF	834	G	278	TTG	3	L	COK_0062	62162	61188	972	-1	Protein-export membrane protein SecF	834	A	278	TTA	3	L	Synonymous SNP
OVINE	contig00033	1	61350	T	BOVINE	contig00003	1	61335	A	substitution	COI_0772	62177	61203	972	-1	Protein-export membrane protein SecF	828	A	276	GCA	3	A	COK_0062	62162	61188	972	-1	Protein-export membrane protein SecF	828	T	276	GCT	3	A	Synonymous SNP
OVINE	contig00033	1	61353	A	BOVINE	contig00003	1	61338	C	substitution	COI_0772	62177	61203	972	-1	Protein-export membrane protein SecF	825	T	275	CTT	3	L	COK_0062	62162	61188	972	-1	Protein-export membrane protein SecF	825	G	275	CTG	3	L	Synonymous SNP
OVINE	contig00033	1	62349	T	BOVINE	contig00003	1	62334	C	substitution	COI_0773	63995	62187	1806	-1	Protein-export membrane protein SecD	1647	A	549	TTA	3	L	COK_0063	64013	62172	1839	-1	Protein-export membrane protein SecD	1680	G	560	TTG	3	L	Synonymous SNP
OVINE	contig00033	1	62355	T	BOVINE	contig00003	1	62340	A	substitution	COI_0773	63995	62187	1806	-1	Protein-export membrane protein SecD	1641	A	547	ACA	3	T	COK_0063	64013	62172	1839	-1	Protein-export membrane protein SecD	1674	T	558	ACT	3	T	Synonymous SNP
OVINE	contig00033	1	62367	A	BOVINE	contig00003	1	62352	G	substitution	COI_0773	63995	62187	1806	-1	Protein-export membrane protein SecD	1629	T	543	TCT	3	S	COK_0063	64013	62172	1839	-1	Protein-export membrane protein SecD	1662	C	554	TCC	3	S	Synonymous SNP
OVINE	contig00033	1	62622	A	BOVINE	contig00003	1	62607	G	substitution	COI_0773	63995	62187	1806	-1	Protein-export membrane protein SecD	1374	T	458	GCT	3	A	COK_0063	64013	62172	1839	-1	Protein-export membrane protein SecD	1407	C	469	GCC	3	A	Synonymous SNP
OVINE	contig00033	1	63473	T	BOVINE	contig00003	1	63458	C	substitution	COI_0773	63995	62187	1806	-1	Protein-export membrane protein SecD	523	A	175	ACC	1	T	COK_0063	64013	62172	1839	-1	Protein-export membrane protein SecD	556	G	186	GCC	1	A	Nonsynonymous SNP
OVINE	contig00033	1	68193	T	BOVINE	contig00003	1	68178	C	substitution	COI_0778	68473	67427	1044	-1	Galactose-1-phosphate uridylyltransferase	281	A	94	GAT	2	D	COK_0068	68458	67412	1044	-1	Galactose-1-phosphate uridylyltransferase	281	G	94	GGT	2	G	Nonsynonymous SNP
OVINE	contig00033	1	68949	T	BOVINE	contig00003	1	68934	C	substitution	COI_0779	68686	69537	849	1	membrane protein2C putative	264	T	88	GAT	3	D	COK_0070	68671	69522	849	1	membrane protein2C putative	264	C	88	GAC	3	D	Synonymous SNP
OVINE	contig00033	1	69158	T	BOVINE	contig00003	1	69143	C	substitution	COI_0779	68686	69537	849	1	membrane protein2C putative	473	T	158	CTG	2	L	COK_0070	68671	69522	849	1	membrane protein2C putative	473	C	158	CCG	2	P	Nonsynonymous SNP
OVINE	contig00033	1	69997	T	BOVINE	contig00003	1	69982	C	substitution	COI_0780	70708	69623	1083	-1	Phosphoesterase	712	A	238	ACG	1	T	COK_0071	70693	69608	1083	-1	Phosphoesterase	712	G	238	GCG	1	A	Nonsynonymous SNP
OVINE	contig00033	1	70910	C	BOVINE	contig00003	1	70895	T	substitution	COI_0781	71710	70730	978	-1	Transporter	801	G	267	ATG	3	M	COK_0072	71695	70715	978	-1	Transporter	801	A	267	ATA	3	I	Nonsynonymous SNP
OVINE	contig00033	1	70913	C	BOVINE	contig00003	1	70898	T	substitution	COI_0781	71710	70730	978	-1	Transporter	798	G	266	CCG	3	P	COK_0072	71695	70715	978	-1	Transporter	798	A	266	CCA	3	P	Synonymous SNP
OVINE	contig00033	1	73098	A	BOVINE	contig00003	1	73083	G	substitution	COI_0783	73114	72935	177	-1	hypothetical protein	17	T	6	GTA	2	V	COK_0074	73099	72920	177	-1	hypothetical protein	17	C	6	GCA	2	A	Nonsynonymous SNP
OVINE	contig00033	1	73155	G	BOVINE	contig00003	1	73139	T	substitution	COI_0784	73150	74130	978	1	hypothetical protein	6	G	2	CTG	3	L	COK_0075	73134	74114	978	1	hypothetical protein	6	T	2	CTT	3	L	Synonymous SNP
OVINE	contig00033	1	73312	G	BOVINE	contig00003	1	73296	A	substitution	COI_0784	73150	74130	978	1	hypothetical protein	163	G	55	GTT	1	V	COK_0075	73134	74114	978	1	hypothetical protein	163	A	55	ATT	1	I	Nonsynonymous SNP
OVINE	contig00033	1	73323	G	BOVINE	contig00003	1	73307	T	substitution	COI_0784	73150	74130	978	1	hypothetical protein	174	G	58	TCG	3	S	COK_0075	73134	74114	978	1	hypothetical protein	174	T	58	TCT	3	S	Synonymous SNP
OVINE	contig00033	1	73335	A	BOVINE	contig00003	1	73319	G	substitution	COI_0784	73150	74130	978	1	hypothetical protein	186	A	62	TTA	3	L	COK_0075	73134	74114	978	1	hypothetical protein	186	G	62	TTG	3	L	Synonymous SNP
OVINE	contig00033	1	73338	C	BOVINE	contig00003	1	73322	T	substitution	COI_0784	73150	74130	978	1	hypothetical protein	189	C	63	TGC	3	C	COK_0075	73134	74114	978	1	hypothetical protein	189	T	63	TGT	3	C	Synonymous SNP
OVINE	contig00033	1	73341	G	BOVINE	contig00003	1	73325	A	substitution	COI_0784	73150	74130	978	1	hypothetical protein	192	G	64	GAG	3	E	COK_0075	73134	74114	978	1	hypothetical protein	192	A	64	GAA	3	E	Synonymous SNP
OVINE	contig00033	1	73366	C	BOVINE	contig00003	1	73350	A	substitution	COI_0784	73150	74130	978	1	hypothetical protein	217	C	73	CGG	1	R	COK_0075	73134	74114	978	1	hypothetical protein	217	A	73	AGA	1	R	Synonymous SNP
OVINE	contig00033	1	73368	G	BOVINE	contig00003	1	73352	A	substitution	COI_0784	73150	74130	978	1	hypothetical protein	219	G	73	CGG	3	R	COK_0075	73134	74114	978	1	hypothetical protein	219	A	73	AGA	3	R	Synonymous SNP
OVINE	contig00033	1	73371	C	BOVINE	contig00003	1	73355	T	substitution	COI_0784	73150	74130	978	1	hypothetical protein	222	C	74	AGC	3	S	COK_0075	73134	74114	978	1	hypothetical protein	222	T	74	TGT	3	C	Nonsynonymous SNP
OVINE	contig00033	1	73377	C	BOVINE	contig00003	1	73361	T	substitution	COI_0784	73150	74130	978	1	hypothetical protein	228	C	76	CCC	3	P	COK_0075	73134	74114	978	1	hypothetical protein	228	T	76	CCT	3	P	Synonymous SNP
OVINE	contig00033	1	73416	A	BOVINE	contig00003	1	73400	G	substitution	COI_0784	73150	74130	978	1	hypothetical protein	267	A	89	GCA	3	A	COK_0075	73134	74114	978	1	hypothetical protein	267	G	89	GCG	3	A	Synonymous SNP
OVINE	contig00033	1	73461	T	BOVINE	contig00003	1	73445	C	substitution	COI_0784	73150	74130	978	1	hypothetical protein	312	T	104	GCT	3	A	COK_0075	73134	74114	978	1	hypothetical protein	312	C	104	GCC	3	A	Synonymous SNP
OVINE	contig00033	1	73961	T	BOVINE	contig00003	1	73945	C	substitution	COI_0784	73150	74130	978	1	hypothetical protein	812	T	271	GTC	2	V	COK_0075	73134	74114	978	1	hypothetical protein	812	C	271	GCC	2	A	Nonsynonymous SNP
OVINE	contig00033	1	74868	C	BOVINE	contig00003	1	74852	T	substitution	COI_0785	74377	75018	639	1	Serine/threonine protein phosphatase	492	C	164	AAC	3	N	COK_0076	74361	75002	639	1	Serine/threonine protein phosphatase	492	T	164	AAT	3	N	Synonymous SNP
OVINE	contig00033	1	74881	T	BOVINE	contig00003	1	74865	A	substitution	COI_0785	74377	75018	639	1	Serine/threonine protein phosphatase	505	T	169	TGT	1	C	COK_0076	74361	75002	639	1	Serine/threonine protein phosphatase	505	A	169	AGT	1	S	Nonsynonymous SNP
OVINE	contig00033	1	75235	C	BOVINE	contig00003	1	75219	T	substitution	COI_0786	75185	76006	819	1	NAD-dependent protein deacetylase of SIR2 family	51	C	17	GGC	3	G	COK_0077	75169	75387	216	1	NAD-dependent protein deacetylase of SIR2 family	51	T	17	GGT	3	G	Synonymous SNP
OVINE	contig00033	1	75244	T	BOVINE	contig00003	1	75228	C	substitution	COI_0786	75185	76006	819	1	NAD-dependent protein deacetylase of SIR2 family	60	T	20	ATT	3	I	COK_0077	75169	75387	216	1	NAD-dependent protein deacetylase of SIR2 family	60	C	20	ATC	3	I	Synonymous SNP
OVINE	contig00033	1	75387	T	BOVINE	contig00003	1	75371	C	substitution	COI_0786	75185	76006	819	1	NAD-dependent protein deacetylase of SIR2 family	203	T	68	CTT	2	L	COK_0077	75169	75387	216	1	NAD-dependent protein deacetylase of SIR2 family	203	C	68	CCT	2	P	Nonsynonymous SNP
OVINE	contig00033	1	75402	G	BOVINE	contig00003	1	75386	A	substitution	COI_0786	75185	76006	819	1	NAD-dependent protein deacetylase of SIR2 family	218	G	73	TGG	2	W	NA	NA	NA	NA	NA	NA	NA	NA	NA	TAG	NA	*	Nonsynonymous SNP. Gene spanning SNP found in OVINE contig00033 only
OVINE	contig00033	1	75409	T	BOVINE	contig00003	1	75393	C	substitution	COI_0786	75185	76006	819	1	NAD-dependent protein deacetylase of SIR2 family	225	T	75	TAT	3	Y	NA	NA	NA	NA	NA	NA	NA	NA	NA	TAC	NA	Y	Synonymous SNP. Gene spanning SNP found in OVINE contig00033 only
OVINE	contig00033	1	75415	T	BOVINE	contig00003	1	75399	C	substitution	COI_0786	75185	76006	819	1	NAD-dependent protein deacetylase of SIR2 family	231	T	77	CAT	3	H	NA	NA	NA	NA	NA	NA	NA	NA	NA	CAC	NA	H	Synonymous SNP. Gene spanning SNP found in OVINE contig00033 only
OVINE	contig00033	1	75454	C	BOVINE	contig00003	1	75438	T	substitution	COI_0786	75185	76006	819	1	NAD-dependent protein deacetylase of SIR2 family	270	C	90	GGC	3	G	NA	NA	NA	NA	NA	NA	NA	NA	NA	GGT	NA	G	Synonymous SNP. Gene spanning SNP found in OVINE contig00033 only
OVINE	contig00033	1	75489	A	BOVINE	contig00003	1	75473	C	substitution	COI_0786	75185	76006	819	1	NAD-dependent protein deacetylase of SIR2 family	305	A	102	CAA	2	Q	NA	NA	NA	NA	NA	NA	NA	NA	NA	CCA	NA	P	Nonsynonymous SNP. Gene spanning SNP found in OVINE contig00033 only
OVINE	contig00033	1	75556	T	BOVINE	contig00003	1	75540	G	substitution	COI_0786	75185	76006	819	1	NAD-dependent protein deacetylase of SIR2 family	372	T	124	GAT	3	D	COK_0078	75502	75990	486	1	NAD-dependent protein deacetylase of SIR2 family	39	G	13	GAG	3	E	Nonsynonymous SNP
OVINE	contig00033	1	75685	A	BOVINE	contig00003	1	75669	C	substitution	COI_0786	75185	76006	819	1	NAD-dependent protein deacetylase of SIR2 family	501	A	167	CCA	3	P	COK_0078	75502	75990	486	1	NAD-dependent protein deacetylase of SIR2 family	168	C	56	CCC	3	P	Synonymous SNP
OVINE	contig00033	1	76176	A	BOVINE	contig00003	1	NA	-	deletion in BOVINE contig00003	COI_0787	76055	76183	126	1	Hydroxymethylglutaryl-CoA synthase	122	A	41	CAC	2	H	COK_0079	76039	76779	738	1	hypothetical protein	NA	NA	NA	NA	NA	NA
OVINE	contig00033	1	76205	C	BOVINE	contig00003	1	76188	T	substitution	NA	NA	NA	NA	NA	NA	NA	NA	NA	ACC	NA	T	COK_0079	76039	76779	738	1	hypothetical protein	150	T	50	ACT	3	T	Synonymous SNP. Gene spanning SNP found in BOVINE contig00003 only
OVINE	contig00033	1	76243	T	BOVINE	contig00003	1	76226	G	substitution	NA	NA	NA	NA	NA	NA	NA	NA	NA	GTT	NA	V	COK_0079	76039	76779	738	1	hypothetical protein	188	G	63	GGT	2	G	Nonsynonymous SNP. Gene spanning SNP found in BOVINE contig00003 only
OVINE	contig00033	1	4439	T	BOVINE	contig00003	1	4439	C	substitution	COI_0719	3792	4700	906	1	ABC-type multidrug transport system2C ATPase component	648	T	216	AAT	3	N	COK_0009	3792	4700	906	1	ABC-type multidrug transport system2C ATPase component	648	C	216	AAC	3	N	Synonymous SNP
OVINE	contig00033	1	11945	T	BOVINE	contig00003	1	11945	C	substitution	COI_0727	12055	10601	1452	-1	Aminoacyl-histidine dipeptidase (Peptidase D)	111	A	37	GTA	3	V	COK_0017	12055	10601	1452	-1	Aminoacyl-histidine dipeptidase (Peptidase D)	111	G	37	GTG	3	V	Synonymous SNP
OVINE	contig00035	1	3810	C	BOVINE	contig00249	1	3806	T	substitution	COI_0813	3907	3710	195	-1	hypothetical protein	98	G	33	CGC	2	R	COK_2206	3903	3706	195	-1	hypothetical protein	98	A	33	CAC	2	H	Nonsynonymous SNP
OVINE	contig00035	1	18865	A	BOVINE	contig00249	1	18859	G	substitution	COI_0824	18303	19610	1305	1	Glutamyl-tRNA reductase	563	A	188	CAT	2	H	COK_2217	18297	19604	1305	1	Glutamyl-tRNA reductase	563	G	188	CGT	2	R	Nonsynonymous SNP
OVINE	contig00035	1	29996	C	BOVINE	contig00249	1	29990	T	substitution	COI_0834	30025	29402	621	-1	Sigma factor RpoE negative regulatory protein RseA	30	G	10	GAG	3	E	COK_2227	30019	29396	621	-1	Sigma factor RpoE negative regulatory protein RseA	30	A	10	GAA	3	E	Synonymous SNP
OVINE	contig00035	1	40725	G	BOVINE	contig00249	1	40719	A	substitution	COI_0843	42481	38957	3522	-1	Exodeoxyribonuclease V beta chain	1757	C	586	TCA	2	S	COK_2236	42475	38951	3522	-1	Exodeoxyribonuclease V beta chain	1757	T	586	TTA	2	L	Nonsynonymous SNP
OVINE	contig00035	1	41822	G	BOVINE	contig00249	1	41816	A	substitution	COI_0843	42481	38957	3522	-1	Exodeoxyribonuclease V beta chain	660	C	220	GCC	3	A	COK_2236	42475	38951	3522	-1	Exodeoxyribonuclease V beta chain	660	T	220	GCT	3	A	Synonymous SNP
OVINE	contig00035	1	44179	A	BOVINE	contig00249	1	44173	G	substitution	COI_0845	45161	44067	1092	-1	ABC transporter2C periplasmic spermidine putrescine-binding protein PotD	983	T	328	ATA	2	I	COK_2238	45155	44061	1092	-1	ABC transporter2C periplasmic spermidine putrescine-binding protein PotD	983	C	328	ACA	2	T	Nonsynonymous SNP
OVINE	contig00035	1	44267	T	BOVINE	contig00249	1	44261	C	substitution	COI_0845	45161	44067	1092	-1	ABC transporter2C periplasmic spermidine putrescine-binding protein PotD	895	A	299	ATA	1	I	COK_2238	45155	44061	1092	-1	ABC transporter2C periplasmic spermidine putrescine-binding protein PotD	895	G	299	GTA	1	V	Nonsynonymous SNP
OVINE	contig00035	1	46479	A	BOVINE	contig00249	1	46473	G	substitution	COI_0848	46409	46861	450	1	putative membrane protein	71	A	24	AAC	2	N	COK_2241	46403	46855	450	1	putative membrane protein	71	G	24	AGC	2	S	Nonsynonymous SNP
OVINE	contig00035	1	46502	G	BOVINE	contig00249	1	46496	A	substitution	COI_0848	46409	46861	450	1	putative membrane protein	94	G	32	GCC	1	A	COK_2241	46403	46855	450	1	putative membrane protein	94	A	32	ACC	1	T	Nonsynonymous SNP
OVINE	contig00035	1	46544	G	BOVINE	contig00249	1	46538	A	substitution	COI_0848	46409	46861	450	1	putative membrane protein	136	G	46	GTC	1	V	COK_2241	46403	46855	450	1	putative membrane protein	136	A	46	ATC	1	I	Nonsynonymous SNP
OVINE	contig00035	1	46759	A	BOVINE	contig00249	1	46753	G	substitution	COI_0848	46409	46861	450	1	putative membrane protein	351	A	117	GGA	3	G	COK_2241	46403	46855	450	1	putative membrane protein	351	G	117	GGG	3	G	Synonymous SNP
OVINE	contig00035	1	54171	T	BOVINE	contig00261	-1	5989	C	substitution	COI_0851	54581	54144	435	-1	Putative activity regulator of membrane protease YbbK	411	A	137	GGA	3	G	COK_2409	5579	6016	435	1	Putative activity regulator of membrane protease YbbK	411	G	137	GGG	3	G	Synonymous SNP
OVINE	contig00035	1	54623	G	BOVINE	contig00261	-1	5537	T	substitution	COI_0852	55537	54617	918	-1	Putative stomatin/prohibitin-family membrane protease subunit YbbK	915	C	305	AGC	3	S	COK_2408	4623	5543	918	1	Putative stomatin/prohibitin-family membrane protease subunit YbbK	915	A	305	AGA	3	R	Nonsynonymous SNP
OVINE	contig00035	1	54659	A	BOVINE	contig00261	-1	5501	G	substitution	COI_0852	55537	54617	918	-1	Putative stomatin/prohibitin-family membrane protease subunit YbbK	879	T	293	GCT	3	A	COK_2408	4623	5543	918	1	Putative stomatin/prohibitin-family membrane protease subunit YbbK	879	C	293	GCC	3	A	Synonymous SNP
OVINE	contig00035	1	54740	A	BOVINE	contig00261	-1	5420	G	substitution	COI_0852	55537	54617	918	-1	Putative stomatin/prohibitin-family membrane protease subunit YbbK	798	T	266	GCT	3	A	COK_2408	4623	5543	918	1	Putative stomatin/prohibitin-family membrane protease subunit YbbK	798	C	266	GCC	3	A	Synonymous SNP
OVINE	contig00035	1	54839	T	BOVINE	contig00261	-1	5321	C	substitution	COI_0852	55537	54617	918	-1	Putative stomatin/prohibitin-family membrane protease subunit YbbK	699	A	233	GCA	3	A	COK_2408	4623	5543	918	1	Putative stomatin/prohibitin-family membrane protease subunit YbbK	699	G	233	GCG	3	A	Synonymous SNP
OVINE	contig00035	1	54842	G	BOVINE	contig00261	-1	5318	A	substitution	COI_0852	55537	54617	918	-1	Putative stomatin/prohibitin-family membrane protease subunit YbbK	696	C	232	GCC	3	A	COK_2408	4623	5543	918	1	Putative stomatin/prohibitin-family membrane protease subunit YbbK	696	T	232	GCT	3	A	Synonymous SNP
OVINE	contig00035	1	54845	T	BOVINE	contig00261	-1	5315	A	substitution	COI_0852	55537	54617	918	-1	Putative stomatin/prohibitin-family membrane protease subunit YbbK	693	A	231	CGA	3	R	COK_2408	4623	5543	918	1	Putative stomatin/prohibitin-family membrane protease subunit YbbK	693	T	231	CGT	3	R	Synonymous SNP
OVINE	contig00035	1	54854	A	BOVINE	contig00261	-1	5306	G	substitution	COI_0852	55537	54617	918	-1	Putative stomatin/prohibitin-family membrane protease subunit YbbK	684	T	228	GCT	3	A	COK_2408	4623	5543	918	1	Putative stomatin/prohibitin-family membrane protease subunit YbbK	684	C	228	GCC	3	A	Synonymous SNP
OVINE	contig00035	1	54863	C	BOVINE	contig00261	-1	5297	T	substitution	COI_0852	55537	54617	918	-1	Putative stomatin/prohibitin-family membrane protease subunit YbbK	675	G	225	CAG	3	Q	COK_2408	4623	5543	918	1	Putative stomatin/prohibitin-family membrane protease subunit YbbK	675	A	225	CAA	3	Q	Synonymous SNP
OVINE	contig00035	1	54869	G	BOVINE	contig00261	-1	5291	A	substitution	COI_0852	55537	54617	918	-1	Putative stomatin/prohibitin-family membrane protease subunit YbbK	669	C	223	TTC	3	F	COK_2408	4623	5543	918	1	Putative stomatin/prohibitin-family membrane protease subunit YbbK	669	T	223	TTT	3	F	Synonymous SNP
OVINE	contig00035	1	55577	G	BOVINE	contig00261	-1	4583	A	substitution	COI_0853	56272	55553	717	-1	Uracil-DNA glycosylase2C family 1	696	C	232	GAC	3	D	COK_2407	3888	4607	717	1	Uracil-DNA glycosylase2C family 1	696	T	232	GAT	3	D	Synonymous SNP
OVINE	contig00035	1	55585	A	BOVINE	contig00261	-1	4575	G	substitution	COI_0853	56272	55553	717	-1	Uracil-DNA glycosylase2C family 1	688	T	230	TCA	1	S	COK_2407	3888	4607	717	1	Uracil-DNA glycosylase2C family 1	688	C	230	CCA	1	P	Nonsynonymous SNP
OVINE	contig00035	1	55652	A	BOVINE	contig00261	-1	4508	G	substitution	COI_0853	56272	55553	717	-1	Uracil-DNA glycosylase2C family 1	621	T	207	TGT	3	C	COK_2407	3888	4607	717	1	Uracil-DNA glycosylase2C family 1	621	C	207	TGC	3	C	Synonymous SNP
OVINE	contig00035	1	55768	G	BOVINE	contig00261	-1	4392	A	substitution	COI_0853	56272	55553	717	-1	Uracil-DNA glycosylase2C family 1	505	C	169	CTA	1	L	COK_2407	3888	4607	717	1	Uracil-DNA glycosylase2C family 1	505	T	169	TTA	1	L	Synonymous SNP
OVINE	contig00035	1	55880	A	BOVINE	contig00261	-1	4280	G	substitution	COI_0853	56272	55553	717	-1	Uracil-DNA glycosylase2C family 1	393	T	131	ACT	3	T	COK_2407	3888	4607	717	1	Uracil-DNA glycosylase2C family 1	393	C	131	ACC	3	T	Synonymous SNP
OVINE	contig00035	1	55883	G	BOVINE	contig00261	-1	4277	A	substitution	COI_0853	56272	55553	717	-1	Uracil-DNA glycosylase2C family 1	390	C	130	AAC	3	N	COK_2407	3888	4607	717	1	Uracil-DNA glycosylase2C family 1	390	T	130	AAT	3	N	Synonymous SNP
OVINE	contig00035	1	56267	A	BOVINE	contig00261	-1	3893	G	substitution	COI_0853	56272	55553	717	-1	Uracil-DNA glycosylase2C family 1	6	T	2	GGT	3	G	COK_2407	3888	4607	717	1	Uracil-DNA glycosylase2C family 1	6	C	2	GGC	3	G	Synonymous SNP
OVINE	contig00035	1	58880	T	BOVINE	contig00261	-1	1280	C	substitution	COI_0857	59028	58183	843	-1	Endonuclease IV	149	A	50	GAA	2	E	COK_2403	1132	1977	843	1	Endonuclease IV	149	G	50	GGA	2	G	Nonsynonymous SNP
OVINE	contig00035	1	48698	C	BOVINE	contig00261	-1	12405	T	substitution	COI_0849	46965	50951	3984	1	ATP-dependent helicase	1734	C	578	GCC	3	A	COK_2412	12539	10152	2385	-1	ATP-dependent helicase	135	T	45	GCT	3	A	Synonymous SNP
OVINE	contig00035	1	48707	G	BOVINE	contig00261	-1	12396	A	substitution	COI_0849	46965	50951	3984	1	ATP-dependent helicase	1743	G	581	GAG	3	E	COK_2412	12539	10152	2385	-1	ATP-dependent helicase	144	A	48	GAA	3	E	Synonymous SNP
OVINE	contig00035	1	48719	A	BOVINE	contig00261	-1	12384	G	substitution	COI_0849	46965	50951	3984	1	ATP-dependent helicase	1755	A	585	TTA	3	L	COK_2412	12539	10152	2385	-1	ATP-dependent helicase	156	G	52	TTG	3	L	Synonymous SNP
OVINE	contig00035	1	48830	G	BOVINE	contig00261	-1	12273	A	substitution	COI_0849	46965	50951	3984	1	ATP-dependent helicase	1866	G	622	GAG	3	E	COK_2412	12539	10152	2385	-1	ATP-dependent helicase	267	A	89	GAA	3	E	Synonymous SNP
OVINE	contig00035	1	48842	C	BOVINE	contig00261	-1	12261	T	substitution	COI_0849	46965	50951	3984	1	ATP-dependent helicase	1878	C	626	ATC	3	I	COK_2412	12539	10152	2385	-1	ATP-dependent helicase	279	T	93	ATT	3	I	Synonymous SNP
OVINE	contig00035	1	48845	C	BOVINE	contig00261	-1	12258	T	substitution	COI_0849	46965	50951	3984	1	ATP-dependent helicase	1881	C	627	TAC	3	Y	COK_2412	12539	10152	2385	-1	ATP-dependent helicase	282	T	94	TAT	3	Y	Synonymous SNP
OVINE	contig00035	1	48851	A	BOVINE	contig00261	-1	12252	G	substitution	COI_0849	46965	50951	3984	1	ATP-dependent helicase	1887	A	629	CAA	3	Q	COK_2412	12539	10152	2385	-1	ATP-dependent helicase	288	G	96	CAG	3	Q	Synonymous SNP
OVINE	contig00035	1	48896	G	BOVINE	contig00261	-1	12207	A	substitution	COI_0849	46965	50951	3984	1	ATP-dependent helicase	1932	G	644	GAG	3	E	COK_2412	12539	10152	2385	-1	ATP-dependent helicase	333	A	111	GAA	3	E	Synonymous SNP
OVINE	contig00035	1	48914	G	BOVINE	contig00261	-1	12189	A	substitution	COI_0849	46965	50951	3984	1	ATP-dependent helicase	1950	G	650	CCG	3	P	COK_2412	12539	10152	2385	-1	ATP-dependent helicase	351	A	117	CCA	3	P	Synonymous SNP
OVINE	contig00035	1	48920	C	BOVINE	contig00261	-1	12183	T	substitution	COI_0849	46965	50951	3984	1	ATP-dependent helicase	1956	C	652	CAC	3	H	COK_2412	12539	10152	2385	-1	ATP-dependent helicase	357	T	119	CAT	3	H	Synonymous SNP
OVINE	contig00035	1	48962	G	BOVINE	contig00261	-1	12141	A	substitution	COI_0849	46965	50951	3984	1	ATP-dependent helicase	1998	G	666	AAG	3	K	COK_2412	12539	10152	2385	-1	ATP-dependent helicase	399	A	133	AAA	3	K	Synonymous SNP
OVINE	contig00035	1	48989	G	BOVINE	contig00261	-1	12114	A	substitution	COI_0849	46965	50951	3984	1	ATP-dependent helicase	2025	G	675	GGG	3	G	COK_2412	12539	10152	2385	-1	ATP-dependent helicase	426	A	142	GGA	3	G	Synonymous SNP
OVINE	contig00035	1	49043	G	BOVINE	contig00261	-1	12060	A	substitution	COI_0849	46965	50951	3984	1	ATP-dependent helicase	2079	G	693	CAG	3	Q	COK_2412	12539	10152	2385	-1	ATP-dependent helicase	480	A	160	CAA	3	Q	Synonymous SNP
OVINE	contig00035	1	49094	T	BOVINE	contig00261	-1	12009	G	substitution	COI_0849	46965	50951	3984	1	ATP-dependent helicase	2130	T	710	GGT	3	G	COK_2412	12539	10152	2385	-1	ATP-dependent helicase	531	G	177	GGG	3	G	Synonymous SNP
OVINE	contig00035	1	49103	T	BOVINE	contig00261	-1	12000	C	substitution	COI_0849	46965	50951	3984	1	ATP-dependent helicase	2139	T	713	GTT	3	V	COK_2412	12539	10152	2385	-1	ATP-dependent helicase	540	C	180	GTC	3	V	Synonymous SNP
OVINE	contig00035	1	49107	A	BOVINE	contig00261	-1	11996	C	substitution	COI_0849	46965	50951	3984	1	ATP-dependent helicase	2143	A	715	AGT	1	S	COK_2412	12539	10152	2385	-1	ATP-dependent helicase	544	C	182	CGC	1	R	Nonsynonymous SNP
OVINE	contig00035	1	49109	T	BOVINE	contig00261	-1	11994	C	substitution	COI_0849	46965	50951	3984	1	ATP-dependent helicase	2145	T	715	AGT	3	S	COK_2412	12539	10152	2385	-1	ATP-dependent helicase	546	C	182	CGC	3	R	Nonsynonymous SNP
OVINE	contig00035	1	49118	G	BOVINE	contig00261	-1	11985	A	substitution	COI_0849	46965	50951	3984	1	ATP-dependent helicase	2154	G	718	CCG	3	P	COK_2412	12539	10152	2385	-1	ATP-dependent helicase	555	A	185	CCA	3	P	Synonymous SNP
OVINE	contig00035	1	49121	A	BOVINE	contig00261	-1	11982	G	substitution	COI_0849	46965	50951	3984	1	ATP-dependent helicase	2157	A	719	GAA	3	E	COK_2412	12539	10152	2385	-1	ATP-dependent helicase	558	G	186	GAG	3	E	Synonymous SNP
OVINE	contig00035	1	49130	G	BOVINE	contig00261	-1	11973	A	substitution	COI_0849	46965	50951	3984	1	ATP-dependent helicase	2166	G	722	GAG	3	E	COK_2412	12539	10152	2385	-1	ATP-dependent helicase	567	A	189	GAA	3	E	Synonymous SNP
OVINE	contig00035	1	49226	C	BOVINE	contig00261	-1	11877	T	substitution	COI_0849	46965	50951	3984	1	ATP-dependent helicase	2262	C	754	TAC	3	Y	COK_2412	12539	10152	2385	-1	ATP-dependent helicase	663	T	221	TAT	3	Y	Synonymous SNP
OVINE	contig00035	1	49445	T	BOVINE	contig00261	-1	11658	C	substitution	COI_0849	46965	50951	3984	1	ATP-dependent helicase	2481	T	827	TTT	3	F	COK_2412	12539	10152	2385	-1	ATP-dependent helicase	882	C	294	TTC	3	F	Synonymous SNP
OVINE	contig00035	1	49472	T	BOVINE	contig00261	-1	11631	G	substitution	COI_0849	46965	50951	3984	1	ATP-dependent helicase	2508	T	836	GTT	3	V	COK_2412	12539	10152	2385	-1	ATP-dependent helicase	909	G	303	GTG	3	V	Synonymous SNP
OVINE	contig00035	1	49475	G	BOVINE	contig00261	-1	11628	A	substitution	COI_0849	46965	50951	3984	1	ATP-dependent helicase	2511	G	837	GTG	3	V	COK_2412	12539	10152	2385	-1	ATP-dependent helicase	912	A	304	GTA	3	V	Synonymous SNP
OVINE	contig00035	1	49580	C	BOVINE	contig00261	-1	11523	T	substitution	COI_0849	46965	50951	3984	1	ATP-dependent helicase	2616	C	872	GCC	3	A	COK_2412	12539	10152	2385	-1	ATP-dependent helicase	1017	T	339	GCT	3	A	Synonymous SNP
OVINE	contig00035	1	49626	C	BOVINE	contig00261	-1	11477	T	substitution	COI_0849	46965	50951	3984	1	ATP-dependent helicase	2662	C	888	CTC	1	L	COK_2412	12539	10152	2385	-1	ATP-dependent helicase	1063	T	355	TTC	1	F	Nonsynonymous SNP
OVINE	contig00035	1	49655	A	BOVINE	contig00261	-1	11448	T	substitution	COI_0849	46965	50951	3984	1	ATP-dependent helicase	2691	A	897	GGA	3	G	COK_2412	12539	10152	2385	-1	ATP-dependent helicase	1092	T	364	GGT	3	G	Synonymous SNP
OVINE	contig00035	1	49799	A	BOVINE	contig00261	-1	11304	G	substitution	COI_0849	46965	50951	3984	1	ATP-dependent helicase	2835	A	945	CGA	3	R	COK_2412	12539	10152	2385	-1	ATP-dependent helicase	1236	G	412	CGG	3	R	Synonymous SNP
OVINE	contig00035	1	50366	A	BOVINE	contig00261	-1	10737	G	substitution	COI_0849	46965	50951	3984	1	ATP-dependent helicase	3402	A	1134	GTA	3	V	COK_2412	12539	10152	2385	-1	ATP-dependent helicase	1803	G	601	GTG	3	V	Synonymous SNP
OVINE	contig00035	1	50381	C	BOVINE	contig00261	-1	10722	T	substitution	COI_0849	46965	50951	3984	1	ATP-dependent helicase	3417	C	1139	GAC	3	D	COK_2412	12539	10152	2385	-1	ATP-dependent helicase	1818	T	606	GAT	3	D	Synonymous SNP
OVINE	contig00035	1	50384	C	BOVINE	contig00261	-1	10719	T	substitution	COI_0849	46965	50951	3984	1	ATP-dependent helicase	3420	C	1140	GAC	3	D	COK_2412	12539	10152	2385	-1	ATP-dependent helicase	1821	T	607	GAT	3	D	Synonymous SNP
OVINE	contig00035	1	50406	C	BOVINE	contig00261	-1	10697	A	substitution	COI_0849	46965	50951	3984	1	ATP-dependent helicase	3442	C	1148	CAG	1	Q	COK_2412	12539	10152	2385	-1	ATP-dependent helicase	1843	A	615	AAG	1	K	Nonsynonymous SNP
OVINE	contig00035	1	50414	A	BOVINE	contig00261	-1	10689	G	substitution	COI_0849	46965	50951	3984	1	ATP-dependent helicase	3450	A	1150	GTA	3	V	COK_2412	12539	10152	2385	-1	ATP-dependent helicase	1851	G	617	GTG	3	V	Synonymous SNP
OVINE	contig00035	1	50429	G	BOVINE	contig00261	-1	10674	C	substitution	COI_0849	46965	50951	3984	1	ATP-dependent helicase	3465	G	1155	GGG	3	G	COK_2412	12539	10152	2385	-1	ATP-dependent helicase	1866	C	622	GGC	3	G	Synonymous SNP
OVINE	contig00035	1	50441	G	BOVINE	contig00261	-1	10662	A	substitution	COI_0849	46965	50951	3984	1	ATP-dependent helicase	3477	G	1159	ACG	3	T	COK_2412	12539	10152	2385	-1	ATP-dependent helicase	1878	A	626	ACA	3	T	Synonymous SNP
OVINE	contig00035	1	50456	C	BOVINE	contig00261	-1	10647	T	substitution	COI_0849	46965	50951	3984	1	ATP-dependent helicase	3492	C	1164	ACC	3	T	COK_2412	12539	10152	2385	-1	ATP-dependent helicase	1893	T	631	ACT	3	T	Synonymous SNP
OVINE	contig00035	1	50474	G	BOVINE	contig00261	-1	10629	A	substitution	COI_0849	46965	50951	3984	1	ATP-dependent helicase	3510	G	1170	GTG	3	V	COK_2412	12539	10152	2385	-1	ATP-dependent helicase	1911	A	637	GTA	3	V	Synonymous SNP
OVINE	contig00035	1	50492	T	BOVINE	contig00261	-1	10611	C	substitution	COI_0849	46965	50951	3984	1	ATP-dependent helicase	3528	T	1176	GAT	3	D	COK_2412	12539	10152	2385	-1	ATP-dependent helicase	1929	C	643	GAC	3	D	Synonymous SNP
OVINE	contig00035	1	50802	C	BOVINE	contig00261	-1	10301	T	substitution	COI_0849	46965	50951	3984	1	ATP-dependent helicase	3838	C	1280	CTG	1	L	COK_2412	12539	10152	2385	-1	ATP-dependent helicase	2239	T	747	TTG	1	L	Synonymous SNP
OVINE	contig00035	1	50819	G	BOVINE	contig00261	-1	10284	A	substitution	COI_0849	46965	50951	3984	1	ATP-dependent helicase	3855	G	1285	GCG	3	A	COK_2412	12539	10152	2385	-1	ATP-dependent helicase	2256	A	752	GCA	3	A	Synonymous SNP
OVINE	contig00035	1	50831	G	BOVINE	contig00261	-1	10272	A	substitution	COI_0849	46965	50951	3984	1	ATP-dependent helicase	3867	G	1289	GAG	3	E	COK_2412	12539	10152	2385	-1	ATP-dependent helicase	2268	A	756	GAA	3	E	Synonymous SNP
OVINE	contig00035	1	50834	A	BOVINE	contig00261	-1	10269	G	substitution	COI_0849	46965	50951	3984	1	ATP-dependent helicase	3870	A	1290	GTA	3	V	COK_2412	12539	10152	2385	-1	ATP-dependent helicase	2271	G	757	GTG	3	V	Synonymous SNP
OVINE	contig00035	1	50864	G	BOVINE	contig00261	-1	10239	T	substitution	COI_0849	46965	50951	3984	1	ATP-dependent helicase	3900	G	1300	CTG	3	L	COK_2412	12539	10152	2385	-1	ATP-dependent helicase	2301	T	767	CTT	3	L	Synonymous SNP
OVINE	contig00035	1	50865	C	BOVINE	contig00261	-1	10238	A	substitution	COI_0849	46965	50951	3984	1	ATP-dependent helicase	3901	C	1301	CGG	1	R	COK_2412	12539	10152	2385	-1	ATP-dependent helicase	2302	A	768	AGG	1	R	Synonymous SNP
OVINE	contig00035	1	50870	C	BOVINE	contig00261	-1	10233	T	substitution	COI_0849	46965	50951	3984	1	ATP-dependent helicase	3906	C	1302	GTC	3	V	COK_2412	12539	10152	2385	-1	ATP-dependent helicase	2307	T	769	GTT	3	V	Synonymous SNP
OVINE	contig00035	1	50873	T	BOVINE	contig00261	-1	10230	C	substitution	COI_0849	46965	50951	3984	1	ATP-dependent helicase	3909	T	1303	AGT	3	S	COK_2412	12539	10152	2385	-1	ATP-dependent helicase	2310	C	770	AGC	3	S	Synonymous SNP
OVINE	contig00035	1	50882	T	BOVINE	contig00261	-1	10221	C	substitution	COI_0849	46965	50951	3984	1	ATP-dependent helicase	3918	T	1306	GCT	3	A	COK_2412	12539	10152	2385	-1	ATP-dependent helicase	2319	C	773	GCC	3	A	Synonymous SNP
OVINE	contig00035	1	50897	A	BOVINE	contig00261	-1	10206	C	substitution	COI_0849	46965	50951	3984	1	ATP-dependent helicase	3933	A	1311	ACA	3	T	COK_2412	12539	10152	2385	-1	ATP-dependent helicase	2334	C	778	ACC	3	T	Synonymous SNP
OVINE	contig00035	1	50915	T	BOVINE	contig00261	-1	10188	C	substitution	COI_0849	46965	50951	3984	1	ATP-dependent helicase	3951	T	1317	GAT	3	D	COK_2412	12539	10152	2385	-1	ATP-dependent helicase	2352	C	784	GAC	3	D	Synonymous SNP
OVINE	contig00035	1	50936	C	BOVINE	contig00261	-1	10167	T	substitution	COI_0849	46965	50951	3984	1	ATP-dependent helicase	3972	C	1324	ATC	3	I	COK_2412	12539	10152	2385	-1	ATP-dependent helicase	2373	T	791	ATT	3	I	Synonymous SNP
OVINE	contig00035	1	51249	T	BOVINE	contig00261	-1	9852	C	substitution	NA	NA	NA	NA	NA	NA	NA	NA	NA	ATA	NA	I	COK_2411	9902	7092	2808	-1	serotype-specific antigen 1 precursor	51	C	17	ATC	3	I	Synonymous SNP. Gene spanning SNP found in BOVINE contig00261 only
OVINE	contig00035	1	51285	A	BOVINE	contig00261	-1	9816	T	substitution	NA	NA	NA	NA	NA	NA	NA	NA	NA	TCT	NA	S	COK_2411	9902	7092	2808	-1	serotype-specific antigen 1 precursor	87	T	29	TCT	3	S	Synonymous SNP. Gene spanning SNP found in BOVINE contig00261 only
OVINE	contig00035	1	51289	A	BOVINE	contig00261	-1	9812	G	substitution	NA	NA	NA	NA	NA	NA	NA	NA	NA	TAG	NA	*	COK_2411	9902	7092	2808	-1	serotype-specific antigen 1 precursor	91	G	31	GAG	1	E	Nonsynonymous SNP. Gene spanning SNP found in BOVINE contig00261 only
OVINE	contig00035	1	51300	A	BOVINE	contig00261	-1	9801	G	substitution	NA	NA	NA	NA	NA	NA	NA	NA	NA	CAT	NA	H	COK_2411	9902	7092	2808	-1	serotype-specific antigen 1 precursor	102	G	34	CAG	3	Q	Nonsynonymous SNP. Gene spanning SNP found in BOVINE contig00261 only
OVINE	contig00035	1	51312	A	BOVINE	contig00261	-1	9789	G	substitution	NA	NA	NA	NA	NA	NA	NA	NA	NA	CAT	NA	H	COK_2411	9902	7092	2808	-1	serotype-specific antigen 1 precursor	114	G	38	CAG	3	Q	Nonsynonymous SNP. Gene spanning SNP found in BOVINE contig00261 only
OVINE	contig00035	1	52416	T	BOVINE	contig00261	-1	8679	A	substitution	COI_0850	51367	54003	2634	1	Serotype-specific antigen 1 precursor	1050	T	350	GCT	3	A	COK_2411	9902	7092	2808	-1	serotype-specific antigen 1 precursor	1224	A	408	GCA	3	A	Synonymous SNP
OVINE	contig00035	1	52417	G	BOVINE	contig00261	-1	8678	A	substitution	COI_0850	51367	54003	2634	1	Serotype-specific antigen 1 precursor	1051	G	351	GTT	1	V	COK_2411	9902	7092	2808	-1	serotype-specific antigen 1 precursor	1225	A	409	ATT	1	I	Nonsynonymous SNP
OVINE	contig00035	1	52752	C	BOVINE	contig00261	-1	8343	T	substitution	COI_0850	51367	54003	2634	1	Serotype-specific antigen 1 precursor	1386	C	462	GCC	3	A	COK_2411	9902	7092	2808	-1	serotype-specific antigen 1 precursor	1560	T	520	GCT	3	A	Synonymous SNP
OVINE	contig00035	1	52758	G	BOVINE	contig00261	-1	8337	A	substitution	COI_0850	51367	54003	2634	1	Serotype-specific antigen 1 precursor	1392	G	464	TCG	3	S	COK_2411	9902	7092	2808	-1	serotype-specific antigen 1 precursor	1566	A	522	TCA	3	S	Synonymous SNP
OVINE	contig00035	1	52785	A	BOVINE	contig00261	-1	8310	G	substitution	COI_0850	51367	54003	2634	1	Serotype-specific antigen 1 precursor	1419	A	473	GAA	3	E	COK_2411	9902	7092	2808	-1	serotype-specific antigen 1 precursor	1593	G	531	GAG	3	E	Synonymous SNP
OVINE	contig00035	1	52791	C	BOVINE	contig00261	-1	8304	T	substitution	COI_0850	51367	54003	2634	1	Serotype-specific antigen 1 precursor	1425	C	475	ACC	3	T	COK_2411	9902	7092	2808	-1	serotype-specific antigen 1 precursor	1599	T	533	ACT	3	T	Synonymous SNP
OVINE	contig00035	1	52792	G	BOVINE	contig00261	-1	8303	A	substitution	COI_0850	51367	54003	2634	1	Serotype-specific antigen 1 precursor	1426	G	476	GAA	1	E	COK_2411	9902	7092	2808	-1	serotype-specific antigen 1 precursor	1600	A	534	AAA	1	K	Nonsynonymous SNP
OVINE	contig00035	1	52795	G	BOVINE	contig00261	-1	8300	T	substitution	COI_0850	51367	54003	2634	1	Serotype-specific antigen 1 precursor	1429	G	477	GCA	1	A	COK_2411	9902	7092	2808	-1	serotype-specific antigen 1 precursor	1603	T	535	TCA	1	S	Nonsynonymous SNP
OVINE	contig00035	1	52800	T	BOVINE	contig00261	-1	8295	A	substitution	COI_0850	51367	54003	2634	1	Serotype-specific antigen 1 precursor	1434	T	478	GGT	3	G	COK_2411	9902	7092	2808	-1	serotype-specific antigen 1 precursor	1608	A	536	GGA	3	G	Synonymous SNP
OVINE	contig00035	1	52812	G	BOVINE	contig00261	-1	8283	T	substitution	COI_0850	51367	54003	2634	1	Serotype-specific antigen 1 precursor	1446	G	482	GCG	3	A	COK_2411	9902	7092	2808	-1	serotype-specific antigen 1 precursor	1620	T	540	ACT	3	T	Nonsynonymous SNP
OVINE	contig00035	1	52815	C	BOVINE	contig00261	-1	8280	T	substitution	COI_0850	51367	54003	2634	1	Serotype-specific antigen 1 precursor	1449	C	483	ACC	3	T	COK_2411	9902	7092	2808	-1	serotype-specific antigen 1 precursor	1623	T	541	ACT	3	T	Synonymous SNP
OVINE	contig00035	1	53136	T	BOVINE	contig00261	-1	7959	C	substitution	COI_0850	51367	54003	2634	1	Serotype-specific antigen 1 precursor	1770	T	590	CTT	3	L	COK_2411	9902	7092	2808	-1	serotype-specific antigen 1 precursor	1944	C	648	CTC	3	L	Synonymous SNP
OVINE	contig00035	1	53142	G	BOVINE	contig00261	-1	7953	A	substitution	COI_0850	51367	54003	2634	1	Serotype-specific antigen 1 precursor	1776	G	592	TTG	3	L	COK_2411	9902	7092	2808	-1	serotype-specific antigen 1 precursor	1950	A	650	TTA	3	L	Synonymous SNP
OVINE	contig00035	1	53176	G	BOVINE	contig00261	-1	7919	A	substitution	COI_0850	51367	54003	2634	1	Serotype-specific antigen 1 precursor	1810	G	604	GCA	1	A	COK_2411	9902	7092	2808	-1	serotype-specific antigen 1 precursor	1984	A	662	ACA	1	T	Nonsynonymous SNP
OVINE	contig00035	1	53190	G	BOVINE	contig00261	-1	7905	A	substitution	COI_0850	51367	54003	2634	1	Serotype-specific antigen 1 precursor	1824	G	608	TTG	3	L	COK_2411	9902	7092	2808	-1	serotype-specific antigen 1 precursor	1998	A	666	TTA	3	L	Synonymous SNP
OVINE	contig00035	1	53208	A	BOVINE	contig00261	-1	7887	G	substitution	COI_0850	51367	54003	2634	1	Serotype-specific antigen 1 precursor	1842	A	614	ACA	3	T	COK_2411	9902	7092	2808	-1	serotype-specific antigen 1 precursor	2016	G	672	ACG	3	T	Synonymous SNP
OVINE	contig00035	1	53213	T	BOVINE	contig00261	-1	7882	A	substitution	COI_0850	51367	54003	2634	1	Serotype-specific antigen 1 precursor	1847	T	616	CTG	2	L	COK_2411	9902	7092	2808	-1	serotype-specific antigen 1 precursor	2021	A	674	CAA	2	Q	Nonsynonymous SNP
OVINE	contig00035	1	53214	G	BOVINE	contig00261	-1	7881	A	substitution	COI_0850	51367	54003	2634	1	Serotype-specific antigen 1 precursor	1848	G	616	CTG	3	L	COK_2411	9902	7092	2808	-1	serotype-specific antigen 1 precursor	2022	A	674	CAA	3	Q	Nonsynonymous SNP
OVINE	contig00035	1	53221	A	BOVINE	contig00261	-1	7874	G	substitution	COI_0850	51367	54003	2634	1	Serotype-specific antigen 1 precursor	1855	A	619	ACT	1	T	COK_2411	9902	7092	2808	-1	serotype-specific antigen 1 precursor	2029	G	677	GCA	1	A	Nonsynonymous SNP
OVINE	contig00035	1	53223	T	BOVINE	contig00261	-1	7872	A	substitution	COI_0850	51367	54003	2634	1	Serotype-specific antigen 1 precursor	1857	T	619	ACT	3	T	COK_2411	9902	7092	2808	-1	serotype-specific antigen 1 precursor	2031	A	677	GCA	3	A	Nonsynonymous SNP
OVINE	contig00035	1	53259	C	BOVINE	contig00261	-1	7836	T	substitution	COI_0850	51367	54003	2634	1	Serotype-specific antigen 1 precursor	1893	C	631	GCC	3	A	COK_2411	9902	7092	2808	-1	serotype-specific antigen 1 precursor	2067	T	689	GCT	3	A	Synonymous SNP
OVINE	contig00035	1	53287	C	BOVINE	contig00261	-1	7808	T	substitution	COI_0850	51367	54003	2634	1	Serotype-specific antigen 1 precursor	1921	C	641	CAC	1	H	COK_2411	9902	7092	2808	-1	serotype-specific antigen 1 precursor	2095	T	699	TAC	1	Y	Nonsynonymous SNP
OVINE	contig00035	1	53297	A	BOVINE	contig00261	-1	7798	T	substitution	COI_0850	51367	54003	2634	1	Serotype-specific antigen 1 precursor	1931	A	644	CAA	2	Q	COK_2411	9902	7092	2808	-1	serotype-specific antigen 1 precursor	2105	T	702	CTA	2	L	Nonsynonymous SNP
OVINE	contig00035	1	53309	A	BOVINE	contig00261	-1	7786	G	substitution	COI_0850	51367	54003	2634	1	Serotype-specific antigen 1 precursor	1943	A	648	AAC	2	N	COK_2411	9902	7092	2808	-1	serotype-specific antigen 1 precursor	2117	G	706	AGC	2	S	Nonsynonymous SNP
OVINE	contig00035	1	53333	T	BOVINE	contig00261	-1	7762	G	substitution	COI_0850	51367	54003	2634	1	Serotype-specific antigen 1 precursor	1967	T	656	GTA	2	V	COK_2411	9902	7092	2808	-1	serotype-specific antigen 1 precursor	2141	G	714	GGA	2	G	Nonsynonymous SNP
OVINE	contig00035	1	53372	A	BOVINE	contig00261	-1	7723	C	substitution	COI_0850	51367	54003	2634	1	Serotype-specific antigen 1 precursor	2006	A	669	GAA	2	E	COK_2411	9902	7092	2808	-1	serotype-specific antigen 1 precursor	2180	C	727	GCA	2	A	Nonsynonymous SNP
OVINE	contig00035	1	53379	A	BOVINE	contig00261	-1	7716	G	substitution	COI_0850	51367	54003	2634	1	Serotype-specific antigen 1 precursor	2013	A	671	CCA	3	P	COK_2411	9902	7092	2808	-1	serotype-specific antigen 1 precursor	2187	G	729	CCG	3	P	Synonymous SNP
OVINE	contig00035	1	53383	G	BOVINE	contig00261	-1	7712	T	substitution	COI_0850	51367	54003	2634	1	Serotype-specific antigen 1 precursor	2017	G	673	GCA	1	A	COK_2411	9902	7092	2808	-1	serotype-specific antigen 1 precursor	2191	T	731	TCA	1	S	Nonsynonymous SNP
OVINE	contig00035	1	53400	A	BOVINE	contig00261	-1	7695	G	substitution	COI_0850	51367	54003	2634	1	Serotype-specific antigen 1 precursor	2034	A	678	AAA	3	K	COK_2411	9902	7092	2808	-1	serotype-specific antigen 1 precursor	2208	G	736	AAG	3	K	Synonymous SNP
OVINE	contig00035	1	53406	A	BOVINE	contig00261	-1	7689	C	substitution	COI_0850	51367	54003	2634	1	Serotype-specific antigen 1 precursor	2040	A	680	ACA	3	T	COK_2411	9902	7092	2808	-1	serotype-specific antigen 1 precursor	2214	C	738	ACC	3	T	Synonymous SNP
OVINE	contig00035	1	53440	A	BOVINE	contig00261	-1	7655	G	substitution	COI_0850	51367	54003	2634	1	Serotype-specific antigen 1 precursor	2074	A	692	AAC	1	N	COK_2411	9902	7092	2808	-1	serotype-specific antigen 1 precursor	2248	G	750	GAC	1	D	Nonsynonymous SNP
OVINE	contig00035	1	53478	C	BOVINE	contig00261	-1	7617	T	substitution	COI_0850	51367	54003	2634	1	Serotype-specific antigen 1 precursor	2112	C	704	CGC	3	R	COK_2411	9902	7092	2808	-1	serotype-specific antigen 1 precursor	2286	T	762	CGT	3	R	Synonymous SNP
OVINE	contig00035	1	53517	A	BOVINE	contig00261	-1	7578	G	substitution	COI_0850	51367	54003	2634	1	Serotype-specific antigen 1 precursor	2151	A	717	CAA	3	Q	COK_2411	9902	7092	2808	-1	serotype-specific antigen 1 precursor	2325	G	775	CAG	3	Q	Synonymous SNP
OVINE	contig00035	1	53547	G	BOVINE	contig00261	-1	7548	A	substitution	COI_0850	51367	54003	2634	1	Serotype-specific antigen 1 precursor	2181	G	727	ACG	3	T	COK_2411	9902	7092	2808	-1	serotype-specific antigen 1 precursor	2355	A	785	ACA	3	T	Synonymous SNP
OVINE	contig00035	1	53583	G	BOVINE	contig00261	-1	7512	T	substitution	COI_0850	51367	54003	2634	1	Serotype-specific antigen 1 precursor	2217	G	739	ATG	3	M	COK_2411	9902	7092	2808	-1	serotype-specific antigen 1 precursor	2391	T	797	ATT	3	I	Nonsynonymous SNP
OVINE	contig00035	1	53589	C	BOVINE	contig00261	-1	7506	T	substitution	COI_0850	51367	54003	2634	1	Serotype-specific antigen 1 precursor	2223	C	741	AAC	3	N	COK_2411	9902	7092	2808	-1	serotype-specific antigen 1 precursor	2397	T	799	AAT	3	N	Synonymous SNP
OVINE	contig00035	1	53643	T	BOVINE	contig00261	-1	7452	G	substitution	COI_0850	51367	54003	2634	1	Serotype-specific antigen 1 precursor	2277	T	759	AAT	3	N	COK_2411	9902	7092	2808	-1	serotype-specific antigen 1 precursor	2451	G	817	AAG	3	K	Nonsynonymous SNP
OVINE	contig00035	1	53646	T	BOVINE	contig00261	-1	7449	G	substitution	COI_0850	51367	54003	2634	1	Serotype-specific antigen 1 precursor	2280	T	760	GGT	3	G	COK_2411	9902	7092	2808	-1	serotype-specific antigen 1 precursor	2454	G	818	GGG	3	G	Synonymous SNP
OVINE	contig00035	1	53652	T	BOVINE	contig00261	-1	7443	C	substitution	COI_0850	51367	54003	2634	1	Serotype-specific antigen 1 precursor	2286	T	762	AAT	3	N	COK_2411	9902	7092	2808	-1	serotype-specific antigen 1 precursor	2460	C	820	AAC	3	N	Synonymous SNP
OVINE	contig00035	1	53658	T	BOVINE	contig00261	-1	7437	C	substitution	COI_0850	51367	54003	2634	1	Serotype-specific antigen 1 precursor	2292	T	764	AGT	3	S	COK_2411	9902	7092	2808	-1	serotype-specific antigen 1 precursor	2466	C	822	AGC	3	S	Synonymous SNP
OVINE	contig00035	1	53730	G	BOVINE	contig00261	-1	7365	A	substitution	COI_0850	51367	54003	2634	1	Serotype-specific antigen 1 precursor	2364	G	788	CAG	3	Q	COK_2411	9902	7092	2808	-1	serotype-specific antigen 1 precursor	2538	A	846	CAA	3	Q	Synonymous SNP
OVINE	contig00036	1	470	T	BOVINE	contig00041	1	476	C	substitution	COI_0860	59	769	708	1	Protein tfpB	412	T	138	TAC	1	Y	COK_1353	65	775	708	1	Protein tfpB	412	C	138	CAC	1	H	Nonsynonymous SNP
OVINE	contig00036	1	7735	C	BOVINE	contig00041	1	7741	T	substitution	COI_0869	8279	7455	822	-1	Zn-dependent protease with chaperone function	545	G	182	GGC	2	G	COK_1362	8285	7461	822	-1	Zn-dependent protease with chaperone function	545	A	182	GAC	2	D	Nonsynonymous SNP
OVINE	contig00036	1	13885	G	BOVINE	contig00041	1	13891	A	substitution	COI_0881	13468	13989	519	1	hypothetical protein	418	G	140	GCA	1	A	COK_1374	13474	13995	519	1	hypothetical protein	418	A	140	ACA	1	T	Nonsynonymous SNP
OVINE	contig00037	1	1463	T	BOVINE	contig00020	-1	6249	A	substitution	COI_0885	2308	1028	1278	-1	Lipoprotein NlpD	846	A	282	CGA	3	R	COK_0647	5404	6684	1278	1	Lipoprotein NlpD	846	T	282	CGT	3	R	Synonymous SNP
OVINE	contig00038	1	21678	A	BOVINE	contig00251	1	20469	G	substitution	COI_0911	21580	22329	747	1	Hexuronate utilization operon transcriptional repressor ExuR	99	A	33	CCA	3	P	COK_2263	20371	21120	747	1	Hexuronate utilization operon transcriptional repressor ExuR	99	G	33	CCG	3	P	Synonymous SNP
OVINE	contig00038	1	21780	T	BOVINE	contig00251	1	20571	C	substitution	COI_0911	21580	22329	747	1	Hexuronate utilization operon transcriptional repressor ExuR	201	T	67	TCT	3	S	COK_2263	20371	21120	747	1	Hexuronate utilization operon transcriptional repressor ExuR	201	C	67	TCC	3	S	Synonymous SNP
OVINE	contig00038	1	21792	A	BOVINE	contig00251	1	20583	G	substitution	COI_0911	21580	22329	747	1	Hexuronate utilization operon transcriptional repressor ExuR	213	A	71	GTA	3	V	COK_2263	20371	21120	747	1	Hexuronate utilization operon transcriptional repressor ExuR	213	G	71	GTG	3	V	Synonymous SNP
OVINE	contig00038	1	21825	G	BOVINE	contig00251	1	20616	A	substitution	COI_0911	21580	22329	747	1	Hexuronate utilization operon transcriptional repressor ExuR	246	G	82	ACG	3	T	COK_2263	20371	21120	747	1	Hexuronate utilization operon transcriptional repressor ExuR	246	A	82	ACA	3	T	Synonymous SNP
OVINE	contig00038	1	21856	T	BOVINE	contig00251	1	20647	C	substitution	COI_0911	21580	22329	747	1	Hexuronate utilization operon transcriptional repressor ExuR	277	T	93	TTG	1	L	COK_2263	20371	21120	747	1	Hexuronate utilization operon transcriptional repressor ExuR	277	C	93	CTG	1	L	Synonymous SNP
OVINE	contig00038	1	21966	A	BOVINE	contig00251	1	20757	G	substitution	COI_0911	21580	22329	747	1	Hexuronate utilization operon transcriptional repressor ExuR	387	A	129	AGA	3	R	COK_2263	20371	21120	747	1	Hexuronate utilization operon transcriptional repressor ExuR	387	G	129	AGG	3	R	Synonymous SNP
OVINE	contig00038	1	22086	T	BOVINE	contig00251	1	20877	C	substitution	COI_0911	21580	22329	747	1	Hexuronate utilization operon transcriptional repressor ExuR	507	T	169	ACT	3	T	COK_2263	20371	21120	747	1	Hexuronate utilization operon transcriptional repressor ExuR	507	C	169	ACC	3	T	Synonymous SNP
OVINE	contig00038	1	22386	G	BOVINE	contig00251	1	21177	A	substitution	COI_0912	22348	23532	1182	1	Mannonate dehydratase	39	G	13	CCG	3	P	COK_2264	21139	22323	1182	1	Mannonate dehydratase	39	A	13	CCA	3	P	Synonymous SNP
OVINE	contig00038	1	22452	C	BOVINE	contig00251	1	21243	T	substitution	COI_0912	22348	23532	1182	1	Mannonate dehydratase	105	C	35	CCC	3	P	COK_2264	21139	22323	1182	1	Mannonate dehydratase	105	T	35	CCT	3	P	Synonymous SNP
OVINE	contig00038	1	22455	C	BOVINE	contig00251	1	21246	T	substitution	COI_0912	22348	23532	1182	1	Mannonate dehydratase	108	C	36	AAC	3	N	COK_2264	21139	22323	1182	1	Mannonate dehydratase	108	T	36	AAT	3	N	Synonymous SNP
OVINE	contig00038	1	22520	T	BOVINE	contig00251	1	21311	C	substitution	COI_0912	22348	23532	1182	1	Mannonate dehydratase	173	T	58	GTT	2	V	COK_2264	21139	22323	1182	1	Mannonate dehydratase	173	C	58	GCT	2	A	Nonsynonymous SNP
OVINE	contig00038	1	22563	A	BOVINE	contig00251	1	21354	G	substitution	COI_0912	22348	23532	1182	1	Mannonate dehydratase	216	A	72	AAA	3	K	COK_2264	21139	22323	1182	1	Mannonate dehydratase	216	G	72	AAG	3	K	Synonymous SNP
OVINE	contig00038	1	22572	A	BOVINE	contig00251	1	21363	C	substitution	COI_0912	22348	23532	1182	1	Mannonate dehydratase	225	A	75	ACA	3	T	COK_2264	21139	22323	1182	1	Mannonate dehydratase	225	C	75	ACC	3	T	Synonymous SNP
OVINE	contig00038	1	22632	T	BOVINE	contig00251	1	21423	C	substitution	COI_0912	22348	23532	1182	1	Mannonate dehydratase	285	T	95	TGT	3	C	COK_2264	21139	22323	1182	1	Mannonate dehydratase	285	C	95	TGC	3	C	Synonymous SNP
OVINE	contig00038	1	22635	G	BOVINE	contig00251	1	21426	C	substitution	COI_0912	22348	23532	1182	1	Mannonate dehydratase	288	G	96	GGG	3	G	COK_2264	21139	22323	1182	1	Mannonate dehydratase	288	C	96	GGC	3	G	Synonymous SNP
OVINE	contig00038	1	22669	C	BOVINE	contig00251	1	21460	T	substitution	COI_0912	22348	23532	1182	1	Mannonate dehydratase	322	C	108	CTA	1	L	COK_2264	21139	22323	1182	1	Mannonate dehydratase	322	T	108	TTA	1	L	Synonymous SNP
OVINE	contig00038	1	22725	A	BOVINE	contig00251	1	21516	G	substitution	COI_0912	22348	23532	1182	1	Mannonate dehydratase	378	A	126	TTA	3	L	COK_2264	21139	22323	1182	1	Mannonate dehydratase	378	G	126	TTG	3	L	Synonymous SNP
OVINE	contig00038	1	23490	A	BOVINE	contig00251	1	22281	T	substitution	COI_0912	22348	23532	1182	1	Mannonate dehydratase	1143	A	381	CGA	3	R	COK_2264	21139	22323	1182	1	Mannonate dehydratase	1143	T	381	CGT	3	R	Synonymous SNP
OVINE	contig00038	1	23508	G	BOVINE	contig00251	1	22299	T	substitution	COI_0912	22348	23532	1182	1	Mannonate dehydratase	1161	G	387	CTG	3	L	COK_2264	21139	22323	1182	1	Mannonate dehydratase	1161	T	387	CTT	3	L	Synonymous SNP
OVINE	contig00038	1	23852	G	BOVINE	contig00251	1	22643	A	substitution	COI_0913	23583	24452	867	1	Permease of the drug/metabolite transporter (DMT) superfamily	270	G	90	ACG	3	T	COK_2265	22374	23243	867	1	Permease of the drug/metabolite transporter (DMT) superfamily	270	A	90	ACA	3	T	Synonymous SNP
OVINE	contig00038	1	23867	A	BOVINE	contig00251	1	22658	G	substitution	COI_0913	23583	24452	867	1	Permease of the drug/metabolite transporter (DMT) superfamily	285	A	95	GGA	3	G	COK_2265	22374	23243	867	1	Permease of the drug/metabolite transporter (DMT) superfamily	285	G	95	GGG	3	G	Synonymous SNP
OVINE	contig00038	1	23876	A	BOVINE	contig00251	1	22667	G	substitution	COI_0913	23583	24452	867	1	Permease of the drug/metabolite transporter (DMT) superfamily	294	A	98	TTA	3	L	COK_2265	22374	23243	867	1	Permease of the drug/metabolite transporter (DMT) superfamily	294	G	98	TTG	3	L	Synonymous SNP
OVINE	contig00038	1	24396	T	BOVINE	contig00251	1	23187	C	substitution	COI_0913	23583	24452	867	1	Permease of the drug/metabolite transporter (DMT) superfamily	814	T	272	TTG	1	L	COK_2265	22374	23243	867	1	Permease of the drug/metabolite transporter (DMT) superfamily	814	C	272	CTG	1	L	Synonymous SNP
OVINE	contig00038	1	24856	G	BOVINE	contig00251	1	23647	C	substitution	COI_0914	24620	24934	312	1	FIGfam135315: Iojap-related protein	237	G	79	GTG	3	V	COK_2266	23411	23725	312	1	FIGfam135315: Iojap-related protein	237	C	79	GTC	3	V	Synonymous SNP
OVINE	contig00038	1	24862	C	BOVINE	contig00251	1	23653	T	substitution	COI_0914	24620	24934	312	1	FIGfam135315: Iojap-related protein	243	C	81	TTC	3	F	COK_2266	23411	23725	312	1	FIGfam135315: Iojap-related protein	243	T	81	TTT	3	F	Synonymous SNP
OVINE	contig00038	1	24865	A	BOVINE	contig00251	1	23656	G	substitution	COI_0914	24620	24934	312	1	FIGfam135315: Iojap-related protein	246	A	82	GGA	3	G	COK_2266	23411	23725	312	1	FIGfam135315: Iojap-related protein	246	G	82	GGG	3	G	Synonymous SNP
OVINE	contig00038	1	24871	G	BOVINE	contig00251	1	23662	A	substitution	COI_0914	24620	24934	312	1	FIGfam135315: Iojap-related protein	252	G	84	GCG	3	A	COK_2266	23411	23725	312	1	FIGfam135315: Iojap-related protein	252	A	84	GCA	3	A	Synonymous SNP
OVINE	contig00038	1	24874	C	BOVINE	contig00251	1	23665	G	substitution	COI_0914	24620	24934	312	1	FIGfam135315: Iojap-related protein	255	C	85	ATC	3	I	COK_2266	23411	23725	312	1	FIGfam135315: Iojap-related protein	255	G	85	ATG	3	M	Nonsynonymous SNP
OVINE	contig00038	1	24910	T	BOVINE	contig00251	1	23701	C	substitution	COI_0914	24620	24934	312	1	FIGfam135315: Iojap-related protein	291	T	97	TAT	3	Y	COK_2266	23411	23725	312	1	FIGfam135315: Iojap-related protein	291	C	97	TAC	3	Y	Synonymous SNP
OVINE	contig00038	1	24919	A	BOVINE	contig00251	1	23710	G	substitution	COI_0914	24620	24934	312	1	FIGfam135315: Iojap-related protein	300	A	100	GAA	3	E	COK_2266	23411	23725	312	1	FIGfam135315: Iojap-related protein	300	G	100	GAG	3	E	Synonymous SNP
OVINE	contig00038	1	24969	A	BOVINE	contig00251	1	23759	G	substitution	NA	NA	NA	NA	NA	NA	NA	NA	NA	TTA	NA	L	COK_2267	23757	24269	510	1	LSU m3Psi1915 methyltransferase RlmH	3	G	1	TTG	3	L	Synonymous SNP. Gene spanning SNP found in BOVINE contig00251 only
OVINE	contig00038	1	24970	T	BOVINE	contig00251	1	23760	C	substitution	NA	NA	NA	NA	NA	NA	NA	NA	NA	TAA	NA	*	COK_2267	23757	24269	510	1	LSU m3Psi1915 methyltransferase RlmH	4	C	2	CAA	1	Q	Nonsynonymous SNP. Gene spanning SNP found in BOVINE contig00251 only
OVINE	contig00038	1	24992	T	BOVINE	contig00251	1	23782	C	substitution	NA	NA	NA	NA	NA	NA	NA	NA	NA	CTG	NA	L	COK_2267	23757	24269	510	1	LSU m3Psi1915 methyltransferase RlmH	26	C	9	CCG	2	P	Nonsynonymous SNP. Gene spanning SNP found in BOVINE contig00251 only
OVINE	contig00038	1	25094	T	BOVINE	contig00251	1	23884	C	substitution	COI_0915	25012	25479	465	1	LSU m3Psi1915 methyltransferase RlmH	83	T	28	CTG	2	L	COK_2267	23757	24269	510	1	LSU m3Psi1915 methyltransferase RlmH	128	C	43	CCG	2	P	Nonsynonymous SNP
OVINE	contig00038	1	25614	G	BOVINE	contig00251	1	24404	A	substitution	COI_0916	25503	27452	1947	1	Penicillin-binding protein 2 (PBP-2)	112	G	38	GTG	1	V	COK_2268	24293	26242	1947	1	Penicillin-binding protein 2 (PBP-2)	112	A	38	ATG	1	M	Nonsynonymous SNP
OVINE	contig00038	1	25882	G	BOVINE	contig00251	1	24672	A	substitution	COI_0916	25503	27452	1947	1	Penicillin-binding protein 2 (PBP-2)	380	G	127	GGG	2	G	COK_2268	24293	26242	1947	1	Penicillin-binding protein 2 (PBP-2)	380	A	127	GAG	2	E	Nonsynonymous SNP
OVINE	contig00038	1	27297	C	BOVINE	contig00251	1	26087	T	substitution	COI_0916	25503	27452	1947	1	Penicillin-binding protein 2 (PBP-2)	1795	C	599	CTA	1	L	COK_2268	24293	26242	1947	1	Penicillin-binding protein 2 (PBP-2)	1795	T	599	TTA	1	L	Synonymous SNP
OVINE	contig00038	1	27323	C	BOVINE	contig00251	1	26113	T	substitution	COI_0916	25503	27452	1947	1	Penicillin-binding protein 2 (PBP-2)	1821	C	607	GGC	3	G	COK_2268	24293	26242	1947	1	Penicillin-binding protein 2 (PBP-2)	1821	T	607	GGT	3	G	Synonymous SNP
OVINE	contig00038	1	28158	T	BOVINE	contig00251	1	26948	C	substitution	COI_0917	27445	28572	1125	1	Rod shape-determining protein RodA	714	T	238	GGT	3	G	COK_2269	26235	27362	1125	1	Rod shape-determining protein RodA	714	C	238	GGC	3	G	Synonymous SNP
OVINE	contig00038	1	28752	A	BOVINE	contig00251	1	27542	G	substitution	COI_0918	28664	29323	657	1	Rare lipoprotein A precursor	89	A	30	AAA	2	K	COK_2270	27454	28113	657	1	Rare lipoprotein A precursor	89	G	30	AGA	2	R	Nonsynonymous SNP
OVINE	contig00038	1	28797	T	BOVINE	contig00251	1	27587	C	substitution	COI_0918	28664	29323	657	1	Rare lipoprotein A precursor	134	T	45	GTA	2	V	COK_2270	27454	28113	657	1	Rare lipoprotein A precursor	134	C	45	GCA	2	A	Nonsynonymous SNP
OVINE	contig00038	1	29002	T	BOVINE	contig00251	1	27792	C	substitution	COI_0918	28664	29323	657	1	Rare lipoprotein A precursor	339	T	113	ACT	3	T	COK_2270	27454	28113	657	1	Rare lipoprotein A precursor	339	C	113	ACC	3	T	Synonymous SNP
OVINE	contig00038	1	33295	T	BOVINE	contig00251	1	32085	C	substitution	COI_0923	32906	34012	1104	1	Putative periplasmic substrate-binding transport protein	390	T	130	GCT	3	A	COK_2275	31696	32802	1104	1	Putative periplasmic substrate-binding transport protein	390	C	130	GCC	3	A	Synonymous SNP
OVINE	contig00038	1	38883	G	BOVINE	contig00251	1	37673	A	substitution	COI_0929	39031	38078	951	-1	Methionyl-tRNA formyltransferase	149	C	50	CCG	2	P	COK_2281	37821	36868	951	-1	Methionyl-tRNA formyltransferase	149	T	50	CTG	2	L	Nonsynonymous SNP
OVINE	contig00038	1	39947	A	BOVINE	contig00251	1	38737	G	substitution	COI_0931	39761	41245	1482	1	Potassium uptake protein TrkH	187	A	63	AAG	1	K	COK_2283	38551	40035	1482	1	Potassium uptake protein TrkH	187	G	63	GAG	1	E	Nonsynonymous SNP
OVINE	contig00038	1	47016	T	BOVINE	contig00251	1	45806	C	substitution	COI_0937	47058	45049	2007	-1	High-affinity choline uptake protein BetT	43	A	15	ATA	1	I	COK_2289	45848	43839	2007	-1	High-affinity choline uptake protein BetT	43	G	15	GTA	1	V	Nonsynonymous SNP
OVINE	contig00038	1	10996	T	BOVINE	contig00251	1	11000	A	substitution	COI_0902	11898	10447	1449	-1	FOG: TPR repeat	903	A	301	GGA	3	G	COK_2254	11902	10451	1449	-1	FOG: TPR repeat	903	T	301	GGT	3	G	Synonymous SNP
OVINE	contig00038	1	11812	C	BOVINE	contig00251	1	11816	T	substitution	COI_0902	11898	10447	1449	-1	FOG: TPR repeat	87	G	29	ATG	3	M	COK_2254	11902	10451	1449	-1	FOG: TPR repeat	87	A	29	ATA	3	I	Nonsynonymous SNP
OVINE	contig00038	1	11881	T	BOVINE	contig00251	1	11885	G	substitution	COI_0902	11898	10447	1449	-1	FOG: TPR repeat	18	A	6	TCA	3	S	COK_2254	11902	10451	1449	-1	FOG: TPR repeat	18	C	6	TCC	3	S	Synonymous SNP
OVINE	contig00038	1	12215	G	BOVINE	contig00251	1	12219	A	substitution	COI_0903	12760	12122	636	-1	4-Hydroxy-2-oxoglutarate aldolase / 2-dehydro-3-deoxyphosphogluconate aldolase	546	C	182	GGC	3	G	COK_2255	12764	12126	636	-1	4-Hydroxy-2-oxoglutarate aldolase / 2-dehydro-3-deoxyphosphogluconate aldolase	546	T	182	GGT	3	G	Synonymous SNP
OVINE	contig00038	1	13127	C	BOVINE	contig00251	1	13131	A	substitution	COI_0904	13795	12848	945	-1	2-dehydro-3-deoxygluconate kinase	669	G	223	CAG	3	Q	COK_2256	13526	12852	672	-1	2-dehydro-3-deoxygluconate kinase	396	T	132	CAT	3	H	Nonsynonymous SNP
OVINE	contig00038	1	13144	T	BOVINE	contig00251	1	13148	C	substitution	COI_0904	13795	12848	945	-1	2-dehydro-3-deoxygluconate kinase	652	A	218	ACT	1	T	COK_2256	13526	12852	672	-1	2-dehydro-3-deoxygluconate kinase	379	G	127	GCT	1	A	Nonsynonymous SNP
OVINE	contig00038	1	13145	G	BOVINE	contig00251	1	13149	C	substitution	COI_0904	13795	12848	945	-1	2-dehydro-3-deoxygluconate kinase	651	C	217	CTC	3	L	COK_2256	13526	12852	672	-1	2-dehydro-3-deoxygluconate kinase	378	G	126	CTG	3	L	Synonymous SNP
OVINE	contig00038	1	13174	C	BOVINE	contig00251	1	13178	T	substitution	COI_0904	13795	12848	945	-1	2-dehydro-3-deoxygluconate kinase	622	G	208	GTG	1	V	COK_2256	13526	12852	672	-1	2-dehydro-3-deoxygluconate kinase	349	A	117	ATG	1	M	Nonsynonymous SNP
OVINE	contig00038	1	13514	T	BOVINE	contig00251	1	13518	C	substitution	COI_0904	13795	12848	945	-1	2-dehydro-3-deoxygluconate kinase	282	A	94	AAA	3	K	COK_2256	13526	12852	672	-1	2-dehydro-3-deoxygluconate kinase	9	G	3	AAG	3	K	Synonymous SNP
OVINE	contig00038	1	13552	A	BOVINE	contig00251	1	13556	G	substitution	COI_0904	13795	12848	945	-1	2-dehydro-3-deoxygluconate kinase	244	T	82	TAC	1	Y	NA	NA	NA	NA	NA	NA	NA	NA	NA	CAC	NA	H	Nonsynonymous SNP. Gene spanning SNP found in OVINE contig00038 only
OVINE	contig00038	1	13555	C	BOVINE	contig00251	1	13559	T	substitution	COI_0904	13795	12848	945	-1	2-dehydro-3-deoxygluconate kinase	241	G	81	GAG	1	E	NA	NA	NA	NA	NA	NA	NA	NA	NA	AAG	NA	K	Nonsynonymous SNP. Gene spanning SNP found in OVINE contig00038 only
OVINE	contig00038	1	13901	A	BOVINE	contig00251	1	13867	G	substitution	COI_0905	15208	13805	1401	-1	Uronate isomerase	1308	T	436	GGT	3	G	COK_2258	15174	13771	1401	-1	Uronate isomerase	1308	C	436	GGC	3	G	Synonymous SNP
OVINE	contig00038	1	13949	A	BOVINE	contig00251	1	13915	G	substitution	COI_0905	15208	13805	1401	-1	Uronate isomerase	1260	T	420	TAT	3	Y	COK_2258	15174	13771	1401	-1	Uronate isomerase	1260	C	420	TAC	3	Y	Synonymous SNP
OVINE	contig00038	1	13961	G	BOVINE	contig00251	1	13927	A	substitution	COI_0905	15208	13805	1401	-1	Uronate isomerase	1248	C	416	AGC	3	S	COK_2258	15174	13771	1401	-1	Uronate isomerase	1248	T	416	AGT	3	S	Synonymous SNP
OVINE	contig00038	1	13976	C	BOVINE	contig00251	1	13942	T	substitution	COI_0905	15208	13805	1401	-1	Uronate isomerase	1233	G	411	CTG	3	L	COK_2258	15174	13771	1401	-1	Uronate isomerase	1233	A	411	CTA	3	L	Synonymous SNP
OVINE	contig00038	1	13997	G	BOVINE	contig00251	1	13963	A	substitution	COI_0905	15208	13805	1401	-1	Uronate isomerase	1212	C	404	CTC	3	L	COK_2258	15174	13771	1401	-1	Uronate isomerase	1212	T	404	CTT	3	L	Synonymous SNP
OVINE	contig00038	1	14003	G	BOVINE	contig00251	1	13969	A	substitution	COI_0905	15208	13805	1401	-1	Uronate isomerase	1206	C	402	GGC	3	G	COK_2258	15174	13771	1401	-1	Uronate isomerase	1206	T	402	GGT	3	G	Synonymous SNP
OVINE	contig00038	1	14042	G	BOVINE	contig00251	1	14008	A	substitution	COI_0905	15208	13805	1401	-1	Uronate isomerase	1167	C	389	GAC	3	D	COK_2258	15174	13771	1401	-1	Uronate isomerase	1167	T	389	GAT	3	D	Synonymous SNP
OVINE	contig00038	1	14075	A	BOVINE	contig00251	1	14041	C	substitution	COI_0905	15208	13805	1401	-1	Uronate isomerase	1134	T	378	TTT	3	F	COK_2258	15174	13771	1401	-1	Uronate isomerase	1134	G	378	TTG	3	L	Nonsynonymous SNP
OVINE	contig00038	1	14090	C	BOVINE	contig00251	1	14056	A	substitution	COI_0905	15208	13805	1401	-1	Uronate isomerase	1119	G	373	GCG	3	A	COK_2258	15174	13771	1401	-1	Uronate isomerase	1119	T	373	GCT	3	A	Synonymous SNP
OVINE	contig00038	1	14099	A	BOVINE	contig00251	1	14065	G	substitution	COI_0905	15208	13805	1401	-1	Uronate isomerase	1110	T	370	GGT	3	G	COK_2258	15174	13771	1401	-1	Uronate isomerase	1110	C	370	GGC	3	G	Synonymous SNP
OVINE	contig00038	1	14126	G	BOVINE	contig00251	1	14092	A	substitution	COI_0905	15208	13805	1401	-1	Uronate isomerase	1083	C	361	GGC	3	G	COK_2258	15174	13771	1401	-1	Uronate isomerase	1083	T	361	GGT	3	G	Synonymous SNP
OVINE	contig00038	1	14147	T	BOVINE	contig00251	1	14113	C	substitution	COI_0905	15208	13805	1401	-1	Uronate isomerase	1062	A	354	CCA	3	P	COK_2258	15174	13771	1401	-1	Uronate isomerase	1062	G	354	CCG	3	P	Synonymous SNP
OVINE	contig00038	1	14150	G	BOVINE	contig00251	1	14116	A	substitution	COI_0905	15208	13805	1401	-1	Uronate isomerase	1059	C	353	AAC	3	N	COK_2258	15174	13771	1401	-1	Uronate isomerase	1059	T	353	AAT	3	N	Synonymous SNP
OVINE	contig00038	1	14219	C	BOVINE	contig00251	1	14185	T	substitution	COI_0905	15208	13805	1401	-1	Uronate isomerase	990	G	330	CCG	3	P	COK_2258	15174	13771	1401	-1	Uronate isomerase	990	A	330	CCA	3	P	Synonymous SNP
OVINE	contig00038	1	14403	A	BOVINE	contig00251	1	14369	G	substitution	COI_0905	15208	13805	1401	-1	Uronate isomerase	806	T	269	GTA	2	V	COK_2258	15174	13771	1401	-1	Uronate isomerase	806	C	269	GCA	2	A	Nonsynonymous SNP
OVINE	contig00038	1	14467	A	BOVINE	contig00251	1	14433	C	substitution	COI_0905	15208	13805	1401	-1	Uronate isomerase	742	T	248	TCT	1	S	COK_2258	15174	13771	1401	-1	Uronate isomerase	742	G	248	GCT	1	A	Nonsynonymous SNP
OVINE	contig00038	1	14477	C	BOVINE	contig00251	1	14443	T	substitution	COI_0905	15208	13805	1401	-1	Uronate isomerase	732	G	244	GTG	3	V	COK_2258	15174	13771	1401	-1	Uronate isomerase	732	A	244	GTA	3	V	Synonymous SNP
OVINE	contig00038	1	14486	G	BOVINE	contig00251	1	14452	A	substitution	COI_0905	15208	13805	1401	-1	Uronate isomerase	723	C	241	ATC	3	I	COK_2258	15174	13771	1401	-1	Uronate isomerase	723	T	241	ATT	3	I	Synonymous SNP
OVINE	contig00038	1	14501	T	BOVINE	contig00251	1	14467	G	substitution	COI_0905	15208	13805	1401	-1	Uronate isomerase	708	A	236	TCA	3	S	COK_2258	15174	13771	1401	-1	Uronate isomerase	708	C	236	TCC	3	S	Synonymous SNP
OVINE	contig00038	1	14510	T	BOVINE	contig00251	1	14476	C	substitution	COI_0905	15208	13805	1401	-1	Uronate isomerase	699	A	233	GGA	3	G	COK_2258	15174	13771	1401	-1	Uronate isomerase	699	G	233	GGG	3	G	Synonymous SNP
OVINE	contig00038	1	14542	A	BOVINE	contig00251	1	14508	G	substitution	COI_0905	15208	13805	1401	-1	Uronate isomerase	667	T	223	TTA	1	L	COK_2258	15174	13771	1401	-1	Uronate isomerase	667	C	223	CTA	1	L	Synonymous SNP
OVINE	contig00038	1	14549	C	BOVINE	contig00251	1	14515	T	substitution	COI_0905	15208	13805	1401	-1	Uronate isomerase	660	G	220	CAG	3	Q	COK_2258	15174	13771	1401	-1	Uronate isomerase	660	A	220	CAA	3	Q	Synonymous SNP
OVINE	contig00038	1	14567	A	BOVINE	contig00251	1	14533	G	substitution	COI_0905	15208	13805	1401	-1	Uronate isomerase	642	T	214	ACT	3	T	COK_2258	15174	13771	1401	-1	Uronate isomerase	642	C	214	AGC	3	S	Nonsynonymous SNP
OVINE	contig00038	1	14576	G	BOVINE	contig00251	1	14542	T	substitution	COI_0905	15208	13805	1401	-1	Uronate isomerase	633	C	211	GAC	3	D	COK_2258	15174	13771	1401	-1	Uronate isomerase	633	A	211	GAA	3	E	Nonsynonymous SNP
OVINE	contig00038	1	14585	A	BOVINE	contig00251	1	14551	C	substitution	COI_0905	15208	13805	1401	-1	Uronate isomerase	624	T	208	GCT	3	A	COK_2258	15174	13771	1401	-1	Uronate isomerase	624	G	208	GCG	3	A	Synonymous SNP
OVINE	contig00038	1	14588	G	BOVINE	contig00251	1	14554	A	substitution	COI_0905	15208	13805	1401	-1	Uronate isomerase	621	C	207	GTC	3	V	COK_2258	15174	13771	1401	-1	Uronate isomerase	621	T	207	GTT	3	V	Synonymous SNP
OVINE	contig00038	1	14591	T	BOVINE	contig00251	1	14557	G	substitution	COI_0905	15208	13805	1401	-1	Uronate isomerase	618	A	206	AAA	3	K	COK_2258	15174	13771	1401	-1	Uronate isomerase	618	C	206	AAC	3	N	Nonsynonymous SNP
OVINE	contig00038	1	14597	A	BOVINE	contig00251	1	14563	G	substitution	COI_0905	15208	13805	1401	-1	Uronate isomerase	612	T	204	CTT	3	L	COK_2258	15174	13771	1401	-1	Uronate isomerase	612	C	204	CTC	3	L	Synonymous SNP
OVINE	contig00038	1	14600	T	BOVINE	contig00251	1	14566	C	substitution	COI_0905	15208	13805	1401	-1	Uronate isomerase	609	A	203	CAA	3	Q	COK_2258	15174	13771	1401	-1	Uronate isomerase	609	G	203	CAG	3	Q	Synonymous SNP
OVINE	contig00038	1	14603	T	BOVINE	contig00251	1	14569	C	substitution	COI_0905	15208	13805	1401	-1	Uronate isomerase	606	A	202	GAA	3	E	COK_2258	15174	13771	1401	-1	Uronate isomerase	606	G	202	GAG	3	E	Synonymous SNP
OVINE	contig00038	1	14621	T	BOVINE	contig00251	1	14587	C	substitution	COI_0905	15208	13805	1401	-1	Uronate isomerase	588	A	196	CTA	3	L	COK_2258	15174	13771	1401	-1	Uronate isomerase	588	G	196	CTG	3	L	Synonymous SNP
OVINE	contig00038	1	14630	C	BOVINE	contig00251	1	14596	T	substitution	COI_0905	15208	13805	1401	-1	Uronate isomerase	579	G	193	GAG	3	E	COK_2258	15174	13771	1401	-1	Uronate isomerase	579	A	193	GAA	3	E	Synonymous SNP
OVINE	contig00038	1	14672	T	BOVINE	contig00251	1	14638	C	substitution	COI_0905	15208	13805	1401	-1	Uronate isomerase	537	A	179	GAA	3	E	COK_2258	15174	13771	1401	-1	Uronate isomerase	537	G	179	GAG	3	E	Synonymous SNP
OVINE	contig00038	1	14678	A	BOVINE	contig00251	1	14644	G	substitution	COI_0905	15208	13805	1401	-1	Uronate isomerase	531	T	177	GAT	3	D	COK_2258	15174	13771	1401	-1	Uronate isomerase	531	C	177	GAC	3	D	Synonymous SNP
OVINE	contig00038	1	14684	T	BOVINE	contig00251	1	14650	G	substitution	COI_0905	15208	13805	1401	-1	Uronate isomerase	525	A	175	ACA	3	T	COK_2258	15174	13771	1401	-1	Uronate isomerase	525	C	175	ACC	3	T	Synonymous SNP
OVINE	contig00038	1	14711	A	BOVINE	contig00251	1	14677	G	substitution	COI_0905	15208	13805	1401	-1	Uronate isomerase	498	T	166	CAT	3	H	COK_2258	15174	13771	1401	-1	Uronate isomerase	498	C	166	TAC	3	Y	Nonsynonymous SNP
OVINE	contig00038	1	14713	G	BOVINE	contig00251	1	14679	A	substitution	COI_0905	15208	13805	1401	-1	Uronate isomerase	496	C	166	CAT	1	H	COK_2258	15174	13771	1401	-1	Uronate isomerase	496	T	166	TAC	1	Y	Nonsynonymous SNP
OVINE	contig00038	1	14717	T	BOVINE	contig00251	1	14683	C	substitution	COI_0905	15208	13805	1401	-1	Uronate isomerase	492	A	164	TTA	3	L	COK_2258	15174	13771	1401	-1	Uronate isomerase	492	G	164	TTG	3	L	Synonymous SNP
OVINE	contig00038	1	14720	C	BOVINE	contig00251	1	14686	A	substitution	COI_0905	15208	13805	1401	-1	Uronate isomerase	489	G	163	TCG	3	S	COK_2258	15174	13771	1401	-1	Uronate isomerase	489	T	163	TCT	3	S	Synonymous SNP
OVINE	contig00038	1	14732	A	BOVINE	contig00251	1	14698	G	substitution	COI_0905	15208	13805	1401	-1	Uronate isomerase	477	T	159	GAT	3	D	COK_2258	15174	13771	1401	-1	Uronate isomerase	477	C	159	GAC	3	D	Synonymous SNP
OVINE	contig00038	1	14738	G	BOVINE	contig00251	1	14704	A	substitution	COI_0905	15208	13805	1401	-1	Uronate isomerase	471	C	157	ACC	3	T	COK_2258	15174	13771	1401	-1	Uronate isomerase	471	T	157	ACT	3	T	Synonymous SNP
OVINE	contig00038	1	14744	A	BOVINE	contig00251	1	14710	T	substitution	COI_0905	15208	13805	1401	-1	Uronate isomerase	465	T	155	GGT	3	G	COK_2258	15174	13771	1401	-1	Uronate isomerase	465	A	155	GGA	3	G	Synonymous SNP
OVINE	contig00038	1	14792	C	BOVINE	contig00251	1	14758	T	substitution	COI_0905	15208	13805	1401	-1	Uronate isomerase	417	G	139	GAG	3	E	COK_2258	15174	13771	1401	-1	Uronate isomerase	417	A	139	GAA	3	E	Synonymous SNP
OVINE	contig00038	1	14840	T	BOVINE	contig00251	1	14806	A	substitution	COI_0905	15208	13805	1401	-1	Uronate isomerase	369	A	123	ACA	3	T	COK_2258	15174	13771	1401	-1	Uronate isomerase	369	T	123	ACT	3	T	Synonymous SNP
OVINE	contig00038	1	14855	T	BOVINE	contig00251	1	14821	C	substitution	COI_0905	15208	13805	1401	-1	Uronate isomerase	354	A	118	TTA	3	L	COK_2258	15174	13771	1401	-1	Uronate isomerase	354	G	118	CTG	3	L	Synonymous SNP
OVINE	contig00038	1	14857	A	BOVINE	contig00251	1	14823	G	substitution	COI_0905	15208	13805	1401	-1	Uronate isomerase	352	T	118	TTA	1	L	COK_2258	15174	13771	1401	-1	Uronate isomerase	352	C	118	CTG	1	L	Synonymous SNP
OVINE	contig00038	1	14863	T	BOVINE	contig00251	1	14829	C	substitution	COI_0905	15208	13805	1401	-1	Uronate isomerase	346	A	116	AAC	1	N	COK_2258	15174	13771	1401	-1	Uronate isomerase	346	G	116	GAC	1	D	Nonsynonymous SNP
OVINE	contig00038	1	14864	G	BOVINE	contig00251	1	14830	A	substitution	COI_0905	15208	13805	1401	-1	Uronate isomerase	345	C	115	ACC	3	T	COK_2258	15174	13771	1401	-1	Uronate isomerase	345	T	115	ACT	3	T	Synonymous SNP
OVINE	contig00038	1	14879	G	BOVINE	contig00251	1	14845	A	substitution	COI_0905	15208	13805	1401	-1	Uronate isomerase	330	C	110	CGC	3	R	COK_2258	15174	13771	1401	-1	Uronate isomerase	330	T	110	CGT	3	R	Synonymous SNP
OVINE	contig00038	1	14891	C	BOVINE	contig00251	1	14857	T	substitution	COI_0905	15208	13805	1401	-1	Uronate isomerase	318	G	106	TTG	3	L	COK_2258	15174	13771	1401	-1	Uronate isomerase	318	A	106	TTA	3	L	Synonymous SNP
OVINE	contig00038	1	14954	A	BOVINE	contig00251	1	14920	G	substitution	COI_0905	15208	13805	1401	-1	Uronate isomerase	255	T	85	TAT	3	Y	COK_2258	15174	13771	1401	-1	Uronate isomerase	255	C	85	TAC	3	Y	Synonymous SNP
OVINE	contig00038	1	14960	G	BOVINE	contig00251	1	14926	A	substitution	COI_0905	15208	13805	1401	-1	Uronate isomerase	249	C	83	AGC	3	S	COK_2258	15174	13771	1401	-1	Uronate isomerase	249	T	83	AGT	3	S	Synonymous SNP
OVINE	contig00038	1	14972	G	BOVINE	contig00251	1	14938	A	substitution	COI_0905	15208	13805	1401	-1	Uronate isomerase	237	C	79	GCC	3	A	COK_2258	15174	13771	1401	-1	Uronate isomerase	237	T	79	GCT	3	A	Synonymous SNP
OVINE	contig00038	1	14981	C	BOVINE	contig00251	1	14947	T	substitution	COI_0905	15208	13805	1401	-1	Uronate isomerase	228	G	76	ACG	3	T	COK_2258	15174	13771	1401	-1	Uronate isomerase	228	A	76	ACA	3	T	Synonymous SNP
OVINE	contig00038	1	14987	C	BOVINE	contig00251	1	14953	T	substitution	COI_0905	15208	13805	1401	-1	Uronate isomerase	222	G	74	TTG	3	L	COK_2258	15174	13771	1401	-1	Uronate isomerase	222	A	74	TTA	3	L	Synonymous SNP
OVINE	contig00038	1	14993	T	BOVINE	contig00251	1	14959	C	substitution	COI_0905	15208	13805	1401	-1	Uronate isomerase	216	A	72	GAA	3	E	COK_2258	15174	13771	1401	-1	Uronate isomerase	216	G	72	GAG	3	E	Synonymous SNP
OVINE	contig00038	1	15017	C	BOVINE	contig00251	1	14983	T	substitution	COI_0905	15208	13805	1401	-1	Uronate isomerase	192	G	64	GCG	3	A	COK_2258	15174	13771	1401	-1	Uronate isomerase	192	A	64	GCA	3	A	Synonymous SNP
OVINE	contig00038	1	15137	A	BOVINE	contig00251	1	15103	G	substitution	COI_0905	15208	13805	1401	-1	Uronate isomerase	72	T	24	GCT	3	A	COK_2258	15174	13771	1401	-1	Uronate isomerase	72	C	24	GCC	3	A	Synonymous SNP
OVINE	contig00039	1	4545	A	BOVINE	contig00044	-1	27710	C	substitution	COI_0951	4666	3416	1248	-1	Diaminopimelate decarboxylase	122	T	41	TTG	2	L	COK_1432	27589	28839	1248	1	Diaminopimelate decarboxylase	122	G	41	TGG	2	W	Nonsynonymous SNP
OVINE	contig00039	1	6622	G	BOVINE	contig00044	-1	25633	A	substitution	COI_0953	7228	6563	663	-1	possible DNA transformation protein	607	C	203	CAA	1	Q	NA	NA	NA	NA	NA	NA	NA	NA	NA	AAA	NA	K	Nonsynonymous SNP. Gene spanning SNP found in OVINE contig00039 only
OVINE	contig00039	1	18037	A	BOVINE	contig00044	-1	14218	G	substitution	COI_0970	17555	18649	1092	1	Sugar diacid utilization regulator SdaR	483	A	161	CCA	3	P	COK_1413	14700	13606	1092	-1	Sugar diacid utilization regulator SdaR	483	G	161	CCG	3	P	Synonymous SNP
OVINE	contig00039	1	18040	T	BOVINE	contig00044	-1	14215	G	substitution	COI_0970	17555	18649	1092	1	Sugar diacid utilization regulator SdaR	486	T	162	CTT	3	L	COK_1413	14700	13606	1092	-1	Sugar diacid utilization regulator SdaR	486	G	162	CTG	3	L	Synonymous SNP
OVINE	contig00039	1	18046	A	BOVINE	contig00044	-1	14209	G	substitution	COI_0970	17555	18649	1092	1	Sugar diacid utilization regulator SdaR	492	A	164	GTA	3	V	COK_1413	14700	13606	1092	-1	Sugar diacid utilization regulator SdaR	492	G	164	GTG	3	V	Synonymous SNP
OVINE	contig00039	1	18065	C	BOVINE	contig00044	-1	14190	G	substitution	COI_0970	17555	18649	1092	1	Sugar diacid utilization regulator SdaR	511	C	171	CGA	1	R	COK_1413	14700	13606	1092	-1	Sugar diacid utilization regulator SdaR	511	G	171	GGC	1	G	Nonsynonymous SNP
OVINE	contig00039	1	18067	A	BOVINE	contig00044	-1	14188	C	substitution	COI_0970	17555	18649	1092	1	Sugar diacid utilization regulator SdaR	513	A	171	CGA	3	R	COK_1413	14700	13606	1092	-1	Sugar diacid utilization regulator SdaR	513	C	171	GGC	3	G	Nonsynonymous SNP
OVINE	contig00039	1	18089	T	BOVINE	contig00044	-1	14166	C	substitution	COI_0970	17555	18649	1092	1	Sugar diacid utilization regulator SdaR	535	T	179	TGC	1	C	COK_1413	14700	13606	1092	-1	Sugar diacid utilization regulator SdaR	535	C	179	CGC	1	R	Nonsynonymous SNP
OVINE	contig00039	1	18112	C	BOVINE	contig00044	-1	14143	T	substitution	COI_0970	17555	18649	1092	1	Sugar diacid utilization regulator SdaR	558	C	186	CAC	3	H	COK_1413	14700	13606	1092	-1	Sugar diacid utilization regulator SdaR	558	T	186	CAT	3	H	Synonymous SNP
OVINE	contig00039	1	18113	C	BOVINE	contig00044	-1	14142	T	substitution	COI_0970	17555	18649	1092	1	Sugar diacid utilization regulator SdaR	559	C	187	CAT	1	H	COK_1413	14700	13606	1092	-1	Sugar diacid utilization regulator SdaR	559	T	187	TAT	1	Y	Nonsynonymous SNP
OVINE	contig00039	1	18121	A	BOVINE	contig00044	-1	14134	G	substitution	COI_0970	17555	18649	1092	1	Sugar diacid utilization regulator SdaR	567	A	189	CCA	3	P	COK_1413	14700	13606	1092	-1	Sugar diacid utilization regulator SdaR	567	G	189	CCG	3	P	Synonymous SNP
OVINE	contig00039	1	18169	C	BOVINE	contig00044	-1	14086	T	substitution	COI_0970	17555	18649	1092	1	Sugar diacid utilization regulator SdaR	615	C	205	AAC	3	N	COK_1413	14700	13606	1092	-1	Sugar diacid utilization regulator SdaR	615	T	205	AAT	3	N	Synonymous SNP
OVINE	contig00039	1	18188	G	BOVINE	contig00044	-1	14067	T	substitution	COI_0970	17555	18649	1092	1	Sugar diacid utilization regulator SdaR	634	G	212	GCA	1	A	COK_1413	14700	13606	1092	-1	Sugar diacid utilization regulator SdaR	634	T	212	TCG	1	S	Nonsynonymous SNP
OVINE	contig00039	1	18190	A	BOVINE	contig00044	-1	14065	G	substitution	COI_0970	17555	18649	1092	1	Sugar diacid utilization regulator SdaR	636	A	212	GCA	3	A	COK_1413	14700	13606	1092	-1	Sugar diacid utilization regulator SdaR	636	G	212	TCG	3	S	Nonsynonymous SNP
OVINE	contig00039	1	18205	C	BOVINE	contig00044	-1	14050	A	substitution	COI_0970	17555	18649	1092	1	Sugar diacid utilization regulator SdaR	651	C	217	GCC	3	A	COK_1413	14700	13606	1092	-1	Sugar diacid utilization regulator SdaR	651	A	217	GCA	3	A	Synonymous SNP
OVINE	contig00039	1	18230	G	BOVINE	contig00044	-1	14025	A	substitution	COI_0970	17555	18649	1092	1	Sugar diacid utilization regulator SdaR	676	G	226	GTT	1	V	COK_1413	14700	13606	1092	-1	Sugar diacid utilization regulator SdaR	676	A	226	ATT	1	I	Nonsynonymous SNP
OVINE	contig00039	1	18235	G	BOVINE	contig00044	-1	14020	C	substitution	COI_0970	17555	18649	1092	1	Sugar diacid utilization regulator SdaR	681	G	227	TCG	3	S	COK_1413	14700	13606	1092	-1	Sugar diacid utilization regulator SdaR	681	C	227	TCC	3	S	Synonymous SNP
OVINE	contig00039	1	18289	T	BOVINE	contig00044	-1	13966	C	substitution	COI_0970	17555	18649	1092	1	Sugar diacid utilization regulator SdaR	735	T	245	TCT	3	S	COK_1413	14700	13606	1092	-1	Sugar diacid utilization regulator SdaR	735	C	245	TCC	3	S	Synonymous SNP
OVINE	contig00039	1	18361	G	BOVINE	contig00044	-1	13894	A	substitution	COI_0970	17555	18649	1092	1	Sugar diacid utilization regulator SdaR	807	G	269	GAG	3	E	COK_1413	14700	13606	1092	-1	Sugar diacid utilization regulator SdaR	807	A	269	GAA	3	E	Synonymous SNP
OVINE	contig00039	1	18382	T	BOVINE	contig00044	-1	13873	C	substitution	COI_0970	17555	18649	1092	1	Sugar diacid utilization regulator SdaR	828	T	276	CTT	3	L	COK_1413	14700	13606	1092	-1	Sugar diacid utilization regulator SdaR	828	C	276	CTC	3	L	Synonymous SNP
OVINE	contig00039	1	18389	G	BOVINE	contig00044	-1	13866	A	substitution	COI_0970	17555	18649	1092	1	Sugar diacid utilization regulator SdaR	835	G	279	GGT	1	G	COK_1413	14700	13606	1092	-1	Sugar diacid utilization regulator SdaR	835	A	279	AGT	1	S	Nonsynonymous SNP
OVINE	contig00039	1	18437	A	BOVINE	contig00044	-1	13818	G	substitution	COI_0970	17555	18649	1092	1	Sugar diacid utilization regulator SdaR	883	A	295	ACC	1	T	COK_1413	14700	13606	1092	-1	Sugar diacid utilization regulator SdaR	883	G	295	GCT	1	A	Nonsynonymous SNP
OVINE	contig00039	1	18439	C	BOVINE	contig00044	-1	13816	T	substitution	COI_0970	17555	18649	1092	1	Sugar diacid utilization regulator SdaR	885	C	295	ACC	3	T	COK_1413	14700	13606	1092	-1	Sugar diacid utilization regulator SdaR	885	T	295	GCT	3	A	Nonsynonymous SNP
OVINE	contig00039	1	18454	C	BOVINE	contig00044	-1	13801	T	substitution	COI_0970	17555	18649	1092	1	Sugar diacid utilization regulator SdaR	900	C	300	GAC	3	D	COK_1413	14700	13606	1092	-1	Sugar diacid utilization regulator SdaR	900	T	300	GAT	3	D	Synonymous SNP
OVINE	contig00039	1	18469	G	BOVINE	contig00044	-1	13786	A	substitution	COI_0970	17555	18649	1092	1	Sugar diacid utilization regulator SdaR	915	G	305	TTG	3	L	COK_1413	14700	13606	1092	-1	Sugar diacid utilization regulator SdaR	915	A	305	TTA	3	L	Synonymous SNP
OVINE	contig00039	1	18535	C	BOVINE	contig00044	-1	13720	T	substitution	COI_0970	17555	18649	1092	1	Sugar diacid utilization regulator SdaR	981	C	327	TTC	3	F	COK_1413	14700	13606	1092	-1	Sugar diacid utilization regulator SdaR	981	T	327	TTT	3	F	Synonymous SNP
OVINE	contig00039	1	18574	C	BOVINE	contig00044	-1	13681	T	substitution	COI_0970	17555	18649	1092	1	Sugar diacid utilization regulator SdaR	1020	C	340	ATC	3	I	COK_1413	14700	13606	1092	-1	Sugar diacid utilization regulator SdaR	1020	T	340	ATT	3	I	Synonymous SNP
OVINE	contig00039	1	18586	C	BOVINE	contig00044	-1	13669	T	substitution	COI_0970	17555	18649	1092	1	Sugar diacid utilization regulator SdaR	1032	C	344	ACC	3	T	COK_1413	14700	13606	1092	-1	Sugar diacid utilization regulator SdaR	1032	T	344	ACT	3	T	Synonymous SNP
OVINE	contig00039	1	18589	C	BOVINE	contig00044	-1	13666	T	substitution	COI_0970	17555	18649	1092	1	Sugar diacid utilization regulator SdaR	1035	C	345	GGC	3	G	COK_1413	14700	13606	1092	-1	Sugar diacid utilization regulator SdaR	1035	T	345	GGT	3	G	Synonymous SNP
OVINE	contig00039	1	18623	T	BOVINE	contig00044	-1	13632	C	substitution	COI_0970	17555	18649	1092	1	Sugar diacid utilization regulator SdaR	1069	T	357	TTG	1	L	COK_1413	14700	13606	1092	-1	Sugar diacid utilization regulator SdaR	1069	C	357	CTG	1	L	Synonymous SNP
OVINE	contig00039	1	18646	T	BOVINE	contig00044	-1	13609	G	substitution	COI_0970	17555	18649	1092	1	Sugar diacid utilization regulator SdaR	1092	T	364	TCT	3	S	COK_1413	14700	13606	1092	-1	Sugar diacid utilization regulator SdaR	1092	G	364	TCG	3	S	Synonymous SNP
OVINE	contig00039	1	18796	C	BOVINE	contig00044	-1	13459	T	substitution	COI_0971	18771	20150	1377	1	D-glycerate transporter (predicted)	26	C	9	ACC	2	T	NA	NA	NA	NA	NA	NA	NA	NA	NA	AAC	NA	N	Nonsynonymous SNP. Gene spanning SNP found in OVINE contig00039 only
OVINE	contig00039	1	18809	C	BOVINE	contig00044	-1	13446	T	substitution	COI_0971	18771	20150	1377	1	D-glycerate transporter (predicted)	39	C	13	GCC	3	A	NA	NA	NA	NA	NA	NA	NA	NA	NA	GCA	NA	A	Synonymous SNP. Gene spanning SNP found in OVINE contig00039 only
OVINE	contig00039	1	18818	T	BOVINE	contig00044	-1	13437	A	substitution	COI_0971	18771	20150	1377	1	D-glycerate transporter (predicted)	48	T	16	ATT	3	I	NA	NA	NA	NA	NA	NA	NA	NA	NA	ATT	NA	I	Synonymous SNP. Gene spanning SNP found in OVINE contig00039 only
OVINE	contig00039	1	18911	G	BOVINE	contig00044	-1	13344	T	substitution	COI_0971	18771	20150	1377	1	D-glycerate transporter (predicted)	141	G	47	CTG	3	L	COK_1412	13436	12105	1329	-1	D-glycerate transporter (predicted)	93	T	31	CTT	3	L	Synonymous SNP
OVINE	contig00039	1	18914	G	BOVINE	contig00044	-1	13341	C	substitution	COI_0971	18771	20150	1377	1	D-glycerate transporter (predicted)	144	G	48	GCG	3	A	COK_1412	13436	12105	1329	-1	D-glycerate transporter (predicted)	96	C	32	GCC	3	A	Synonymous SNP
OVINE	contig00039	1	18923	G	BOVINE	contig00044	-1	13332	A	substitution	COI_0971	18771	20150	1377	1	D-glycerate transporter (predicted)	153	G	51	CCG	3	P	COK_1412	13436	12105	1329	-1	D-glycerate transporter (predicted)	105	A	35	CCA	3	P	Synonymous SNP
OVINE	contig00039	1	18924	T	BOVINE	contig00044	-1	13331	A	substitution	COI_0971	18771	20150	1377	1	D-glycerate transporter (predicted)	154	T	52	TCT	1	S	COK_1412	13436	12105	1329	-1	D-glycerate transporter (predicted)	106	A	36	ACT	1	T	Nonsynonymous SNP
OVINE	contig00039	1	18962	C	BOVINE	contig00044	-1	13293	T	substitution	COI_0971	18771	20150	1377	1	D-glycerate transporter (predicted)	192	C	64	AGC	3	S	COK_1412	13436	12105	1329	-1	D-glycerate transporter (predicted)	144	T	48	AGT	3	S	Synonymous SNP
OVINE	contig00039	1	18974	A	BOVINE	contig00044	-1	13281	G	substitution	COI_0971	18771	20150	1377	1	D-glycerate transporter (predicted)	204	A	68	GTA	3	V	COK_1412	13436	12105	1329	-1	D-glycerate transporter (predicted)	156	G	52	GTG	3	V	Synonymous SNP
OVINE	contig00039	1	19079	A	BOVINE	contig00044	-1	13176	G	substitution	COI_0971	18771	20150	1377	1	D-glycerate transporter (predicted)	309	A	103	CTA	3	L	COK_1412	13436	12105	1329	-1	D-glycerate transporter (predicted)	261	G	87	CTG	3	L	Synonymous SNP
OVINE	contig00039	1	19112	T	BOVINE	contig00044	-1	13143	C	substitution	COI_0971	18771	20150	1377	1	D-glycerate transporter (predicted)	342	T	114	ATT	3	I	COK_1412	13436	12105	1329	-1	D-glycerate transporter (predicted)	294	C	98	ATC	3	I	Synonymous SNP
OVINE	contig00039	1	19115	G	BOVINE	contig00044	-1	13140	A	substitution	COI_0971	18771	20150	1377	1	D-glycerate transporter (predicted)	345	G	115	CCG	3	P	COK_1412	13436	12105	1329	-1	D-glycerate transporter (predicted)	297	A	99	CCA	3	P	Synonymous SNP
OVINE	contig00039	1	19124	C	BOVINE	contig00044	-1	13131	T	substitution	COI_0971	18771	20150	1377	1	D-glycerate transporter (predicted)	354	C	118	TGC	3	C	COK_1412	13436	12105	1329	-1	D-glycerate transporter (predicted)	306	T	102	TGT	3	C	Synonymous SNP
OVINE	contig00039	1	19127	C	BOVINE	contig00044	-1	13128	T	substitution	COI_0971	18771	20150	1377	1	D-glycerate transporter (predicted)	357	C	119	GAC	3	D	COK_1412	13436	12105	1329	-1	D-glycerate transporter (predicted)	309	T	103	GAT	3	D	Synonymous SNP
OVINE	contig00039	1	19148	T	BOVINE	contig00044	-1	13107	C	substitution	COI_0971	18771	20150	1377	1	D-glycerate transporter (predicted)	378	T	126	AAT	3	N	COK_1412	13436	12105	1329	-1	D-glycerate transporter (predicted)	330	C	110	AAC	3	N	Synonymous SNP
OVINE	contig00039	1	19151	A	BOVINE	contig00044	-1	13104	G	substitution	COI_0971	18771	20150	1377	1	D-glycerate transporter (predicted)	381	A	127	CCA	3	P	COK_1412	13436	12105	1329	-1	D-glycerate transporter (predicted)	333	G	111	CCG	3	P	Synonymous SNP
OVINE	contig00039	1	19163	C	BOVINE	contig00044	-1	13092	T	substitution	COI_0971	18771	20150	1377	1	D-glycerate transporter (predicted)	393	C	131	GCC	3	A	COK_1412	13436	12105	1329	-1	D-glycerate transporter (predicted)	345	T	115	GCT	3	A	Synonymous SNP
OVINE	contig00039	1	19217	T	BOVINE	contig00044	-1	13038	C	substitution	COI_0971	18771	20150	1377	1	D-glycerate transporter (predicted)	447	T	149	GCT	3	A	COK_1412	13436	12105	1329	-1	D-glycerate transporter (predicted)	399	C	133	GCC	3	A	Synonymous SNP
OVINE	contig00039	1	19247	G	BOVINE	contig00044	-1	13008	T	substitution	COI_0971	18771	20150	1377	1	D-glycerate transporter (predicted)	477	G	159	CCG	3	P	COK_1412	13436	12105	1329	-1	D-glycerate transporter (predicted)	429	T	143	CCT	3	P	Synonymous SNP
OVINE	contig00039	1	19250	T	BOVINE	contig00044	-1	13005	G	substitution	COI_0971	18771	20150	1377	1	D-glycerate transporter (predicted)	480	T	160	CCT	3	P	COK_1412	13436	12105	1329	-1	D-glycerate transporter (predicted)	432	G	144	CCG	3	P	Synonymous SNP
OVINE	contig00039	1	19277	C	BOVINE	contig00044	-1	12978	T	substitution	COI_0971	18771	20150	1377	1	D-glycerate transporter (predicted)	507	C	169	GGC	3	G	COK_1412	13436	12105	1329	-1	D-glycerate transporter (predicted)	459	T	153	GGT	3	G	Synonymous SNP
OVINE	contig00039	1	19295	C	BOVINE	contig00044	-1	12960	T	substitution	COI_0971	18771	20150	1377	1	D-glycerate transporter (predicted)	525	C	175	CAC	3	H	COK_1412	13436	12105	1329	-1	D-glycerate transporter (predicted)	477	T	159	CAT	3	H	Synonymous SNP
OVINE	contig00039	1	19310	C	BOVINE	contig00044	-1	12945	G	substitution	COI_0971	18771	20150	1377	1	D-glycerate transporter (predicted)	540	C	180	GTC	3	V	COK_1412	13436	12105	1329	-1	D-glycerate transporter (predicted)	492	G	164	GTG	3	V	Synonymous SNP
OVINE	contig00039	1	19374	A	BOVINE	contig00044	-1	12881	G	substitution	COI_0971	18771	20150	1377	1	D-glycerate transporter (predicted)	604	A	202	ATC	1	I	COK_1412	13436	12105	1329	-1	D-glycerate transporter (predicted)	556	G	186	GTT	1	V	Nonsynonymous SNP
OVINE	contig00039	1	19376	C	BOVINE	contig00044	-1	12879	T	substitution	COI_0971	18771	20150	1377	1	D-glycerate transporter (predicted)	606	C	202	ATC	3	I	COK_1412	13436	12105	1329	-1	D-glycerate transporter (predicted)	558	T	186	GTT	3	V	Nonsynonymous SNP
OVINE	contig00039	1	19388	A	BOVINE	contig00044	-1	12867	C	substitution	COI_0971	18771	20150	1377	1	D-glycerate transporter (predicted)	618	A	206	GTA	3	V	COK_1412	13436	12105	1329	-1	D-glycerate transporter (predicted)	570	C	190	GTC	3	V	Synonymous SNP
OVINE	contig00039	1	19395	G	BOVINE	contig00044	-1	12860	A	substitution	COI_0971	18771	20150	1377	1	D-glycerate transporter (predicted)	625	G	209	GCG	1	A	COK_1412	13436	12105	1329	-1	D-glycerate transporter (predicted)	577	A	193	ATG	1	M	Nonsynonymous SNP
OVINE	contig00039	1	19396	C	BOVINE	contig00044	-1	12859	T	substitution	COI_0971	18771	20150	1377	1	D-glycerate transporter (predicted)	626	C	209	GCG	2	A	COK_1412	13436	12105	1329	-1	D-glycerate transporter (predicted)	578	T	193	ATG	2	M	Nonsynonymous SNP
OVINE	contig00039	1	19469	G	BOVINE	contig00044	-1	12786	A	substitution	COI_0971	18771	20150	1377	1	D-glycerate transporter (predicted)	699	G	233	CCG	3	P	COK_1412	13436	12105	1329	-1	D-glycerate transporter (predicted)	651	A	217	CCA	3	P	Synonymous SNP
OVINE	contig00039	1	19520	A	BOVINE	contig00044	-1	12735	T	substitution	COI_0971	18771	20150	1377	1	D-glycerate transporter (predicted)	750	A	250	GCA	3	A	COK_1412	13436	12105	1329	-1	D-glycerate transporter (predicted)	702	T	234	GCT	3	A	Synonymous SNP
OVINE	contig00039	1	19529	T	BOVINE	contig00044	-1	12726	G	substitution	COI_0971	18771	20150	1377	1	D-glycerate transporter (predicted)	759	T	253	TCT	3	S	COK_1412	13436	12105	1329	-1	D-glycerate transporter (predicted)	711	G	237	TCG	3	S	Synonymous SNP
OVINE	contig00039	1	19547	C	BOVINE	contig00044	-1	12708	T	substitution	COI_0971	18771	20150	1377	1	D-glycerate transporter (predicted)	777	C	259	GGC	3	G	COK_1412	13436	12105	1329	-1	D-glycerate transporter (predicted)	729	T	243	GGT	3	G	Synonymous SNP
OVINE	contig00039	1	19643	G	BOVINE	contig00044	-1	12612	A	substitution	COI_0971	18771	20150	1377	1	D-glycerate transporter (predicted)	873	G	291	TCG	3	S	COK_1412	13436	12105	1329	-1	D-glycerate transporter (predicted)	825	A	275	TCA	3	S	Synonymous SNP
OVINE	contig00039	1	19685	T	BOVINE	contig00044	-1	12570	C	substitution	COI_0971	18771	20150	1377	1	D-glycerate transporter (predicted)	915	T	305	ACT	3	T	COK_1412	13436	12105	1329	-1	D-glycerate transporter (predicted)	867	C	289	ACC	3	T	Synonymous SNP
OVINE	contig00039	1	19739	C	BOVINE	contig00044	-1	12516	T	substitution	COI_0971	18771	20150	1377	1	D-glycerate transporter (predicted)	969	C	323	GGC	3	G	COK_1412	13436	12105	1329	-1	D-glycerate transporter (predicted)	921	T	307	GGT	3	G	Synonymous SNP
OVINE	contig00039	1	19787	C	BOVINE	contig00044	-1	12468	T	substitution	COI_0971	18771	20150	1377	1	D-glycerate transporter (predicted)	1017	C	339	GCC	3	A	COK_1412	13436	12105	1329	-1	D-glycerate transporter (predicted)	969	T	323	GCT	3	A	Synonymous SNP
OVINE	contig00039	1	19790	C	BOVINE	contig00044	-1	12465	T	substitution	COI_0971	18771	20150	1377	1	D-glycerate transporter (predicted)	1020	C	340	CAC	3	H	COK_1412	13436	12105	1329	-1	D-glycerate transporter (predicted)	972	T	324	CAT	3	H	Synonymous SNP
OVINE	contig00039	1	19799	C	BOVINE	contig00044	-1	12456	T	substitution	COI_0971	18771	20150	1377	1	D-glycerate transporter (predicted)	1029	C	343	AGC	3	S	COK_1412	13436	12105	1329	-1	D-glycerate transporter (predicted)	981	T	327	AGT	3	S	Synonymous SNP
OVINE	contig00039	1	19805	G	BOVINE	contig00044	-1	12450	A	substitution	COI_0971	18771	20150	1377	1	D-glycerate transporter (predicted)	1035	G	345	GCG	3	A	COK_1412	13436	12105	1329	-1	D-glycerate transporter (predicted)	987	A	329	GCA	3	A	Synonymous SNP
OVINE	contig00039	1	19832	A	BOVINE	contig00044	-1	12423	G	substitution	COI_0971	18771	20150	1377	1	D-glycerate transporter (predicted)	1062	A	354	TCA	3	S	COK_1412	13436	12105	1329	-1	D-glycerate transporter (predicted)	1014	G	338	TCG	3	S	Synonymous SNP
OVINE	contig00039	1	19856	T	BOVINE	contig00044	-1	12399	C	substitution	COI_0971	18771	20150	1377	1	D-glycerate transporter (predicted)	1086	T	362	GGT	3	G	COK_1412	13436	12105	1329	-1	D-glycerate transporter (predicted)	1038	C	346	GGC	3	G	Synonymous SNP
OVINE	contig00039	1	21498	C	BOVINE	contig00044	-1	10757	T	substitution	COI_0973	22050	21370	678	-1	3-keto-L-gulonate 6-phosphate decarboxylase	553	G	185	GAA	1	E	COK_1410	10205	10885	678	1	3-keto-L-gulonate 6-phosphate decarboxylase	553	A	185	AAA	1	K	Nonsynonymous SNP
OVINE	contig00043	1	547	C	BOVINE	contig00244	-1	7275	A	substitution	COI_0998	338	1648	1308	1	Enolase	210	C	70	GCC	3	A	COK_2035	7484	6174	1308	-1	Enolase	210	A	70	GCA	3	A	Synonymous SNP
OVINE	contig00043	1	553	T	BOVINE	contig00244	-1	7269	C	substitution	COI_0998	338	1648	1308	1	Enolase	216	T	72	AAT	3	N	COK_2035	7484	6174	1308	-1	Enolase	216	C	72	AAC	3	N	Synonymous SNP
OVINE	contig00043	1	565	A	BOVINE	contig00244	-1	7257	T	substitution	COI_0998	338	1648	1308	1	Enolase	228	A	76	GCA	3	A	COK_2035	7484	6174	1308	-1	Enolase	228	T	76	GCT	3	A	Synonymous SNP
OVINE	contig00043	1	568	C	BOVINE	contig00244	-1	7254	A	substitution	COI_0998	338	1648	1308	1	Enolase	231	C	77	AAC	3	N	COK_2035	7484	6174	1308	-1	Enolase	231	A	77	AAA	3	K	Nonsynonymous SNP
OVINE	contig00043	1	576	T	BOVINE	contig00244	-1	7246	A	substitution	COI_0998	338	1648	1308	1	Enolase	239	T	80	GTA	2	V	COK_2035	7484	6174	1308	-1	Enolase	239	A	80	GAA	2	E	Nonsynonymous SNP
OVINE	contig00043	1	649	A	BOVINE	contig00244	-1	7173	T	substitution	COI_0998	338	1648	1308	1	Enolase	312	A	104	TCA	3	S	COK_2035	7484	6174	1308	-1	Enolase	312	T	104	TCT	3	S	Synonymous SNP
OVINE	contig00043	1	988	T	BOVINE	contig00244	-1	6834	G	substitution	COI_0998	338	1648	1308	1	Enolase	651	T	217	GCT	3	A	COK_2035	7484	6174	1308	-1	Enolase	651	G	217	GCG	3	A	Synonymous SNP
OVINE	contig00043	1	1003	A	BOVINE	contig00244	-1	6819	T	substitution	COI_0998	338	1648	1308	1	Enolase	666	A	222	GCA	3	A	COK_2035	7484	6174	1308	-1	Enolase	666	T	222	GCT	3	A	Synonymous SNP
OVINE	contig00043	1	1012	C	BOVINE	contig00244	-1	6810	T	substitution	COI_0998	338	1648	1308	1	Enolase	675	C	225	TGC	3	C	COK_2035	7484	6174	1308	-1	Enolase	675	T	225	TGT	3	C	Synonymous SNP
OVINE	contig00043	1	1015	T	BOVINE	contig00244	-1	6807	C	substitution	COI_0998	338	1648	1308	1	Enolase	678	T	226	ATT	3	I	COK_2035	7484	6174	1308	-1	Enolase	678	C	226	ATC	3	I	Synonymous SNP
OVINE	contig00043	1	1027	A	BOVINE	contig00244	-1	6795	T	substitution	COI_0998	338	1648	1308	1	Enolase	690	A	230	GTA	3	V	COK_2035	7484	6174	1308	-1	Enolase	690	T	230	GTT	3	V	Synonymous SNP
OVINE	contig00043	1	1039	C	BOVINE	contig00244	-1	6783	T	substitution	COI_0998	338	1648	1308	1	Enolase	702	C	234	GGC	3	G	COK_2035	7484	6174	1308	-1	Enolase	702	T	234	GGT	3	G	Synonymous SNP
OVINE	contig00043	1	1044	T	BOVINE	contig00244	-1	6778	A	substitution	COI_0998	338	1648	1308	1	Enolase	707	T	236	GTG	2	V	COK_2035	7484	6174	1308	-1	Enolase	707	A	236	GAG	2	E	Nonsynonymous SNP
OVINE	contig00043	1	1057	C	BOVINE	contig00244	-1	6765	T	substitution	COI_0998	338	1648	1308	1	Enolase	720	C	240	GAC	3	D	COK_2035	7484	6174	1308	-1	Enolase	720	T	240	GAT	3	D	Synonymous SNP
OVINE	contig00043	1	1060	A	BOVINE	contig00244	-1	6762	T	substitution	COI_0998	338	1648	1308	1	Enolase	723	A	241	GTA	3	V	COK_2035	7484	6174	1308	-1	Enolase	723	T	241	GTT	3	V	Synonymous SNP
OVINE	contig00043	1	1084	A	BOVINE	contig00244	-1	6738	T	substitution	COI_0998	338	1648	1308	1	Enolase	747	A	249	TCA	3	S	COK_2035	7484	6174	1308	-1	Enolase	747	T	249	TCT	3	S	Synonymous SNP
OVINE	contig00043	1	1087	T	BOVINE	contig00244	-1	6735	A	substitution	COI_0998	338	1648	1308	1	Enolase	750	T	250	TCT	3	S	COK_2035	7484	6174	1308	-1	Enolase	750	A	250	TCA	3	S	Synonymous SNP
OVINE	contig00043	1	1108	C	BOVINE	contig00244	-1	6714	T	substitution	COI_0998	338	1648	1308	1	Enolase	771	C	257	CGC	3	R	COK_2035	7484	6174	1308	-1	Enolase	771	T	257	CGT	3	R	Synonymous SNP
OVINE	contig00043	1	1135	C	BOVINE	contig00244	-1	6687	T	substitution	COI_0998	338	1648	1308	1	Enolase	798	C	266	GGC	3	G	COK_2035	7484	6174	1308	-1	Enolase	798	T	266	GGT	3	G	Synonymous SNP
OVINE	contig00043	1	1156	G	BOVINE	contig00244	-1	6666	A	substitution	COI_0998	338	1648	1308	1	Enolase	819	G	273	GAG	3	E	COK_2035	7484	6174	1308	-1	Enolase	819	A	273	GAA	3	E	Synonymous SNP
OVINE	contig00043	1	1177	C	BOVINE	contig00244	-1	6645	T	substitution	COI_0998	338	1648	1308	1	Enolase	840	C	280	GGC	3	G	COK_2035	7484	6174	1308	-1	Enolase	840	T	280	GGT	3	G	Synonymous SNP
OVINE	contig00043	1	1384	T	BOVINE	contig00244	-1	6438	A	substitution	COI_0998	338	1648	1308	1	Enolase	1047	T	349	TCT	3	S	COK_2035	7484	6174	1308	-1	Enolase	1047	A	349	TCA	3	S	Synonymous SNP
OVINE	contig00043	1	1402	T	BOVINE	contig00244	-1	6420	A	substitution	COI_0998	338	1648	1308	1	Enolase	1065	T	355	GCT	3	A	COK_2035	7484	6174	1308	-1	Enolase	1065	A	355	GCA	3	A	Synonymous SNP
OVINE	contig00043	1	1417	G	BOVINE	contig00244	-1	6405	T	substitution	COI_0998	338	1648	1308	1	Enolase	1080	G	360	GCG	3	A	COK_2035	7484	6174	1308	-1	Enolase	1080	T	360	GCT	3	A	Synonymous SNP
OVINE	contig00043	1	1423	T	BOVINE	contig00244	-1	6399	C	substitution	COI_0998	338	1648	1308	1	Enolase	1086	T	362	GAT	3	D	COK_2035	7484	6174	1308	-1	Enolase	1086	C	362	GAC	3	D	Synonymous SNP
OVINE	contig00043	1	1435	C	BOVINE	contig00244	-1	6387	A	substitution	COI_0998	338	1648	1308	1	Enolase	1098	C	366	ACC	3	T	COK_2035	7484	6174	1308	-1	Enolase	1098	A	366	ACA	3	T	Synonymous SNP
OVINE	contig00043	1	1438	A	BOVINE	contig00244	-1	6384	G	substitution	COI_0998	338	1648	1308	1	Enolase	1101	A	367	GCA	3	A	COK_2035	7484	6174	1308	-1	Enolase	1101	G	367	GCG	3	A	Synonymous SNP
OVINE	contig00043	1	1465	T	BOVINE	contig00244	-1	6357	C	substitution	COI_0998	338	1648	1308	1	Enolase	1128	T	376	ACT	3	T	COK_2035	7484	6174	1308	-1	Enolase	1128	C	376	ACC	3	T	Synonymous SNP
OVINE	contig00043	1	1522	C	BOVINE	contig00244	-1	6300	T	substitution	COI_0998	338	1648	1308	1	Enolase	1185	C	395	ACC	3	T	COK_2035	7484	6174	1308	-1	Enolase	1185	T	395	ACT	3	T	Synonymous SNP
OVINE	contig00043	1	1528	A	BOVINE	contig00244	-1	6294	T	substitution	COI_0998	338	1648	1308	1	Enolase	1191	A	397	TCA	3	S	COK_2035	7484	6174	1308	-1	Enolase	1191	T	397	TCT	3	S	Synonymous SNP
OVINE	contig00043	1	1537	T	BOVINE	contig00244	-1	6285	C	substitution	COI_0998	338	1648	1308	1	Enolase	1200	T	400	CGT	3	R	COK_2035	7484	6174	1308	-1	Enolase	1200	C	400	CGC	3	R	Synonymous SNP
OVINE	contig00043	1	1549	A	BOVINE	contig00244	-1	6273	T	substitution	COI_0998	338	1648	1308	1	Enolase	1212	A	404	GTA	3	V	COK_2035	7484	6174	1308	-1	Enolase	1212	T	404	GTT	3	V	Synonymous SNP
OVINE	contig00043	1	1564	G	BOVINE	contig00244	-1	6258	A	substitution	COI_0998	338	1648	1308	1	Enolase	1227	G	409	CAG	3	Q	COK_2035	7484	6174	1308	-1	Enolase	1227	A	409	CAA	3	Q	Synonymous SNP
OVINE	contig00043	1	1585	G	BOVINE	contig00244	-1	6237	A	substitution	COI_0998	338	1648	1308	1	Enolase	1248	G	416	GCG	3	A	COK_2035	7484	6174	1308	-1	Enolase	1248	A	416	GCA	3	A	Synonymous SNP
OVINE	contig00043	1	1600	T	BOVINE	contig00244	-1	6222	C	substitution	COI_0998	338	1648	1308	1	Enolase	1263	T	421	GGT	3	G	COK_2035	7484	6174	1308	-1	Enolase	1263	C	421	GGC	3	G	Synonymous SNP
OVINE	contig00043	1	1606	G	BOVINE	contig00244	-1	6216	A	substitution	COI_0998	338	1648	1308	1	Enolase	1269	G	423	CCG	3	P	COK_2035	7484	6174	1308	-1	Enolase	1269	A	423	CCA	3	P	Synonymous SNP
OVINE	contig00043	1	1736	C	BOVINE	contig00244	-1	6086	A	substitution	COI_0999	1669	2124	453	1	Uncharacterized protein conserved in bacteria	68	C	23	GCT	2	A	COK_2034	6153	5698	453	-1	Uncharacterized protein conserved in bacteria	68	A	23	GAT	2	D	Nonsynonymous SNP
OVINE	contig00043	1	2203	C	BOVINE	contig00244	-1	5619	T	substitution	COI_1000	3151	2165	984	-1	Dihydroorotate dehydrogenase	949	G	317	GAA	1	E	COK_2033	4671	5657	984	1	Dihydroorotate dehydrogenase	949	A	317	AAA	1	K	Nonsynonymous SNP
OVINE	contig00043	1	2818	C	BOVINE	contig00244	-1	5004	G	substitution	COI_1000	3151	2165	984	-1	Dihydroorotate dehydrogenase	334	G	112	GCA	1	A	COK_2033	4671	5657	984	1	Dihydroorotate dehydrogenase	334	C	112	CCA	1	P	Nonsynonymous SNP
OVINE	contig00043	1	3084	C	BOVINE	contig00244	-1	4738	T	substitution	COI_1000	3151	2165	984	-1	Dihydroorotate dehydrogenase	68	G	23	AGC	2	S	COK_2033	4671	5657	984	1	Dihydroorotate dehydrogenase	68	A	23	AAC	2	N	Nonsynonymous SNP
OVINE	contig00043	1	3338	G	BOVINE	contig00244	-1	4484	T	substitution	COI_1001	4450	3218	1230	-1	Uracil permease	1113	C	371	GGC	3	G	COK_2032	3372	4604	1230	1	Uracil permease	1113	A	371	GGA	3	G	Synonymous SNP
OVINE	contig00043	1	4947	T	BOVINE	contig00244	-1	2875	C	substitution	COI_1002	5921	4713	1206	-1	2-octaprenyl-6-methoxyphenol hydroxylase	975	A	325	TTA	3	L	COK_2031	1901	3109	1206	1	2-octaprenyl-6-methoxyphenol hydroxylase	975	G	325	TTG	3	L	Synonymous SNP
OVINE	contig00043	1	6007	G	BOVINE	contig00244	-1	1815	A	substitution	COI_1003	6384	5911	471	-1	NTP pyrophosphohydrolases including oxidative damage repair enzymes	378	C	126	AGC	3	S	COK_2030	1438	1911	471	1	NTP pyrophosphohydrolases including oxidative damage repair enzymes	378	T	126	AGT	3	S	Synonymous SNP
OVINE	contig00043	1	6016	A	BOVINE	contig00244	-1	1806	G	substitution	COI_1003	6384	5911	471	-1	NTP pyrophosphohydrolases including oxidative damage repair enzymes	369	T	123	TGT	3	C	COK_2030	1438	1911	471	1	NTP pyrophosphohydrolases including oxidative damage repair enzymes	369	C	123	TGC	3	C	Synonymous SNP
OVINE	contig00043	1	6026	T	BOVINE	contig00244	-1	1796	G	substitution	COI_1003	6384	5911	471	-1	NTP pyrophosphohydrolases including oxidative damage repair enzymes	359	A	120	CAA	2	Q	COK_2030	1438	1911	471	1	NTP pyrophosphohydrolases including oxidative damage repair enzymes	359	C	120	CCA	2	P	Nonsynonymous SNP
OVINE	contig00043	1	6052	T	BOVINE	contig00244	-1	1770	G	substitution	COI_1003	6384	5911	471	-1	NTP pyrophosphohydrolases including oxidative damage repair enzymes	333	A	111	GCA	3	A	COK_2030	1438	1911	471	1	NTP pyrophosphohydrolases including oxidative damage repair enzymes	333	C	111	GCC	3	A	Synonymous SNP
OVINE	contig00043	1	6061	A	BOVINE	contig00244	-1	1761	G	substitution	COI_1003	6384	5911	471	-1	NTP pyrophosphohydrolases including oxidative damage repair enzymes	324	T	108	CTT	3	L	COK_2030	1438	1911	471	1	NTP pyrophosphohydrolases including oxidative damage repair enzymes	324	C	108	CTC	3	L	Synonymous SNP
OVINE	contig00043	1	6103	C	BOVINE	contig00244	-1	1719	T	substitution	COI_1003	6384	5911	471	-1	NTP pyrophosphohydrolases including oxidative damage repair enzymes	282	G	94	GAG	3	E	COK_2030	1438	1911	471	1	NTP pyrophosphohydrolases including oxidative damage repair enzymes	282	A	94	GAA	3	E	Synonymous SNP
OVINE	contig00043	1	6129	A	BOVINE	contig00244	-1	1693	C	substitution	COI_1003	6384	5911	471	-1	NTP pyrophosphohydrolases including oxidative damage repair enzymes	256	T	86	TCG	1	S	COK_2030	1438	1911	471	1	NTP pyrophosphohydrolases including oxidative damage repair enzymes	256	G	86	GCA	1	A	Nonsynonymous SNP
OVINE	contig00043	1	6151	G	BOVINE	contig00244	-1	1671	C	substitution	COI_1003	6384	5911	471	-1	NTP pyrophosphohydrolases including oxidative damage repair enzymes	234	C	78	ACC	3	T	COK_2030	1438	1911	471	1	NTP pyrophosphohydrolases including oxidative damage repair enzymes	234	G	78	ACG	3	T	Synonymous SNP
OVINE	contig00043	1	6241	T	BOVINE	contig00244	-1	1581	C	substitution	COI_1003	6384	5911	471	-1	NTP pyrophosphohydrolases including oxidative damage repair enzymes	144	A	48	GCA	3	A	COK_2030	1438	1911	471	1	NTP pyrophosphohydrolases including oxidative damage repair enzymes	144	G	48	GCG	3	A	Synonymous SNP
OVINE	contig00043	1	6244	C	BOVINE	contig00244	-1	1578	T	substitution	COI_1003	6384	5911	471	-1	NTP pyrophosphohydrolases including oxidative damage repair enzymes	141	G	47	GGG	3	G	COK_2030	1438	1911	471	1	NTP pyrophosphohydrolases including oxidative damage repair enzymes	141	A	47	GGA	3	G	Synonymous SNP
OVINE	contig00043	1	6247	C	BOVINE	contig00244	-1	1575	T	substitution	COI_1003	6384	5911	471	-1	NTP pyrophosphohydrolases including oxidative damage repair enzymes	138	G	46	GAG	3	E	COK_2030	1438	1911	471	1	NTP pyrophosphohydrolases including oxidative damage repair enzymes	138	A	46	GAA	3	E	Synonymous SNP
OVINE	contig00043	1	6271	T	BOVINE	contig00244	-1	1551	C	substitution	COI_1003	6384	5911	471	-1	NTP pyrophosphohydrolases including oxidative damage repair enzymes	114	A	38	TTA	3	L	COK_2030	1438	1911	471	1	NTP pyrophosphohydrolases including oxidative damage repair enzymes	114	G	38	TTG	3	L	Synonymous SNP
OVINE	contig00043	1	6286	C	BOVINE	contig00244	-1	1536	T	substitution	COI_1003	6384	5911	471	-1	NTP pyrophosphohydrolases including oxidative damage repair enzymes	99	G	33	CAG	3	Q	COK_2030	1438	1911	471	1	NTP pyrophosphohydrolases including oxidative damage repair enzymes	99	A	33	CAA	3	Q	Synonymous SNP
OVINE	contig00043	1	6295	G	BOVINE	contig00244	-1	1527	C	substitution	COI_1003	6384	5911	471	-1	NTP pyrophosphohydrolases including oxidative damage repair enzymes	90	C	30	ACC	3	T	COK_2030	1438	1911	471	1	NTP pyrophosphohydrolases including oxidative damage repair enzymes	90	G	30	ACG	3	T	Synonymous SNP
OVINE	contig00043	1	6307	A	BOVINE	contig00244	-1	1515	G	substitution	COI_1003	6384	5911	471	-1	NTP pyrophosphohydrolases including oxidative damage repair enzymes	78	T	26	TAT	3	Y	COK_2030	1438	1911	471	1	NTP pyrophosphohydrolases including oxidative damage repair enzymes	78	C	26	TAC	3	Y	Synonymous SNP
OVINE	contig00043	1	6343	A	BOVINE	contig00244	-1	1479	G	substitution	COI_1003	6384	5911	471	-1	NTP pyrophosphohydrolases including oxidative damage repair enzymes	42	T	14	TGT	3	C	COK_2030	1438	1911	471	1	NTP pyrophosphohydrolases including oxidative damage repair enzymes	42	C	14	TGC	3	C	Synonymous SNP
OVINE	contig00063	1	2443	C	BOVINE	contig00010	-1	21969	A	substitution	COI_1049	1745	2617	870	1	Pyridoxine biosynthesis glutamine amidotransferase2C synthase subunit	699	C	233	GGC	3	G	COK_0439	22667	21795	870	-1	Pyridoxine biosynthesis glutamine amidotransferase2C synthase subunit	699	A	233	GGA	3	G	Synonymous SNP
OVINE	contig00063	1	7888	G	BOVINE	contig00010	-1	16526	A	substitution	COI_1056	7693	8859	1164	1	COG0536: GTP-binding protein Obg	196	G	66	GCT	1	A	COK_0432	16721	15555	1164	-1	COG0536: GTP-binding protein Obg	196	A	66	ACT	1	T	Nonsynonymous SNP
OVINE	contig00063	1	8842	C	BOVINE	contig00010	-1	15572	A	substitution	COI_1056	7693	8859	1164	1	COG0536: GTP-binding protein Obg	1150	C	384	CTT	1	L	COK_0432	16721	15555	1164	-1	COG0536: GTP-binding protein Obg	1150	A	384	ATT	1	I	Nonsynonymous SNP
OVINE	contig00063	1	9227	T	BOVINE	contig00010	-1	15187	A	substitution	COI_1057	8944	9561	615	1	hypothetical protein	284	T	95	TTA	2	L	NA	NA	NA	NA	NA	NA	NA	NA	NA	TTA	NA	L	Synonymous SNP. Gene spanning SNP found in OVINE contig00063 only
OVINE	contig00063	1	11214	A	BOVINE	contig00010	-1	13200	G	substitution	COI_1058	11566	9608	1956	-1	Cytochrome c heme lyase subunit CcmF	353	T	118	CTG	2	L	COK_0430	12848	14806	1956	1	Cytochrome c heme lyase subunit CcmF	353	C	118	CCG	2	P	Nonsynonymous SNP
OVINE	contig00063	1	16776	T	BOVINE	contig00010	-1	7638	G	substitution	COI_1065	15873	17480	1605	1	Dipeptide-binding ABC transporter2C periplasmic substrate-binding component	904	T	302	TTA	1	L	COK_0423	8541	6934	1605	-1	Dipeptide-binding ABC transporter2C periplasmic substrate-binding component	904	G	302	GTA	1	V	Nonsynonymous SNP
OVINE	contig00063	1	21838	G	BOVINE	contig00010	-1	2576	T	substitution	COI_1069	20879	21868	987	1	Dipeptide transport ATP-binding protein DppF	960	G	320	ATG	3	M	COK_0419	3535	2546	987	-1	Dipeptide transport ATP-binding protein DppF	960	T	320	ATT	3	I	Nonsynonymous SNP
OVINE	contig00064	1	20712	T	BOVINE	contig00240	-1	25845	G	substitution	COI_1099	20634	20804	168	1	hypothetical protein	79	T	27	TGC	1	C	COK_1883	25923	25753	168	-1	hypothetical protein	79	G	27	GGC	1	G	Nonsynonymous SNP
OVINE	contig00064	1	20718	A	BOVINE	contig00240	-1	25839	C	substitution	COI_1099	20634	20804	168	1	hypothetical protein	85	A	29	ATA	1	I	COK_1883	25923	25753	168	-1	hypothetical protein	85	C	29	CTA	1	L	Nonsynonymous SNP
OVINE	contig00064	1	20796	G	BOVINE	contig00240	-1	25761	A	substitution	COI_1099	20634	20804	168	1	hypothetical protein	163	G	55	GCA	1	A	COK_1883	25923	25753	168	-1	hypothetical protein	163	A	55	ACA	1	T	Nonsynonymous SNP
OVINE	contig00064	1	20872	G	BOVINE	contig00240	-1	25685	A	substitution	COI_1100	20804	21358	552	1	hypothetical protein	69	G	23	GCG	3	A	COK_1882	25753	25199	552	-1	hypothetical protein	69	A	23	GCA	3	A	Synonymous SNP
OVINE	contig00064	1	20935	T	BOVINE	contig00240	-1	25622	G	substitution	COI_1100	20804	21358	552	1	hypothetical protein	132	T	44	GCT	3	A	COK_1882	25753	25199	552	-1	hypothetical protein	132	G	44	GCG	3	A	Synonymous SNP
OVINE	contig00064	1	22131	C	BOVINE	contig00240	-1	24426	T	substitution	COI_1102	22120	22719	597	1	Phage antirepressor protein	12	C	4	TTC	3	F	COK_1880	24437	23838	597	-1	Phage antirepressor protein	12	T	4	TTT	3	F	Synonymous SNP
OVINE	contig00064	1	25516	C	BOVINE	contig00240	-1	21041	A	substitution	COI_1108	25342	25701	357	1	Peptide chain release factor 3	175	C	59	CAA	1	Q	COK_1874	21215	20856	357	-1	hypothetical protein	175	A	59	AAA	1	K	Nonsynonymous SNP
OVINE	contig00064	1	25524	A	BOVINE	contig00240	-1	21033	G	substitution	COI_1108	25342	25701	357	1	Peptide chain release factor 3	183	A	61	CAA	3	Q	COK_1874	21215	20856	357	-1	hypothetical protein	183	G	61	CAG	3	Q	Synonymous SNP
OVINE	contig00064	1	25534	A	BOVINE	contig00240	-1	21023	G	substitution	COI_1108	25342	25701	357	1	Peptide chain release factor 3	193	A	65	ATT	1	I	COK_1874	21215	20856	357	-1	hypothetical protein	193	G	65	GTT	1	V	Nonsynonymous SNP
OVINE	contig00064	1	25538	A	BOVINE	contig00240	-1	21019	G	substitution	COI_1108	25342	25701	357	1	Peptide chain release factor 3	197	A	66	AAC	2	N	COK_1874	21215	20856	357	-1	hypothetical protein	197	G	66	AGT	2	S	Nonsynonymous SNP
OVINE	contig00064	1	25539	C	BOVINE	contig00240	-1	21018	T	substitution	COI_1108	25342	25701	357	1	Peptide chain release factor 3	198	C	66	AAC	3	N	COK_1874	21215	20856	357	-1	hypothetical protein	198	T	66	AGT	3	S	Nonsynonymous SNP
OVINE	contig00064	1	25567	G	BOVINE	contig00240	-1	20990	A	substitution	COI_1108	25342	25701	357	1	Peptide chain release factor 3	226	G	76	GTT	1	V	COK_1874	21215	20856	357	-1	hypothetical protein	226	A	76	ATT	1	I	Nonsynonymous SNP
OVINE	contig00064	1	25577	G	BOVINE	contig00240	-1	20980	A	substitution	COI_1108	25342	25701	357	1	Peptide chain release factor 3	236	G	79	CGG	2	R	COK_1874	21215	20856	357	-1	hypothetical protein	236	A	79	CAG	2	Q	Nonsynonymous SNP
OVINE	contig00064	1	25609	T	BOVINE	contig00240	-1	20948	A	substitution	COI_1108	25342	25701	357	1	Peptide chain release factor 3	268	T	90	TAC	1	Y	COK_1874	21215	20856	357	-1	hypothetical protein	268	A	90	AAC	1	N	Nonsynonymous SNP
OVINE	contig00064	1	25639	T	BOVINE	contig00240	-1	20918	C	substitution	COI_1108	25342	25701	357	1	Peptide chain release factor 3	298	T	100	TCC	1	S	COK_1874	21215	20856	357	-1	hypothetical protein	298	C	100	CCC	1	P	Nonsynonymous SNP
OVINE	contig00064	1	25657	A	BOVINE	contig00240	-1	20900	G	substitution	COI_1108	25342	25701	357	1	Peptide chain release factor 3	316	A	106	AAT	1	N	COK_1874	21215	20856	357	-1	hypothetical protein	316	G	106	GCC	1	A	Nonsynonymous SNP
OVINE	contig00064	1	25658	A	BOVINE	contig00240	-1	20899	C	substitution	COI_1108	25342	25701	357	1	Peptide chain release factor 3	317	A	106	AAT	2	N	COK_1874	21215	20856	357	-1	hypothetical protein	317	C	106	GCC	2	A	Nonsynonymous SNP
OVINE	contig00064	1	25659	T	BOVINE	contig00240	-1	20898	C	substitution	COI_1108	25342	25701	357	1	Peptide chain release factor 3	318	T	106	AAT	3	N	COK_1874	21215	20856	357	-1	hypothetical protein	318	C	106	GCC	3	A	Nonsynonymous SNP
OVINE	contig00064	1	25714	G	BOVINE	contig00240	-1	20843	A	substitution	NA	NA	NA	NA	NA	NA	NA	NA	NA	ACA	NA	T	COK_1873	20859	20686	171	-1	CRISPR-associated RAMP2C Csx10 family	17	A	6	AAA	2	K	Nonsynonymous SNP. Gene spanning SNP found in BOVINE contig00240 only
OVINE	contig00064	1	25732	C	BOVINE	contig00240	-1	20825	A	substitution	COI_1109	25716	25871	153	1	hypothetical protein	17	C	6	ACA	2	T	COK_1873	20859	20686	171	-1	CRISPR-associated RAMP2C Csx10 family	35	A	12	AAA	2	K	Nonsynonymous SNP
OVINE	contig00064	1	25766	C	BOVINE	contig00240	-1	20791	T	substitution	COI_1109	25716	25871	153	1	hypothetical protein	51	C	17	TAC	3	Y	COK_1873	20859	20686	171	-1	CRISPR-associated RAMP2C Csx10 family	69	T	23	TAT	3	Y	Synonymous SNP
OVINE	contig00064	1	25775	A	BOVINE	contig00240	-1	20782	T	substitution	COI_1109	25716	25871	153	1	hypothetical protein	60	A	20	CGA	3	R	COK_1873	20859	20686	171	-1	CRISPR-associated RAMP2C Csx10 family	78	T	26	CGT	3	R	Synonymous SNP
OVINE	contig00064	1	25816	C	BOVINE	contig00240	-1	20741	T	substitution	COI_1109	25716	25871	153	1	hypothetical protein	101	C	34	GCA	2	A	COK_1873	20859	20686	171	-1	CRISPR-associated RAMP2C Csx10 family	119	T	40	GTG	2	V	Nonsynonymous SNP
OVINE	contig00064	1	25817	A	BOVINE	contig00240	-1	20740	G	substitution	COI_1109	25716	25871	153	1	hypothetical protein	102	A	34	GCA	3	A	COK_1873	20859	20686	171	-1	CRISPR-associated RAMP2C Csx10 family	120	G	40	GTG	3	V	Nonsynonymous SNP
OVINE	contig00064	1	26058	A	BOVINE	contig00240	-1	20499	G	substitution	COI_1110	25864	26121	255	1	hypothetical protein	195	A	65	CTA	3	L	COK_1872	20693	20436	255	-1	hypothetical protein	195	G	65	CTG	3	L	Synonymous SNP
OVINE	contig00064	1	26192	T	BOVINE	contig00240	-1	20365	A	substitution	COI_1111	26121	26375	252	1	hypothetical protein	72	T	24	CTT	3	L	COK_1871	20436	20182	252	-1	hypothetical protein	72	A	24	CTA	3	L	Synonymous SNP
OVINE	contig00064	1	26282	C	BOVINE	contig00240	-1	20275	T	substitution	COI_1111	26121	26375	252	1	hypothetical protein	162	C	54	CGC	3	R	COK_1871	20436	20182	252	-1	hypothetical protein	162	T	54	CGT	3	R	Synonymous SNP
OVINE	contig00064	1	26300	C	BOVINE	contig00240	-1	20257	T	substitution	COI_1111	26121	26375	252	1	hypothetical protein	180	C	60	GCC	3	A	COK_1871	20436	20182	252	-1	hypothetical protein	180	T	60	GCT	3	A	Synonymous SNP
OVINE	contig00064	1	26303	G	BOVINE	contig00240	-1	20254	A	substitution	COI_1111	26121	26375	252	1	hypothetical protein	183	G	61	GTG	3	V	COK_1871	20436	20182	252	-1	hypothetical protein	183	A	61	GTA	3	V	Synonymous SNP
OVINE	contig00064	1	26324	C	BOVINE	contig00240	-1	20233	T	substitution	COI_1111	26121	26375	252	1	hypothetical protein	204	C	68	GGC	3	G	COK_1871	20436	20182	252	-1	hypothetical protein	204	T	68	GGT	3	G	Synonymous SNP
OVINE	contig00064	1	29301	A	BOVINE	contig00240	-1	17256	C	substitution	COI_1115	28718	30391	1671	1	Mu-like prophage FluMu protein gp29	584	A	195	AAG	2	K	COK_1867	17839	16214	1623	-1	Mu-like prophage FluMu protein gp29	584	C	195	ACG	2	T	Nonsynonymous SNP
OVINE	contig00064	1	29311	A	BOVINE	contig00240	-1	17246	C	substitution	COI_1115	28718	30391	1671	1	Mu-like prophage FluMu protein gp29	594	A	198	TCA	3	S	COK_1867	17839	16214	1623	-1	Mu-like prophage FluMu protein gp29	594	C	198	TCC	3	S	Synonymous SNP
OVINE	contig00064	1	29348	A	BOVINE	contig00240	-1	17209	T	substitution	COI_1115	28718	30391	1671	1	Mu-like prophage FluMu protein gp29	631	A	211	ACG	1	T	COK_1867	17839	16214	1623	-1	Mu-like prophage FluMu protein gp29	631	T	211	TCG	1	S	Nonsynonymous SNP
OVINE	contig00064	1	29356	G	BOVINE	contig00240	-1	17201	T	substitution	COI_1115	28718	30391	1671	1	Mu-like prophage FluMu protein gp29	639	G	213	GCG	3	A	COK_1867	17839	16214	1623	-1	Mu-like prophage FluMu protein gp29	639	T	213	GCT	3	A	Synonymous SNP
OVINE	contig00064	1	29360	T	BOVINE	contig00240	-1	17197	C	substitution	COI_1115	28718	30391	1671	1	Mu-like prophage FluMu protein gp29	643	T	215	TTG	1	L	COK_1867	17839	16214	1623	-1	Mu-like prophage FluMu protein gp29	643	C	215	CTG	1	L	Synonymous SNP
OVINE	contig00064	1	29374	G	BOVINE	contig00240	-1	17183	A	substitution	COI_1115	28718	30391	1671	1	Mu-like prophage FluMu protein gp29	657	G	219	AAG	3	K	COK_1867	17839	16214	1623	-1	Mu-like prophage FluMu protein gp29	657	A	219	AAA	3	K	Synonymous SNP
OVINE	contig00064	1	29377	T	BOVINE	contig00240	-1	17180	C	substitution	COI_1115	28718	30391	1671	1	Mu-like prophage FluMu protein gp29	660	T	220	CAT	3	H	COK_1867	17839	16214	1623	-1	Mu-like prophage FluMu protein gp29	660	C	220	CAC	3	H	Synonymous SNP
OVINE	contig00064	1	29381	A	BOVINE	contig00240	-1	17176	T	substitution	COI_1115	28718	30391	1671	1	Mu-like prophage FluMu protein gp29	664	A	222	AGT	1	S	COK_1867	17839	16214	1623	-1	Mu-like prophage FluMu protein gp29	664	T	222	TCT	1	S	Synonymous SNP
OVINE	contig00064	1	29382	G	BOVINE	contig00240	-1	17175	C	substitution	COI_1115	28718	30391	1671	1	Mu-like prophage FluMu protein gp29	665	G	222	AGT	2	S	COK_1867	17839	16214	1623	-1	Mu-like prophage FluMu protein gp29	665	C	222	TCT	2	S	Synonymous SNP
OVINE	contig00064	1	29386	T	BOVINE	contig00240	-1	17171	C	substitution	COI_1115	28718	30391	1671	1	Mu-like prophage FluMu protein gp29	669	T	223	ATT	3	I	COK_1867	17839	16214	1623	-1	Mu-like prophage FluMu protein gp29	669	C	223	ATC	3	I	Synonymous SNP
OVINE	contig00064	1	29416	C	BOVINE	contig00240	-1	17141	T	substitution	COI_1115	28718	30391	1671	1	Mu-like prophage FluMu protein gp29	699	C	233	TAC	3	Y	COK_1867	17839	16214	1623	-1	Mu-like prophage FluMu protein gp29	699	T	233	TAT	3	Y	Synonymous SNP
OVINE	contig00064	1	29425	G	BOVINE	contig00240	-1	17132	T	substitution	COI_1115	28718	30391	1671	1	Mu-like prophage FluMu protein gp29	708	G	236	CCG	3	P	COK_1867	17839	16214	1623	-1	Mu-like prophage FluMu protein gp29	708	T	236	CCT	3	P	Synonymous SNP
OVINE	contig00064	1	29428	T	BOVINE	contig00240	-1	17129	C	substitution	COI_1115	28718	30391	1671	1	Mu-like prophage FluMu protein gp29	711	T	237	ATT	3	I	COK_1867	17839	16214	1623	-1	Mu-like prophage FluMu protein gp29	711	C	237	ATC	3	I	Synonymous SNP
OVINE	contig00064	1	29431	G	BOVINE	contig00240	-1	17126	C	substitution	COI_1115	28718	30391	1671	1	Mu-like prophage FluMu protein gp29	714	G	238	CGG	3	R	COK_1867	17839	16214	1623	-1	Mu-like prophage FluMu protein gp29	714	C	238	CGC	3	R	Synonymous SNP
OVINE	contig00064	1	29463	G	BOVINE	contig00240	-1	17094	A	substitution	COI_1115	28718	30391	1671	1	Mu-like prophage FluMu protein gp29	746	G	249	GGC	2	G	COK_1867	17839	16214	1623	-1	Mu-like prophage FluMu protein gp29	746	A	249	AAC	2	N	Nonsynonymous SNP
OVINE	contig00064	1	29477	T	BOVINE	contig00240	-1	17080	C	substitution	COI_1115	28718	30391	1671	1	Mu-like prophage FluMu protein gp29	760	T	254	TTA	1	L	COK_1867	17839	16214	1623	-1	Mu-like prophage FluMu protein gp29	760	C	254	CTT	1	L	Synonymous SNP
OVINE	contig00064	1	29488	G	BOVINE	contig00240	-1	17069	A	substitution	COI_1115	28718	30391	1671	1	Mu-like prophage FluMu protein gp29	771	G	257	GCG	3	A	COK_1867	17839	16214	1623	-1	Mu-like prophage FluMu protein gp29	771	A	257	GCA	3	A	Synonymous SNP
OVINE	contig00064	1	29587	C	BOVINE	contig00240	-1	16970	T	substitution	COI_1115	28718	30391	1671	1	Mu-like prophage FluMu protein gp29	870	C	290	AAC	3	N	COK_1867	17839	16214	1623	-1	Mu-like prophage FluMu protein gp29	870	T	290	AAT	3	N	Synonymous SNP
OVINE	contig00064	1	29599	G	BOVINE	contig00240	-1	16958	A	substitution	COI_1115	28718	30391	1671	1	Mu-like prophage FluMu protein gp29	882	G	294	CAG	3	Q	COK_1867	17839	16214	1623	-1	Mu-like prophage FluMu protein gp29	882	A	294	CAA	3	Q	Synonymous SNP
OVINE	contig00064	1	29650	C	BOVINE	contig00240	-1	16907	A	substitution	COI_1115	28718	30391	1671	1	Mu-like prophage FluMu protein gp29	933	C	311	ACC	3	T	COK_1867	17839	16214	1623	-1	Mu-like prophage FluMu protein gp29	933	A	311	ACA	3	T	Synonymous SNP
OVINE	contig00064	1	29659	C	BOVINE	contig00240	-1	16898	T	substitution	COI_1115	28718	30391	1671	1	Mu-like prophage FluMu protein gp29	942	C	314	AGC	3	S	COK_1867	17839	16214	1623	-1	Mu-like prophage FluMu protein gp29	942	T	314	AGT	3	S	Synonymous SNP
OVINE	contig00064	1	29701	G	BOVINE	contig00240	-1	16856	T	substitution	COI_1115	28718	30391	1671	1	Mu-like prophage FluMu protein gp29	984	G	328	GTG	3	V	COK_1867	17839	16214	1623	-1	Mu-like prophage FluMu protein gp29	984	T	328	GTT	3	V	Synonymous SNP
OVINE	contig00064	1	29786	C	BOVINE	contig00240	-1	16771	T	substitution	COI_1115	28718	30391	1671	1	Mu-like prophage FluMu protein gp29	1069	C	357	CTG	1	L	COK_1867	17839	16214	1623	-1	Mu-like prophage FluMu protein gp29	1069	T	357	TTG	1	L	Synonymous SNP
OVINE	contig00064	1	29815	G	BOVINE	contig00240	-1	16742	A	substitution	COI_1115	28718	30391	1671	1	Mu-like prophage FluMu protein gp29	1098	G	366	CCG	3	P	COK_1867	17839	16214	1623	-1	Mu-like prophage FluMu protein gp29	1098	A	366	CCA	3	P	Synonymous SNP
OVINE	contig00064	1	29881	T	BOVINE	contig00240	-1	16676	C	substitution	COI_1115	28718	30391	1671	1	Mu-like prophage FluMu protein gp29	1164	T	388	AGT	3	S	COK_1867	17839	16214	1623	-1	Mu-like prophage FluMu protein gp29	1164	C	388	AGC	3	S	Synonymous SNP
OVINE	contig00064	1	29887	A	BOVINE	contig00240	-1	16670	G	substitution	COI_1115	28718	30391	1671	1	Mu-like prophage FluMu protein gp29	1170	A	390	CCA	3	P	COK_1867	17839	16214	1623	-1	Mu-like prophage FluMu protein gp29	1170	G	390	CCG	3	P	Synonymous SNP
OVINE	contig00064	1	29905	C	BOVINE	contig00240	-1	16652	A	substitution	COI_1115	28718	30391	1671	1	Mu-like prophage FluMu protein gp29	1188	C	396	GGC	3	G	COK_1867	17839	16214	1623	-1	Mu-like prophage FluMu protein gp29	1188	A	396	GGA	3	G	Synonymous SNP
OVINE	contig00064	1	29906	T	BOVINE	contig00240	-1	16651	A	substitution	COI_1115	28718	30391	1671	1	Mu-like prophage FluMu protein gp29	1189	T	397	TTA	1	L	COK_1867	17839	16214	1623	-1	Mu-like prophage FluMu protein gp29	1189	A	397	ATG	1	M	Nonsynonymous SNP
OVINE	contig00064	1	29908	A	BOVINE	contig00240	-1	16649	G	substitution	COI_1115	28718	30391	1671	1	Mu-like prophage FluMu protein gp29	1191	A	397	TTA	3	L	COK_1867	17839	16214	1623	-1	Mu-like prophage FluMu protein gp29	1191	G	397	ATG	3	M	Nonsynonymous SNP
OVINE	contig00064	1	40528	T	BOVINE	contig00240	-1	6347	G	substitution	COI_1130	38759	41038	2277	1	Phage protein	1770	T	590	TTT	3	F	COK_1854	8101	5837	2262	-1	Phage protein	1755	G	585	TTG	3	L	Nonsynonymous SNP
OVINE	contig00064	1	40534	A	BOVINE	contig00240	-1	6341	G	substitution	COI_1130	38759	41038	2277	1	Phage protein	1776	A	592	TCA	3	S	COK_1854	8101	5837	2262	-1	Phage protein	1761	G	587	TCG	3	S	Synonymous SNP
OVINE	contig00064	1	40540	A	BOVINE	contig00240	-1	6335	T	substitution	COI_1130	38759	41038	2277	1	Phage protein	1782	A	594	GGA	3	G	COK_1854	8101	5837	2262	-1	Phage protein	1767	T	589	GGT	3	G	Synonymous SNP
OVINE	contig00064	1	40546	A	BOVINE	contig00240	-1	6329	T	substitution	COI_1130	38759	41038	2277	1	Phage protein	1788	A	596	TCA	3	S	COK_1854	8101	5837	2262	-1	Phage protein	1773	T	591	TCT	3	S	Synonymous SNP
OVINE	contig00064	1	40561	G	BOVINE	contig00240	-1	6314	A	substitution	COI_1130	38759	41038	2277	1	Phage protein	1803	G	601	GCG	3	A	COK_1854	8101	5837	2262	-1	Phage protein	1788	A	596	GCA	3	A	Synonymous SNP
OVINE	contig00064	1	40585	A	BOVINE	contig00240	-1	6290	C	substitution	COI_1130	38759	41038	2277	1	Phage protein	1827	A	609	GGA	3	G	COK_1854	8101	5837	2262	-1	Phage protein	1812	C	604	GGC	3	G	Synonymous SNP
OVINE	contig00064	1	40594	T	BOVINE	contig00240	-1	6281	C	substitution	COI_1130	38759	41038	2277	1	Phage protein	1836	T	612	GCT	3	A	COK_1854	8101	5837	2262	-1	Phage protein	1821	C	607	GCC	3	A	Synonymous SNP
OVINE	contig00064	1	40619	C	BOVINE	contig00240	-1	6256	G	substitution	COI_1130	38759	41038	2277	1	Phage protein	1861	C	621	CAA	1	Q	COK_1854	8101	5837	2262	-1	Phage protein	1846	G	616	GAG	1	E	Nonsynonymous SNP
OVINE	contig00064	1	40621	A	BOVINE	contig00240	-1	6254	G	substitution	COI_1130	38759	41038	2277	1	Phage protein	1863	A	621	CAA	3	Q	COK_1854	8101	5837	2262	-1	Phage protein	1848	G	616	GAG	3	E	Nonsynonymous SNP
OVINE	contig00064	1	40626	A	BOVINE	contig00240	-1	6249	G	substitution	COI_1130	38759	41038	2277	1	Phage protein	1868	A	623	AAC	2	N	COK_1854	8101	5837	2262	-1	Phage protein	1853	G	618	AGA	2	R	Nonsynonymous SNP
OVINE	contig00064	1	40627	C	BOVINE	contig00240	-1	6248	A	substitution	COI_1130	38759	41038	2277	1	Phage protein	1869	C	623	AAC	3	N	COK_1854	8101	5837	2262	-1	Phage protein	1854	A	618	AGA	3	R	Nonsynonymous SNP
OVINE	contig00064	1	40630	C	BOVINE	contig00240	-1	6245	T	substitution	COI_1130	38759	41038	2277	1	Phage protein	1872	C	624	GAC	3	D	COK_1854	8101	5837	2262	-1	Phage protein	1857	T	619	GAT	3	D	Synonymous SNP
OVINE	contig00064	1	40649	C	BOVINE	contig00240	-1	6226	A	substitution	COI_1130	38759	41038	2277	1	Phage protein	1891	C	631	CAA	1	Q	COK_1854	8101	5837	2262	-1	Phage protein	1876	A	626	AAA	1	K	Nonsynonymous SNP
OVINE	contig00064	1	40660	A	BOVINE	contig00240	-1	6215	G	substitution	COI_1130	38759	41038	2277	1	Phage protein	1902	A	634	GAA	3	E	COK_1854	8101	5837	2262	-1	Phage protein	1887	G	629	GAG	3	E	Synonymous SNP
OVINE	contig00064	1	40663	T	BOVINE	contig00240	-1	6212	C	substitution	COI_1130	38759	41038	2277	1	Phage protein	1905	T	635	TAT	3	Y	COK_1854	8101	5837	2262	-1	Phage protein	1890	C	630	TAC	3	Y	Synonymous SNP
OVINE	contig00064	1	31901	A	BOVINE	contig00240	-1	14710	G	substitution	COI_1117	31815	32231	414	1	Mu-like prophage FluMu G protein 2	87	A	29	TTA	3	L	COK_1865	14796	14380	414	-1	Mu-like prophage FluMu G protein 2	87	G	29	TTG	3	L	Synonymous SNP
OVINE	contig00064	1	31913	C	BOVINE	contig00240	-1	14698	T	substitution	COI_1117	31815	32231	414	1	Mu-like prophage FluMu G protein 2	99	C	33	ATC	3	I	COK_1865	14796	14380	414	-1	Mu-like prophage FluMu G protein 2	99	T	33	ATT	3	I	Synonymous SNP
OVINE	contig00064	1	31919	T	BOVINE	contig00240	-1	14692	C	substitution	COI_1117	31815	32231	414	1	Mu-like prophage FluMu G protein 2	105	T	35	GGT	3	G	COK_1865	14796	14380	414	-1	Mu-like prophage FluMu G protein 2	105	C	35	GGC	3	G	Synonymous SNP
OVINE	contig00064	1	31922	G	BOVINE	contig00240	-1	14689	A	substitution	COI_1117	31815	32231	414	1	Mu-like prophage FluMu G protein 2	108	G	36	ACG	3	T	COK_1865	14796	14380	414	-1	Mu-like prophage FluMu G protein 2	108	A	36	ACA	3	T	Synonymous SNP
OVINE	contig00064	1	31934	A	BOVINE	contig00240	-1	14677	G	substitution	COI_1117	31815	32231	414	1	Mu-like prophage FluMu G protein 2	120	A	40	GCA	3	A	COK_1865	14796	14380	414	-1	Mu-like prophage FluMu G protein 2	120	G	40	GCG	3	A	Synonymous SNP
OVINE	contig00064	1	31937	G	BOVINE	contig00240	-1	14674	A	substitution	COI_1117	31815	32231	414	1	Mu-like prophage FluMu G protein 2	123	G	41	GTG	3	V	COK_1865	14796	14380	414	-1	Mu-like prophage FluMu G protein 2	123	A	41	GTA	3	V	Synonymous SNP
[truncated: 1,222 more rows]

## Sheet: SNP in non-coding region
GenomeA	ContigA	ContigA Orientation	SNP Position on ContigA	SNP Base	GenomeB	ContigB	ContigB Orientation	SNP Position on ContigB	SNP Base	Type of SNP
[truncated: 171 more rows]
