# Supplementary material for: A three-way comparative genomic analysis of Mannheimia haemolytica isolates
Source: BMC Genomics. 2010 Oct 4;11:535. doi: 10.1186/1471-2164-11-535 (PMC3091684; doi:10.1186/1471-2164-11-535)
Supplement: Additional file 7 — Table S7: B vs A1, high confidence SNPs. [file 1471-2164-11-535-S7.XLS]

## Sheet: README
	NOTE
	The easiest way to look at the SNPs in the context of the aligned contig sequences is to use blastn (from NCBI Blast package) to align the contigs shown in "contigA" and "contigB" columns and make sure that the aligned sequences are oriented as shown in "ContigA Orientation" and "ContigB Orientation" columns. The description of each column header can be found below. The SNP data are separated int…
Column	Description
GenomeA	GenomeA ID
ContigA	ContigA ID
ContigA Orientation	Orientation of the contigA sequence in order to produce homologous alignment with contigB sequence when using blastn. 1 for the original sequence and -1 for reverse complement of the original sequence.
SNP Position on ContigA	Position of the SNP on the contigA sequence
SNP Base	Nucleotide taken from the contigA sequence where the SNP is found and when contigA is oriented according to the "ContigA Orientation" column.
GenomeB	GenomeB ID
ContigB	ContigB ID
ContigB Orientation	Orientation of the contigB sequence in order to produce homologous alignment with contigA sequence when using blastn. 1 for the original sequence and -1 for reverse complement of the original sequence.
SNP Position on ContigB	Position of the SNP on the contigB sequence.
SNP Base	Nucleotide taken from the contigB sequence where the SNP is found and when contigA is oriented according to the "ContigA Orientation" column.
Type of SNP	Whether the SNP is a substitution or deletion in either contigA or contigB sequence.
GeneA spanning SNP in ContigA	GeneA ID on contigA sequence that is spanning the SNP position.
GeneA Start	Start position of GeneA on contigA
GeneA Stop	End position of GeneA on contigA
GeneA Length	Length of GeneA
GeneA Orientation	Orientation of GeneA relative to the original contigA sequence
GeneA Product	Product description of GeneA
SNP Position relative to start of GeneA	Position of the SNP relative to the start position of GeneA.
SNP Base from GeneA Sequence	Nucleotide taken from the GeneA sequence where the SNP is found.
Residue Number in GeneA where SNP is found	The residue number of GeneA's protein product where the SNP is found
Codon Triplet where SNP is found	The codon triplet on contigA where SNP is found
Position in Codon where SNP is found	The position in the codon triplet where the SNP is found. E.g. 1,2 or 3
Amino acid translation	Translation of the codon triplet where the SNP is found.
GeneB spanning SNP in ContigB	GeneB ID on contigB sequence that is spanning the SNP position.
GeneB Start	Start position of GeneB on contigB
GeneB Stop	End position of GeneB on contigB
GeneB Length	Length of GeneB
GeneB Orientation	Orientation of GeneB relative to the original contigB sequence
GeneB Product	Product description of GeneB
SNP Position relative to start of GeneB	Position of the SNP relative to the start position of GeneB.
SNP Base from GeneB Sequence	Nucleotide taken from the GeneB sequence where the SNP is found.
Residue Number in GeneB where SNP is found	The residue number of GeneB's protein product where the SNP is found
Codon Triplet where SNP is found	The codon triplet on contigB where SNP is found
Position in Codon where SNP is found	The position in the codon triplet where the SNP is found. E.g. 1,2 or 3
Amino acid translation	Translation of the codon triplet where the SNP is found.
Note	Whether the substitution SNP is "Synonymous" or "Nonsynonymous"

## Sheet: SNP in coding region
GenomeA	ContigA	ContigA Orientation	SNP Position on ContigA	SNP Base	GenomeB	ContigB	ContigB Orientation	SNP Position on ContigB	SNP Base	Type of SNP	GeneA spanning SNP in ContigA	GeneA Start	GeneA Stop	GeneA Length	GeneA Orientation	GeneA Product	SNP Position relative to start of GeneA	SNP Base from GeneA Sequence	Residue Number in GeneA where SNP is found	Codon Triplet where SNP is found	Position in Codon where SNP is found	Amino acid translation	GeneB spanning SNP in ContigB	GeneB Start	GeneB Stop	GeneB Length	GeneB Orientation	GeneB Product	SNP Position relative to start of GeneB	SNP Base from GeneB Sequence	Residue Number in GeneB where SNP is found	Codon Triplet where SNP is found	Position in Codon where SNP is found	Amino acid translation	Note
Phl213	Phl213	1	2542463	T	BOVINE	contig00002	-1	1637	C	substitution	MHA_2706	2542435	2542563	126	1	hypothetical protein MHA_2706	29	T	10	ATC	2	I	NA	NA	NA	NA	NA	NA	NA	NA	NA	AGC	NA	S	Nonsynonymous SNP. Gene spanning SNP found in Phl213 Phl213 only
Phl213	Phl213	1	1394159	T	BOVINE	contig00003	1	45328	G	substitution	MHA_1429	1393346	1394713	1365	1	hypothetical protein MHA_1429	814	T	272	TTA	1	L	COK_0045	44515	45882	1365	1	Decarboxylase family protein	814	G	272	GTA	1	V	Nonsynonymous SNP
Phl213	Phl213	1	1394306	T	BOVINE	contig00003	1	45475	C	substitution	MHA_1429	1393346	1394713	1365	1	hypothetical protein MHA_1429	961	T	321	TCG	1	S	COK_0045	44515	45882	1365	1	Decarboxylase family protein	961	C	321	CCG	1	P	Nonsynonymous SNP
Phl213	Phl213	1	1396201	G	BOVINE	contig00003	1	47370	A	substitution	MHA_1430	1394733	1396280	1545	1	possible OLD family overcome lysogenization defect ATP-dependent nuclease	1469	G	490	GGG	2	G	COK_0046	45902	47449	1545	1	Homology with RecF protein	1469	A	490	GAG	2	E	Nonsynonymous SNP
Phl213	Phl213	1	1396988	G	BOVINE	contig00003	1	48157	A	substitution	MHA_1431	1396503	1397537	1032	1	ABC superfamily ATP binding cassette transporter, ABC protein	486	G	162	TTG	3	L	COK_0047	47672	48706	1032	1	Methionine ABC transporter ATP-binding protein	486	A	162	TTA	3	L	Synonymous SNP
Phl213	Phl213	1	1397794	G	BOVINE	contig00003	1	48963	A	substitution	MHA_1432	1397527	1398204	675	1	ABC superfamily ATP binding cassette transporter, membrane protein	268	G	90	GTT	1	V	COK_0048	48696	49373	675	1	Methionine ABC transporter permease protein	268	A	90	ATT	1	I	Nonsynonymous SNP
Phl213	Phl213	1	1401536	A	BOVINE	contig00003	1	52705	G	substitution	MHA_1436	1402012	1400861	1149	-1	methionine adenosyltransferase	477	T	159	GAT	3	D	COK_0052	53181	52030	1149	-1	S-adenosylmethionine synthetase	477	C	159	GAC	3	D	Synonymous SNP
Phl213	Phl213	1	1401848	T	BOVINE	contig00003	1	53017	G	substitution	MHA_1436	1402012	1400861	1149	-1	methionine adenosyltransferase	165	A	55	GGA	3	G	COK_0052	53181	52030	1149	-1	S-adenosylmethionine synthetase	165	C	55	GGC	3	G	Synonymous SNP
Phl213	Phl213	1	1402201	G	BOVINE	contig00003	1	53370	A	substitution	MHA_1437	1403037	1402195	840	-1	possible hydrolase	837	C	279	GCC	3	A	COK_0053	54206	53364	840	-1	Patatin-like phospholipase	837	T	279	GCT	3	A	Synonymous SNP
Phl213	Phl213	1	1402219	A	BOVINE	contig00003	1	53388	G	substitution	MHA_1437	1403037	1402195	840	-1	possible hydrolase	819	T	273	GGT	3	G	COK_0053	54206	53364	840	-1	Patatin-like phospholipase	819	C	273	GGC	3	G	Synonymous SNP
Phl213	Phl213	1	1402994	A	BOVINE	contig00003	1	54163	G	substitution	MHA_1437	1403037	1402195	840	-1	possible hydrolase	44	T	15	ATT	2	I	COK_0053	54206	53364	840	-1	Patatin-like phospholipase	44	C	15	ACT	2	T	Nonsynonymous SNP
Phl213	Phl213	1	1403156	G	BOVINE	contig00003	1	54325	A	substitution	MHA_1438	1403097	1403414	315	1	possible competence regulator	60	G	20	TTG	3	L	COK_0054	54266	54592	324	1	hypothetical protein	60	A	20	TTA	3	L	Synonymous SNP
Phl213	Phl213	1	1403579	T	BOVINE	contig00003	1	54758	C	substitution	MHA_1439	1403505	1404218	711	1	ribonuclease	75	T	25	TTT	3	F	COK_0055	54684	55397	711	1	Probable ribonuclease HI0526 precursor	75	C	25	TTC	3	F	Synonymous SNP
Phl213	Phl213	1	1403590	A	BOVINE	contig00003	1	54769	C	substitution	MHA_1439	1403505	1404218	711	1	ribonuclease	86	A	29	GAG	2	E	COK_0055	54684	55397	711	1	Probable ribonuclease HI0526 precursor	86	C	29	GCG	2	A	Nonsynonymous SNP
Phl213	Phl213	1	1403606	A	BOVINE	contig00003	1	54785	G	substitution	MHA_1439	1403505	1404218	711	1	ribonuclease	102	A	34	CAA	3	Q	COK_0055	54684	55397	711	1	Probable ribonuclease HI0526 precursor	102	G	34	CAG	3	Q	Synonymous SNP
Phl213	Phl213	1	1403615	G	BOVINE	contig00003	1	54794	T	substitution	MHA_1439	1403505	1404218	711	1	ribonuclease	111	G	37	TCG	3	S	COK_0055	54684	55397	711	1	Probable ribonuclease HI0526 precursor	111	T	37	TCT	3	S	Synonymous SNP
Phl213	Phl213	1	1403620	A	BOVINE	contig00003	1	54799	G	substitution	MHA_1439	1403505	1404218	711	1	ribonuclease	116	A	39	CAG	2	Q	COK_0055	54684	55397	711	1	Probable ribonuclease HI0526 precursor	116	G	39	CGA	2	R	Nonsynonymous SNP
Phl213	Phl213	1	1403627	T	BOVINE	contig00003	1	54806	C	substitution	MHA_1439	1403505	1404218	711	1	ribonuclease	123	T	41	AGT	3	S	COK_0055	54684	55397	711	1	Probable ribonuclease HI0526 precursor	123	C	41	AGC	3	S	Synonymous SNP
Phl213	Phl213	1	1403631	T	BOVINE	contig00003	1	54810	A	substitution	MHA_1439	1403505	1404218	711	1	ribonuclease	127	T	43	TCT	1	S	COK_0055	54684	55397	711	1	Probable ribonuclease HI0526 precursor	127	A	43	ACT	1	T	Nonsynonymous SNP
Phl213	Phl213	1	1403641	T	BOVINE	contig00003	1	54820	C	substitution	MHA_1439	1403505	1404218	711	1	ribonuclease	137	T	46	GTT	2	V	COK_0055	54684	55397	711	1	Probable ribonuclease HI0526 precursor	137	C	46	GCT	2	A	Nonsynonymous SNP
Phl213	Phl213	1	1403647	C	BOVINE	contig00003	1	54826	G	substitution	MHA_1439	1403505	1404218	711	1	ribonuclease	143	C	48	ACT	2	T	COK_0055	54684	55397	711	1	Probable ribonuclease HI0526 precursor	143	G	48	AGT	2	S	Nonsynonymous SNP
Phl213	Phl213	1	1403655	C	BOVINE	contig00003	1	54834	T	substitution	MHA_1439	1403505	1404218	711	1	ribonuclease	151	C	51	CTA	1	L	COK_0055	54684	55397	711	1	Probable ribonuclease HI0526 precursor	151	T	51	TTG	1	L	Synonymous SNP
Phl213	Phl213	1	1403657	A	BOVINE	contig00003	1	54836	G	substitution	MHA_1439	1403505	1404218	711	1	ribonuclease	153	A	51	CTA	3	L	COK_0055	54684	55397	711	1	Probable ribonuclease HI0526 precursor	153	G	51	TTG	3	L	Synonymous SNP
Phl213	Phl213	1	1403684	C	BOVINE	contig00003	1	54863	T	substitution	MHA_1439	1403505	1404218	711	1	ribonuclease	180	C	60	AAC	3	N	COK_0055	54684	55397	711	1	Probable ribonuclease HI0526 precursor	180	T	60	AAT	3	N	Synonymous SNP
Phl213	Phl213	1	1403696	A	BOVINE	contig00003	1	54875	G	substitution	MHA_1439	1403505	1404218	711	1	ribonuclease	192	A	64	AAA	3	K	COK_0055	54684	55397	711	1	Probable ribonuclease HI0526 precursor	192	G	64	AAG	3	K	Synonymous SNP
Phl213	Phl213	1	1403700	C	BOVINE	contig00003	1	54879	A	substitution	MHA_1439	1403505	1404218	711	1	ribonuclease	196	C	66	CAT	1	H	COK_0055	54684	55397	711	1	Probable ribonuclease HI0526 precursor	196	A	66	AAT	1	N	Nonsynonymous SNP
Phl213	Phl213	1	1403708	A	BOVINE	contig00003	1	54887	G	substitution	MHA_1439	1403505	1404218	711	1	ribonuclease	204	A	68	GTA	3	V	COK_0055	54684	55397	711	1	Probable ribonuclease HI0526 precursor	204	G	68	GTG	3	V	Synonymous SNP
Phl213	Phl213	1	1403747	G	BOVINE	contig00003	1	54926	T	substitution	MHA_1439	1403505	1404218	711	1	ribonuclease	243	G	81	CCG	3	P	COK_0055	54684	55397	711	1	Probable ribonuclease HI0526 precursor	243	T	81	CCT	3	P	Synonymous SNP
Phl213	Phl213	1	1403783	T	BOVINE	contig00003	1	54962	G	substitution	MHA_1439	1403505	1404218	711	1	ribonuclease	279	T	93	GGT	3	G	COK_0055	54684	55397	711	1	Probable ribonuclease HI0526 precursor	279	G	93	GGG	3	G	Synonymous SNP
Phl213	Phl213	1	1403802	G	BOVINE	contig00003	1	54981	C	substitution	MHA_1439	1403505	1404218	711	1	ribonuclease	298	G	100	GAA	1	E	COK_0055	54684	55397	711	1	Probable ribonuclease HI0526 precursor	298	C	100	CAA	1	Q	Nonsynonymous SNP
Phl213	Phl213	1	1403813	T	BOVINE	contig00003	1	54992	C	substitution	MHA_1439	1403505	1404218	711	1	ribonuclease	309	T	103	TGT	3	C	COK_0055	54684	55397	711	1	Probable ribonuclease HI0526 precursor	309	C	103	TGC	3	C	Synonymous SNP
Phl213	Phl213	1	1403816	T	BOVINE	contig00003	1	54995	A	substitution	MHA_1439	1403505	1404218	711	1	ribonuclease	312	T	104	GGT	3	G	COK_0055	54684	55397	711	1	Probable ribonuclease HI0526 precursor	312	A	104	GGA	3	G	Synonymous SNP
Phl213	Phl213	1	1403820	T	BOVINE	contig00003	1	54999	G	substitution	MHA_1439	1403505	1404218	711	1	ribonuclease	316	T	106	TCA	1	S	COK_0055	54684	55397	711	1	Probable ribonuclease HI0526 precursor	316	G	106	GTA	1	V	Nonsynonymous SNP
Phl213	Phl213	1	1403821	C	BOVINE	contig00003	1	55000	T	substitution	MHA_1439	1403505	1404218	711	1	ribonuclease	317	C	106	TCA	2	S	COK_0055	54684	55397	711	1	Probable ribonuclease HI0526 precursor	317	T	106	GTA	2	V	Nonsynonymous SNP
Phl213	Phl213	1	1403823	G	BOVINE	contig00003	1	55002	A	substitution	MHA_1439	1403505	1404218	711	1	ribonuclease	319	G	107	GCG	1	A	COK_0055	54684	55397	711	1	Probable ribonuclease HI0526 precursor	319	A	107	AAC	1	N	Nonsynonymous SNP
Phl213	Phl213	1	1403954	T	BOVINE	contig00003	1	55133	C	substitution	MHA_1439	1403505	1404218	711	1	ribonuclease	450	T	150	CCT	3	P	COK_0055	54684	55397	711	1	Probable ribonuclease HI0526 precursor	450	C	150	CCC	3	P	Synonymous SNP
Phl213	Phl213	1	1403957	A	BOVINE	contig00003	1	55136	G	substitution	MHA_1439	1403505	1404218	711	1	ribonuclease	453	A	151	GAA	3	E	COK_0055	54684	55397	711	1	Probable ribonuclease HI0526 precursor	453	G	151	GAG	3	E	Synonymous SNP
Phl213	Phl213	1	1404102	T	BOVINE	contig00003	1	55281	C	substitution	MHA_1439	1403505	1404218	711	1	ribonuclease	598	T	200	TTT	1	F	COK_0055	54684	55397	711	1	Probable ribonuclease HI0526 precursor	598	C	200	CTT	1	L	Nonsynonymous SNP
Phl213	Phl213	1	1404119	C	BOVINE	contig00003	1	55298	G	substitution	MHA_1439	1403505	1404218	711	1	ribonuclease	615	C	205	GCC	3	A	COK_0055	54684	55397	711	1	Probable ribonuclease HI0526 precursor	615	G	205	GCG	3	A	Synonymous SNP
Phl213	Phl213	1	1404140	T	BOVINE	contig00003	1	55319	C	substitution	MHA_1439	1403505	1404218	711	1	ribonuclease	636	T	212	AAT	3	N	COK_0055	54684	55397	711	1	Probable ribonuclease HI0526 precursor	636	C	212	AAC	3	N	Synonymous SNP
Phl213	Phl213	1	1404152	G	BOVINE	contig00003	1	55331	T	substitution	MHA_1439	1403505	1404218	711	1	ribonuclease	648	G	216	GGG	3	G	COK_0055	54684	55397	711	1	Probable ribonuclease HI0526 precursor	648	T	216	GGT	3	G	Synonymous SNP
Phl213	Phl213	1	1404155	T	BOVINE	contig00003	1	55334	C	substitution	MHA_1439	1403505	1404218	711	1	ribonuclease	651	T	217	GGT	3	G	COK_0055	54684	55397	711	1	Probable ribonuclease HI0526 precursor	651	C	217	GGC	3	G	Synonymous SNP
Phl213	Phl213	1	1404156	A	BOVINE	contig00003	1	55335	G	substitution	MHA_1439	1403505	1404218	711	1	ribonuclease	652	A	218	AGC	1	S	COK_0055	54684	55397	711	1	Probable ribonuclease HI0526 precursor	652	G	218	GGC	1	G	Nonsynonymous SNP
Phl213	Phl213	1	1404188	A	BOVINE	contig00003	1	55367	G	substitution	MHA_1439	1403505	1404218	711	1	ribonuclease	684	A	228	AAA	3	K	COK_0055	54684	55397	711	1	Probable ribonuclease HI0526 precursor	684	G	228	AAG	3	K	Synonymous SNP
Phl213	Phl213	1	1404200	A	BOVINE	contig00003	1	55379	G	substitution	MHA_1439	1403505	1404218	711	1	ribonuclease	696	A	232	CCA	3	P	COK_0055	54684	55397	711	1	Probable ribonuclease HI0526 precursor	696	G	232	CCG	3	P	Synonymous SNP
Phl213	Phl213	1	1404206	T	BOVINE	contig00003	1	55385	C	substitution	MHA_1439	1403505	1404218	711	1	ribonuclease	702	T	234	GAT	3	D	COK_0055	54684	55397	711	1	Probable ribonuclease HI0526 precursor	702	C	234	GAC	3	D	Synonymous SNP
Phl213	Phl213	1	1404215	C	BOVINE	contig00003	1	55394	T	substitution	MHA_1439	1403505	1404218	711	1	ribonuclease	711	C	237	CGC	3	R	COK_0055	54684	55397	711	1	Probable ribonuclease HI0526 precursor	711	T	237	CGT	3	R	Synonymous SNP
Phl213	Phl213	1	1404253	G	BOVINE	contig00003	1	55432	A	substitution	MHA_1440	1404218	1404712	492	1	hypothetical protein MHA_1440	36	G	12	CAG	3	Q	COK_0056	55397	55891	492	1	Protein sprT	36	A	12	CAA	3	Q	Synonymous SNP
Phl213	Phl213	1	1404318	G	BOVINE	contig00003	1	55497	C	substitution	MHA_1440	1404218	1404712	492	1	hypothetical protein MHA_1440	101	G	34	AGT	2	S	COK_0056	55397	55891	492	1	Protein sprT	101	C	34	ACC	2	T	Nonsynonymous SNP
Phl213	Phl213	1	1404319	T	BOVINE	contig00003	1	55498	C	substitution	MHA_1440	1404218	1404712	492	1	hypothetical protein MHA_1440	102	T	34	AGT	3	S	COK_0056	55397	55891	492	1	Protein sprT	102	C	34	ACC	3	T	Nonsynonymous SNP
Phl213	Phl213	1	1404340	C	BOVINE	contig00003	1	55519	T	substitution	MHA_1440	1404218	1404712	492	1	hypothetical protein MHA_1440	123	C	41	GGC	3	G	COK_0056	55397	55891	492	1	Protein sprT	123	T	41	GGT	3	G	Synonymous SNP
Phl213	Phl213	1	1404355	G	BOVINE	contig00003	1	55534	T	substitution	MHA_1440	1404218	1404712	492	1	hypothetical protein MHA_1440	138	G	46	GTG	3	V	COK_0056	55397	55891	492	1	Protein sprT	138	T	46	GTT	3	V	Synonymous SNP
Phl213	Phl213	1	1404379	A	BOVINE	contig00003	1	55558	G	substitution	MHA_1440	1404218	1404712	492	1	hypothetical protein MHA_1440	162	A	54	GTA	3	V	COK_0056	55397	55891	492	1	Protein sprT	162	G	54	GTG	3	V	Synonymous SNP
Phl213	Phl213	1	1404388	T	BOVINE	contig00003	1	55567	C	substitution	MHA_1440	1404218	1404712	492	1	hypothetical protein MHA_1440	171	T	57	AAT	3	N	COK_0056	55397	55891	492	1	Protein sprT	171	C	57	AAC	3	N	Synonymous SNP
Phl213	Phl213	1	1404406	A	BOVINE	contig00003	1	55585	G	substitution	MHA_1440	1404218	1404712	492	1	hypothetical protein MHA_1440	189	A	63	GAA	3	E	COK_0056	55397	55891	492	1	Protein sprT	189	G	63	GAG	3	E	Synonymous SNP
Phl213	Phl213	1	1404439	G	BOVINE	contig00003	1	55618	A	substitution	MHA_1440	1404218	1404712	492	1	hypothetical protein MHA_1440	222	G	74	CCG	3	P	COK_0056	55397	55891	492	1	Protein sprT	222	A	74	CCA	3	P	Synonymous SNP
Phl213	Phl213	1	1404446	C	BOVINE	contig00003	1	55625	T	substitution	MHA_1440	1404218	1404712	492	1	hypothetical protein MHA_1440	229	C	77	CTG	1	L	COK_0056	55397	55891	492	1	Protein sprT	229	T	77	TTG	1	L	Synonymous SNP
Phl213	Phl213	1	1404472	T	BOVINE	contig00003	1	55651	C	substitution	MHA_1440	1404218	1404712	492	1	hypothetical protein MHA_1440	255	T	85	CAT	3	H	COK_0056	55397	55891	492	1	Protein sprT	255	C	85	CAC	3	H	Synonymous SNP
Phl213	Phl213	1	1404493	T	BOVINE	contig00003	1	55672	C	substitution	MHA_1440	1404218	1404712	492	1	hypothetical protein MHA_1440	276	T	92	CAT	3	H	COK_0056	55397	55891	492	1	Protein sprT	276	C	92	CAC	3	H	Synonymous SNP
Phl213	Phl213	1	1404535	G	BOVINE	contig00003	1	55714	A	substitution	MHA_1440	1404218	1404712	492	1	hypothetical protein MHA_1440	318	G	106	GTG	3	V	COK_0056	55397	55891	492	1	Protein sprT	318	A	106	GTA	3	V	Synonymous SNP
Phl213	Phl213	1	1404616	G	BOVINE	contig00003	1	55795	A	substitution	MHA_1440	1404218	1404712	492	1	hypothetical protein MHA_1440	399	G	133	CAG	3	Q	COK_0056	55397	55891	492	1	Protein sprT	399	A	133	CAA	3	Q	Synonymous SNP
Phl213	Phl213	1	1404640	C	BOVINE	contig00003	1	55819	G	substitution	MHA_1440	1404218	1404712	492	1	hypothetical protein MHA_1440	423	C	141	GCC	3	A	COK_0056	55397	55891	492	1	Protein sprT	423	G	141	GCG	3	A	Synonymous SNP
Phl213	Phl213	1	1404688	A	BOVINE	contig00003	1	55867	G	substitution	MHA_1440	1404218	1404712	492	1	hypothetical protein MHA_1440	471	A	157	CAA	3	Q	COK_0056	55397	55891	492	1	Protein sprT	471	G	157	CCG	3	P	Nonsynonymous SNP
Phl213	Phl213	1	1404694	T	BOVINE	contig00003	1	55873	C	substitution	MHA_1440	1404218	1404712	492	1	hypothetical protein MHA_1440	477	T	159	CAT	3	H	COK_0056	55397	55891	492	1	Protein sprT	477	C	159	CAC	3	H	Synonymous SNP
Phl213	Phl213	1	1404703	A	BOVINE	contig00003	1	55882	G	substitution	MHA_1440	1404218	1404712	492	1	hypothetical protein MHA_1440	486	A	162	GAA	3	E	COK_0056	55397	55891	492	1	Protein sprT	486	G	162	GAG	3	E	Synonymous SNP
Phl213	Phl213	1	1404706	A	BOVINE	contig00003	1	55885	C	substitution	MHA_1440	1404218	1404712	492	1	hypothetical protein MHA_1440	489	A	163	AAA	3	K	COK_0056	55397	55891	492	1	Protein sprT	489	C	163	AAC	3	N	Nonsynonymous SNP
Phl213	Phl213	1	1404825	A	BOVINE	contig00003	1	56004	G	substitution	MHA_1441	1404817	1406097	1278	1	NADH dehydrogenase	9	A	3	ACA	3	T	COK_0057	55996	57276	1278	1	NADH dehydrogenase	9	G	3	ACG	3	T	Synonymous SNP
Phl213	Phl213	1	1404831	A	BOVINE	contig00003	1	56010	G	substitution	MHA_1441	1404817	1406097	1278	1	NADH dehydrogenase	15	A	5	GTA	3	V	COK_0057	55996	57276	1278	1	NADH dehydrogenase	15	G	5	GTG	3	V	Synonymous SNP
Phl213	Phl213	1	1404852	C	BOVINE	contig00003	1	56031	T	substitution	MHA_1441	1404817	1406097	1278	1	NADH dehydrogenase	36	C	12	GGC	3	G	COK_0057	55996	57276	1278	1	NADH dehydrogenase	36	T	12	GGT	3	G	Synonymous SNP
Phl213	Phl213	1	1404879	C	BOVINE	contig00003	1	56058	T	substitution	MHA_1441	1404817	1406097	1278	1	NADH dehydrogenase	63	C	21	GGC	3	G	COK_0057	55996	57276	1278	1	NADH dehydrogenase	63	T	21	GGT	3	G	Synonymous SNP
Phl213	Phl213	1	1404918	G	BOVINE	contig00003	1	56097	A	substitution	MHA_1441	1404817	1406097	1278	1	NADH dehydrogenase	102	G	34	CTG	3	L	COK_0057	55996	57276	1278	1	NADH dehydrogenase	102	A	34	CTA	3	L	Synonymous SNP
Phl213	Phl213	1	1404927	C	BOVINE	contig00003	1	56106	T	substitution	MHA_1441	1404817	1406097	1278	1	NADH dehydrogenase	111	C	37	CGC	3	R	COK_0057	55996	57276	1278	1	NADH dehydrogenase	111	T	37	CGT	3	R	Synonymous SNP
Phl213	Phl213	1	1404952	C	BOVINE	contig00003	1	56131	T	substitution	MHA_1441	1404817	1406097	1278	1	NADH dehydrogenase	136	C	46	CTG	1	L	COK_0057	55996	57276	1278	1	NADH dehydrogenase	136	T	46	TTA	1	L	Synonymous SNP
Phl213	Phl213	1	1404954	G	BOVINE	contig00003	1	56133	A	substitution	MHA_1441	1404817	1406097	1278	1	NADH dehydrogenase	138	G	46	CTG	3	L	COK_0057	55996	57276	1278	1	NADH dehydrogenase	138	A	46	TTA	3	L	Synonymous SNP
Phl213	Phl213	1	1404963	G	BOVINE	contig00003	1	56142	A	substitution	MHA_1441	1404817	1406097	1278	1	NADH dehydrogenase	147	G	49	GAG	3	E	COK_0057	55996	57276	1278	1	NADH dehydrogenase	147	A	49	GAA	3	E	Synonymous SNP
Phl213	Phl213	1	1404987	G	BOVINE	contig00003	1	56166	A	substitution	MHA_1441	1404817	1406097	1278	1	NADH dehydrogenase	171	G	57	GAG	3	E	COK_0057	55996	57276	1278	1	NADH dehydrogenase	171	A	57	GAA	3	E	Synonymous SNP
Phl213	Phl213	1	1404990	A	BOVINE	contig00003	1	56169	T	substitution	MHA_1441	1404817	1406097	1278	1	NADH dehydrogenase	174	A	58	GGA	3	G	COK_0057	55996	57276	1278	1	NADH dehydrogenase	174	T	58	GGT	3	G	Synonymous SNP
Phl213	Phl213	1	1404993	T	BOVINE	contig00003	1	56172	G	substitution	MHA_1441	1404817	1406097	1278	1	NADH dehydrogenase	177	T	59	ACT	3	T	COK_0057	55996	57276	1278	1	NADH dehydrogenase	177	G	59	ACG	3	T	Synonymous SNP
Phl213	Phl213	1	1404999	G	BOVINE	contig00003	1	56178	A	substitution	MHA_1441	1404817	1406097	1278	1	NADH dehydrogenase	183	G	61	GCG	3	A	COK_0057	55996	57276	1278	1	NADH dehydrogenase	183	A	61	GCA	3	A	Synonymous SNP
Phl213	Phl213	1	1405000	T	BOVINE	contig00003	1	56179	C	substitution	MHA_1441	1404817	1406097	1278	1	NADH dehydrogenase	184	T	62	TTA	1	L	COK_0057	55996	57276	1278	1	NADH dehydrogenase	184	C	62	CTA	1	L	Synonymous SNP
Phl213	Phl213	1	1405017	C	BOVINE	contig00003	1	56196	T	substitution	MHA_1441	1404817	1406097	1278	1	NADH dehydrogenase	201	C	67	CAC	3	H	COK_0057	55996	57276	1278	1	NADH dehydrogenase	201	T	67	CAT	3	H	Synonymous SNP
Phl213	Phl213	1	1405032	T	BOVINE	contig00003	1	56211	C	substitution	MHA_1441	1404817	1406097	1278	1	NADH dehydrogenase	216	T	72	AGT	3	S	COK_0057	55996	57276	1278	1	NADH dehydrogenase	216	C	72	AGC	3	S	Synonymous SNP
Phl213	Phl213	1	1405050	T	BOVINE	contig00003	1	56229	C	substitution	MHA_1441	1404817	1406097	1278	1	NADH dehydrogenase	234	T	78	GGT	3	G	COK_0057	55996	57276	1278	1	NADH dehydrogenase	234	C	78	GGC	3	G	Synonymous SNP
Phl213	Phl213	1	1405054	C	BOVINE	contig00003	1	56233	T	substitution	MHA_1441	1404817	1406097	1278	1	NADH dehydrogenase	238	C	80	CTG	1	L	COK_0057	55996	57276	1278	1	NADH dehydrogenase	238	T	80	TTG	1	L	Synonymous SNP
Phl213	Phl213	1	1405083	G	BOVINE	contig00003	1	56262	T	substitution	MHA_1441	1404817	1406097	1278	1	NADH dehydrogenase	267	G	89	ACG	3	T	COK_0057	55996	57276	1278	1	NADH dehydrogenase	267	T	89	ACT	3	T	Synonymous SNP
Phl213	Phl213	1	1405095	C	BOVINE	contig00003	1	56274	T	substitution	MHA_1441	1404817	1406097	1278	1	NADH dehydrogenase	279	C	93	GCC	3	A	COK_0057	55996	57276	1278	1	NADH dehydrogenase	279	T	93	GCT	3	A	Synonymous SNP
Phl213	Phl213	1	1405098	G	BOVINE	contig00003	1	56277	A	substitution	MHA_1441	1404817	1406097	1278	1	NADH dehydrogenase	282	G	94	CCG	3	P	COK_0057	55996	57276	1278	1	NADH dehydrogenase	282	A	94	CCA	3	P	Synonymous SNP
Phl213	Phl213	1	1405128	T	BOVINE	contig00003	1	56307	C	substitution	MHA_1441	1404817	1406097	1278	1	NADH dehydrogenase	312	T	104	GTT	3	V	COK_0057	55996	57276	1278	1	NADH dehydrogenase	312	C	104	GTC	3	V	Synonymous SNP
Phl213	Phl213	1	1405137	C	BOVINE	contig00003	1	56316	T	substitution	MHA_1441	1404817	1406097	1278	1	NADH dehydrogenase	321	C	107	CGC	3	R	COK_0057	55996	57276	1278	1	NADH dehydrogenase	321	T	107	CGT	3	R	Synonymous SNP
Phl213	Phl213	1	1405143	C	BOVINE	contig00003	1	56322	T	substitution	MHA_1441	1404817	1406097	1278	1	NADH dehydrogenase	327	C	109	ATC	3	I	COK_0057	55996	57276	1278	1	NADH dehydrogenase	327	T	109	ATT	3	I	Synonymous SNP
Phl213	Phl213	1	1405167	G	BOVINE	contig00003	1	56346	T	substitution	MHA_1441	1404817	1406097	1278	1	NADH dehydrogenase	351	G	117	GCG	3	A	COK_0057	55996	57276	1278	1	NADH dehydrogenase	351	T	117	GCT	3	A	Synonymous SNP
Phl213	Phl213	1	1405182	C	BOVINE	contig00003	1	56361	T	substitution	MHA_1441	1404817	1406097	1278	1	NADH dehydrogenase	366	C	122	TCC	3	S	COK_0057	55996	57276	1278	1	NADH dehydrogenase	366	T	122	TCT	3	S	Synonymous SNP
Phl213	Phl213	1	1405194	C	BOVINE	contig00003	1	56373	T	substitution	MHA_1441	1404817	1406097	1278	1	NADH dehydrogenase	378	C	126	GGC	3	G	COK_0057	55996	57276	1278	1	NADH dehydrogenase	378	T	126	GGT	3	G	Synonymous SNP
Phl213	Phl213	1	1405197	C	BOVINE	contig00003	1	56376	T	substitution	MHA_1441	1404817	1406097	1278	1	NADH dehydrogenase	381	C	127	ACC	3	T	COK_0057	55996	57276	1278	1	NADH dehydrogenase	381	T	127	ACT	3	T	Synonymous SNP
Phl213	Phl213	1	1405212	A	BOVINE	contig00003	1	56391	G	substitution	MHA_1441	1404817	1406097	1278	1	NADH dehydrogenase	396	A	132	GAA	3	E	COK_0057	55996	57276	1278	1	NADH dehydrogenase	396	G	132	GAG	3	E	Synonymous SNP
Phl213	Phl213	1	1405242	A	BOVINE	contig00003	1	56421	G	substitution	MHA_1441	1404817	1406097	1278	1	NADH dehydrogenase	426	A	142	CAA	3	Q	COK_0057	55996	57276	1278	1	NADH dehydrogenase	426	G	142	CAG	3	Q	Synonymous SNP
Phl213	Phl213	1	1405380	A	BOVINE	contig00003	1	56559	G	substitution	MHA_1441	1404817	1406097	1278	1	NADH dehydrogenase	564	A	188	AAA	3	K	COK_0057	55996	57276	1278	1	NADH dehydrogenase	564	G	188	AAG	3	K	Synonymous SNP
Phl213	Phl213	1	1405398	C	BOVINE	contig00003	1	56577	T	substitution	MHA_1441	1404817	1406097	1278	1	NADH dehydrogenase	582	C	194	GGC	3	G	COK_0057	55996	57276	1278	1	NADH dehydrogenase	582	T	194	GGT	3	G	Synonymous SNP
Phl213	Phl213	1	1405413	C	BOVINE	contig00003	1	56592	T	substitution	MHA_1441	1404817	1406097	1278	1	NADH dehydrogenase	597	C	199	AAC	3	N	COK_0057	55996	57276	1278	1	NADH dehydrogenase	597	T	199	AAT	3	N	Synonymous SNP
Phl213	Phl213	1	1405416	T	BOVINE	contig00003	1	56595	A	substitution	MHA_1441	1404817	1406097	1278	1	NADH dehydrogenase	600	T	200	CGT	3	R	COK_0057	55996	57276	1278	1	NADH dehydrogenase	600	A	200	CGA	3	R	Synonymous SNP
Phl213	Phl213	1	1405446	A	BOVINE	contig00003	1	56625	T	substitution	MHA_1441	1404817	1406097	1278	1	NADH dehydrogenase	630	A	210	GCA	3	A	COK_0057	55996	57276	1278	1	NADH dehydrogenase	630	T	210	GCT	3	A	Synonymous SNP
Phl213	Phl213	1	1405458	G	BOVINE	contig00003	1	56637	A	substitution	MHA_1441	1404817	1406097	1278	1	NADH dehydrogenase	642	G	214	TTG	3	L	COK_0057	55996	57276	1278	1	NADH dehydrogenase	642	A	214	TTA	3	L	Synonymous SNP
Phl213	Phl213	1	1405482	G	BOVINE	contig00003	1	56661	A	substitution	MHA_1441	1404817	1406097	1278	1	NADH dehydrogenase	666	G	222	GTG	3	V	COK_0057	55996	57276	1278	1	NADH dehydrogenase	666	A	222	GTA	3	V	Synonymous SNP
Phl213	Phl213	1	1405485	G	BOVINE	contig00003	1	56664	A	substitution	MHA_1441	1404817	1406097	1278	1	NADH dehydrogenase	669	G	223	TCG	3	S	COK_0057	55996	57276	1278	1	NADH dehydrogenase	669	A	223	TCA	3	S	Synonymous SNP
Phl213	Phl213	1	1406034	C	BOVINE	contig00003	1	57213	T	substitution	MHA_1441	1404817	1406097	1278	1	NADH dehydrogenase	1218	C	406	ACC	3	T	COK_0057	55996	57276	1278	1	NADH dehydrogenase	1218	T	406	ACT	3	T	Synonymous SNP
Phl213	Phl213	1	1406258	G	BOVINE	contig00003	1	57437	A	substitution	MHA_1442	1407221	1406184	1035	-1	iron (Fe3+) ABC superfamily ATP binding cassette transporter, binding protein	964	C	322	CAA	1	Q	NA	NA	NA	NA	NA	NA	NA	NA	NA	TAA	NA	*	Nonsynonymous SNP. Gene spanning SNP found in Phl213 Phl213 only
Phl213	Phl213	1	1406286	T	BOVINE	contig00003	1	57465	A	substitution	MHA_1442	1407221	1406184	1035	-1	iron (Fe3+) ABC superfamily ATP binding cassette transporter, binding protein	936	A	312	GAA	3	E	COK_0058	58400	57435	963	-1	Ferric iron ABC transporter2C iron-binding protein	936	T	312	GAT	3	D	Nonsynonymous SNP
Phl213	Phl213	1	1406607	A	BOVINE	contig00003	1	57786	G	substitution	MHA_1442	1407221	1406184	1035	-1	iron (Fe3+) ABC superfamily ATP binding cassette transporter, binding protein	615	T	205	GTT	3	V	COK_0058	58400	57435	963	-1	Ferric iron ABC transporter2C iron-binding protein	615	C	205	GTC	3	V	Synonymous SNP
Phl213	Phl213	1	1407477	T	BOVINE	contig00003	1	58656	C	substitution	MHA_1443	1407443	1408141	696	1	LIV-E family branched chain amino acid exporter, membrane protein	35	T	12	ATC	2	I	COK_0059	58622	59320	696	1	putative branched chain amino acid efflux pump2C LivE family2C large subunit	35	C	12	ACC	2	T	Nonsynonymous SNP
Phl213	Phl213	1	1407673	T	BOVINE	contig00003	1	58852	C	substitution	MHA_1443	1407443	1408141	696	1	LIV-E family branched chain amino acid exporter, membrane protein	231	T	77	AGT	3	S	COK_0059	58622	59320	696	1	putative branched chain amino acid efflux pump2C LivE family2C large subunit	231	C	77	AGC	3	S	Synonymous SNP
Phl213	Phl213	1	1407813	T	BOVINE	contig00003	1	58992	C	substitution	MHA_1443	1407443	1408141	696	1	LIV-E family branched chain amino acid exporter, membrane protein	371	T	124	TTA	2	L	COK_0059	58622	59320	696	1	putative branched chain amino acid efflux pump2C LivE family2C large subunit	371	C	124	TCA	2	S	Nonsynonymous SNP
Phl213	Phl213	1	1408144	C	BOVINE	contig00003	1	59323	T	substitution	MHA_1444	1408128	1408454	324	1	hypothetical protein MHA_1444	17	C	6	ACT	2	T	NA	NA	NA	NA	NA	NA	NA	NA	NA	ATT	NA	I	Nonsynonymous SNP. Gene spanning SNP found in Phl213 Phl213 only
Phl213	Phl213	1	1408841	T	BOVINE	contig00003	1	60020	C	substitution	MHA_1445	1409876	1408575	1299	-1	NCS2 family nucleobase:cation symporter-2	1036	A	346	ACC	1	T	COK_0061	61055	59754	1299	-1	Xanthine/uracil permease family protein	1036	G	346	GCC	1	A	Nonsynonymous SNP
Phl213	Phl213	1	1409010	T	BOVINE	contig00003	1	60189	G	substitution	MHA_1445	1409876	1408575	1299	-1	NCS2 family nucleobase:cation symporter-2	867	A	289	GGA	3	G	COK_0061	61055	59754	1299	-1	Xanthine/uracil permease family protein	867	C	289	GGC	3	G	Synonymous SNP
Phl213	Phl213	1	1409267	C	BOVINE	contig00003	1	60446	T	substitution	MHA_1445	1409876	1408575	1299	-1	NCS2 family nucleobase:cation symporter-2	610	G	204	GGT	1	G	COK_0061	61055	59754	1299	-1	Xanthine/uracil permease family protein	610	A	204	AGT	1	S	Nonsynonymous SNP
Phl213	Phl213	1	1409345	G	BOVINE	contig00003	1	60524	A	substitution	MHA_1445	1409876	1408575	1299	-1	NCS2 family nucleobase:cation symporter-2	532	C	178	CTA	1	L	COK_0061	61055	59754	1299	-1	Xanthine/uracil permease family protein	532	T	178	TTA	1	L	Synonymous SNP
Phl213	Phl213	1	1410150	C	BOVINE	contig00003	1	61329	T	substitution	MHA_1446	1410983	1410009	972	-1	preprotein translocase subunit SecF	834	G	278	TTG	3	L	COK_0062	62162	61188	972	-1	Protein-export membrane protein SecF	834	A	278	TTA	3	L	Synonymous SNP
Phl213	Phl213	1	1410156	T	BOVINE	contig00003	1	61335	A	substitution	MHA_1446	1410983	1410009	972	-1	preprotein translocase subunit SecF	828	A	276	GCA	3	A	COK_0062	62162	61188	972	-1	Protein-export membrane protein SecF	828	T	276	GCT	3	A	Synonymous SNP
Phl213	Phl213	1	1410159	A	BOVINE	contig00003	1	61338	C	substitution	MHA_1446	1410983	1410009	972	-1	preprotein translocase subunit SecF	825	T	275	CTT	3	L	COK_0062	62162	61188	972	-1	Protein-export membrane protein SecF	825	G	275	CTG	3	L	Synonymous SNP
Phl213	Phl213	1	1410637	T	BOVINE	contig00003	1	61816	G	substitution	MHA_1446	1410983	1410009	972	-1	preprotein translocase subunit SecF	347	A	116	GAG	2	E	COK_0062	62162	61188	972	-1	Protein-export membrane protein SecF	347	C	116	GCG	2	A	Nonsynonymous SNP
Phl213	Phl213	1	1411930	C	BOVINE	contig00003	1	63109	T	substitution	MHA_1447	1412834	1410993	1839	-1	preprotein translocase subunit SecD	905	G	302	GGA	2	G	COK_0063	64013	62172	1839	-1	Protein-export membrane protein SecD	905	A	302	GAA	2	E	Nonsynonymous SNP
Phl213	Phl213	1	1412251	A	BOVINE	contig00003	1	63430	C	substitution	MHA_1447	1412834	1410993	1839	-1	preprotein translocase subunit SecD	584	T	195	CTC	2	L	COK_0063	64013	62172	1839	-1	Protein-export membrane protein SecD	584	G	195	CGC	2	R	Nonsynonymous SNP
Phl213	Phl213	1	1413272	T	BOVINE	contig00003	1	64451	C	substitution	MHA_1449	1413181	1413285	102	1	hypothetical protein MHA_1449	92	T	31	ATG	2	M	NA	NA	NA	NA	NA	NA	NA	NA	NA	ACG	NA	T	Nonsynonymous SNP. Gene spanning SNP found in Phl213 Phl213 only
Phl213	Phl213	1	1416518	C	BOVINE	contig00003	1	67697	G	substitution	MHA_1453	1417264	1416233	1029	-1	UDP-glucose--hexose-1-phosphate uridylyltransferase	747	G	249	GCG	3	A	COK_0068	68458	67412	1044	-1	Galactose-1-phosphate uridylyltransferase	762	C	254	GCC	3	A	Synonymous SNP
Phl213	Phl213	1	1416999	T	BOVINE	contig00003	1	68178	C	substitution	MHA_1453	1417264	1416233	1029	-1	UDP-glucose--hexose-1-phosphate uridylyltransferase	266	A	89	GAT	2	D	COK_0068	68458	67412	1044	-1	Galactose-1-phosphate uridylyltransferase	281	G	94	GGT	2	G	Nonsynonymous SNP
Phl213	Phl213	1	1369767	G	BOVINE	contig00003	1	13567	T	substitution	MHA_1407	1369738	1371147	1407	1	possible outer membrane protein	30	G	10	CTG	3	L	COK_0019	13538	14947	1407	1	hypothetical protein	30	T	10	CTT	3	L	Synonymous SNP
Phl213	Phl213	1	1369770	C	BOVINE	contig00003	1	13570	T	substitution	MHA_1407	1369738	1371147	1407	1	possible outer membrane protein	33	C	11	TTC	3	F	COK_0019	13538	14947	1407	1	hypothetical protein	33	T	11	TTT	3	F	Synonymous SNP
Phl213	Phl213	1	1369788	A	BOVINE	contig00003	1	13588	G	substitution	MHA_1407	1369738	1371147	1407	1	possible outer membrane protein	51	A	17	GCA	3	A	COK_0019	13538	14947	1407	1	hypothetical protein	51	G	17	GCG	3	A	Synonymous SNP
Phl213	Phl213	1	1369793	A	BOVINE	contig00003	1	13593	C	substitution	MHA_1407	1369738	1371147	1407	1	possible outer membrane protein	56	A	19	AAG	2	K	COK_0019	13538	14947	1407	1	hypothetical protein	56	C	19	ACG	2	T	Nonsynonymous SNP
Phl213	Phl213	1	1369797	G	BOVINE	contig00003	1	13597	A	substitution	MHA_1407	1369738	1371147	1407	1	possible outer membrane protein	60	G	20	GTG	3	V	COK_0019	13538	14947	1407	1	hypothetical protein	60	A	20	GTA	3	V	Synonymous SNP
Phl213	Phl213	1	1369809	C	BOVINE	contig00003	1	13609	T	substitution	MHA_1407	1369738	1371147	1407	1	possible outer membrane protein	72	C	24	AAC	3	N	COK_0019	13538	14947	1407	1	hypothetical protein	72	T	24	AAT	3	N	Synonymous SNP
Phl213	Phl213	1	1369811	C	BOVINE	contig00003	1	13611	T	substitution	MHA_1407	1369738	1371147	1407	1	possible outer membrane protein	74	C	25	ACT	2	T	COK_0019	13538	14947	1407	1	hypothetical protein	74	T	25	ATA	2	I	Nonsynonymous SNP
Phl213	Phl213	1	1369824	C	BOVINE	contig00003	1	13624	G	substitution	MHA_1407	1369738	1371147	1407	1	possible outer membrane protein	87	C	29	TCC	3	S	COK_0019	13538	14947	1407	1	hypothetical protein	87	G	29	TCG	3	S	Synonymous SNP
Phl213	Phl213	1	1369833	T	BOVINE	contig00003	1	13633	G	substitution	MHA_1407	1369738	1371147	1407	1	possible outer membrane protein	96	T	32	CGT	3	R	COK_0019	13538	14947	1407	1	hypothetical protein	96	G	32	CGG	3	R	Synonymous SNP
Phl213	Phl213	1	1369836	G	BOVINE	contig00003	1	13636	C	substitution	MHA_1407	1369738	1371147	1407	1	possible outer membrane protein	99	G	33	CAG	3	Q	COK_0019	13538	14947	1407	1	hypothetical protein	99	C	33	CAC	3	H	Nonsynonymous SNP
Phl213	Phl213	1	1370527	G	BOVINE	contig00003	1	14327	A	substitution	MHA_1407	1369738	1371147	1407	1	possible outer membrane protein	790	G	264	GTA	1	V	COK_0019	13538	14947	1407	1	hypothetical protein	790	A	264	ATA	1	I	Nonsynonymous SNP
Phl213	Phl213	1	1371100	T	BOVINE	contig00003	1	14900	C	substitution	MHA_1407	1369738	1371147	1407	1	possible outer membrane protein	1363	T	455	TCT	1	S	COK_0019	13538	14947	1407	1	hypothetical protein	1363	C	455	CCT	1	P	Nonsynonymous SNP
Phl213	Phl213	1	1371308	G	BOVINE	contig00003	1	15108	A	substitution	NA	NA	NA	NA	NA	NA	NA	NA	NA	GCA	NA	A	COK_0020	15093	15566	471	1	Xanthine-guanine phosphoribosyltransferase	16	A	6	ACA	1	T	Nonsynonymous SNP. Gene spanning SNP found in BOVINE contig00003 only
Phl213	Phl213	1	1371351	G	BOVINE	contig00003	1	15151	A	substitution	NA	NA	NA	NA	NA	NA	NA	NA	NA	CGC	NA	R	COK_0020	15093	15566	471	1	Xanthine-guanine phosphoribosyltransferase	59	A	20	CAC	2	H	Nonsynonymous SNP. Gene spanning SNP found in BOVINE contig00003 only
Phl213	Phl213	1	1371362	G	BOVINE	contig00003	1	15162	T	substitution	NA	NA	NA	NA	NA	NA	NA	NA	NA	GTG	NA	V	COK_0020	15093	15566	471	1	Xanthine-guanine phosphoribosyltransferase	70	T	24	TTG	1	L	Nonsynonymous SNP. Gene spanning SNP found in BOVINE contig00003 only
Phl213	Phl213	1	1371522	C	BOVINE	contig00003	1	15322	A	substitution	NA	NA	NA	NA	NA	NA	NA	NA	NA	ACT	NA	T	COK_0020	15093	15566	471	1	Xanthine-guanine phosphoribosyltransferase	230	A	77	AAT	2	N	Nonsynonymous SNP. Gene spanning SNP found in BOVINE contig00003 only
Phl213	Phl213	1	1371586	C	BOVINE	contig00003	1	15386	T	substitution	NA	NA	NA	NA	NA	NA	NA	NA	NA	ACC	NA	T	COK_0020	15093	15566	471	1	Xanthine-guanine phosphoribosyltransferase	294	T	98	ACT	3	T	Synonymous SNP. Gene spanning SNP found in BOVINE contig00003 only
Phl213	Phl213	1	1371655	A	BOVINE	contig00003	1	15455	G	substitution	NA	NA	NA	NA	NA	NA	NA	NA	NA	CCA	NA	P	COK_0020	15093	15566	471	1	Xanthine-guanine phosphoribosyltransferase	363	G	121	CCG	3	P	Synonymous SNP. Gene spanning SNP found in BOVINE contig00003 only
Phl213	Phl213	1	NA	-	BOVINE	contig00003	1	15456	C	deletion in Phl213	NA	NA	NA	NA	NA	NA	NA	NA	NA	NA	NA	NA	COK_0020	15093	15566	471	1	Xanthine-guanine phosphoribosyltransferase	364	C	122	CAC	1	H
Phl213	Phl213	1	NA	-	BOVINE	contig00003	1	15464	A	deletion in Phl213	NA	NA	NA	NA	NA	NA	NA	NA	NA	NA	NA	NA	COK_0020	15093	15566	471	1	Xanthine-guanine phosphoribosyltransferase	372	A	124	GCA	3	A
Phl213	Phl213	1	1372084	T	BOVINE	contig00003	1	15886	C	substitution	MHA_1409	1371877	1372500	621	1	guanylate kinase	208	T	70	TAT	1	Y	COK_0021	15679	16302	621	1	Guanylate kinase	208	C	70	CAT	1	H	Nonsynonymous SNP
Phl213	Phl213	1	1372615	C	BOVINE	contig00003	1	16417	A	substitution	MHA_1410	1372590	1373987	1395	1	possible RND superfamily resistance-nodulation-cell division antiporter	26	C	9	TCT	2	S	COK_0022	16392	17789	1395	1	RND efflux system2C outer membrane lipoprotein CmeC	26	A	9	TAT	2	Y	Nonsynonymous SNP
Phl213	Phl213	1	1377404	C	BOVINE	contig00003	1	21206	A	substitution	MHA_1413	1378181	1375086	3093	-1	tetrathionate reductase subunit A	778	G	260	GCG	1	A	COK_0024	21983	18888	3093	-1	Tetrathionate reductase subunit A	778	T	260	TCG	1	S	Nonsynonymous SNP
Phl213	Phl213	1	1377629	T	BOVINE	contig00003	1	21431	C	substitution	MHA_1413	1378181	1375086	3093	-1	tetrathionate reductase subunit A	553	A	185	ATC	1	I	COK_0024	21983	18888	3093	-1	Tetrathionate reductase subunit A	553	G	185	GTC	1	V	Nonsynonymous SNP
Phl213	Phl213	1	1377909	C	BOVINE	contig00003	1	21711	T	substitution	MHA_1413	1378181	1375086	3093	-1	tetrathionate reductase subunit A	273	G	91	GTG	3	V	COK_0024	21983	18888	3093	-1	Tetrathionate reductase subunit A	273	A	91	GTA	3	V	Synonymous SNP
Phl213	Phl213	1	1378279	G	BOVINE	contig00003	1	22081	A	substitution	MHA_1414	1379202	1378171	1029	-1	tetrathionate reductase subunit C	924	C	308	GTC	3	V	COK_0025	23004	21973	1029	-1	Tetrathionate reductase subunit C	924	T	308	GTT	3	V	Synonymous SNP
Phl213	Phl213	1	1378693	G	BOVINE	contig00003	1	22495	A	substitution	MHA_1414	1379202	1378171	1029	-1	tetrathionate reductase subunit C	510	C	170	CAC	3	H	COK_0025	23004	21973	1029	-1	Tetrathionate reductase subunit C	510	T	170	CAT	3	H	Synonymous SNP
Phl213	Phl213	1	1378861	G	BOVINE	contig00003	1	22663	A	substitution	MHA_1414	1379202	1378171	1029	-1	tetrathionate reductase subunit C	342	C	114	CAC	3	H	COK_0025	23004	21973	1029	-1	Tetrathionate reductase subunit C	342	T	114	CAT	3	H	Synonymous SNP
Phl213	Phl213	1	1378942	T	BOVINE	contig00003	1	22744	C	substitution	MHA_1414	1379202	1378171	1029	-1	tetrathionate reductase subunit C	261	A	87	CGA	3	R	COK_0025	23004	21973	1029	-1	Tetrathionate reductase subunit C	261	G	87	TGG	3	W	Nonsynonymous SNP
Phl213	Phl213	1	1378944	G	BOVINE	contig00003	1	22746	A	substitution	MHA_1414	1379202	1378171	1029	-1	tetrathionate reductase subunit C	259	C	87	CGA	1	R	COK_0025	23004	21973	1029	-1	Tetrathionate reductase subunit C	259	T	87	TGG	1	W	Nonsynonymous SNP
Phl213	Phl213	1	1380351	C	BOVINE	contig00003	1	24153	A	substitution	MHA_1417	1382015	1380297	1716	-1	hypothetical protein MHA_1417	1665	G	555	TGG	3	W	COK_0027	25037	24099	936	-1	hypothetical protein	885	T	295	TGT	3	C	Nonsynonymous SNP
Phl213	Phl213	1	1380701	G	BOVINE	contig00003	1	24503	A	substitution	MHA_1417	1382015	1380297	1716	-1	hypothetical protein MHA_1417	1315	C	439	CTT	1	L	COK_0027	25037	24099	936	-1	hypothetical protein	535	T	179	TTT	1	F	Nonsynonymous SNP
Phl213	Phl213	1	1381840	C	BOVINE	contig00003	1	25642	T	substitution	MHA_1417	1382015	1380297	1716	-1	hypothetical protein MHA_1417	176	G	59	GGC	2	G	COK_0028	25817	25083	732	-1	hypothetical protein	176	A	59	GAC	2	D	Nonsynonymous SNP
Phl213	Phl213	1	1383001	T	BOVINE	contig00003	1	26803	G	substitution	MHA_1419	1382657	1383073	414	1	possible PIN domain DNA-binding protein	345	T	115	GAT	3	D	COK_0030	26459	26875	414	1	Protein of unknown function DUF132	345	G	115	GAG	3	E	Nonsynonymous SNP
Phl213	Phl213	1	1384051	T	BOVINE	contig00003	1	27853	C	substitution	MHA_1420	1383073	1384731	1656	1	tetrathionate reductase regulon sensor histidine kinase	979	T	327	TGC	1	C	COK_0031	26875	28533	1656	1	Tetrathionate reductase sensory transduction histidine kinase	979	C	327	CGC	1	R	Nonsynonymous SNP
Phl213	Phl213	1	1384146	G	BOVINE	contig00003	1	27948	A	substitution	MHA_1420	1383073	1384731	1656	1	tetrathionate reductase regulon sensor histidine kinase	1074	G	358	CAG	3	Q	COK_0031	26875	28533	1656	1	Tetrathionate reductase sensory transduction histidine kinase	1074	A	358	CAA	3	Q	Synonymous SNP
Phl213	Phl213	1	1385510	A	BOVINE	contig00003	1	29313	C	substitution	MHA_1422	1386386	1385448	936	-1	PP-loop superfamily ATPase MesJ	877	T	293	TAC	1	Y	COK_0033	30189	29251	936	-1	tRNA(Cytosine32)-2-thiocytidine synthetase	877	G	293	GAC	1	D	Nonsynonymous SNP
Phl213	Phl213	1	1386668	C	BOVINE	contig00003	1	30471	T	substitution	MHA_1423	1387162	1386449	711	-1	3-demethylubiquinone-9 3-O-methyltransferase	495	G	165	TTG	3	L	COK_0034	30965	30252	711	-1	3-demethylubiquinone-9 3-methyltransferase	495	A	165	TTA	3	L	Synonymous SNP
Phl213	Phl213	1	1389420	G	BOVINE	contig00003	1	33223	A	substitution	MHA_1426	1387704	1390400	2694	1	DNA topoisomerase (ATP-hydrolyzing) subunit A	1717	G	573	GAA	1	E	COK_0036	31507	34203	2694	1	DNA gyrase subunit A	1717	A	573	AAA	1	K	Nonsynonymous SNP
Phl213	Phl213	1	1389460	A	BOVINE	contig00003	1	33263	G	substitution	MHA_1426	1387704	1390400	2694	1	DNA topoisomerase (ATP-hydrolyzing) subunit A	1757	A	586	CAC	2	H	COK_0036	31507	34203	2694	1	DNA gyrase subunit A	1757	G	586	CGC	2	R	Nonsynonymous SNP
Phl213	Phl213	1	1390378	C	BOVINE	contig00003	1	34181	T	substitution	MHA_1426	1387704	1390400	2694	1	DNA topoisomerase (ATP-hydrolyzing) subunit A	2675	C	892	GCA	2	A	COK_0036	31507	34203	2694	1	DNA gyrase subunit A	2675	T	892	GTA	2	V	Nonsynonymous SNP
Phl213	Phl213	1	1356515	C	BOVINE	contig00003	1	389	A	substitution	MHA_1392	1356147	1357097	948	1	lipid A acyltransferase	369	C	123	GGC	3	G	COK_0006	21	971	948	1	Lipid A biosynthesis (KDO) 2-(lauroyl)-lipid IVA acyltransferase	369	A	123	GGA	3	G	Synonymous SNP
Phl213	Phl213	1	1356767	T	BOVINE	contig00003	1	641	C	substitution	MHA_1392	1356147	1357097	948	1	lipid A acyltransferase	621	T	207	GTT	3	V	COK_0006	21	971	948	1	Lipid A biosynthesis (KDO) 2-(lauroyl)-lipid IVA acyltransferase	621	C	207	GTC	3	V	Synonymous SNP
Phl213	Phl213	1	1357726	G	BOVINE	contig00003	1	1600	A	substitution	MHA_1393	1357225	1357764	537	1	adenine phosphoribosyltransferase	502	G	168	GTT	1	V	COK_0007	1099	1638	537	1	Adenine phosphoribosyltransferase	502	A	168	ATT	1	I	Nonsynonymous SNP
Phl213	Phl213	1	1360328	T	BOVINE	contig00003	1	4202	C	substitution	MHA_1395	1359918	1360826	906	1	ABC superfamily ATP binding cassette transporter, ABC protein	411	T	137	TCT	3	S	COK_0009	3792	4700	906	1	ABC-type multidrug transport system2C ATPase component	411	C	137	TCC	3	S	Synonymous SNP
Phl213	Phl213	1	1361888	A	BOVINE	contig00003	1	5762	G	substitution	MHA_1397	1361610	1362365	753	1	possible molybdenum (Mo2+) ABC superfamily ATP binding cassette transporter, binding protein	279	A	93	AAA	3	K	COK_0011	5478	6239	759	1	Molybdenum ABC transporter2C periplasmic molybdenum-binding protein ModA	285	G	95	AAG	3	K	Synonymous SNP
Phl213	Phl213	1	1361895	C	BOVINE	contig00003	1	5769	T	substitution	MHA_1397	1361610	1362365	753	1	possible molybdenum (Mo2+) ABC superfamily ATP binding cassette transporter, binding protein	286	C	96	CAT	1	H	COK_0011	5478	6239	759	1	Molybdenum ABC transporter2C periplasmic molybdenum-binding protein ModA	292	T	98	TAT	1	Y	Nonsynonymous SNP
Phl213	Phl213	1	1361939	T	BOVINE	contig00003	1	5813	A	substitution	MHA_1397	1361610	1362365	753	1	possible molybdenum (Mo2+) ABC superfamily ATP binding cassette transporter, binding protein	330	T	110	CCT	3	P	COK_0011	5478	6239	759	1	Molybdenum ABC transporter2C periplasmic molybdenum-binding protein ModA	336	A	112	CCA	3	P	Synonymous SNP
Phl213	Phl213	1	1361945	A	BOVINE	contig00003	1	5819	G	substitution	MHA_1397	1361610	1362365	753	1	possible molybdenum (Mo2+) ABC superfamily ATP binding cassette transporter, binding protein	336	A	112	GAA	3	E	COK_0011	5478	6239	759	1	Molybdenum ABC transporter2C periplasmic molybdenum-binding protein ModA	342	G	114	GAG	3	E	Synonymous SNP
Phl213	Phl213	1	1361948	T	BOVINE	contig00003	1	5822	C	substitution	MHA_1397	1361610	1362365	753	1	possible molybdenum (Mo2+) ABC superfamily ATP binding cassette transporter, binding protein	339	T	113	AGT	3	S	COK_0011	5478	6239	759	1	Molybdenum ABC transporter2C periplasmic molybdenum-binding protein ModA	345	C	115	AGC	3	S	Synonymous SNP
Phl213	Phl213	1	1361954	T	BOVINE	contig00003	1	5828	C	substitution	MHA_1397	1361610	1362365	753	1	possible molybdenum (Mo2+) ABC superfamily ATP binding cassette transporter, binding protein	345	T	115	ATT	3	I	COK_0011	5478	6239	759	1	Molybdenum ABC transporter2C periplasmic molybdenum-binding protein ModA	351	C	117	ATC	3	I	Synonymous SNP
Phl213	Phl213	1	1362062	C	BOVINE	contig00003	1	5936	T	substitution	MHA_1397	1361610	1362365	753	1	possible molybdenum (Mo2+) ABC superfamily ATP binding cassette transporter, binding protein	453	C	151	GCC	3	A	COK_0011	5478	6239	759	1	Molybdenum ABC transporter2C periplasmic molybdenum-binding protein ModA	459	T	153	GCT	3	A	Synonymous SNP
Phl213	Phl213	1	1362068	T	BOVINE	contig00003	1	5942	C	substitution	MHA_1397	1361610	1362365	753	1	possible molybdenum (Mo2+) ABC superfamily ATP binding cassette transporter, binding protein	459	T	153	AGT	3	S	COK_0011	5478	6239	759	1	Molybdenum ABC transporter2C periplasmic molybdenum-binding protein ModA	465	C	155	AGC	3	S	Synonymous SNP
Phl213	Phl213	1	1362085	A	BOVINE	contig00003	1	5959	G	substitution	MHA_1397	1361610	1362365	753	1	possible molybdenum (Mo2+) ABC superfamily ATP binding cassette transporter, binding protein	476	A	159	GAA	2	E	COK_0011	5478	6239	759	1	Molybdenum ABC transporter2C periplasmic molybdenum-binding protein ModA	482	G	161	GGA	2	G	Nonsynonymous SNP
Phl213	Phl213	1	1362134	C	BOVINE	contig00003	1	6008	T	substitution	MHA_1397	1361610	1362365	753	1	possible molybdenum (Mo2+) ABC superfamily ATP binding cassette transporter, binding protein	525	C	175	CTC	3	L	COK_0011	5478	6239	759	1	Molybdenum ABC transporter2C periplasmic molybdenum-binding protein ModA	531	T	177	CTT	3	L	Synonymous SNP
Phl213	Phl213	1	1362161	A	BOVINE	contig00003	1	6035	G	substitution	MHA_1397	1361610	1362365	753	1	possible molybdenum (Mo2+) ABC superfamily ATP binding cassette transporter, binding protein	552	A	184	CCA	3	P	COK_0011	5478	6239	759	1	Molybdenum ABC transporter2C periplasmic molybdenum-binding protein ModA	558	G	186	CCG	3	P	Synonymous SNP
Phl213	Phl213	1	1362185	T	BOVINE	contig00003	1	6059	C	substitution	MHA_1397	1361610	1362365	753	1	possible molybdenum (Mo2+) ABC superfamily ATP binding cassette transporter, binding protein	576	T	192	GAT	3	D	COK_0011	5478	6239	759	1	Molybdenum ABC transporter2C periplasmic molybdenum-binding protein ModA	582	C	194	GAC	3	D	Synonymous SNP
Phl213	Phl213	1	1362188	T	BOVINE	contig00003	1	6062	C	substitution	MHA_1397	1361610	1362365	753	1	possible molybdenum (Mo2+) ABC superfamily ATP binding cassette transporter, binding protein	579	T	193	GCT	3	A	COK_0011	5478	6239	759	1	Molybdenum ABC transporter2C periplasmic molybdenum-binding protein ModA	585	C	195	GCC	3	A	Synonymous SNP
Phl213	Phl213	1	1362216	G	BOVINE	contig00003	1	6090	T	substitution	MHA_1397	1361610	1362365	753	1	possible molybdenum (Mo2+) ABC superfamily ATP binding cassette transporter, binding protein	607	G	203	GCC	1	A	COK_0011	5478	6239	759	1	Molybdenum ABC transporter2C periplasmic molybdenum-binding protein ModA	613	T	205	TCC	1	S	Nonsynonymous SNP
Phl213	Phl213	1	1362269	C	BOVINE	contig00003	1	6143	A	substitution	MHA_1397	1361610	1362365	753	1	possible molybdenum (Mo2+) ABC superfamily ATP binding cassette transporter, binding protein	660	C	220	GTC	3	V	COK_0011	5478	6239	759	1	Molybdenum ABC transporter2C periplasmic molybdenum-binding protein ModA	666	A	222	GTA	3	V	Synonymous SNP
Phl213	Phl213	1	1362305	T	BOVINE	contig00003	1	6179	C	substitution	MHA_1397	1361610	1362365	753	1	possible molybdenum (Mo2+) ABC superfamily ATP binding cassette transporter, binding protein	696	T	232	TTT	3	F	COK_0011	5478	6239	759	1	Molybdenum ABC transporter2C periplasmic molybdenum-binding protein ModA	702	C	234	TTC	3	F	Synonymous SNP
Phl213	Phl213	1	1071474	T	BOVINE	contig00003	1	69920	A	substitution	MHA_1057	1072247	1071162	1083	-1	possible phosphohydrolase	774	A	258	CGA	3	R	COK_0071	70693	69608	1083	-1	Phosphoesterase	774	T	258	CGT	3	R	Synonymous SNP
Phl213	Phl213	1	1071532	G	BOVINE	contig00003	1	69978	A	substitution	MHA_1057	1072247	1071162	1083	-1	possible phosphohydrolase	716	C	239	GCC	2	A	COK_0071	70693	69608	1083	-1	Phosphoesterase	716	T	239	GTC	2	V	Nonsynonymous SNP
Phl213	Phl213	1	1071536	T	BOVINE	contig00003	1	69982	C	substitution	MHA_1057	1072247	1071162	1083	-1	possible phosphohydrolase	712	A	238	ACG	1	T	COK_0071	70693	69608	1083	-1	Phosphoesterase	712	G	238	GCG	1	A	Nonsynonymous SNP
Phl213	Phl213	1	1072449	C	BOVINE	contig00003	1	70895	T	substitution	MHA_1058	1073249	1072269	978	-1	AEC family possible malonate efflux carrier	801	G	267	ATG	3	M	COK_0072	71695	70715	978	-1	Transporter	801	A	267	ATA	3	I	Nonsynonymous SNP
Phl213	Phl213	1	1072452	C	BOVINE	contig00003	1	70898	T	substitution	MHA_1058	1073249	1072269	978	-1	AEC family possible malonate efflux carrier	798	G	266	CCG	3	P	COK_0072	71695	70715	978	-1	Transporter	798	A	266	CCA	3	P	Synonymous SNP
Phl213	Phl213	1	1073173	G	BOVINE	contig00003	1	71619	A	substitution	MHA_1058	1073249	1072269	978	-1	AEC family possible malonate efflux carrier	77	C	26	CCA	2	P	COK_0072	71695	70715	978	-1	Transporter	77	T	26	CTA	2	L	Nonsynonymous SNP
Phl213	Phl213	1	1074637	A	BOVINE	contig00003	1	73083	G	substitution	NA	NA	NA	NA	NA	NA	NA	NA	NA	GTA	NA	V	COK_0074	73099	72920	177	-1	hypothetical protein	17	C	6	GCA	2	A	Nonsynonymous SNP. Gene spanning SNP found in BOVINE contig00003 only
Phl213	Phl213	1	1074640	C	BOVINE	contig00003	1	73086	A	substitution	NA	NA	NA	NA	NA	NA	NA	NA	NA	GGG	NA	G	COK_0074	73099	72920	177	-1	hypothetical protein	14	T	5	GTG	2	V	Nonsynonymous SNP. Gene spanning SNP found in BOVINE contig00003 only
Phl213	Phl213	1	1074693	G	BOVINE	contig00003	1	73139	T	substitution	NA	NA	NA	NA	NA	NA	NA	NA	NA	CTG	NA	L	COK_0075	73134	74114	978	1	hypothetical protein	6	T	2	CTT	3	L	Synonymous SNP. Gene spanning SNP found in BOVINE contig00003 only
Phl213	Phl213	1	1074781	G	BOVINE	contig00003	1	73227	A	substitution	MHA_1060	1074706	1075614	906	1	hypothetical protein MHA_1060	76	G	26	GCT	1	A	COK_0075	73134	74114	978	1	hypothetical protein	94	A	32	ACT	1	T	Nonsynonymous SNP
Phl213	Phl213	1	1074850	G	BOVINE	contig00003	1	73296	A	substitution	MHA_1060	1074706	1075614	906	1	hypothetical protein MHA_1060	145	G	49	GTT	1	V	COK_0075	73134	74114	978	1	hypothetical protein	163	A	55	ATT	1	I	Nonsynonymous SNP
Phl213	Phl213	1	1074861	G	BOVINE	contig00003	1	73307	T	substitution	MHA_1060	1074706	1075614	906	1	hypothetical protein MHA_1060	156	G	52	TCG	3	S	COK_0075	73134	74114	978	1	hypothetical protein	174	T	58	TCT	3	S	Synonymous SNP
Phl213	Phl213	1	1074873	A	BOVINE	contig00003	1	73319	G	substitution	MHA_1060	1074706	1075614	906	1	hypothetical protein MHA_1060	168	A	56	TTA	3	L	COK_0075	73134	74114	978	1	hypothetical protein	186	G	62	TTG	3	L	Synonymous SNP
Phl213	Phl213	1	1074876	C	BOVINE	contig00003	1	73322	T	substitution	MHA_1060	1074706	1075614	906	1	hypothetical protein MHA_1060	171	C	57	TGC	3	C	COK_0075	73134	74114	978	1	hypothetical protein	189	T	63	TGT	3	C	Synonymous SNP
Phl213	Phl213	1	1074879	G	BOVINE	contig00003	1	73325	A	substitution	MHA_1060	1074706	1075614	906	1	hypothetical protein MHA_1060	174	G	58	GAG	3	E	COK_0075	73134	74114	978	1	hypothetical protein	192	A	64	GAA	3	E	Synonymous SNP
Phl213	Phl213	1	1074904	C	BOVINE	contig00003	1	73350	A	substitution	MHA_1060	1074706	1075614	906	1	hypothetical protein MHA_1060	199	C	67	CGG	1	R	COK_0075	73134	74114	978	1	hypothetical protein	217	A	73	AGA	1	R	Synonymous SNP
Phl213	Phl213	1	1074906	G	BOVINE	contig00003	1	73352	A	substitution	MHA_1060	1074706	1075614	906	1	hypothetical protein MHA_1060	201	G	67	CGG	3	R	COK_0075	73134	74114	978	1	hypothetical protein	219	A	73	AGA	3	R	Synonymous SNP
Phl213	Phl213	1	1074909	C	BOVINE	contig00003	1	73355	T	substitution	MHA_1060	1074706	1075614	906	1	hypothetical protein MHA_1060	204	C	68	AGC	3	S	COK_0075	73134	74114	978	1	hypothetical protein	222	T	74	TGT	3	C	Nonsynonymous SNP
Phl213	Phl213	1	1074915	C	BOVINE	contig00003	1	73361	T	substitution	MHA_1060	1074706	1075614	906	1	hypothetical protein MHA_1060	210	C	70	CCC	3	P	COK_0075	73134	74114	978	1	hypothetical protein	228	T	76	CCT	3	P	Synonymous SNP
Phl213	Phl213	1	1074954	A	BOVINE	contig00003	1	73400	G	substitution	MHA_1060	1074706	1075614	906	1	hypothetical protein MHA_1060	249	A	83	GCA	3	A	COK_0075	73134	74114	978	1	hypothetical protein	267	G	89	GCG	3	A	Synonymous SNP
Phl213	Phl213	1	1075613	A	BOVINE	contig00003	1	74059	G	substitution	NA	NA	NA	NA	NA	NA	NA	NA	NA	TAG	NA	*	COK_0075	73134	74114	978	1	hypothetical protein	926	G	309	TGG	2	W	Nonsynonymous SNP. Gene spanning SNP found in BOVINE contig00003 only
Phl213	Phl213	1	1362614	T	BOVINE	contig00003	1	6550	C	substitution	MHA_1398	1362549	1363241	690	1	possible molybdenum (Mo2+) ABC superfamily ATP binding cassette transporter, membrane protein	66	T	22	GCT	3	A	COK_0012	6485	7177	690	1	Molybdenum transport system permease protein ModB	66	C	22	GCC	3	A	Synonymous SNP
Phl213	Phl213	1	1362638	C	BOVINE	contig00003	1	6574	G	substitution	MHA_1398	1362549	1363241	690	1	possible molybdenum (Mo2+) ABC superfamily ATP binding cassette transporter, membrane protein	90	C	30	GCC	3	A	COK_0012	6485	7177	690	1	Molybdenum transport system permease protein ModB	90	G	30	GCG	3	A	Synonymous SNP
Phl213	Phl213	1	1362680	A	BOVINE	contig00003	1	6616	C	substitution	MHA_1398	1362549	1363241	690	1	possible molybdenum (Mo2+) ABC superfamily ATP binding cassette transporter, membrane protein	132	A	44	GGA	3	G	COK_0012	6485	7177	690	1	Molybdenum transport system permease protein ModB	132	C	44	GGC	3	G	Synonymous SNP
Phl213	Phl213	1	1362689	G	BOVINE	contig00003	1	6625	A	substitution	MHA_1398	1362549	1363241	690	1	possible molybdenum (Mo2+) ABC superfamily ATP binding cassette transporter, membrane protein	141	G	47	CTG	3	L	COK_0012	6485	7177	690	1	Molybdenum transport system permease protein ModB	141	A	47	CTA	3	L	Synonymous SNP
Phl213	Phl213	1	1362702	A	BOVINE	contig00003	1	6638	G	substitution	MHA_1398	1362549	1363241	690	1	possible molybdenum (Mo2+) ABC superfamily ATP binding cassette transporter, membrane protein	154	A	52	ATG	1	M	COK_0012	6485	7177	690	1	Molybdenum transport system permease protein ModB	154	G	52	GTG	1	V	Nonsynonymous SNP
Phl213	Phl213	1	1362719	G	BOVINE	contig00003	1	6655	T	substitution	MHA_1398	1362549	1363241	690	1	possible molybdenum (Mo2+) ABC superfamily ATP binding cassette transporter, membrane protein	171	G	57	GTG	3	V	COK_0012	6485	7177	690	1	Molybdenum transport system permease protein ModB	171	T	57	GTT	3	V	Synonymous SNP
Phl213	Phl213	1	1362746	A	BOVINE	contig00003	1	6682	G	substitution	MHA_1398	1362549	1363241	690	1	possible molybdenum (Mo2+) ABC superfamily ATP binding cassette transporter, membrane protein	198	A	66	TTA	3	L	COK_0012	6485	7177	690	1	Molybdenum transport system permease protein ModB	198	G	66	TTG	3	L	Synonymous SNP
Phl213	Phl213	1	1362749	G	BOVINE	contig00003	1	6685	A	substitution	MHA_1398	1362549	1363241	690	1	possible molybdenum (Mo2+) ABC superfamily ATP binding cassette transporter, membrane protein	201	G	67	TTG	3	L	COK_0012	6485	7177	690	1	Molybdenum transport system permease protein ModB	201	A	67	TTA	3	L	Synonymous SNP
Phl213	Phl213	1	1362752	T	BOVINE	contig00003	1	6688	G	substitution	MHA_1398	1362549	1363241	690	1	possible molybdenum (Mo2+) ABC superfamily ATP binding cassette transporter, membrane protein	204	T	68	CTT	3	L	COK_0012	6485	7177	690	1	Molybdenum transport system permease protein ModB	204	G	68	CTG	3	L	Synonymous SNP
Phl213	Phl213	1	1362755	T	BOVINE	contig00003	1	6691	C	substitution	MHA_1398	1362549	1363241	690	1	possible molybdenum (Mo2+) ABC superfamily ATP binding cassette transporter, membrane protein	207	T	69	ATT	3	I	COK_0012	6485	7177	690	1	Molybdenum transport system permease protein ModB	207	C	69	ATC	3	I	Synonymous SNP
Phl213	Phl213	1	1362764	G	BOVINE	contig00003	1	6700	A	substitution	MHA_1398	1362549	1363241	690	1	possible molybdenum (Mo2+) ABC superfamily ATP binding cassette transporter, membrane protein	216	G	72	GCG	3	A	COK_0012	6485	7177	690	1	Molybdenum transport system permease protein ModB	216	A	72	GCA	3	A	Synonymous SNP
Phl213	Phl213	1	1362833	A	BOVINE	contig00003	1	6769	G	substitution	MHA_1398	1362549	1363241	690	1	possible molybdenum (Mo2+) ABC superfamily ATP binding cassette transporter, membrane protein	285	A	95	GGA	3	G	COK_0012	6485	7177	690	1	Molybdenum transport system permease protein ModB	285	G	95	GGG	3	G	Synonymous SNP
Phl213	Phl213	1	1362836	A	BOVINE	contig00003	1	6772	T	substitution	MHA_1398	1362549	1363241	690	1	possible molybdenum (Mo2+) ABC superfamily ATP binding cassette transporter, membrane protein	288	A	96	GCA	3	A	COK_0012	6485	7177	690	1	Molybdenum transport system permease protein ModB	288	T	96	GCT	3	A	Synonymous SNP
Phl213	Phl213	1	1362869	A	BOVINE	contig00003	1	6805	G	substitution	MHA_1398	1362549	1363241	690	1	possible molybdenum (Mo2+) ABC superfamily ATP binding cassette transporter, membrane protein	321	A	107	CTA	3	L	COK_0012	6485	7177	690	1	Molybdenum transport system permease protein ModB	321	G	107	CTG	3	L	Synonymous SNP
Phl213	Phl213	1	1362899	G	BOVINE	contig00003	1	6835	A	substitution	MHA_1398	1362549	1363241	690	1	possible molybdenum (Mo2+) ABC superfamily ATP binding cassette transporter, membrane protein	351	G	117	GAG	3	E	COK_0012	6485	7177	690	1	Molybdenum transport system permease protein ModB	351	A	117	GAA	3	E	Synonymous SNP
Phl213	Phl213	1	1362902	A	BOVINE	contig00003	1	6838	C	substitution	MHA_1398	1362549	1363241	690	1	possible molybdenum (Mo2+) ABC superfamily ATP binding cassette transporter, membrane protein	354	A	118	GCA	3	A	COK_0012	6485	7177	690	1	Molybdenum transport system permease protein ModB	354	C	118	GCC	3	A	Synonymous SNP
Phl213	Phl213	1	1362905	T	BOVINE	contig00003	1	6841	C	substitution	MHA_1398	1362549	1363241	690	1	possible molybdenum (Mo2+) ABC superfamily ATP binding cassette transporter, membrane protein	357	T	119	GTT	3	V	COK_0012	6485	7177	690	1	Molybdenum transport system permease protein ModB	357	C	119	GTC	3	V	Synonymous SNP
Phl213	Phl213	1	1362944	A	BOVINE	contig00003	1	6880	G	substitution	MHA_1398	1362549	1363241	690	1	possible molybdenum (Mo2+) ABC superfamily ATP binding cassette transporter, membrane protein	396	A	132	GCA	3	A	COK_0012	6485	7177	690	1	Molybdenum transport system permease protein ModB	396	G	132	GCG	3	A	Synonymous SNP
Phl213	Phl213	1	1362946	T	BOVINE	contig00003	1	6882	C	substitution	MHA_1398	1362549	1363241	690	1	possible molybdenum (Mo2+) ABC superfamily ATP binding cassette transporter, membrane protein	398	T	133	ATA	2	I	COK_0012	6485	7177	690	1	Molybdenum transport system permease protein ModB	398	C	133	ACA	2	T	Nonsynonymous SNP
Phl213	Phl213	1	1362959	G	BOVINE	contig00003	1	6895	A	substitution	MHA_1398	1362549	1363241	690	1	possible molybdenum (Mo2+) ABC superfamily ATP binding cassette transporter, membrane protein	411	G	137	GTG	3	V	COK_0012	6485	7177	690	1	Molybdenum transport system permease protein ModB	411	A	137	GTA	3	V	Synonymous SNP
Phl213	Phl213	1	1362974	T	BOVINE	contig00003	1	6910	C	substitution	MHA_1398	1362549	1363241	690	1	possible molybdenum (Mo2+) ABC superfamily ATP binding cassette transporter, membrane protein	426	T	142	ACT	3	T	COK_0012	6485	7177	690	1	Molybdenum transport system permease protein ModB	426	C	142	ACC	3	T	Synonymous SNP
Phl213	Phl213	1	1364010	C	BOVINE	contig00003	1	7946	G	substitution	MHA_1399	1363228	1364283	1053	1	possible molybdenum (Mo2+) ABC superfamily ATP binding cassette transporter, membrane protein	783	C	261	AAC	3	N	COK_0013	7164	8219	1053	1	Molybdenum transport ATP-binding protein ModC	783	G	261	AAG	3	K	Nonsynonymous SNP
Phl213	Phl213	1	1364014	C	BOVINE	contig00003	1	7950	T	substitution	MHA_1399	1363228	1364283	1053	1	possible molybdenum (Mo2+) ABC superfamily ATP binding cassette transporter, membrane protein	787	C	263	CTC	1	L	COK_0013	7164	8219	1053	1	Molybdenum transport ATP-binding protein ModC	787	T	263	TTC	1	F	Nonsynonymous SNP
Phl213	Phl213	1	1364049	A	BOVINE	contig00003	1	7985	G	substitution	MHA_1399	1363228	1364283	1053	1	possible molybdenum (Mo2+) ABC superfamily ATP binding cassette transporter, membrane protein	822	A	274	GTA	3	V	COK_0013	7164	8219	1053	1	Molybdenum transport ATP-binding protein ModC	822	G	274	GTG	3	V	Synonymous SNP
Phl213	Phl213	1	1364073	A	BOVINE	contig00003	1	8009	G	substitution	MHA_1399	1363228	1364283	1053	1	possible molybdenum (Mo2+) ABC superfamily ATP binding cassette transporter, membrane protein	846	A	282	TCA	3	S	COK_0013	7164	8219	1053	1	Molybdenum transport ATP-binding protein ModC	846	G	282	TCG	3	S	Synonymous SNP
Phl213	Phl213	1	1364131	C	BOVINE	contig00003	1	8067	T	substitution	MHA_1399	1363228	1364283	1053	1	possible molybdenum (Mo2+) ABC superfamily ATP binding cassette transporter, membrane protein	904	C	302	CGG	1	R	COK_0013	7164	8219	1053	1	Molybdenum transport ATP-binding protein ModC	904	T	302	TGG	1	W	Nonsynonymous SNP
Phl213	Phl213	1	1364139	A	BOVINE	contig00003	1	8075	T	substitution	MHA_1399	1363228	1364283	1053	1	possible molybdenum (Mo2+) ABC superfamily ATP binding cassette transporter, membrane protein	912	A	304	ATA	3	I	COK_0013	7164	8219	1053	1	Molybdenum transport ATP-binding protein ModC	912	T	304	ATT	3	I	Synonymous SNP
Phl213	Phl213	1	1364151	A	BOVINE	contig00003	1	8087	G	substitution	MHA_1399	1363228	1364283	1053	1	possible molybdenum (Mo2+) ABC superfamily ATP binding cassette transporter, membrane protein	924	A	308	TTA	3	L	COK_0013	7164	8219	1053	1	Molybdenum transport ATP-binding protein ModC	924	G	308	TTG	3	L	Synonymous SNP
Phl213	Phl213	1	1364154	T	BOVINE	contig00003	1	8090	G	substitution	MHA_1399	1363228	1364283	1053	1	possible molybdenum (Mo2+) ABC superfamily ATP binding cassette transporter, membrane protein	927	T	309	GAT	3	D	COK_0013	7164	8219	1053	1	Molybdenum transport ATP-binding protein ModC	927	G	309	GAG	3	E	Nonsynonymous SNP
Phl213	Phl213	1	1364164	C	BOVINE	contig00003	1	8100	T	substitution	MHA_1399	1363228	1364283	1053	1	possible molybdenum (Mo2+) ABC superfamily ATP binding cassette transporter, membrane protein	937	C	313	CTG	1	L	COK_0013	7164	8219	1053	1	Molybdenum transport ATP-binding protein ModC	937	T	313	TTA	1	L	Synonymous SNP
Phl213	Phl213	1	1364166	G	BOVINE	contig00003	1	8102	A	substitution	MHA_1399	1363228	1364283	1053	1	possible molybdenum (Mo2+) ABC superfamily ATP binding cassette transporter, membrane protein	939	G	313	CTG	3	L	COK_0013	7164	8219	1053	1	Molybdenum transport ATP-binding protein ModC	939	A	313	TTA	3	L	Synonymous SNP
Phl213	Phl213	1	1364232	G	BOVINE	contig00003	1	8168	A	substitution	MHA_1399	1363228	1364283	1053	1	possible molybdenum (Mo2+) ABC superfamily ATP binding cassette transporter, membrane protein	1005	G	335	GCG	3	A	COK_0013	7164	8219	1053	1	Molybdenum transport ATP-binding protein ModC	1005	A	335	GCA	3	A	Synonymous SNP
Phl213	Phl213	1	1364235	T	BOVINE	contig00003	1	8171	C	substitution	MHA_1399	1363228	1364283	1053	1	possible molybdenum (Mo2+) ABC superfamily ATP binding cassette transporter, membrane protein	1008	T	336	ATT	3	I	COK_0013	7164	8219	1053	1	Molybdenum transport ATP-binding protein ModC	1008	C	336	ATC	3	I	Synonymous SNP
Phl213	Phl213	1	1364243	A	BOVINE	contig00003	1	8179	G	substitution	MHA_1399	1363228	1364283	1053	1	possible molybdenum (Mo2+) ABC superfamily ATP binding cassette transporter, membrane protein	1016	A	339	GAG	2	E	COK_0013	7164	8219	1053	1	Molybdenum transport ATP-binding protein ModC	1016	G	339	GGG	2	G	Nonsynonymous SNP
Phl213	Phl213	1	1364271	C	BOVINE	contig00003	1	8207	T	substitution	MHA_1399	1363228	1364283	1053	1	possible molybdenum (Mo2+) ABC superfamily ATP binding cassette transporter, membrane protein	1044	C	348	AGC	3	S	COK_0013	7164	8219	1053	1	Molybdenum transport ATP-binding protein ModC	1044	T	348	AGT	3	S	Synonymous SNP
Phl213	Phl213	1	1364493	C	BOVINE	contig00003	1	8429	T	substitution	MHA_1400	1364338	1364772	432	1	possible oligoketide cyclase/lipid transport protein	156	C	52	CAC	3	H	COK_0014	8274	8708	432	1	Putative oligoketide cyclase/lipid transport protein2C similarity with yeast ubiquinone-binding protein YOL008W	156	T	52	CAT	3	H	Synonymous SNP
Phl213	Phl213	1	1364520	T	BOVINE	contig00003	1	8456	C	substitution	MHA_1400	1364338	1364772	432	1	possible oligoketide cyclase/lipid transport protein	183	T	61	ACT	3	T	COK_0014	8274	8708	432	1	Putative oligoketide cyclase/lipid transport protein2C similarity with yeast ubiquinone-binding protein YOL008W	183	C	61	ACC	3	T	Synonymous SNP
Phl213	Phl213	1	1364580	G	BOVINE	contig00003	1	8516	A	substitution	MHA_1400	1364338	1364772	432	1	possible oligoketide cyclase/lipid transport protein	243	G	81	GGG	3	G	COK_0014	8274	8708	432	1	Putative oligoketide cyclase/lipid transport protein2C similarity with yeast ubiquinone-binding protein YOL008W	243	A	81	GGA	3	G	Synonymous SNP
Phl213	Phl213	1	1364589	C	BOVINE	contig00003	1	8525	T	substitution	MHA_1400	1364338	1364772	432	1	possible oligoketide cyclase/lipid transport protein	252	C	84	CGC	3	R	COK_0014	8274	8708	432	1	Putative oligoketide cyclase/lipid transport protein2C similarity with yeast ubiquinone-binding protein YOL008W	252	T	84	CGT	3	R	Synonymous SNP
Phl213	Phl213	1	1364616	C	BOVINE	contig00003	1	8552	T	substitution	MHA_1400	1364338	1364772	432	1	possible oligoketide cyclase/lipid transport protein	279	C	93	ACC	3	T	COK_0014	8274	8708	432	1	Putative oligoketide cyclase/lipid transport protein2C similarity with yeast ubiquinone-binding protein YOL008W	279	T	93	ACT	3	T	Synonymous SNP
Phl213	Phl213	1	1364628	G	BOVINE	contig00003	1	8564	A	substitution	MHA_1400	1364338	1364772	432	1	possible oligoketide cyclase/lipid transport protein	291	G	97	GAG	3	E	COK_0014	8274	8708	432	1	Putative oligoketide cyclase/lipid transport protein2C similarity with yeast ubiquinone-binding protein YOL008W	291	A	97	GAA	3	E	Synonymous SNP
Phl213	Phl213	1	1364634	T	BOVINE	contig00003	1	8570	C	substitution	MHA_1400	1364338	1364772	432	1	possible oligoketide cyclase/lipid transport protein	297	T	99	AGT	3	S	COK_0014	8274	8708	432	1	Putative oligoketide cyclase/lipid transport protein2C similarity with yeast ubiquinone-binding protein YOL008W	297	C	99	AGC	3	S	Synonymous SNP
Phl213	Phl213	1	1364637	C	BOVINE	contig00003	1	8573	T	substitution	MHA_1400	1364338	1364772	432	1	possible oligoketide cyclase/lipid transport protein	300	C	100	TGC	3	C	COK_0014	8274	8708	432	1	Putative oligoketide cyclase/lipid transport protein2C similarity with yeast ubiquinone-binding protein YOL008W	300	T	100	TGT	3	C	Synonymous SNP
Phl213	Phl213	1	1364664	A	BOVINE	contig00003	1	8600	G	substitution	MHA_1400	1364338	1364772	432	1	possible oligoketide cyclase/lipid transport protein	327	A	109	GAA	3	E	COK_0014	8274	8708	432	1	Putative oligoketide cyclase/lipid transport protein2C similarity with yeast ubiquinone-binding protein YOL008W	327	G	109	GAG	3	E	Synonymous SNP
Phl213	Phl213	1	1364676	A	BOVINE	contig00003	1	8612	G	substitution	MHA_1400	1364338	1364772	432	1	possible oligoketide cyclase/lipid transport protein	339	A	113	CCA	3	P	COK_0014	8274	8708	432	1	Putative oligoketide cyclase/lipid transport protein2C similarity with yeast ubiquinone-binding protein YOL008W	339	G	113	CCG	3	P	Synonymous SNP
Phl213	Phl213	1	1364682	A	BOVINE	contig00003	1	8618	G	substitution	MHA_1400	1364338	1364772	432	1	possible oligoketide cyclase/lipid transport protein	345	A	115	GTA	3	V	COK_0014	8274	8708	432	1	Putative oligoketide cyclase/lipid transport protein2C similarity with yeast ubiquinone-binding protein YOL008W	345	G	115	GTG	3	V	Synonymous SNP
Phl213	Phl213	1	1364878	G	BOVINE	contig00003	1	8814	A	substitution	MHA_1401	1364762	1365097	333	1	hypothetical protein MHA_1401	117	G	39	CCG	3	P	COK_0015	8698	9033	333	1	UPF0125 protein yfjF	117	A	39	CCA	3	P	Synonymous SNP
Phl213	Phl213	1	1364886	C	BOVINE	contig00003	1	8822	T	substitution	MHA_1401	1364762	1365097	333	1	hypothetical protein MHA_1401	125	C	42	GCG	2	A	COK_0015	8698	9033	333	1	UPF0125 protein yfjF	125	T	42	GTA	2	V	Nonsynonymous SNP
Phl213	Phl213	1	1364887	G	BOVINE	contig00003	1	8823	A	substitution	MHA_1401	1364762	1365097	333	1	hypothetical protein MHA_1401	126	G	42	GCG	3	A	COK_0015	8698	9033	333	1	UPF0125 protein yfjF	126	A	42	GTA	3	V	Nonsynonymous SNP
Phl213	Phl213	1	1364974	C	BOVINE	contig00003	1	8910	T	substitution	MHA_1401	1364762	1365097	333	1	hypothetical protein MHA_1401	213	C	71	AGC	3	S	COK_0015	8698	9033	333	1	UPF0125 protein yfjF	213	T	71	AGT	3	S	Synonymous SNP
Phl213	Phl213	1	1364977	C	BOVINE	contig00003	1	8913	T	substitution	MHA_1401	1364762	1365097	333	1	hypothetical protein MHA_1401	216	C	72	CGC	3	R	COK_0015	8698	9033	333	1	UPF0125 protein yfjF	216	T	72	CGT	3	R	Synonymous SNP
Phl213	Phl213	1	1364989	G	BOVINE	contig00003	1	8925	A	substitution	MHA_1401	1364762	1365097	333	1	hypothetical protein MHA_1401	228	G	76	CTG	3	L	COK_0015	8698	9033	333	1	UPF0125 protein yfjF	228	A	76	CTA	3	L	Synonymous SNP
Phl213	Phl213	1	1365028	T	BOVINE	contig00003	1	8964	C	substitution	MHA_1401	1364762	1365097	333	1	hypothetical protein MHA_1401	267	T	89	TAT	3	Y	COK_0015	8698	9033	333	1	UPF0125 protein yfjF	267	C	89	TAC	3	Y	Synonymous SNP
Phl213	Phl213	1	1365043	T	BOVINE	contig00003	1	8979	C	substitution	MHA_1401	1364762	1365097	333	1	hypothetical protein MHA_1401	282	T	94	GCT	3	A	COK_0015	8698	9033	333	1	UPF0125 protein yfjF	282	C	94	GCC	3	A	Synonymous SNP
Phl213	Phl213	1	1365236	A	BOVINE	contig00003	1	9171	G	substitution	MHA_1402	1365260	1365165	93	-1	hypothetical protein MHA_1402	25	T	9	TAT	1	Y	NA	NA	NA	NA	NA	NA	NA	NA	NA	CAT	NA	H	Nonsynonymous SNP. Gene spanning SNP found in Phl213 Phl213 only
Phl213	Phl213	1	1365369	G	BOVINE	contig00003	1	9305	A	substitution	MHA_1403	1365301	1366590	1287	1	MFS family major facilitator transporter ProP	69	G	23	ACG	3	T	COK_0016	9237	10526	1287	1	vannilate transporter VanK	69	A	23	ACA	3	T	Synonymous SNP
Phl213	Phl213	1	1365423	C	BOVINE	contig00003	1	9359	A	substitution	MHA_1403	1365301	1366590	1287	1	MFS family major facilitator transporter ProP	123	C	41	GCC	3	A	COK_0016	9237	10526	1287	1	vannilate transporter VanK	123	A	41	GCA	3	A	Synonymous SNP
Phl213	Phl213	1	1365432	C	BOVINE	contig00003	1	9368	T	substitution	MHA_1403	1365301	1366590	1287	1	MFS family major facilitator transporter ProP	132	C	44	ATC	3	I	COK_0016	9237	10526	1287	1	vannilate transporter VanK	132	T	44	ATT	3	I	Synonymous SNP
Phl213	Phl213	1	1365433	C	BOVINE	contig00003	1	9369	A	substitution	MHA_1403	1365301	1366590	1287	1	MFS family major facilitator transporter ProP	133	C	45	CGA	1	R	COK_0016	9237	10526	1287	1	vannilate transporter VanK	133	A	45	AGA	1	R	Synonymous SNP
Phl213	Phl213	1	1365444	G	BOVINE	contig00003	1	9380	A	substitution	MHA_1403	1365301	1366590	1287	1	MFS family major facilitator transporter ProP	144	G	48	TTG	3	L	COK_0016	9237	10526	1287	1	vannilate transporter VanK	144	A	48	TTA	3	L	Synonymous SNP
Phl213	Phl213	1	1365448	T	BOVINE	contig00003	1	9384	C	substitution	MHA_1403	1365301	1366590	1287	1	MFS family major facilitator transporter ProP	148	T	50	TTA	1	L	COK_0016	9237	10526	1287	1	vannilate transporter VanK	148	C	50	CTA	1	L	Synonymous SNP
Phl213	Phl213	1	1365462	C	BOVINE	contig00003	1	9398	A	substitution	MHA_1403	1365301	1366590	1287	1	MFS family major facilitator transporter ProP	162	C	54	GCC	3	A	COK_0016	9237	10526	1287	1	vannilate transporter VanK	162	A	54	GCA	3	A	Synonymous SNP
Phl213	Phl213	1	1365471	C	BOVINE	contig00003	1	9407	T	substitution	MHA_1403	1365301	1366590	1287	1	MFS family major facilitator transporter ProP	171	C	57	AGC	3	S	COK_0016	9237	10526	1287	1	vannilate transporter VanK	171	T	57	AGT	3	S	Synonymous SNP
Phl213	Phl213	1	1365483	C	BOVINE	contig00003	1	9419	A	substitution	MHA_1403	1365301	1366590	1287	1	MFS family major facilitator transporter ProP	183	C	61	GCC	3	A	COK_0016	9237	10526	1287	1	vannilate transporter VanK	183	A	61	GCA	3	A	Synonymous SNP
Phl213	Phl213	1	1365525	A	BOVINE	contig00003	1	9461	G	substitution	MHA_1403	1365301	1366590	1287	1	MFS family major facilitator transporter ProP	225	A	75	CCA	3	P	COK_0016	9237	10526	1287	1	vannilate transporter VanK	225	G	75	CCG	3	P	Synonymous SNP
Phl213	Phl213	1	1365531	T	BOVINE	contig00003	1	9467	G	substitution	MHA_1403	1365301	1366590	1287	1	MFS family major facilitator transporter ProP	231	T	77	GCT	3	A	COK_0016	9237	10526	1287	1	vannilate transporter VanK	231	G	77	GCG	3	A	Synonymous SNP
Phl213	Phl213	1	1365552	G	BOVINE	contig00003	1	9488	A	substitution	MHA_1403	1365301	1366590	1287	1	MFS family major facilitator transporter ProP	252	G	84	CCG	3	P	COK_0016	9237	10526	1287	1	vannilate transporter VanK	252	A	84	CCA	3	P	Synonymous SNP
Phl213	Phl213	1	1365567	C	BOVINE	contig00003	1	9503	T	substitution	MHA_1403	1365301	1366590	1287	1	MFS family major facilitator transporter ProP	267	C	89	GGC	3	G	COK_0016	9237	10526	1287	1	vannilate transporter VanK	267	T	89	GGT	3	G	Synonymous SNP
Phl213	Phl213	1	1365579	C	BOVINE	contig00003	1	9515	G	substitution	MHA_1403	1365301	1366590	1287	1	MFS family major facilitator transporter ProP	279	C	93	GCC	3	A	COK_0016	9237	10526	1287	1	vannilate transporter VanK	279	G	93	GCG	3	A	Synonymous SNP
Phl213	Phl213	1	1365582	G	BOVINE	contig00003	1	9518	A	substitution	MHA_1403	1365301	1366590	1287	1	MFS family major facilitator transporter ProP	282	G	94	ACG	3	T	COK_0016	9237	10526	1287	1	vannilate transporter VanK	282	A	94	ACA	3	T	Synonymous SNP
Phl213	Phl213	1	1365585	A	BOVINE	contig00003	1	9521	T	substitution	MHA_1403	1365301	1366590	1287	1	MFS family major facilitator transporter ProP	285	A	95	TTA	3	L	COK_0016	9237	10526	1287	1	vannilate transporter VanK	285	T	95	CTT	3	L	Synonymous SNP
Phl213	Phl213	1	1365594	C	BOVINE	contig00003	1	9530	T	substitution	MHA_1403	1365301	1366590	1287	1	MFS family major facilitator transporter ProP	294	C	98	CTC	3	L	COK_0016	9237	10526	1287	1	vannilate transporter VanK	294	T	98	CTT	3	L	Synonymous SNP
Phl213	Phl213	1	1365702	C	BOVINE	contig00003	1	9638	T	substitution	MHA_1403	1365301	1366590	1287	1	MFS family major facilitator transporter ProP	402	C	134	TAC	3	Y	COK_0016	9237	10526	1287	1	vannilate transporter VanK	402	T	134	TAT	3	Y	Synonymous SNP
Phl213	Phl213	1	1365729	G	BOVINE	contig00003	1	9665	A	substitution	MHA_1403	1365301	1366590	1287	1	MFS family major facilitator transporter ProP	429	G	143	GCG	3	A	COK_0016	9237	10526	1287	1	vannilate transporter VanK	429	A	143	GCA	3	A	Synonymous SNP
Phl213	Phl213	1	1365756	G	BOVINE	contig00003	1	9692	A	substitution	MHA_1403	1365301	1366590	1287	1	MFS family major facilitator transporter ProP	456	G	152	GGG	3	G	COK_0016	9237	10526	1287	1	vannilate transporter VanK	456	A	152	GGA	3	G	Synonymous SNP
Phl213	Phl213	1	1365769	C	BOVINE	contig00003	1	9705	T	substitution	MHA_1403	1365301	1366590	1287	1	MFS family major facilitator transporter ProP	469	C	157	CTG	1	L	COK_0016	9237	10526	1287	1	vannilate transporter VanK	469	T	157	TTG	1	L	Synonymous SNP
Phl213	Phl213	1	1365795	G	BOVINE	contig00003	1	9731	A	substitution	MHA_1403	1365301	1366590	1287	1	MFS family major facilitator transporter ProP	495	G	165	TTG	3	L	COK_0016	9237	10526	1287	1	vannilate transporter VanK	495	A	165	TTA	3	L	Synonymous SNP
Phl213	Phl213	1	1365804	A	BOVINE	contig00003	1	9740	G	substitution	MHA_1403	1365301	1366590	1287	1	MFS family major facilitator transporter ProP	504	A	168	GAA	3	E	COK_0016	9237	10526	1287	1	vannilate transporter VanK	504	G	168	GAG	3	E	Synonymous SNP
Phl213	Phl213	1	1365828	C	BOVINE	contig00003	1	9764	A	substitution	MHA_1403	1365301	1366590	1287	1	MFS family major facilitator transporter ProP	528	C	176	CTC	3	L	COK_0016	9237	10526	1287	1	vannilate transporter VanK	528	A	176	CTA	3	L	Synonymous SNP
Phl213	Phl213	1	1365882	C	BOVINE	contig00003	1	9818	T	substitution	MHA_1403	1365301	1366590	1287	1	MFS family major facilitator transporter ProP	582	C	194	CCC	3	P	COK_0016	9237	10526	1287	1	vannilate transporter VanK	582	T	194	CCT	3	P	Synonymous SNP
Phl213	Phl213	1	1365885	A	BOVINE	contig00003	1	9821	G	substitution	MHA_1403	1365301	1366590	1287	1	MFS family major facilitator transporter ProP	585	A	195	GAA	3	E	COK_0016	9237	10526	1287	1	vannilate transporter VanK	585	G	195	GAG	3	E	Synonymous SNP
Phl213	Phl213	1	1365911	A	BOVINE	contig00003	1	9847	G	substitution	MHA_1403	1365301	1366590	1287	1	MFS family major facilitator transporter ProP	611	A	204	CAC	2	H	COK_0016	9237	10526	1287	1	vannilate transporter VanK	611	G	204	CGC	2	R	Nonsynonymous SNP
Phl213	Phl213	1	1365931	C	BOVINE	contig00003	1	9867	A	substitution	MHA_1403	1365301	1366590	1287	1	MFS family major facilitator transporter ProP	631	C	211	CGT	1	R	COK_0016	9237	10526	1287	1	vannilate transporter VanK	631	A	211	AGT	1	S	Nonsynonymous SNP
Phl213	Phl213	1	1365951	T	BOVINE	contig00003	1	9887	G	substitution	MHA_1403	1365301	1366590	1287	1	MFS family major facilitator transporter ProP	651	T	217	GTT	3	V	COK_0016	9237	10526	1287	1	vannilate transporter VanK	651	G	217	GTG	3	V	Synonymous SNP
Phl213	Phl213	1	1365971	G	BOVINE	contig00003	1	9907	A	substitution	MHA_1403	1365301	1366590	1287	1	MFS family major facilitator transporter ProP	671	G	224	GGC	2	G	COK_0016	9237	10526	1287	1	vannilate transporter VanK	671	A	224	GAC	2	D	Nonsynonymous SNP
Phl213	Phl213	1	1365981	T	BOVINE	contig00003	1	9917	C	substitution	MHA_1403	1365301	1366590	1287	1	MFS family major facilitator transporter ProP	681	T	227	CTT	3	L	COK_0016	9237	10526	1287	1	vannilate transporter VanK	681	C	227	CTC	3	L	Synonymous SNP
Phl213	Phl213	1	1366001	G	BOVINE	contig00003	1	9937	C	substitution	MHA_1403	1365301	1366590	1287	1	MFS family major facilitator transporter ProP	701	G	234	AGT	2	S	COK_0016	9237	10526	1287	1	vannilate transporter VanK	701	C	234	ACT	2	T	Nonsynonymous SNP
Phl213	Phl213	1	1366018	A	BOVINE	contig00003	1	9954	G	substitution	MHA_1403	1365301	1366590	1287	1	MFS family major facilitator transporter ProP	718	A	240	ATT	1	I	COK_0016	9237	10526	1287	1	vannilate transporter VanK	718	G	240	GTT	1	V	Nonsynonymous SNP
Phl213	Phl213	1	1366032	C	BOVINE	contig00003	1	9968	T	substitution	MHA_1403	1365301	1366590	1287	1	MFS family major facilitator transporter ProP	732	C	244	TTC	3	F	COK_0016	9237	10526	1287	1	vannilate transporter VanK	732	T	244	TTT	3	F	Synonymous SNP
Phl213	Phl213	1	1366050	C	BOVINE	contig00003	1	9986	A	substitution	MHA_1403	1365301	1366590	1287	1	MFS family major facilitator transporter ProP	750	C	250	CGC	3	R	COK_0016	9237	10526	1287	1	vannilate transporter VanK	750	A	250	CGA	3	R	Synonymous SNP
Phl213	Phl213	1	1366056	G	BOVINE	contig00003	1	9992	A	substitution	MHA_1403	1365301	1366590	1287	1	MFS family major facilitator transporter ProP	756	G	252	ACG	3	T	COK_0016	9237	10526	1287	1	vannilate transporter VanK	756	A	252	ACA	3	T	Synonymous SNP
Phl213	Phl213	1	1366060	C	BOVINE	contig00003	1	9996	T	substitution	MHA_1403	1365301	1366590	1287	1	MFS family major facilitator transporter ProP	760	C	254	CTA	1	L	COK_0016	9237	10526	1287	1	vannilate transporter VanK	760	T	254	TTG	1	L	Synonymous SNP
Phl213	Phl213	1	1366062	A	BOVINE	contig00003	1	9998	G	substitution	MHA_1403	1365301	1366590	1287	1	MFS family major facilitator transporter ProP	762	A	254	CTA	3	L	COK_0016	9237	10526	1287	1	vannilate transporter VanK	762	G	254	TTG	3	L	Synonymous SNP
Phl213	Phl213	1	1366074	C	BOVINE	contig00003	1	10010	T	substitution	MHA_1403	1365301	1366590	1287	1	MFS family major facilitator transporter ProP	774	C	258	GCC	3	A	COK_0016	9237	10526	1287	1	vannilate transporter VanK	774	T	258	GCT	3	A	Synonymous SNP
Phl213	Phl213	1	1366299	G	BOVINE	contig00003	1	10235	A	substitution	MHA_1403	1365301	1366590	1287	1	MFS family major facilitator transporter ProP	999	G	333	GTG	3	V	COK_0016	9237	10526	1287	1	vannilate transporter VanK	999	A	333	GTA	3	V	Synonymous SNP
Phl213	Phl213	1	1366365	C	BOVINE	contig00003	1	10301	T	substitution	MHA_1403	1365301	1366590	1287	1	MFS family major facilitator transporter ProP	1065	C	355	TGC	3	C	COK_0016	9237	10526	1287	1	vannilate transporter VanK	1065	T	355	TGT	3	C	Synonymous SNP
Phl213	Phl213	1	1366404	A	BOVINE	contig00003	1	10340	C	substitution	MHA_1403	1365301	1366590	1287	1	MFS family major facilitator transporter ProP	1104	A	368	GCA	3	A	COK_0016	9237	10526	1287	1	vannilate transporter VanK	1104	C	368	GCC	3	A	Synonymous SNP
Phl213	Phl213	1	1366407	G	BOVINE	contig00003	1	10343	A	substitution	MHA_1403	1365301	1366590	1287	1	MFS family major facilitator transporter ProP	1107	G	369	CCG	3	P	COK_0016	9237	10526	1287	1	vannilate transporter VanK	1107	A	369	CCA	3	P	Synonymous SNP
Phl213	Phl213	1	1366416	C	BOVINE	contig00003	1	10352	T	substitution	MHA_1403	1365301	1366590	1287	1	MFS family major facilitator transporter ProP	1116	C	372	CGC	3	R	COK_0016	9237	10526	1287	1	vannilate transporter VanK	1116	T	372	CGT	3	R	Synonymous SNP
Phl213	Phl213	1	1366422	G	BOVINE	contig00003	1	10358	A	substitution	MHA_1403	1365301	1366590	1287	1	MFS family major facilitator transporter ProP	1122	G	374	ACG	3	T	COK_0016	9237	10526	1287	1	vannilate transporter VanK	1122	A	374	ACA	3	T	Synonymous SNP
Phl213	Phl213	1	1366464	T	BOVINE	contig00003	1	10400	C	substitution	MHA_1403	1365301	1366590	1287	1	MFS family major facilitator transporter ProP	1164	T	388	ATT	3	I	COK_0016	9237	10526	1287	1	vannilate transporter VanK	1164	C	388	ATC	3	I	Synonymous SNP
Phl213	Phl213	1	1366470	C	BOVINE	contig00003	1	10406	T	substitution	MHA_1403	1365301	1366590	1287	1	MFS family major facilitator transporter ProP	1170	C	390	TCC	3	S	COK_0016	9237	10526	1287	1	vannilate transporter VanK	1170	T	390	TCT	3	S	Synonymous SNP
Phl213	Phl213	1	1366476	T	BOVINE	contig00003	1	10412	C	substitution	MHA_1403	1365301	1366590	1287	1	MFS family major facilitator transporter ProP	1176	T	392	ACT	3	T	COK_0016	9237	10526	1287	1	vannilate transporter VanK	1176	C	392	ACC	3	T	Synonymous SNP
Phl213	Phl213	1	1366497	C	BOVINE	contig00003	1	10433	T	substitution	MHA_1403	1365301	1366590	1287	1	MFS family major facilitator transporter ProP	1197	C	399	GAC	3	D	COK_0016	9237	10526	1287	1	vannilate transporter VanK	1197	T	399	GAT	3	D	Synonymous SNP
Phl213	Phl213	1	1366500	C	BOVINE	contig00003	1	10436	A	substitution	MHA_1403	1365301	1366590	1287	1	MFS family major facilitator transporter ProP	1200	C	400	GCC	3	A	COK_0016	9237	10526	1287	1	vannilate transporter VanK	1200	A	400	GCA	3	A	Synonymous SNP
Phl213	Phl213	1	1366539	C	BOVINE	contig00003	1	10475	T	substitution	MHA_1403	1365301	1366590	1287	1	MFS family major facilitator transporter ProP	1239	C	413	GTC	3	V	COK_0016	9237	10526	1287	1	vannilate transporter VanK	1239	T	413	GTT	3	V	Synonymous SNP
Phl213	Phl213	1	1366689	T	BOVINE	contig00003	1	10625	C	substitution	MHA_1404	1368119	1366665	1452	-1	M20C subfamily Xaa-His dipeptidase	1431	A	477	CTA	3	L	COK_0017	12055	10601	1452	-1	Aminoacyl-histidine dipeptidase (Peptidase D)	1431	G	477	CTG	3	L	Synonymous SNP
Phl213	Phl213	1	1366716	C	BOVINE	contig00003	1	10652	T	substitution	MHA_1404	1368119	1366665	1452	-1	M20C subfamily Xaa-His dipeptidase	1404	G	468	GAG	3	E	COK_0017	12055	10601	1452	-1	Aminoacyl-histidine dipeptidase (Peptidase D)	1404	A	468	GAA	3	E	Synonymous SNP
Phl213	Phl213	1	1366722	T	BOVINE	contig00003	1	10658	C	substitution	MHA_1404	1368119	1366665	1452	-1	M20C subfamily Xaa-His dipeptidase	1398	A	466	GCA	3	A	COK_0017	12055	10601	1452	-1	Aminoacyl-histidine dipeptidase (Peptidase D)	1398	G	466	GCG	3	A	Synonymous SNP
Phl213	Phl213	1	1366752	A	BOVINE	contig00003	1	10688	G	substitution	MHA_1404	1368119	1366665	1452	-1	M20C subfamily Xaa-His dipeptidase	1368	T	456	CAT	3	H	COK_0017	12055	10601	1452	-1	Aminoacyl-histidine dipeptidase (Peptidase D)	1368	C	456	CAC	3	H	Synonymous SNP
Phl213	Phl213	1	1366761	G	BOVINE	contig00003	1	10697	A	substitution	MHA_1404	1368119	1366665	1452	-1	M20C subfamily Xaa-His dipeptidase	1359	C	453	CTC	3	L	COK_0017	12055	10601	1452	-1	Aminoacyl-histidine dipeptidase (Peptidase D)	1359	T	453	CTT	3	L	Synonymous SNP
Phl213	Phl213	1	1366767	A	BOVINE	contig00003	1	10703	G	substitution	MHA_1404	1368119	1366665	1452	-1	M20C subfamily Xaa-His dipeptidase	1353	T	451	ACT	3	T	COK_0017	12055	10601	1452	-1	Aminoacyl-histidine dipeptidase (Peptidase D)	1353	C	451	ACC	3	T	Synonymous SNP
Phl213	Phl213	1	1366773	T	BOVINE	contig00003	1	10709	G	substitution	MHA_1404	1368119	1366665	1452	-1	M20C subfamily Xaa-His dipeptidase	1347	A	449	GGA	3	G	COK_0017	12055	10601	1452	-1	Aminoacyl-histidine dipeptidase (Peptidase D)	1347	C	449	GGC	3	G	Synonymous SNP
Phl213	Phl213	1	1366779	C	BOVINE	contig00003	1	10715	T	substitution	MHA_1404	1368119	1366665	1452	-1	M20C subfamily Xaa-His dipeptidase	1341	G	447	TCG	3	S	COK_0017	12055	10601	1452	-1	Aminoacyl-histidine dipeptidase (Peptidase D)	1341	A	447	TCA	3	S	Synonymous SNP
Phl213	Phl213	1	1366809	G	BOVINE	contig00003	1	10745	A	substitution	MHA_1404	1368119	1366665	1452	-1	M20C subfamily Xaa-His dipeptidase	1311	C	437	AAC	3	N	COK_0017	12055	10601	1452	-1	Aminoacyl-histidine dipeptidase (Peptidase D)	1311	T	437	AAT	3	N	Synonymous SNP
Phl213	Phl213	1	1366821	A	BOVINE	contig00003	1	10757	G	substitution	MHA_1404	1368119	1366665	1452	-1	M20C subfamily Xaa-His dipeptidase	1299	T	433	TGT	3	C	COK_0017	12055	10601	1452	-1	Aminoacyl-histidine dipeptidase (Peptidase D)	1299	C	433	TGC	3	C	Synonymous SNP
Phl213	Phl213	1	1366829	G	BOVINE	contig00003	1	10765	A	substitution	MHA_1404	1368119	1366665	1452	-1	M20C subfamily Xaa-His dipeptidase	1291	C	431	CTA	1	L	COK_0017	12055	10601	1452	-1	Aminoacyl-histidine dipeptidase (Peptidase D)	1291	T	431	TTA	1	L	Synonymous SNP
Phl213	Phl213	1	1366830	C	BOVINE	contig00003	1	10766	A	substitution	MHA_1404	1368119	1366665	1452	-1	M20C subfamily Xaa-His dipeptidase	1290	G	430	GGG	3	G	COK_0017	12055	10601	1452	-1	Aminoacyl-histidine dipeptidase (Peptidase D)	1290	T	430	GGT	3	G	Synonymous SNP
Phl213	Phl213	1	1366863	A	BOVINE	contig00003	1	10799	G	substitution	MHA_1404	1368119	1366665	1452	-1	M20C subfamily Xaa-His dipeptidase	1257	T	419	GGT	3	G	COK_0017	12055	10601	1452	-1	Aminoacyl-histidine dipeptidase (Peptidase D)	1257	C	419	GGC	3	G	Synonymous SNP
Phl213	Phl213	1	1366893	T	BOVINE	contig00003	1	10829	C	substitution	MHA_1404	1368119	1366665	1452	-1	M20C subfamily Xaa-His dipeptidase	1227	A	409	TTA	3	L	COK_0017	12055	10601	1452	-1	Aminoacyl-histidine dipeptidase (Peptidase D)	1227	G	409	CTG	3	L	Synonymous SNP
Phl213	Phl213	1	1366895	A	BOVINE	contig00003	1	10831	G	substitution	MHA_1404	1368119	1366665	1452	-1	M20C subfamily Xaa-His dipeptidase	1225	T	409	TTA	1	L	COK_0017	12055	10601	1452	-1	Aminoacyl-histidine dipeptidase (Peptidase D)	1225	C	409	CTG	1	L	Synonymous SNP
Phl213	Phl213	1	1367076	A	BOVINE	contig00003	1	11012	G	substitution	MHA_1404	1368119	1366665	1452	-1	M20C subfamily Xaa-His dipeptidase	1044	T	348	GGT	3	G	COK_0017	12055	10601	1452	-1	Aminoacyl-histidine dipeptidase (Peptidase D)	1044	C	348	GGC	3	G	Synonymous SNP
Phl213	Phl213	1	1367082	A	BOVINE	contig00003	1	11018	G	substitution	MHA_1404	1368119	1366665	1452	-1	M20C subfamily Xaa-His dipeptidase	1038	T	346	AGT	3	S	COK_0017	12055	10601	1452	-1	Aminoacyl-histidine dipeptidase (Peptidase D)	1038	C	346	AGC	3	S	Synonymous SNP
Phl213	Phl213	1	1367109	C	BOVINE	contig00003	1	11045	T	substitution	MHA_1404	1368119	1366665	1452	-1	M20C subfamily Xaa-His dipeptidase	1011	G	337	GTG	3	V	COK_0017	12055	10601	1452	-1	Aminoacyl-histidine dipeptidase (Peptidase D)	1011	A	337	GTA	3	V	Synonymous SNP
Phl213	Phl213	1	1367115	A	BOVINE	contig00003	1	11051	G	substitution	MHA_1404	1368119	1366665	1452	-1	M20C subfamily Xaa-His dipeptidase	1005	T	335	GAT	3	D	COK_0017	12055	10601	1452	-1	Aminoacyl-histidine dipeptidase (Peptidase D)	1005	C	335	GAC	3	D	Synonymous SNP
Phl213	Phl213	1	1367136	A	BOVINE	contig00003	1	11072	G	substitution	MHA_1404	1368119	1366665	1452	-1	M20C subfamily Xaa-His dipeptidase	984	T	328	AAT	3	N	COK_0017	12055	10601	1452	-1	Aminoacyl-histidine dipeptidase (Peptidase D)	984	C	328	AAC	3	N	Synonymous SNP
Phl213	Phl213	1	1367142	C	BOVINE	contig00003	1	11078	T	substitution	MHA_1404	1368119	1366665	1452	-1	M20C subfamily Xaa-His dipeptidase	978	G	326	ATG	3	M	COK_0017	12055	10601	1452	-1	Aminoacyl-histidine dipeptidase (Peptidase D)	978	A	326	CTA	3	L	Nonsynonymous SNP
Phl213	Phl213	1	1367144	T	BOVINE	contig00003	1	11080	G	substitution	MHA_1404	1368119	1366665	1452	-1	M20C subfamily Xaa-His dipeptidase	976	A	326	ATG	1	M	COK_0017	12055	10601	1452	-1	Aminoacyl-histidine dipeptidase (Peptidase D)	976	C	326	CTA	1	L	Nonsynonymous SNP
Phl213	Phl213	1	1367145	C	BOVINE	contig00003	1	11081	T	substitution	MHA_1404	1368119	1366665	1452	-1	M20C subfamily Xaa-His dipeptidase	975	G	325	GTG	3	V	COK_0017	12055	10601	1452	-1	Aminoacyl-histidine dipeptidase (Peptidase D)	975	A	325	GTA	3	V	Synonymous SNP
Phl213	Phl213	1	1367148	A	BOVINE	contig00003	1	11084	G	substitution	MHA_1404	1368119	1366665	1452	-1	M20C subfamily Xaa-His dipeptidase	972	T	324	AAT	3	N	COK_0017	12055	10601	1452	-1	Aminoacyl-histidine dipeptidase (Peptidase D)	972	C	324	AAC	3	N	Synonymous SNP
Phl213	Phl213	1	1367160	G	BOVINE	contig00003	1	11096	A	substitution	MHA_1404	1368119	1366665	1452	-1	M20C subfamily Xaa-His dipeptidase	960	C	320	ATC	3	I	COK_0017	12055	10601	1452	-1	Aminoacyl-histidine dipeptidase (Peptidase D)	960	T	320	ATT	3	I	Synonymous SNP
Phl213	Phl213	1	1367172	A	BOVINE	contig00003	1	11108	G	substitution	MHA_1404	1368119	1366665	1452	-1	M20C subfamily Xaa-His dipeptidase	948	T	316	ACT	3	T	COK_0017	12055	10601	1452	-1	Aminoacyl-histidine dipeptidase (Peptidase D)	948	C	316	ACC	3	T	Synonymous SNP
Phl213	Phl213	1	1367196	C	BOVINE	contig00003	1	11132	T	substitution	MHA_1404	1368119	1366665	1452	-1	M20C subfamily Xaa-His dipeptidase	924	G	308	GAG	3	E	COK_0017	12055	10601	1452	-1	Aminoacyl-histidine dipeptidase (Peptidase D)	924	A	308	GCA	3	A	Nonsynonymous SNP
Phl213	Phl213	1	1367202	C	BOVINE	contig00003	1	11138	T	substitution	MHA_1404	1368119	1366665	1452	-1	M20C subfamily Xaa-His dipeptidase	918	G	306	CTG	3	L	COK_0017	12055	10601	1452	-1	Aminoacyl-histidine dipeptidase (Peptidase D)	918	A	306	CTA	3	L	Synonymous SNP
Phl213	Phl213	1	1367211	T	BOVINE	contig00003	1	11147	C	substitution	MHA_1404	1368119	1366665	1452	-1	M20C subfamily Xaa-His dipeptidase	909	A	303	GAA	3	E	COK_0017	12055	10601	1452	-1	Aminoacyl-histidine dipeptidase (Peptidase D)	909	G	303	GAG	3	E	Synonymous SNP
Phl213	Phl213	1	1367252	G	BOVINE	contig00003	1	11188	A	substitution	MHA_1404	1368119	1366665	1452	-1	M20C subfamily Xaa-His dipeptidase	868	C	290	CTC	1	L	COK_0017	12055	10601	1452	-1	Aminoacyl-histidine dipeptidase (Peptidase D)	868	T	290	TTA	1	L	Synonymous SNP
Phl213	Phl213	1	1367253	T	BOVINE	contig00003	1	11189	C	substitution	MHA_1404	1368119	1366665	1452	-1	M20C subfamily Xaa-His dipeptidase	867	A	289	GAA	3	E	COK_0017	12055	10601	1452	-1	Aminoacyl-histidine dipeptidase (Peptidase D)	867	G	289	GAG	3	E	Synonymous SNP
Phl213	Phl213	1	1367268	T	BOVINE	contig00003	1	11204	C	substitution	MHA_1404	1368119	1366665	1452	-1	M20C subfamily Xaa-His dipeptidase	852	A	284	GAA	3	E	COK_0017	12055	10601	1452	-1	Aminoacyl-histidine dipeptidase (Peptidase D)	852	G	284	GAG	3	E	Synonymous SNP
Phl213	Phl213	1	1367281	C	BOVINE	contig00003	1	11217	G	substitution	MHA_1404	1368119	1366665	1452	-1	M20C subfamily Xaa-His dipeptidase	839	G	280	AGC	2	S	COK_0017	12055	10601	1452	-1	Aminoacyl-histidine dipeptidase (Peptidase D)	839	C	280	ACC	2	T	Nonsynonymous SNP
Phl213	Phl213	1	1367286	A	BOVINE	contig00003	1	11222	G	substitution	MHA_1404	1368119	1366665	1452	-1	M20C subfamily Xaa-His dipeptidase	834	T	278	TGT	3	C	COK_0017	12055	10601	1452	-1	Aminoacyl-histidine dipeptidase (Peptidase D)	834	C	278	TGC	3	C	Synonymous SNP
Phl213	Phl213	1	1367295	T	BOVINE	contig00003	1	11231	C	substitution	MHA_1404	1368119	1366665	1452	-1	M20C subfamily Xaa-His dipeptidase	825	A	275	TTA	3	L	COK_0017	12055	10601	1452	-1	Aminoacyl-histidine dipeptidase (Peptidase D)	825	G	275	TTG	3	L	Synonymous SNP
Phl213	Phl213	1	1367322	A	BOVINE	contig00003	1	11258	T	substitution	MHA_1404	1368119	1366665	1452	-1	M20C subfamily Xaa-His dipeptidase	798	T	266	GTT	3	V	COK_0017	12055	10601	1452	-1	Aminoacyl-histidine dipeptidase (Peptidase D)	798	A	266	GTA	3	V	Synonymous SNP
Phl213	Phl213	1	1367325	C	BOVINE	contig00003	1	11261	T	substitution	MHA_1404	1368119	1366665	1452	-1	M20C subfamily Xaa-His dipeptidase	795	G	265	TTG	3	L	COK_0017	12055	10601	1452	-1	Aminoacyl-histidine dipeptidase (Peptidase D)	795	A	265	TTA	3	L	Synonymous SNP
Phl213	Phl213	1	1367334	G	BOVINE	contig00003	1	11270	A	substitution	MHA_1404	1368119	1366665	1452	-1	M20C subfamily Xaa-His dipeptidase	786	C	262	CAC	3	H	COK_0017	12055	10601	1452	-1	Aminoacyl-histidine dipeptidase (Peptidase D)	786	T	262	CAT	3	H	Synonymous SNP
Phl213	Phl213	1	1367367	A	BOVINE	contig00003	1	11303	G	substitution	MHA_1404	1368119	1366665	1452	-1	M20C subfamily Xaa-His dipeptidase	753	T	251	GGT	3	G	COK_0017	12055	10601	1452	-1	Aminoacyl-histidine dipeptidase (Peptidase D)	753	C	251	GGC	3	G	Synonymous SNP
Phl213	Phl213	1	1367382	T	BOVINE	contig00003	1	11318	C	substitution	MHA_1404	1368119	1366665	1452	-1	M20C subfamily Xaa-His dipeptidase	738	A	246	GCA	3	A	COK_0017	12055	10601	1452	-1	Aminoacyl-histidine dipeptidase (Peptidase D)	738	G	246	GCG	3	A	Synonymous SNP
Phl213	Phl213	1	1367403	G	BOVINE	contig00003	1	11339	A	substitution	MHA_1404	1368119	1366665	1452	-1	M20C subfamily Xaa-His dipeptidase	717	C	239	AAC	3	N	COK_0017	12055	10601	1452	-1	Aminoacyl-histidine dipeptidase (Peptidase D)	717	T	239	AGT	3	S	Nonsynonymous SNP
Phl213	Phl213	1	1367404	T	BOVINE	contig00003	1	11340	C	substitution	MHA_1404	1368119	1366665	1452	-1	M20C subfamily Xaa-His dipeptidase	716	A	239	AAC	2	N	COK_0017	12055	10601	1452	-1	Aminoacyl-histidine dipeptidase (Peptidase D)	716	G	239	AGT	2	S	Nonsynonymous SNP
Phl213	Phl213	1	1367424	G	BOVINE	contig00003	1	11360	A	substitution	MHA_1404	1368119	1366665	1452	-1	M20C subfamily Xaa-His dipeptidase	696	C	232	CGC	3	R	COK_0017	12055	10601	1452	-1	Aminoacyl-histidine dipeptidase (Peptidase D)	696	T	232	CGT	3	R	Synonymous SNP
Phl213	Phl213	1	1367433	C	BOVINE	contig00003	1	11369	T	substitution	MHA_1404	1368119	1366665	1452	-1	M20C subfamily Xaa-His dipeptidase	687	G	229	GTG	3	V	COK_0017	12055	10601	1452	-1	Aminoacyl-histidine dipeptidase (Peptidase D)	687	A	229	GTA	3	V	Synonymous SNP
Phl213	Phl213	1	1367436	T	BOVINE	contig00003	1	11372	C	substitution	MHA_1404	1368119	1366665	1452	-1	M20C subfamily Xaa-His dipeptidase	684	A	228	AAA	3	K	COK_0017	12055	10601	1452	-1	Aminoacyl-histidine dipeptidase (Peptidase D)	684	G	228	AAG	3	K	Synonymous SNP
Phl213	Phl213	1	1367439	A	BOVINE	contig00003	1	11375	G	substitution	MHA_1404	1368119	1366665	1452	-1	M20C subfamily Xaa-His dipeptidase	681	T	227	ATT	3	I	COK_0017	12055	10601	1452	-1	Aminoacyl-histidine dipeptidase (Peptidase D)	681	C	227	ATC	3	I	Synonymous SNP
Phl213	Phl213	1	1367448	C	BOVINE	contig00003	1	11384	G	substitution	MHA_1404	1368119	1366665	1452	-1	M20C subfamily Xaa-His dipeptidase	672	G	224	GCG	3	A	COK_0017	12055	10601	1452	-1	Aminoacyl-histidine dipeptidase (Peptidase D)	672	C	224	GCC	3	A	Synonymous SNP
Phl213	Phl213	1	1367472	G	BOVINE	contig00003	1	11408	T	substitution	MHA_1404	1368119	1366665	1452	-1	M20C subfamily Xaa-His dipeptidase	648	C	216	GGC	3	G	COK_0017	12055	10601	1452	-1	Aminoacyl-histidine dipeptidase (Peptidase D)	648	A	216	GGA	3	G	Synonymous SNP
Phl213	Phl213	1	1367475	C	BOVINE	contig00003	1	11411	T	substitution	MHA_1404	1368119	1366665	1452	-1	M20C subfamily Xaa-His dipeptidase	645	G	215	TCG	3	S	COK_0017	12055	10601	1452	-1	Aminoacyl-histidine dipeptidase (Peptidase D)	645	A	215	TCA	3	S	Synonymous SNP
Phl213	Phl213	1	1367481	C	BOVINE	contig00003	1	11417	T	substitution	MHA_1404	1368119	1366665	1452	-1	M20C subfamily Xaa-His dipeptidase	639	G	213	GGG	3	G	COK_0017	12055	10601	1452	-1	Aminoacyl-histidine dipeptidase (Peptidase D)	639	A	213	GGA	3	G	Synonymous SNP
Phl213	Phl213	1	1367492	G	BOVINE	contig00003	1	11428	A	substitution	MHA_1404	1368119	1366665	1452	-1	M20C subfamily Xaa-His dipeptidase	628	C	210	CTA	1	L	COK_0017	12055	10601	1452	-1	Aminoacyl-histidine dipeptidase (Peptidase D)	628	T	210	TTA	1	L	Synonymous SNP
Phl213	Phl213	1	1367512	A	BOVINE	contig00003	1	11448	G	substitution	MHA_1404	1368119	1366665	1452	-1	M20C subfamily Xaa-His dipeptidase	608	T	203	GTA	2	V	COK_0017	12055	10601	1452	-1	Aminoacyl-histidine dipeptidase (Peptidase D)	608	C	203	GCA	2	A	Nonsynonymous SNP
Phl213	Phl213	1	1367514	T	BOVINE	contig00003	1	11450	A	substitution	MHA_1404	1368119	1366665	1452	-1	M20C subfamily Xaa-His dipeptidase	606	A	202	GCA	3	A	COK_0017	12055	10601	1452	-1	Aminoacyl-histidine dipeptidase (Peptidase D)	606	T	202	GCT	3	A	Synonymous SNP
Phl213	Phl213	1	1367518	C	BOVINE	contig00003	1	11454	G	substitution	MHA_1404	1368119	1366665	1452	-1	M20C subfamily Xaa-His dipeptidase	602	G	201	AGT	2	S	COK_0017	12055	10601	1452	-1	Aminoacyl-histidine dipeptidase (Peptidase D)	602	C	201	ACC	2	T	Nonsynonymous SNP
Phl213	Phl213	1	1367531	G	BOVINE	contig00003	1	11467	T	substitution	MHA_1404	1368119	1366665	1452	-1	M20C subfamily Xaa-His dipeptidase	589	C	197	CAT	1	H	COK_0017	12055	10601	1452	-1	Aminoacyl-histidine dipeptidase (Peptidase D)	589	A	197	AAT	1	N	Nonsynonymous SNP
Phl213	Phl213	1	1367532	A	BOVINE	contig00003	1	11468	T	substitution	MHA_1404	1368119	1366665	1452	-1	M20C subfamily Xaa-His dipeptidase	588	T	196	CCT	3	P	COK_0017	12055	10601	1452	-1	Aminoacyl-histidine dipeptidase (Peptidase D)	588	A	196	CCA	3	P	Synonymous SNP
Phl213	Phl213	1	1367535	C	BOVINE	contig00003	1	11471	A	substitution	MHA_1404	1368119	1366665	1452	-1	M20C subfamily Xaa-His dipeptidase	585	G	195	GTG	3	V	COK_0017	12055	10601	1452	-1	Aminoacyl-histidine dipeptidase (Peptidase D)	585	T	195	GCT	3	A	Nonsynonymous SNP
Phl213	Phl213	1	1367547	T	BOVINE	contig00003	1	11483	C	substitution	MHA_1404	1368119	1366665	1452	-1	M20C subfamily Xaa-His dipeptidase	573	A	191	CCA	3	P	COK_0017	12055	10601	1452	-1	Aminoacyl-histidine dipeptidase (Peptidase D)	573	G	191	CCG	3	P	Synonymous SNP
Phl213	Phl213	1	1367550	C	BOVINE	contig00003	1	11486	T	substitution	MHA_1404	1368119	1366665	1452	-1	M20C subfamily Xaa-His dipeptidase	570	G	190	CTG	3	L	COK_0017	12055	10601	1452	-1	Aminoacyl-histidine dipeptidase (Peptidase D)	570	A	190	CTA	3	L	Synonymous SNP
Phl213	Phl213	1	1367577	T	BOVINE	contig00003	1	11513	G	substitution	MHA_1404	1368119	1366665	1452	-1	M20C subfamily Xaa-His dipeptidase	543	A	181	GCA	3	A	COK_0017	12055	10601	1452	-1	Aminoacyl-histidine dipeptidase (Peptidase D)	543	C	181	GCC	3	A	Synonymous SNP
Phl213	Phl213	1	1367658	A	BOVINE	contig00003	1	11594	G	substitution	MHA_1404	1368119	1366665	1452	-1	M20C subfamily Xaa-His dipeptidase	462	T	154	GGT	3	G	COK_0017	12055	10601	1452	-1	Aminoacyl-histidine dipeptidase (Peptidase D)	462	C	154	GGC	3	G	Synonymous SNP
Phl213	Phl213	1	1367667	C	BOVINE	contig00003	1	11603	A	substitution	MHA_1404	1368119	1366665	1452	-1	M20C subfamily Xaa-His dipeptidase	453	G	151	GGG	3	G	COK_0017	12055	10601	1452	-1	Aminoacyl-histidine dipeptidase (Peptidase D)	453	T	151	GGT	3	G	Synonymous SNP
Phl213	Phl213	1	1367679	G	BOVINE	contig00003	1	11615	T	substitution	MHA_1404	1368119	1366665	1452	-1	M20C subfamily Xaa-His dipeptidase	441	C	147	GCC	3	A	COK_0017	12055	10601	1452	-1	Aminoacyl-histidine dipeptidase (Peptidase D)	441	A	147	GCA	3	A	Synonymous SNP
Phl213	Phl213	1	1367694	T	BOVINE	contig00003	1	11630	C	substitution	MHA_1404	1368119	1366665	1452	-1	M20C subfamily Xaa-His dipeptidase	426	A	142	ACA	3	T	COK_0017	12055	10601	1452	-1	Aminoacyl-histidine dipeptidase (Peptidase D)	426	G	142	ACG	3	T	Synonymous SNP
Phl213	Phl213	1	1367697	G	BOVINE	contig00003	1	11633	A	substitution	MHA_1404	1368119	1366665	1452	-1	M20C subfamily Xaa-His dipeptidase	423	C	141	CTC	3	L	COK_0017	12055	10601	1452	-1	Aminoacyl-histidine dipeptidase (Peptidase D)	423	T	141	CTT	3	L	Synonymous SNP
Phl213	Phl213	1	1367703	C	BOVINE	contig00003	1	11639	G	substitution	MHA_1404	1368119	1366665	1452	-1	M20C subfamily Xaa-His dipeptidase	417	G	139	GTG	3	V	COK_0017	12055	10601	1452	-1	Aminoacyl-histidine dipeptidase (Peptidase D)	417	C	139	GTC	3	V	Synonymous SNP
Phl213	Phl213	1	1367745	C	BOVINE	contig00003	1	11681	T	substitution	MHA_1404	1368119	1366665	1452	-1	M20C subfamily Xaa-His dipeptidase	375	G	125	GCG	3	A	COK_0017	12055	10601	1452	-1	Aminoacyl-histidine dipeptidase (Peptidase D)	375	A	125	GCA	3	A	Synonymous SNP
Phl213	Phl213	1	1367778	T	BOVINE	contig00003	1	11714	C	substitution	MHA_1404	1368119	1366665	1452	-1	M20C subfamily Xaa-His dipeptidase	342	A	114	GCA	3	A	COK_0017	12055	10601	1452	-1	Aminoacyl-histidine dipeptidase (Peptidase D)	342	G	114	GCG	3	A	Synonymous SNP
Phl213	Phl213	1	1367786	A	BOVINE	contig00003	1	11722	G	substitution	MHA_1404	1368119	1366665	1452	-1	M20C subfamily Xaa-His dipeptidase	334	T	112	TTG	1	L	COK_0017	12055	10601	1452	-1	Aminoacyl-histidine dipeptidase (Peptidase D)	334	C	112	CTA	1	L	Synonymous SNP
Phl213	Phl213	1	1367787	T	BOVINE	contig00003	1	11723	C	substitution	MHA_1404	1368119	1366665	1452	-1	M20C subfamily Xaa-His dipeptidase	333	A	111	ACA	3	T	COK_0017	12055	10601	1452	-1	Aminoacyl-histidine dipeptidase (Peptidase D)	333	G	111	ACG	3	T	Synonymous SNP
Phl213	Phl213	1	1367835	C	BOVINE	contig00003	1	11771	T	substitution	MHA_1404	1368119	1366665	1452	-1	M20C subfamily Xaa-His dipeptidase	285	G	95	CCG	3	P	COK_0017	12055	10601	1452	-1	Aminoacyl-histidine dipeptidase (Peptidase D)	285	A	95	CCA	3	P	Synonymous SNP
Phl213	Phl213	1	1367838	A	BOVINE	contig00003	1	11774	G	substitution	MHA_1404	1368119	1366665	1452	-1	M20C subfamily Xaa-His dipeptidase	282	T	94	GAT	3	D	COK_0017	12055	10601	1452	-1	Aminoacyl-histidine dipeptidase (Peptidase D)	282	C	94	GAC	3	D	Synonymous SNP
Phl213	Phl213	1	1367844	A	BOVINE	contig00003	1	11780	G	substitution	MHA_1404	1368119	1366665	1452	-1	M20C subfamily Xaa-His dipeptidase	276	T	92	ACT	3	T	COK_0017	12055	10601	1452	-1	Aminoacyl-histidine dipeptidase (Peptidase D)	276	C	92	ACC	3	T	Synonymous SNP
Phl213	Phl213	1	1367867	T	BOVINE	contig00003	1	11803	C	substitution	MHA_1404	1368119	1366665	1452	-1	M20C subfamily Xaa-His dipeptidase	253	A	85	ACC	1	T	COK_0017	12055	10601	1452	-1	Aminoacyl-histidine dipeptidase (Peptidase D)	253	G	85	GCC	1	A	Nonsynonymous SNP
Phl213	Phl213	1	1367877	T	BOVINE	contig00003	1	11813	C	substitution	MHA_1404	1368119	1366665	1452	-1	M20C subfamily Xaa-His dipeptidase	243	A	81	CCA	3	P	COK_0017	12055	10601	1452	-1	Aminoacyl-histidine dipeptidase (Peptidase D)	243	G	81	CCG	3	P	Synonymous SNP
Phl213	Phl213	1	1367880	C	BOVINE	contig00003	1	11816	T	substitution	MHA_1404	1368119	1366665	1452	-1	M20C subfamily Xaa-His dipeptidase	240	G	80	GTG	3	V	COK_0017	12055	10601	1452	-1	Aminoacyl-histidine dipeptidase (Peptidase D)	240	A	80	GTA	3	V	Synonymous SNP
Phl213	Phl213	1	1367909	C	BOVINE	contig00003	1	11845	T	substitution	MHA_1404	1368119	1366665	1452	-1	M20C subfamily Xaa-His dipeptidase	211	G	71	GTC	1	V	COK_0017	12055	10601	1452	-1	Aminoacyl-histidine dipeptidase (Peptidase D)	211	A	71	ATC	1	I	Nonsynonymous SNP
Phl213	Phl213	1	1368263	A	BOVINE	contig00003	1	12198	G	substitution	MHA_1405	1368240	1368380	138	1	hypothetical protein MHA_1405	24	A	8	GTA	3	V	NA	NA	NA	NA	NA	NA	NA	NA	NA	GTG	NA	V	Synonymous SNP. Gene spanning SNP found in Phl213 Phl213 only
Phl213	Phl213	1	1368348	C	BOVINE	contig00003	1	12283	T	substitution	MHA_1406	1368322	1369542	1218	1	hypothetical protein MHA_1406	27	C	9	GCC	3	A	COK_0018	12257	13336	1077	1	N-acetylglucosamine-1-phosphate uridyltransferase / Glucosamine-1-phosphate N-acetyltransferase	27	T	9	GCT	3	A	Synonymous SNP
Phl213	Phl213	1	1368543	T	BOVINE	contig00003	1	12478	G	substitution	MHA_1406	1368322	1369542	1218	1	hypothetical protein MHA_1406	222	T	74	GCT	3	A	COK_0018	12257	13336	1077	1	N-acetylglucosamine-1-phosphate uridyltransferase / Glucosamine-1-phosphate N-acetyltransferase	222	G	74	GCG	3	A	Synonymous SNP
Phl213	Phl213	1	1368555	G	BOVINE	contig00003	1	12490	C	substitution	MHA_1406	1368322	1369542	1218	1	hypothetical protein MHA_1406	234	G	78	GCG	3	A	COK_0018	12257	13336	1077	1	N-acetylglucosamine-1-phosphate uridyltransferase / Glucosamine-1-phosphate N-acetyltransferase	234	C	78	GCC	3	A	Synonymous SNP
Phl213	Phl213	1	1368585	A	BOVINE	contig00003	1	12520	G	substitution	MHA_1406	1368322	1369542	1218	1	hypothetical protein MHA_1406	264	A	88	GCA	3	A	COK_0018	12257	13336	1077	1	N-acetylglucosamine-1-phosphate uridyltransferase / Glucosamine-1-phosphate N-acetyltransferase	264	G	88	GCG	3	A	Synonymous SNP
Phl213	Phl213	1	1368594	A	BOVINE	contig00003	1	12529	G	substitution	MHA_1406	1368322	1369542	1218	1	hypothetical protein MHA_1406	273	A	91	GAA	3	E	COK_0018	12257	13336	1077	1	N-acetylglucosamine-1-phosphate uridyltransferase / Glucosamine-1-phosphate N-acetyltransferase	273	G	91	GAG	3	E	Synonymous SNP
Phl213	Phl213	1	1368606	G	BOVINE	contig00003	1	12541	A	substitution	MHA_1406	1368322	1369542	1218	1	hypothetical protein MHA_1406	285	G	95	GCG	3	A	COK_0018	12257	13336	1077	1	N-acetylglucosamine-1-phosphate uridyltransferase / Glucosamine-1-phosphate N-acetyltransferase	285	A	95	GCA	3	A	Synonymous SNP
Phl213	Phl213	1	1390704	T	BOVINE	contig00003	1	41943	C	substitution	MHA_1427	1390495	1392459	1962	1	ABC superfamily ATP binding cassette transporter, ABC protein	210	T	70	CGT	3	R	COK_0043	41734	43683	1947	1	ABC-type transport protein Uup	210	C	70	CGC	3	R	Synonymous SNP
Phl213	Phl213	1	1390758	G	BOVINE	contig00003	1	41997	A	substitution	MHA_1427	1390495	1392459	1962	1	ABC superfamily ATP binding cassette transporter, ABC protein	264	G	88	GCG	3	A	COK_0043	41734	43683	1947	1	ABC-type transport protein Uup	264	A	88	GCA	3	A	Synonymous SNP
Phl213	Phl213	1	1390761	G	BOVINE	contig00003	1	42000	A	substitution	MHA_1427	1390495	1392459	1962	1	ABC superfamily ATP binding cassette transporter, ABC protein	267	G	89	GAG	3	E	COK_0043	41734	43683	1947	1	ABC-type transport protein Uup	267	A	89	GAA	3	E	Synonymous SNP
Phl213	Phl213	1	1390764	G	BOVINE	contig00003	1	42003	C	substitution	MHA_1427	1390495	1392459	1962	1	ABC superfamily ATP binding cassette transporter, ABC protein	270	G	90	GGG	3	G	COK_0043	41734	43683	1947	1	ABC-type transport protein Uup	270	C	90	GGC	3	G	Synonymous SNP
Phl213	Phl213	1	1390866	A	BOVINE	contig00003	1	42105	G	substitution	MHA_1427	1390495	1392459	1962	1	ABC superfamily ATP binding cassette transporter, ABC protein	372	A	124	CAA	3	Q	COK_0043	41734	43683	1947	1	ABC-type transport protein Uup	372	G	124	CAG	3	Q	Synonymous SNP
Phl213	Phl213	1	1390930	C	BOVINE	contig00003	1	42169	T	substitution	MHA_1427	1390495	1392459	1962	1	ABC superfamily ATP binding cassette transporter, ABC protein	436	C	146	CTG	1	L	COK_0043	41734	43683	1947	1	ABC-type transport protein Uup	436	T	146	TTG	1	L	Synonymous SNP
Phl213	Phl213	1	1390940	C	BOVINE	contig00003	1	42179	A	substitution	MHA_1427	1390495	1392459	1962	1	ABC superfamily ATP binding cassette transporter, ABC protein	446	C	149	GCC	2	A	COK_0043	41734	43683	1947	1	ABC-type transport protein Uup	446	A	149	GAC	2	D	Nonsynonymous SNP
Phl213	Phl213	1	1390968	A	BOVINE	contig00003	1	42207	G	substitution	MHA_1427	1390495	1392459	1962	1	ABC superfamily ATP binding cassette transporter, ABC protein	474	A	158	TCA	3	S	COK_0043	41734	43683	1947	1	ABC-type transport protein Uup	474	G	158	TCG	3	S	Synonymous SNP
Phl213	Phl213	1	1390971	C	BOVINE	contig00003	1	42210	T	substitution	MHA_1427	1390495	1392459	1962	1	ABC superfamily ATP binding cassette transporter, ABC protein	477	C	159	GGC	3	G	COK_0043	41734	43683	1947	1	ABC-type transport protein Uup	477	T	159	GGT	3	G	Synonymous SNP
Phl213	Phl213	1	1391040	A	BOVINE	contig00003	1	42279	G	substitution	MHA_1427	1390495	1392459	1962	1	ABC superfamily ATP binding cassette transporter, ABC protein	546	A	182	GAA	3	E	COK_0043	41734	43683	1947	1	ABC-type transport protein Uup	546	G	182	GAG	3	E	Synonymous SNP
Phl213	Phl213	1	1391061	T	BOVINE	contig00003	1	42300	C	substitution	MHA_1427	1390495	1392459	1962	1	ABC superfamily ATP binding cassette transporter, ABC protein	567	T	189	ATT	3	I	COK_0043	41734	43683	1947	1	ABC-type transport protein Uup	567	C	189	ATC	3	I	Synonymous SNP
Phl213	Phl213	1	1391091	A	BOVINE	contig00003	1	42330	G	substitution	MHA_1427	1390495	1392459	1962	1	ABC superfamily ATP binding cassette transporter, ABC protein	597	A	199	TTA	3	L	COK_0043	41734	43683	1947	1	ABC-type transport protein Uup	597	G	199	TTG	3	L	Synonymous SNP
Phl213	Phl213	1	1391109	T	BOVINE	contig00003	1	42348	C	substitution	MHA_1427	1390495	1392459	1962	1	ABC superfamily ATP binding cassette transporter, ABC protein	615	T	205	AGT	3	S	COK_0043	41734	43683	1947	1	ABC-type transport protein Uup	615	C	205	AGC	3	S	Synonymous SNP
Phl213	Phl213	1	1391169	T	BOVINE	contig00003	1	42408	C	substitution	MHA_1427	1390495	1392459	1962	1	ABC superfamily ATP binding cassette transporter, ABC protein	675	T	225	GAT	3	D	COK_0043	41734	43683	1947	1	ABC-type transport protein Uup	675	C	225	GAC	3	D	Synonymous SNP
Phl213	Phl213	1	1391172	A	BOVINE	contig00003	1	42411	G	substitution	MHA_1427	1390495	1392459	1962	1	ABC superfamily ATP binding cassette transporter, ABC protein	678	A	226	TTA	3	L	COK_0043	41734	43683	1947	1	ABC-type transport protein Uup	678	G	226	TTG	3	L	Synonymous SNP
Phl213	Phl213	1	1391185	T	BOVINE	contig00003	1	42424	C	substitution	MHA_1427	1390495	1392459	1962	1	ABC superfamily ATP binding cassette transporter, ABC protein	691	T	231	TTG	1	L	COK_0043	41734	43683	1947	1	ABC-type transport protein Uup	691	C	231	CTG	1	L	Synonymous SNP
Phl213	Phl213	1	1391235	G	BOVINE	contig00003	1	42474	A	substitution	MHA_1427	1390495	1392459	1962	1	ABC superfamily ATP binding cassette transporter, ABC protein	741	G	247	GAG	3	E	COK_0043	41734	43683	1947	1	ABC-type transport protein Uup	741	A	247	GAA	3	E	Synonymous SNP
Phl213	Phl213	1	1391247	A	BOVINE	contig00003	1	42486	G	substitution	MHA_1427	1390495	1392459	1962	1	ABC superfamily ATP binding cassette transporter, ABC protein	753	A	251	GTA	3	V	COK_0043	41734	43683	1947	1	ABC-type transport protein Uup	753	G	251	GTG	3	V	Synonymous SNP
Phl213	Phl213	1	1391295	A	BOVINE	contig00003	1	42534	G	substitution	MHA_1427	1390495	1392459	1962	1	ABC superfamily ATP binding cassette transporter, ABC protein	801	A	267	GAA	3	E	COK_0043	41734	43683	1947	1	ABC-type transport protein Uup	801	G	267	GAG	3	E	Synonymous SNP
Phl213	Phl213	1	1391352	A	BOVINE	contig00003	1	42591	G	substitution	MHA_1427	1390495	1392459	1962	1	ABC superfamily ATP binding cassette transporter, ABC protein	858	A	286	CGA	3	R	COK_0043	41734	43683	1947	1	ABC-type transport protein Uup	858	G	286	CGG	3	R	Synonymous SNP
Phl213	Phl213	1	1391397	A	BOVINE	contig00003	1	42636	G	substitution	MHA_1427	1390495	1392459	1962	1	ABC superfamily ATP binding cassette transporter, ABC protein	903	A	301	GTA	3	V	COK_0043	41734	43683	1947	1	ABC-type transport protein Uup	903	G	301	GTG	3	V	Synonymous SNP
Phl213	Phl213	1	1391427	C	BOVINE	contig00003	1	42666	T	substitution	MHA_1427	1390495	1392459	1962	1	ABC superfamily ATP binding cassette transporter, ABC protein	933	C	311	AAC	3	N	COK_0043	41734	43683	1947	1	ABC-type transport protein Uup	933	T	311	AAT	3	N	Synonymous SNP
Phl213	Phl213	1	1391430	C	BOVINE	contig00003	1	42669	T	substitution	MHA_1427	1390495	1392459	1962	1	ABC superfamily ATP binding cassette transporter, ABC protein	936	C	312	ACC	3	T	COK_0043	41734	43683	1947	1	ABC-type transport protein Uup	936	T	312	ACT	3	T	Synonymous SNP
Phl213	Phl213	1	1391470	G	BOVINE	contig00003	1	42709	A	substitution	MHA_1427	1390495	1392459	1962	1	ABC superfamily ATP binding cassette transporter, ABC protein	976	G	326	GGC	1	G	COK_0043	41734	43683	1947	1	ABC-type transport protein Uup	976	A	326	AGC	1	S	Nonsynonymous SNP
Phl213	Phl213	1	1391473	T	BOVINE	contig00003	1	42712	C	substitution	MHA_1427	1390495	1392459	1962	1	ABC superfamily ATP binding cassette transporter, ABC protein	979	T	327	TAT	1	Y	COK_0043	41734	43683	1947	1	ABC-type transport protein Uup	979	C	327	CAT	1	H	Nonsynonymous SNP
Phl213	Phl213	1	1391542	C	BOVINE	contig00003	1	42781	T	substitution	MHA_1427	1390495	1392459	1962	1	ABC superfamily ATP binding cassette transporter, ABC protein	1048	C	350	CTG	1	L	COK_0043	41734	43683	1947	1	ABC-type transport protein Uup	1048	T	350	TTG	1	L	Synonymous SNP
Phl213	Phl213	1	1391550	A	BOVINE	contig00003	1	42789	G	substitution	MHA_1427	1390495	1392459	1962	1	ABC superfamily ATP binding cassette transporter, ABC protein	1056	A	352	GGA	3	G	COK_0043	41734	43683	1947	1	ABC-type transport protein Uup	1056	G	352	GGG	3	G	Synonymous SNP
Phl213	Phl213	1	1391556	C	BOVINE	contig00003	1	42795	T	substitution	MHA_1427	1390495	1392459	1962	1	ABC superfamily ATP binding cassette transporter, ABC protein	1062	C	354	AAC	3	N	COK_0043	41734	43683	1947	1	ABC-type transport protein Uup	1062	T	354	AAT	3	N	Synonymous SNP
Phl213	Phl213	1	1391580	C	BOVINE	contig00003	1	42819	T	substitution	MHA_1427	1390495	1392459	1962	1	ABC superfamily ATP binding cassette transporter, ABC protein	1086	C	362	ATC	3	I	COK_0043	41734	43683	1947	1	ABC-type transport protein Uup	1086	T	362	ATT	3	I	Synonymous SNP
Phl213	Phl213	1	1391613	T	BOVINE	contig00003	1	42852	A	substitution	MHA_1427	1390495	1392459	1962	1	ABC superfamily ATP binding cassette transporter, ABC protein	1119	T	373	TCT	3	S	COK_0043	41734	43683	1947	1	ABC-type transport protein Uup	1119	A	373	TCA	3	S	Synonymous SNP
Phl213	Phl213	1	1391619	A	BOVINE	contig00003	1	42858	G	substitution	MHA_1427	1390495	1392459	1962	1	ABC superfamily ATP binding cassette transporter, ABC protein	1125	A	375	TCA	3	S	COK_0043	41734	43683	1947	1	ABC-type transport protein Uup	1125	G	375	TCG	3	S	Synonymous SNP
Phl213	Phl213	1	1391655	C	BOVINE	contig00003	1	42894	T	substitution	MHA_1427	1390495	1392459	1962	1	ABC superfamily ATP binding cassette transporter, ABC protein	1161	C	387	TTC	3	F	COK_0043	41734	43683	1947	1	ABC-type transport protein Uup	1161	T	387	TTT	3	F	Synonymous SNP
Phl213	Phl213	1	1391669	T	BOVINE	contig00003	1	42908	C	substitution	MHA_1427	1390495	1392459	1962	1	ABC superfamily ATP binding cassette transporter, ABC protein	1175	T	392	GTC	2	V	COK_0043	41734	43683	1947	1	ABC-type transport protein Uup	1175	C	392	GCC	2	A	Nonsynonymous SNP
Phl213	Phl213	1	1391680	C	BOVINE	contig00003	1	42919	A	substitution	MHA_1427	1390495	1392459	1962	1	ABC superfamily ATP binding cassette transporter, ABC protein	1186	C	396	CCT	1	P	COK_0043	41734	43683	1947	1	ABC-type transport protein Uup	1186	A	396	ACT	1	T	Nonsynonymous SNP
Phl213	Phl213	1	1391712	C	BOVINE	contig00003	1	42951	T	substitution	MHA_1427	1390495	1392459	1962	1	ABC superfamily ATP binding cassette transporter, ABC protein	1218	C	406	GAC	3	D	COK_0043	41734	43683	1947	1	ABC-type transport protein Uup	1218	T	406	GAT	3	D	Synonymous SNP
Phl213	Phl213	1	1391787	A	BOVINE	contig00003	1	43026	C	substitution	MHA_1427	1390495	1392459	1962	1	ABC superfamily ATP binding cassette transporter, ABC protein	1293	A	431	CCA	3	P	COK_0043	41734	43683	1947	1	ABC-type transport protein Uup	1293	C	431	CCC	3	P	Synonymous SNP
Phl213	Phl213	1	1391796	G	BOVINE	contig00003	1	43035	A	substitution	MHA_1427	1390495	1392459	1962	1	ABC superfamily ATP binding cassette transporter, ABC protein	1302	G	434	GCG	3	A	COK_0043	41734	43683	1947	1	ABC-type transport protein Uup	1302	A	434	GCA	3	A	Synonymous SNP
Phl213	Phl213	1	1391817	C	BOVINE	contig00003	1	43056	T	substitution	MHA_1427	1390495	1392459	1962	1	ABC superfamily ATP binding cassette transporter, ABC protein	1323	C	441	CTC	3	L	COK_0043	41734	43683	1947	1	ABC-type transport protein Uup	1323	T	441	CTT	3	L	Synonymous SNP
Phl213	Phl213	1	1391836	T	BOVINE	contig00003	1	43075	C	substitution	MHA_1427	1390495	1392459	1962	1	ABC superfamily ATP binding cassette transporter, ABC protein	1342	T	448	TGC	1	C	COK_0043	41734	43683	1947	1	ABC-type transport protein Uup	1342	C	448	CGC	1	R	Nonsynonymous SNP
Phl213	Phl213	1	1391962	C	BOVINE	contig00003	1	43201	T	substitution	MHA_1427	1390495	1392459	1962	1	ABC superfamily ATP binding cassette transporter, ABC protein	1468	C	490	CTG	1	L	COK_0043	41734	43683	1947	1	ABC-type transport protein Uup	1468	T	490	TTG	1	L	Synonymous SNP
Phl213	Phl213	1	1391973	G	BOVINE	contig00003	1	43212	C	substitution	MHA_1427	1390495	1392459	1962	1	ABC superfamily ATP binding cassette transporter, ABC protein	1479	G	493	GTG	3	V	COK_0043	41734	43683	1947	1	ABC-type transport protein Uup	1479	C	493	GTC	3	V	Synonymous SNP
Phl213	Phl213	1	1368594	A	BOVINE	contig00003	1	12439	G	substitution	MHA_1406	1368322	1369542	1218	1	hypothetical protein MHA_1406	273	A	91	GAA	3	E	COK_0018	12257	13336	1077	1	N-acetylglucosamine-1-phosphate uridyltransferase / Glucosamine-1-phosphate N-acetyltransferase	183	G	61	GAG	3	E	Synonymous SNP
Phl213	Phl213	1	1368606	G	BOVINE	contig00003	1	12451	A	substitution	MHA_1406	1368322	1369542	1218	1	hypothetical protein MHA_1406	285	G	95	GCG	3	A	COK_0018	12257	13336	1077	1	N-acetylglucosamine-1-phosphate uridyltransferase / Glucosamine-1-phosphate N-acetyltransferase	195	A	65	GCA	3	A	Synonymous SNP
Phl213	Phl213	1	1368543	T	BOVINE	contig00003	1	12433	G	substitution	MHA_1406	1368322	1369542	1218	1	hypothetical protein MHA_1406	222	T	74	GCT	3	A	COK_0018	12257	13336	1077	1	N-acetylglucosamine-1-phosphate uridyltransferase / Glucosamine-1-phosphate N-acetyltransferase	177	G	59	GCG	3	A	Synonymous SNP
Phl213	Phl213	1	1368555	G	BOVINE	contig00003	1	12445	A	substitution	MHA_1406	1368322	1369542	1218	1	hypothetical protein MHA_1406	234	G	78	GCG	3	A	COK_0018	12257	13336	1077	1	N-acetylglucosamine-1-phosphate uridyltransferase / Glucosamine-1-phosphate N-acetyltransferase	189	A	63	GCA	3	A	Synonymous SNP
Phl213	Phl213	1	1368606	G	BOVINE	contig00003	1	12496	A	substitution	MHA_1406	1368322	1369542	1218	1	hypothetical protein MHA_1406	285	G	95	GCG	3	A	COK_0018	12257	13336	1077	1	N-acetylglucosamine-1-phosphate uridyltransferase / Glucosamine-1-phosphate N-acetyltransferase	240	A	80	GCA	3	A	Synonymous SNP
Phl213	Phl213	1	1392288	T	BOVINE	contig00003	1	43512	C	substitution	MHA_1427	1390495	1392459	1962	1	ABC superfamily ATP binding cassette transporter, ABC protein	1794	T	598	CTT	3	L	COK_0043	41734	43683	1947	1	ABC-type transport protein Uup	1779	C	593	CTC	3	L	Synonymous SNP
Phl213	Phl213	1	1392297	C	BOVINE	contig00003	1	43521	T	substitution	MHA_1427	1390495	1392459	1962	1	ABC superfamily ATP binding cassette transporter, ABC protein	1803	C	601	GAC	3	D	COK_0043	41734	43683	1947	1	ABC-type transport protein Uup	1788	T	596	GAT	3	D	Synonymous SNP
Phl213	Phl213	1	1392307	C	BOVINE	contig00003	1	43531	T	substitution	MHA_1427	1390495	1392459	1962	1	ABC superfamily ATP binding cassette transporter, ABC protein	1813	C	605	CTG	1	L	COK_0043	41734	43683	1947	1	ABC-type transport protein Uup	1798	T	600	TTG	1	L	Synonymous SNP
Phl213	Phl213	1	1392324	T	BOVINE	contig00003	1	43548	C	substitution	MHA_1427	1390495	1392459	1962	1	ABC superfamily ATP binding cassette transporter, ABC protein	1830	T	610	AAT	3	N	COK_0043	41734	43683	1947	1	ABC-type transport protein Uup	1815	C	605	AAC	3	N	Synonymous SNP
Phl213	Phl213	1	1392363	C	BOVINE	contig00003	1	43587	T	substitution	MHA_1427	1390495	1392459	1962	1	ABC superfamily ATP binding cassette transporter, ABC protein	1869	C	623	AAC	3	N	COK_0043	41734	43683	1947	1	ABC-type transport protein Uup	1854	T	618	AAT	3	N	Synonymous SNP
Phl213	Phl213	1	1392387	T	BOVINE	contig00003	1	43611	C	substitution	MHA_1427	1390495	1392459	1962	1	ABC superfamily ATP binding cassette transporter, ABC protein	1893	T	631	GAT	3	D	COK_0043	41734	43683	1947	1	ABC-type transport protein Uup	1878	C	626	GAC	3	D	Synonymous SNP
Phl213	Phl213	1	1392405	G	BOVINE	contig00003	1	43629	A	substitution	MHA_1427	1390495	1392459	1962	1	ABC superfamily ATP binding cassette transporter, ABC protein	1911	G	637	GAG	3	E	COK_0043	41734	43683	1947	1	ABC-type transport protein Uup	1896	A	632	GAA	3	E	Synonymous SNP
Phl213	Phl213	1	1392417	G	BOVINE	contig00003	1	43641	A	substitution	MHA_1427	1390495	1392459	1962	1	ABC superfamily ATP binding cassette transporter, ABC protein	1923	G	641	GAG	3	E	COK_0043	41734	43683	1947	1	ABC-type transport protein Uup	1908	A	636	GAA	3	E	Synonymous SNP
Phl213	Phl213	1	1585394	T	BOVINE	contig00004	-1	32863	C	substitution	MHA_1626	1585329	1586060	729	1	possible dehydrogenase	66	T	22	ACT	3	T	COK_0112	32928	32197	729	-1	Predicted L-lactate dehydrogenase2C Fe-S oxidoreductase subunit YkgE	66	C	22	ACC	3	T	Synonymous SNP
Phl213	Phl213	1	1587763	G	BOVINE	contig00004	-1	30494	A	substitution	MHA_1628	1587476	1588177	699	1	hypothetical protein MHA_1628	288	G	96	AAG	3	K	COK_0110	30781	30080	699	-1	Predicted L-lactate dehydrogenase2C hypothetical protein subunit YkgG	288	A	96	AAA	3	K	Synonymous SNP
Phl213	Phl213	1	1588618	G	BOVINE	contig00004	-1	29639	A	substitution	NA	NA	NA	NA	NA	NA	NA	NA	NA	TAG	NA	*	COK_0109	28038	30002	1962	1	Outer membrane receptor proteins2C mostly Fe transport	1602	T	534	TAT	3	Y	Nonsynonymous SNP. Gene spanning SNP found in BOVINE contig00004 only
Phl213	Phl213	1	1588897	T	BOVINE	contig00004	-1	29360	C	substitution	NA	NA	NA	NA	NA	NA	NA	NA	NA	TCT	NA	S	COK_0109	28038	30002	1962	1	Outer membrane receptor proteins2C mostly Fe transport	1323	G	441	TCG	3	S	Synonymous SNP. Gene spanning SNP found in BOVINE contig00004 only
Phl213	Phl213	1	1589850	T	BOVINE	contig00004	-1	28407	C	substitution	NA	NA	NA	NA	NA	NA	NA	NA	NA	TGC	NA	C	COK_0109	28038	30002	1962	1	Outer membrane receptor proteins2C mostly Fe transport	370	G	124	GGC	1	G	Nonsynonymous SNP. Gene spanning SNP found in BOVINE contig00004 only
Phl213	Phl213	1	1590148	A	BOVINE	contig00004	-1	28109	G	substitution	NA	NA	NA	NA	NA	NA	NA	NA	NA	ACA	NA	T	COK_0109	28038	30002	1962	1	Outer membrane receptor proteins2C mostly Fe transport	72	C	24	ACC	3	T	Synonymous SNP. Gene spanning SNP found in BOVINE contig00004 only
Phl213	Phl213	1	1590155	C	BOVINE	contig00004	-1	28102	T	substitution	NA	NA	NA	NA	NA	NA	NA	NA	NA	GCT	NA	A	COK_0109	28038	30002	1962	1	Outer membrane receptor proteins2C mostly Fe transport	65	A	22	GAT	2	D	Nonsynonymous SNP. Gene spanning SNP found in BOVINE contig00004 only
Phl213	Phl213	1	1591056	T	BOVINE	contig00004	-1	27201	C	substitution	MHA_1630	1591494	1590778	714	-1	tRNA nucleotidyltransferase	439	A	147	AAT	1	N	COK_0107	26763	27479	714	1	Ribonuclease PH	439	G	147	GAT	1	D	Nonsynonymous SNP
Phl213	Phl213	1	2094272	G	BOVINE	contig00004	1	15728	T	substitution	MHA_2191	2095987	2093828	2157	-1	possible site-specific DNA-methyltransferase (adenine-specific)	1716	C	572	CAC	3	H	COK_0096	17452	15284	2166	-1	23S rRNA (guanine-N-2-) -methyltransferase rlmL EC 2.1.1.-)	1725	A	575	CAA	3	Q	Nonsynonymous SNP
Phl213	Phl213	1	2095844	A	BOVINE	contig00004	1	17300	G	substitution	MHA_2191	2095987	2093828	2157	-1	possible site-specific DNA-methyltransferase (adenine-specific)	144	T	48	TAT	3	Y	COK_0096	17452	15284	2166	-1	23S rRNA (guanine-N-2-) -methyltransferase rlmL EC 2.1.1.-)	153	C	51	TAC	3	Y	Synonymous SNP
Phl213	Phl213	1	2098225	A	BOVINE	contig00004	1	19681	G	substitution	MHA_2195	2098803	2097874	927	-1	ribokinase RbsK	579	T	193	GGT	3	G	COK_0099	20259	19330	927	-1	Ribokinase	579	C	193	GGC	3	G	Synonymous SNP
Phl213	Phl213	1	2098423	G	BOVINE	contig00004	1	19879	A	substitution	MHA_2195	2098803	2097874	927	-1	ribokinase RbsK	381	C	127	GCC	3	A	COK_0099	20259	19330	927	-1	Ribokinase	381	T	127	GCT	3	A	Synonymous SNP
Phl213	Phl213	1	2098706	C	BOVINE	contig00004	1	20162	T	substitution	MHA_2195	2098803	2097874	927	-1	ribokinase RbsK	98	G	33	TGC	2	C	COK_0099	20259	19330	927	-1	Ribokinase	98	A	33	TAC	2	Y	Nonsynonymous SNP
Phl213	Phl213	1	2098764	G	BOVINE	contig00004	1	20220	A	substitution	MHA_2195	2098803	2097874	927	-1	ribokinase RbsK	40	C	14	CAC	1	H	COK_0099	20259	19330	927	-1	Ribokinase	40	T	14	TAC	1	Y	Nonsynonymous SNP
Phl213	Phl213	1	2099139	G	BOVINE	contig00004	1	20595	T	substitution	MHA_2196	2099802	2098924	876	-1	D-ribose ABC superfamily ATP binding cassette transporter, binding protein	664	C	222	CGT	1	R	COK_0100	21258	20380	876	-1	Ribose ABC transport system2C periplasmic ribose-binding protein RbsB	664	A	222	AGT	1	S	Nonsynonymous SNP
Phl213	Phl213	1	2100098	G	BOVINE	contig00004	1	21554	T	substitution	MHA_2197	2100793	2099825	966	-1	D-ribose ABC superfamily ATP binding cassette transporter, membrane protein	696	C	232	GGC	3	G	COK_0101	22255	21281	972	-1	Ribose ABC transport system2C permease protein RbsC	702	A	234	GGA	3	G	Synonymous SNP
Phl213	Phl213	1	2100246	G	BOVINE	contig00004	1	21702	A	substitution	MHA_2197	2100793	2099825	966	-1	D-ribose ABC superfamily ATP binding cassette transporter, membrane protein	548	C	183	GCT	2	A	COK_0101	22255	21281	972	-1	Ribose ABC transport system2C permease protein RbsC	554	T	185	GTT	2	V	Nonsynonymous SNP
Phl213	Phl213	1	2100708	C	BOVINE	contig00004	1	22164	A	substitution	MHA_2197	2100793	2099825	966	-1	D-ribose ABC superfamily ATP binding cassette transporter, membrane protein	86	G	29	AGT	2	S	COK_0101	22255	21281	972	-1	Ribose ABC transport system2C permease protein RbsC	92	T	31	ATT	2	I	Nonsynonymous SNP
Phl213	Phl213	1	2100834	G	BOVINE	contig00004	1	22290	T	substitution	MHA_2198	2102299	2100803	1494	-1	D-ribose ABC superfamily ATP binding cassette transporter, ABC protein	1466	C	489	GCA	2	A	COK_0102	23758	22259	1497	-1	Ribose ABC transport system2C ATP-binding protein RbsA	1469	A	490	GAA	2	E	Nonsynonymous SNP
Phl213	Phl213	1	2101574	C	BOVINE	contig00004	1	23030	T	substitution	MHA_2198	2102299	2100803	1494	-1	D-ribose ABC superfamily ATP binding cassette transporter, ABC protein	726	G	242	TTG	3	L	COK_0102	23758	22259	1497	-1	Ribose ABC transport system2C ATP-binding protein RbsA	729	A	243	TTA	3	L	Synonymous SNP
Phl213	Phl213	1	2101983	G	BOVINE	contig00004	1	23439	A	substitution	MHA_2198	2102299	2100803	1494	-1	D-ribose ABC superfamily ATP binding cassette transporter, ABC protein	317	C	106	TCC	2	S	COK_0102	23758	22259	1497	-1	Ribose ABC transport system2C ATP-binding protein RbsA	320	T	107	TTC	2	F	Nonsynonymous SNP
Phl213	Phl213	1	2102017	T	BOVINE	contig00004	1	23473	C	substitution	MHA_2198	2102299	2100803	1494	-1	D-ribose ABC superfamily ATP binding cassette transporter, ABC protein	283	A	95	ACC	1	T	COK_0102	23758	22259	1497	-1	Ribose ABC transport system2C ATP-binding protein RbsA	286	G	96	GCC	1	A	Nonsynonymous SNP
Phl213	Phl213	1	2102449	T	BOVINE	contig00004	1	23905	C	substitution	MHA_2199	2102699	2102309	388	-1	D-ribose ABC superfamily ATP binding cassette transporter, membrane protein	251	A	84	AAC	2	N	COK_0103	24184	23765	417	-1	Ribose ABC transport system2C high affinity permease RbsD	280	G	94	GCT	1	A	Nonsynonymous SNP
Phl213	Phl213	1	2119446	T	BOVINE	contig00004	-1	6497	C	substitution	MHA_2214	2119655	2117829	1824	-1	oxaloacetate decarboxylase, alpha subunit	210	A	70	TTA	3	L	COK_0088	6288	8114	1824	1	Oxaloacetate decarboxylase alpha chain	210	G	70	TTG	3	L	Synonymous SNP
Phl213	Phl213	1	2358900	C	BOVINE	contig00004	-1	4268	T	substitution	MHA_2484	2359563	2358826	735	-1	possible lactam utilization protein	664	G	222	GGC	1	G	COK_0085	3605	4342	735	1	Lactam utilization protein LamB	664	A	222	AGC	1	S	Nonsynonymous SNP
Phl213	Phl213	1	2359801	C	BOVINE	contig00004	-1	3367	A	substitution	MHA_2485	2360479	2359550	927	-1	allophanate hydrolase subunit 2	679	G	227	GCA	1	A	COK_0084	2689	3618	927	1	Allophanate hydrolase 2 subunit 2	679	T	227	TCA	1	S	Nonsynonymous SNP
Phl213	Phl213	1	2359965	C	BOVINE	contig00004	-1	3203	T	substitution	MHA_2485	2360479	2359550	927	-1	allophanate hydrolase subunit 2	515	G	172	CGC	2	R	COK_0084	2689	3618	927	1	Allophanate hydrolase 2 subunit 2	515	A	172	CAC	2	H	Nonsynonymous SNP
Phl213	Phl213	1	2360626	C	BOVINE	contig00004	-1	2542	A	substitution	MHA_2486	2361120	2360476	642	-1	allophanate hydrolase subunit 1	495	G	165	AGG	3	R	COK_0083	2045	2692	645	1	Allophanate hydrolase 2 subunit 1	498	T	166	AGT	3	S	Nonsynonymous SNP
Phl213	Phl213	1	326625	T	BOVINE	contig00005	1	8732	A	substitution	MHA_0315	326386	327108	720	1	ribosomal protein S2	240	T	80	GCT	3	A	COK_0123	8496	9215	717	1	SSU ribosomal protein S2p (SAe)	237	A	79	GCA	3	A	Synonymous SNP
Phl213	Phl213	1	326664	A	BOVINE	contig00005	1	8771	T	substitution	MHA_0315	326386	327108	720	1	ribosomal protein S2	279	A	93	GTA	3	V	COK_0123	8496	9215	717	1	SSU ribosomal protein S2p (SAe)	276	T	92	GTT	3	V	Synonymous SNP
Phl213	Phl213	1	326724	A	BOVINE	contig00005	1	8831	G	substitution	MHA_0315	326386	327108	720	1	ribosomal protein S2	339	A	113	AAA	3	K	COK_0123	8496	9215	717	1	SSU ribosomal protein S2p (SAe)	336	G	112	AAG	3	K	Synonymous SNP
Phl213	Phl213	1	326727	C	BOVINE	contig00005	1	8834	T	substitution	MHA_0315	326386	327108	720	1	ribosomal protein S2	342	C	114	CGC	3	R	COK_0123	8496	9215	717	1	SSU ribosomal protein S2p (SAe)	339	T	113	CGT	3	R	Synonymous SNP
Phl213	Phl213	1	326802	T	BOVINE	contig00005	1	8909	G	substitution	MHA_0315	326386	327108	720	1	ribosomal protein S2	417	T	139	ACT	3	T	COK_0123	8496	9215	717	1	SSU ribosomal protein S2p (SAe)	414	G	138	ACG	3	T	Synonymous SNP
Phl213	Phl213	1	326814	A	BOVINE	contig00005	1	8921	G	substitution	MHA_0315	326386	327108	720	1	ribosomal protein S2	429	A	143	GAA	3	E	COK_0123	8496	9215	717	1	SSU ribosomal protein S2p (SAe)	426	G	142	GAG	3	E	Synonymous SNP
Phl213	Phl213	1	326838	T	BOVINE	contig00005	1	8945	C	substitution	MHA_0315	326386	327108	720	1	ribosomal protein S2	453	T	151	GGT	3	G	COK_0123	8496	9215	717	1	SSU ribosomal protein S2p (SAe)	450	C	150	GGC	3	G	Synonymous SNP
Phl213	Phl213	1	326841	C	BOVINE	contig00005	1	8948	T	substitution	MHA_0315	326386	327108	720	1	ribosomal protein S2	456	C	152	ATC	3	I	COK_0123	8496	9215	717	1	SSU ribosomal protein S2p (SAe)	453	T	151	ATT	3	I	Synonymous SNP
Phl213	Phl213	1	326862	G	BOVINE	contig00005	1	8969	A	substitution	MHA_0315	326386	327108	720	1	ribosomal protein S2	477	G	159	CCG	3	P	COK_0123	8496	9215	717	1	SSU ribosomal protein S2p (SAe)	474	A	158	CCA	3	P	Synonymous SNP
Phl213	Phl213	1	326871	T	BOVINE	contig00005	1	8978	C	substitution	MHA_0315	326386	327108	720	1	ribosomal protein S2	486	T	162	ATT	3	I	COK_0123	8496	9215	717	1	SSU ribosomal protein S2p (SAe)	483	C	161	ATC	3	I	Synonymous SNP
Phl213	Phl213	1	326991	C	BOVINE	contig00005	1	9098	T	substitution	MHA_0315	326386	327108	720	1	ribosomal protein S2	606	C	202	CCC	3	P	COK_0123	8496	9215	717	1	SSU ribosomal protein S2p (SAe)	603	T	201	CCT	3	P	Synonymous SNP
Phl213	Phl213	1	327335	C	BOVINE	contig00005	1	9442	T	substitution	MHA_0316	327204	328055	849	1	elongation factor EF1B	132	C	44	TCC	3	S	COK_0124	9311	10162	849	1	Translation elongation factor Ts	132	T	44	TCT	3	S	Synonymous SNP
Phl213	Phl213	1	328295	C	BOVINE	contig00005	1	10403	T	substitution	MHA_0317	329681	328119	1560	-1	hypothetical protein MHA_0317	1387	G	463	GGT	1	G	COK_0125	11789	10227	1560	-1	Dca	1387	A	463	AGT	1	S	Nonsynonymous SNP
Phl213	Phl213	1	330232	G	BOVINE	contig00005	1	12340	A	substitution	MHA_0318	329773	330489	714	1	uridine 5'-monophosphate kinase	460	G	154	GAA	1	E	COK_0126	11881	12597	714	1	Uridylate kinase	460	A	154	AAA	1	K	Nonsynonymous SNP
Phl213	Phl213	1	331332	G	BOVINE	contig00005	1	13440	A	substitution	MHA_0320	331918	331235	681	-1	phosphoglycerate mutase	587	C	196	TCT	2	S	COK_0128	14026	13343	681	-1	Phosphoglycerate mutase	587	T	196	TTT	2	F	Nonsynonymous SNP
Phl213	Phl213	1	332547	C	BOVINE	contig00005	1	14655	T	substitution	MHA_0321	332086	333249	1161	1	possible M23B family outer membrane metalloprotease	462	C	154	ATC	3	I	COK_0129	14194	15357	1161	1	Membrane-bound metallopeptidase	462	T	154	ATT	3	I	Synonymous SNP
Phl213	Phl213	1	332573	A	BOVINE	contig00005	1	14681	C	substitution	MHA_0321	332086	333249	1161	1	possible M23B family outer membrane metalloprotease	488	A	163	GAT	2	D	COK_0129	14194	15357	1161	1	Membrane-bound metallopeptidase	488	C	163	GCT	2	A	Nonsynonymous SNP
Phl213	Phl213	1	333218	C	BOVINE	contig00005	1	15326	A	substitution	MHA_0321	332086	333249	1161	1	possible M23B family outer membrane metalloprotease	1133	C	378	ACG	2	T	COK_0129	14194	15357	1161	1	Membrane-bound metallopeptidase	1133	A	378	AAG	2	K	Nonsynonymous SNP
Phl213	Phl213	1	333265	A	BOVINE	contig00005	1	15373	G	substitution	MHA_0322	333250	334095	843	1	hypothetical protein MHA_0322	16	A	6	AAC	1	N	COK_0130	15358	15663	303	1	Possible divergent polysaccharide deacetylase	16	G	6	GAC	1	D	Nonsynonymous SNP
Phl213	Phl213	1	333642	A	BOVINE	contig00005	1	15751	C	substitution	MHA_0322	333250	334095	843	1	hypothetical protein MHA_0322	393	A	131	GGA	3	G	COK_0131	15635	15979	342	1	Possible divergent polysaccharide deacetylase	117	C	39	GGC	3	G	Synonymous SNP
Phl213	Phl213	1	333676	T	BOVINE	contig00005	1	15785	A	substitution	MHA_0322	333250	334095	843	1	hypothetical protein MHA_0322	427	T	143	TTG	1	L	COK_0131	15635	15979	342	1	Possible divergent polysaccharide deacetylase	151	A	51	ATG	1	M	Nonsynonymous SNP
Phl213	Phl213	1	333808	C	BOVINE	contig00005	1	NA	-	deletion in BOVINE contig00005	MHA_0322	333250	334095	843	1	hypothetical protein MHA_0322	559	C	187	CTG	1	L	COK_0131	15635	15979	342	1	Possible divergent polysaccharide deacetylase	NA	NA	NA	NA	NA	NA
Phl213	Phl213	1	333872	C	BOVINE	contig00005	1	15980	A	substitution	MHA_0322	333250	334095	843	1	hypothetical protein MHA_0322	623	C	208	GCG	2	A	NA	NA	NA	NA	NA	NA	NA	NA	NA	GAG	NA	E	Nonsynonymous SNP. Gene spanning SNP found in Phl213 Phl213 only
Phl213	Phl213	1	334303	G	BOVINE	contig00005	1	16411	A	substitution	MHA_0323	334107	335942	1833	1	possible outer membrane protein	197	G	66	GGT	2	G	COK_0133	16215	18050	1833	1	Outer membrane protein	197	A	66	GAT	2	D	Nonsynonymous SNP
Phl213	Phl213	1	334466	A	BOVINE	contig00005	1	16574	G	substitution	MHA_0323	334107	335942	1833	1	possible outer membrane protein	360	A	120	CAA	3	Q	COK_0133	16215	18050	1833	1	Outer membrane protein	360	G	120	CAG	3	Q	Synonymous SNP
Phl213	Phl213	1	335660	C	BOVINE	contig00005	1	17768	T	substitution	MHA_0323	334107	335942	1833	1	possible outer membrane protein	1554	C	518	CCC	3	P	COK_0133	16215	18050	1833	1	Outer membrane protein	1554	T	518	CCT	3	P	Synonymous SNP
Phl213	Phl213	1	338166	G	BOVINE	contig00005	1	20277	A	substitution	MHA_0324	336023	340120	4095	1	hypothetical protein MHA_0324	2144	G	715	GGA	2	G	COK_0134	18131	22231	4098	1	hypothetical protein	2147	A	716	GAA	2	E	Nonsynonymous SNP
Phl213	Phl213	1	339487	G	BOVINE	contig00005	1	21598	A	substitution	MHA_0324	336023	340120	4095	1	hypothetical protein MHA_0324	3465	G	1155	AGG	3	R	COK_0134	18131	22231	4098	1	hypothetical protein	3468	A	1156	AGA	3	R	Synonymous SNP
Phl213	Phl213	1	340076	A	BOVINE	contig00005	1	22187	G	substitution	MHA_0324	336023	340120	4095	1	hypothetical protein MHA_0324	4054	A	1352	ACG	1	T	COK_0134	18131	22231	4098	1	hypothetical protein	4057	G	1353	GCG	1	A	Nonsynonymous SNP
Phl213	Phl213	1	341120	G	BOVINE	contig00005	1	23231	A	substitution	MHA_0326	340235	342001	1764	1	ABC superfamily ATP binding cassette transporter, membrane protein	886	G	296	GTG	1	V	COK_0135	22346	24112	1764	1	Transport ATP-binding protein CydD	886	A	296	ATG	1	M	Nonsynonymous SNP
Phl213	Phl213	1	341251	G	BOVINE	contig00005	1	23362	A	substitution	MHA_0326	340235	342001	1764	1	ABC superfamily ATP binding cassette transporter, membrane protein	1017	G	339	TTG	3	L	COK_0135	22346	24112	1764	1	Transport ATP-binding protein CydD	1017	A	339	TTA	3	L	Synonymous SNP
Phl213	Phl213	1	341255	G	BOVINE	contig00005	1	23366	A	substitution	MHA_0326	340235	342001	1764	1	ABC superfamily ATP binding cassette transporter, membrane protein	1021	G	341	GAA	1	E	COK_0135	22346	24112	1764	1	Transport ATP-binding protein CydD	1021	A	341	AAA	1	K	Nonsynonymous SNP
Phl213	Phl213	1	341966	A	BOVINE	contig00005	1	24077	T	substitution	MHA_0326	340235	342001	1764	1	ABC superfamily ATP binding cassette transporter, membrane protein	1732	A	578	ATA	1	I	COK_0135	22346	24112	1764	1	Transport ATP-binding protein CydD	1732	T	578	TTA	1	L	Nonsynonymous SNP
Phl213	Phl213	1	342687	A	BOVINE	contig00005	1	24798	C	substitution	MHA_0327	342001	343665	1662	1	ABC superfamily ATP binding cassette transporter, ABC protein	687	A	229	CAA	3	Q	COK_0136	24112	25776	1662	1	Transport ATP-binding protein CydC	687	C	229	CAC	3	H	Nonsynonymous SNP
Phl213	Phl213	1	343031	G	BOVINE	contig00005	1	25142	T	substitution	MHA_0327	342001	343665	1662	1	ABC superfamily ATP binding cassette transporter, ABC protein	1031	G	344	TGT	2	C	COK_0136	24112	25776	1662	1	Transport ATP-binding protein CydC	1031	T	344	TTT	2	F	Nonsynonymous SNP
Phl213	Phl213	1	343090	A	BOVINE	contig00005	1	25201	G	substitution	MHA_0327	342001	343665	1662	1	ABC superfamily ATP binding cassette transporter, ABC protein	1090	A	364	AAG	1	K	COK_0136	24112	25776	1662	1	Transport ATP-binding protein CydC	1090	G	364	GAG	1	E	Nonsynonymous SNP
Phl213	Phl213	1	343131	G	BOVINE	contig00005	1	25242	A	substitution	MHA_0327	342001	343665	1662	1	ABC superfamily ATP binding cassette transporter, ABC protein	1131	G	377	ACG	3	T	COK_0136	24112	25776	1662	1	Transport ATP-binding protein CydC	1131	A	377	ACA	3	T	Synonymous SNP
Phl213	Phl213	1	343134	T	BOVINE	contig00005	1	25245	G	substitution	MHA_0327	342001	343665	1662	1	ABC superfamily ATP binding cassette transporter, ABC protein	1134	T	378	GGT	3	G	COK_0136	24112	25776	1662	1	Transport ATP-binding protein CydC	1134	G	378	GGG	3	G	Synonymous SNP
Phl213	Phl213	1	343170	C	BOVINE	contig00005	1	25281	A	substitution	MHA_0327	342001	343665	1662	1	ABC superfamily ATP binding cassette transporter, ABC protein	1170	C	390	CGC	3	R	COK_0136	24112	25776	1662	1	Transport ATP-binding protein CydC	1170	A	390	CGA	3	R	Synonymous SNP
Phl213	Phl213	1	343335	C	BOVINE	contig00005	1	25446	T	substitution	MHA_0327	342001	343665	1662	1	ABC superfamily ATP binding cassette transporter, ABC protein	1335	C	445	GAC	3	D	COK_0136	24112	25776	1662	1	Transport ATP-binding protein CydC	1335	T	445	GAT	3	D	Synonymous SNP
Phl213	Phl213	1	343338	A	BOVINE	contig00005	1	25449	G	substitution	MHA_0327	342001	343665	1662	1	ABC superfamily ATP binding cassette transporter, ABC protein	1338	A	446	GAA	3	E	COK_0136	24112	25776	1662	1	Transport ATP-binding protein CydC	1338	G	446	GAG	3	E	Synonymous SNP
Phl213	Phl213	1	343352	C	BOVINE	contig00005	1	25463	T	substitution	MHA_0327	342001	343665	1662	1	ABC superfamily ATP binding cassette transporter, ABC protein	1352	C	451	GCA	2	A	COK_0136	24112	25776	1662	1	Transport ATP-binding protein CydC	1352	T	451	GTA	2	V	Nonsynonymous SNP
Phl213	Phl213	1	343388	C	BOVINE	contig00005	1	25499	T	substitution	MHA_0327	342001	343665	1662	1	ABC superfamily ATP binding cassette transporter, ABC protein	1388	C	463	ACA	2	T	COK_0136	24112	25776	1662	1	Transport ATP-binding protein CydC	1388	T	463	ATA	2	I	Nonsynonymous SNP
Phl213	Phl213	1	343398	A	BOVINE	contig00005	1	25509	G	substitution	MHA_0327	342001	343665	1662	1	ABC superfamily ATP binding cassette transporter, ABC protein	1398	A	466	TTA	3	L	COK_0136	24112	25776	1662	1	Transport ATP-binding protein CydC	1398	G	466	TTG	3	L	Synonymous SNP
Phl213	Phl213	1	343434	T	BOVINE	contig00005	1	25545	C	substitution	MHA_0327	342001	343665	1662	1	ABC superfamily ATP binding cassette transporter, ABC protein	1434	T	478	TCT	3	S	COK_0136	24112	25776	1662	1	Transport ATP-binding protein CydC	1434	C	478	TCC	3	S	Synonymous SNP
Phl213	Phl213	1	343546	T	BOVINE	contig00005	1	25657	A	substitution	MHA_0327	342001	343665	1662	1	ABC superfamily ATP binding cassette transporter, ABC protein	1546	T	516	TTA	1	L	COK_0136	24112	25776	1662	1	Transport ATP-binding protein CydC	1546	A	516	ATA	1	I	Nonsynonymous SNP
Phl213	Phl213	1	344169	G	BOVINE	contig00005	1	26280	A	substitution	MHA_0328	343797	344426	627	1	hypothetical protein MHA_0328	373	G	125	GTG	1	V	COK_0137	25908	26537	627	1	FIG002903: a protein of unknown function perhaps involved in purine metabolism	373	A	125	ATG	1	M	Nonsynonymous SNP
Phl213	Phl213	1	345116	A	BOVINE	contig00005	1	27227	G	substitution	MHA_0329	344460	345827	1365	1	adenylosuccinate lyase	657	A	219	TCA	3	S	COK_0138	26571	27938	1365	1	Adenylosuccinate lyase	657	G	219	TCG	3	S	Synonymous SNP
Phl213	Phl213	1	345386	T	BOVINE	contig00005	1	27497	C	substitution	MHA_0329	344460	345827	1365	1	adenylosuccinate lyase	927	T	309	AAT	3	N	COK_0138	26571	27938	1365	1	Adenylosuccinate lyase	927	C	309	AAC	3	N	Synonymous SNP
Phl213	Phl213	1	345926	T	BOVINE	contig00005	1	28037	C	substitution	MHA_0330	345894	346655	759	1	DeoR family transcriptional regulator	33	T	11	ATT	3	I	COK_0139	28005	28766	759	1	Glycerol-3-phosphate regulon repressor2C DeoR family	33	C	11	ATC	3	I	Synonymous SNP
Phl213	Phl213	1	346607	G	BOVINE	contig00005	1	28718	A	substitution	MHA_0330	345894	346655	759	1	DeoR family transcriptional regulator	714	G	238	CAG	3	Q	COK_0139	28005	28766	759	1	Glycerol-3-phosphate regulon repressor2C DeoR family	714	A	238	CAA	3	Q	Synonymous SNP
Phl213	Phl213	1	347334	G	BOVINE	contig00005	1	29445	A	substitution	MHA_0331	346648	347523	873	1	4-hydroxybenzoate octaprenyltransferase	687	G	229	GGG	3	G	COK_0140	28759	29634	873	1	4-hydroxybenzoate polyprenyltransferase	687	A	229	GGA	3	G	Synonymous SNP
Phl213	Phl213	1	319044	T	BOVINE	contig00005	1	823	A	substitution	MHA_0309	319039	320274	1233	1	ATP-dependent RNA helicase RhlB	6	T	2	TCT	3	S	COK_0116	818	2053	1233	1	ATP-dependent RNA helicase RhlB	6	A	2	TCA	3	S	Synonymous SNP
Phl213	Phl213	1	319065	C	BOVINE	contig00005	1	844	T	substitution	MHA_0309	319039	320274	1233	1	ATP-dependent RNA helicase RhlB	27	C	9	CGC	3	R	COK_0116	818	2053	1233	1	ATP-dependent RNA helicase RhlB	27	T	9	CGT	3	R	Synonymous SNP
Phl213	Phl213	1	319080	G	BOVINE	contig00005	1	859	C	substitution	MHA_0309	319039	320274	1233	1	ATP-dependent RNA helicase RhlB	42	G	14	CCG	3	P	COK_0116	818	2053	1233	1	ATP-dependent RNA helicase RhlB	42	C	14	CCC	3	P	Synonymous SNP
Phl213	Phl213	1	319087	G	BOVINE	contig00005	1	866	A	substitution	MHA_0309	319039	320274	1233	1	ATP-dependent RNA helicase RhlB	49	G	17	GCT	1	A	COK_0116	818	2053	1233	1	ATP-dependent RNA helicase RhlB	49	A	17	ACA	1	T	Nonsynonymous SNP
Phl213	Phl213	1	319089	T	BOVINE	contig00005	1	868	A	substitution	MHA_0309	319039	320274	1233	1	ATP-dependent RNA helicase RhlB	51	T	17	GCT	3	A	COK_0116	818	2053	1233	1	ATP-dependent RNA helicase RhlB	51	A	17	ACA	3	T	Nonsynonymous SNP
Phl213	Phl213	1	319284	G	BOVINE	contig00005	1	1063	A	substitution	MHA_0309	319039	320274	1233	1	ATP-dependent RNA helicase RhlB	246	G	82	CCG	3	P	COK_0116	818	2053	1233	1	ATP-dependent RNA helicase RhlB	246	A	82	CCA	3	P	Synonymous SNP
Phl213	Phl213	1	319485	C	BOVINE	contig00005	1	1264	G	substitution	MHA_0309	319039	320274	1233	1	ATP-dependent RNA helicase RhlB	447	C	149	GGC	3	G	COK_0116	818	2053	1233	1	ATP-dependent RNA helicase RhlB	447	G	149	GGG	3	G	Synonymous SNP
Phl213	Phl213	1	319491	C	BOVINE	contig00005	1	1270	T	substitution	MHA_0309	319039	320274	1233	1	ATP-dependent RNA helicase RhlB	453	C	151	ATC	3	I	COK_0116	818	2053	1233	1	ATP-dependent RNA helicase RhlB	453	T	151	ATT	3	I	Synonymous SNP
Phl213	Phl213	1	319500	C	BOVINE	contig00005	1	1279	T	substitution	MHA_0309	319039	320274	1233	1	ATP-dependent RNA helicase RhlB	462	C	154	GAC	3	D	COK_0116	818	2053	1233	1	ATP-dependent RNA helicase RhlB	462	T	154	GAT	3	D	Synonymous SNP
Phl213	Phl213	1	319506	T	BOVINE	contig00005	1	1285	C	substitution	MHA_0309	319039	320274	1233	1	ATP-dependent RNA helicase RhlB	468	T	156	ATT	3	I	COK_0116	818	2053	1233	1	ATP-dependent RNA helicase RhlB	468	C	156	ATC	3	I	Synonymous SNP
Phl213	Phl213	1	319530	A	BOVINE	contig00005	1	1309	T	substitution	MHA_0309	319039	320274	1233	1	ATP-dependent RNA helicase RhlB	492	A	164	GCA	3	A	COK_0116	818	2053	1233	1	ATP-dependent RNA helicase RhlB	492	T	164	GCT	3	A	Synonymous SNP
Phl213	Phl213	1	319536	A	BOVINE	contig00005	1	1315	T	substitution	MHA_0309	319039	320274	1233	1	ATP-dependent RNA helicase RhlB	498	A	166	CGA	3	R	COK_0116	818	2053	1233	1	ATP-dependent RNA helicase RhlB	498	T	166	CGT	3	R	Synonymous SNP
Phl213	Phl213	1	319548	T	BOVINE	contig00005	1	1327	C	substitution	MHA_0309	319039	320274	1233	1	ATP-dependent RNA helicase RhlB	510	T	170	CTT	3	L	COK_0116	818	2053	1233	1	ATP-dependent RNA helicase RhlB	510	C	170	CTC	3	L	Synonymous SNP
Phl213	Phl213	1	319566	C	BOVINE	contig00005	1	1345	T	substitution	MHA_0309	319039	320274	1233	1	ATP-dependent RNA helicase RhlB	528	C	176	ATC	3	I	COK_0116	818	2053	1233	1	ATP-dependent RNA helicase RhlB	528	T	176	ATT	3	I	Synonymous SNP
Phl213	Phl213	1	319579	C	BOVINE	contig00005	1	1358	A	substitution	MHA_0309	319039	320274	1233	1	ATP-dependent RNA helicase RhlB	541	C	181	CGA	1	R	COK_0116	818	2053	1233	1	ATP-dependent RNA helicase RhlB	541	A	181	AGA	1	R	Synonymous SNP
Phl213	Phl213	1	319677	G	BOVINE	contig00005	1	1456	T	substitution	MHA_0309	319039	320274	1233	1	ATP-dependent RNA helicase RhlB	639	G	213	GCG	3	A	COK_0116	818	2053	1233	1	ATP-dependent RNA helicase RhlB	639	T	213	GCT	3	A	Synonymous SNP
Phl213	Phl213	1	319689	A	BOVINE	contig00005	1	1468	G	substitution	MHA_0309	319039	320274	1233	1	ATP-dependent RNA helicase RhlB	651	A	217	GAA	3	E	COK_0116	818	2053	1233	1	ATP-dependent RNA helicase RhlB	651	G	217	GAG	3	E	Synonymous SNP
Phl213	Phl213	1	319695	G	BOVINE	contig00005	1	1474	A	substitution	MHA_0309	319039	320274	1233	1	ATP-dependent RNA helicase RhlB	657	G	219	GAG	3	E	COK_0116	818	2053	1233	1	ATP-dependent RNA helicase RhlB	657	A	219	GAA	3	E	Synonymous SNP
Phl213	Phl213	1	319698	A	BOVINE	contig00005	1	1477	G	substitution	MHA_0309	319039	320274	1233	1	ATP-dependent RNA helicase RhlB	660	A	220	CCA	3	P	COK_0116	818	2053	1233	1	ATP-dependent RNA helicase RhlB	660	G	220	CCG	3	P	Synonymous SNP
Phl213	Phl213	1	319968	A	BOVINE	contig00005	1	1747	T	substitution	MHA_0309	319039	320274	1233	1	ATP-dependent RNA helicase RhlB	930	A	310	ACA	3	T	COK_0116	818	2053	1233	1	ATP-dependent RNA helicase RhlB	930	T	310	ACT	3	T	Synonymous SNP
Phl213	Phl213	1	319974	T	BOVINE	contig00005	1	1753	G	substitution	MHA_0309	319039	320274	1233	1	ATP-dependent RNA helicase RhlB	936	T	312	GTT	3	V	COK_0116	818	2053	1233	1	ATP-dependent RNA helicase RhlB	936	G	312	GTG	3	V	Synonymous SNP
Phl213	Phl213	1	319977	G	BOVINE	contig00005	1	1756	A	substitution	MHA_0309	319039	320274	1233	1	ATP-dependent RNA helicase RhlB	939	G	313	GCG	3	A	COK_0116	818	2053	1233	1	ATP-dependent RNA helicase RhlB	939	A	313	GCA	3	A	Synonymous SNP
Phl213	Phl213	1	319980	T	BOVINE	contig00005	1	1759	A	substitution	MHA_0309	319039	320274	1233	1	ATP-dependent RNA helicase RhlB	942	T	314	GCT	3	A	COK_0116	818	2053	1233	1	ATP-dependent RNA helicase RhlB	942	A	314	GCA	3	A	Synonymous SNP
Phl213	Phl213	1	319989	G	BOVINE	contig00005	1	1768	A	substitution	MHA_0309	319039	320274	1233	1	ATP-dependent RNA helicase RhlB	951	G	317	TTG	3	L	COK_0116	818	2053	1233	1	ATP-dependent RNA helicase RhlB	951	A	317	TTA	3	L	Synonymous SNP
Phl213	Phl213	1	320004	C	BOVINE	contig00005	1	1783	T	substitution	MHA_0309	319039	320274	1233	1	ATP-dependent RNA helicase RhlB	966	C	322	GTC	3	V	COK_0116	818	2053	1233	1	ATP-dependent RNA helicase RhlB	966	T	322	GTT	3	V	Synonymous SNP
Phl213	Phl213	1	320010	C	BOVINE	contig00005	1	1789	T	substitution	MHA_0309	319039	320274	1233	1	ATP-dependent RNA helicase RhlB	972	C	324	CAC	3	H	COK_0116	818	2053	1233	1	ATP-dependent RNA helicase RhlB	972	T	324	CAT	3	H	Synonymous SNP
Phl213	Phl213	1	320013	T	BOVINE	contig00005	1	1792	G	substitution	MHA_0309	319039	320274	1233	1	ATP-dependent RNA helicase RhlB	975	T	325	GTT	3	V	COK_0116	818	2053	1233	1	ATP-dependent RNA helicase RhlB	975	G	325	GTG	3	V	Synonymous SNP
Phl213	Phl213	1	320016	C	BOVINE	contig00005	1	1795	T	substitution	MHA_0309	319039	320274	1233	1	ATP-dependent RNA helicase RhlB	978	C	326	TTC	3	F	COK_0116	818	2053	1233	1	ATP-dependent RNA helicase RhlB	978	T	326	TTT	3	F	Synonymous SNP
Phl213	Phl213	1	320026	C	BOVINE	contig00005	1	1805	T	substitution	MHA_0309	319039	320274	1233	1	ATP-dependent RNA helicase RhlB	988	C	330	CTG	1	L	COK_0116	818	2053	1233	1	ATP-dependent RNA helicase RhlB	988	T	330	TTA	1	L	Synonymous SNP
Phl213	Phl213	1	320028	G	BOVINE	contig00005	1	1807	A	substitution	MHA_0309	319039	320274	1233	1	ATP-dependent RNA helicase RhlB	990	G	330	CTG	3	L	COK_0116	818	2053	1233	1	ATP-dependent RNA helicase RhlB	990	A	330	TTA	3	L	Synonymous SNP
Phl213	Phl213	1	320043	A	BOVINE	contig00005	1	1822	G	substitution	MHA_0309	319039	320274	1233	1	ATP-dependent RNA helicase RhlB	1005	A	335	GAA	3	E	COK_0116	818	2053	1233	1	ATP-dependent RNA helicase RhlB	1005	G	335	GAG	3	E	Synonymous SNP
Phl213	Phl213	1	320073	G	BOVINE	contig00005	1	1852	T	substitution	MHA_0309	319039	320274	1233	1	ATP-dependent RNA helicase RhlB	1035	G	345	GGG	3	G	COK_0116	818	2053	1233	1	ATP-dependent RNA helicase RhlB	1035	T	345	GGT	3	G	Synonymous SNP
Phl213	Phl213	1	320076	A	BOVINE	contig00005	1	1855	G	substitution	MHA_0309	319039	320274	1233	1	ATP-dependent RNA helicase RhlB	1038	A	346	CGA	3	R	COK_0116	818	2053	1233	1	ATP-dependent RNA helicase RhlB	1038	G	346	CGG	3	R	Synonymous SNP
Phl213	Phl213	1	320485	C	BOVINE	contig00005	1	2264	T	substitution	MHA_0310	320333	321823	1488	1	possible ATPase	153	C	51	GGC	3	G	COK_0117	2112	3602	1488	1	ATPase	153	T	51	GGT	3	G	Synonymous SNP
Phl213	Phl213	1	320529	C	BOVINE	contig00005	1	2308	T	substitution	MHA_0310	320333	321823	1488	1	possible ATPase	197	C	66	TCG	2	S	COK_0117	2112	3602	1488	1	ATPase	197	T	66	TTG	2	L	Nonsynonymous SNP
Phl213	Phl213	1	320664	T	BOVINE	contig00005	1	2443	C	substitution	MHA_0310	320333	321823	1488	1	possible ATPase	332	T	111	ATC	2	I	COK_0117	2112	3602	1488	1	ATPase	332	C	111	ACC	2	T	Nonsynonymous SNP
Phl213	Phl213	1	321244	G	BOVINE	contig00005	1	3023	A	substitution	MHA_0310	320333	321823	1488	1	possible ATPase	912	G	304	CCG	3	P	COK_0117	2112	3602	1488	1	ATPase	912	A	304	CCA	3	P	Synonymous SNP
Phl213	Phl213	1	321245	T	BOVINE	contig00005	1	3024	C	substitution	MHA_0310	320333	321823	1488	1	possible ATPase	913	T	305	TTG	1	L	COK_0117	2112	3602	1488	1	ATPase	913	C	305	CTC	1	L	Synonymous SNP
Phl213	Phl213	1	321247	G	BOVINE	contig00005	1	3026	C	substitution	MHA_0310	320333	321823	1488	1	possible ATPase	915	G	305	TTG	3	L	COK_0117	2112	3602	1488	1	ATPase	915	C	305	CTC	3	L	Synonymous SNP
Phl213	Phl213	1	321251	A	BOVINE	contig00005	1	3030	T	substitution	MHA_0310	320333	321823	1488	1	possible ATPase	919	A	307	ATA	1	I	COK_0117	2112	3602	1488	1	ATPase	919	T	307	TTA	1	L	Nonsynonymous SNP
Phl213	Phl213	1	321361	G	BOVINE	contig00005	1	3140	C	substitution	MHA_0310	320333	321823	1488	1	possible ATPase	1029	G	343	GCG	3	A	COK_0117	2112	3602	1488	1	ATPase	1029	C	343	GCC	3	A	Synonymous SNP
Phl213	Phl213	1	321472	C	BOVINE	contig00005	1	3251	T	substitution	MHA_0310	320333	321823	1488	1	possible ATPase	1140	C	380	ATC	3	I	COK_0117	2112	3602	1488	1	ATPase	1140	T	380	ATT	3	I	Synonymous SNP
Phl213	Phl213	1	321478	A	BOVINE	contig00005	1	3257	G	substitution	MHA_0310	320333	321823	1488	1	possible ATPase	1146	A	382	CCA	3	P	COK_0117	2112	3602	1488	1	ATPase	1146	G	382	CCG	3	P	Synonymous SNP
Phl213	Phl213	1	321496	T	BOVINE	contig00005	1	3275	A	substitution	MHA_0310	320333	321823	1488	1	possible ATPase	1164	T	388	GCT	3	A	COK_0117	2112	3602	1488	1	ATPase	1164	A	388	GCA	3	A	Synonymous SNP
Phl213	Phl213	1	321505	C	BOVINE	contig00005	1	3284	G	substitution	MHA_0310	320333	321823	1488	1	possible ATPase	1173	C	391	GCC	3	A	COK_0117	2112	3602	1488	1	ATPase	1173	G	391	GCG	3	A	Synonymous SNP
Phl213	Phl213	1	321507	C	BOVINE	contig00005	1	3286	T	substitution	MHA_0310	320333	321823	1488	1	possible ATPase	1175	C	392	ACA	2	T	COK_0117	2112	3602	1488	1	ATPase	1175	T	392	ATG	2	M	Nonsynonymous SNP
Phl213	Phl213	1	321514	A	BOVINE	contig00005	1	3293	G	substitution	MHA_0310	320333	321823	1488	1	possible ATPase	1182	A	394	GAA	3	E	COK_0117	2112	3602	1488	1	ATPase	1182	G	394	GAG	3	E	Synonymous SNP
Phl213	Phl213	1	321521	A	BOVINE	contig00005	1	3300	G	substitution	MHA_0310	320333	321823	1488	1	possible ATPase	1189	A	397	AGT	1	S	COK_0117	2112	3602	1488	1	ATPase	1189	G	397	GCT	1	A	Nonsynonymous SNP
Phl213	Phl213	1	321524	T	BOVINE	contig00005	1	3303	A	substitution	MHA_0310	320333	321823	1488	1	possible ATPase	1192	T	398	TTA	1	L	COK_0117	2112	3602	1488	1	ATPase	1192	A	398	ATA	1	I	Nonsynonymous SNP
Phl213	Phl213	1	321532	G	BOVINE	contig00005	1	3311	A	substitution	MHA_0310	320333	321823	1488	1	possible ATPase	1200	G	400	AAG	3	K	COK_0117	2112	3602	1488	1	ATPase	1200	A	400	AAA	3	K	Synonymous SNP
Phl213	Phl213	1	321541	T	BOVINE	contig00005	1	3320	G	substitution	MHA_0310	320333	321823	1488	1	possible ATPase	1209	T	403	GAT	3	D	COK_0117	2112	3602	1488	1	ATPase	1209	G	403	GAG	3	E	Nonsynonymous SNP
Phl213	Phl213	1	321542	C	BOVINE	contig00005	1	3321	T	substitution	MHA_0310	320333	321823	1488	1	possible ATPase	1210	C	404	CTC	1	L	COK_0117	2112	3602	1488	1	ATPase	1210	T	404	TTA	1	L	Synonymous SNP
Phl213	Phl213	1	321544	C	BOVINE	contig00005	1	3323	A	substitution	MHA_0310	320333	321823	1488	1	possible ATPase	1212	C	404	CTC	3	L	COK_0117	2112	3602	1488	1	ATPase	1212	A	404	TTA	3	L	Synonymous SNP
Phl213	Phl213	1	321568	C	BOVINE	contig00005	1	3347	G	substitution	MHA_0310	320333	321823	1488	1	possible ATPase	1236	C	412	GTC	3	V	COK_0117	2112	3602	1488	1	ATPase	1236	G	412	GTG	3	V	Synonymous SNP
Phl213	Phl213	1	321575	G	BOVINE	contig00005	1	3354	C	substitution	MHA_0310	320333	321823	1488	1	possible ATPase	1243	G	415	GAA	1	E	COK_0117	2112	3602	1488	1	ATPase	1243	C	415	CAA	1	Q	Nonsynonymous SNP
Phl213	Phl213	1	321583	G	BOVINE	contig00005	1	3362	C	substitution	MHA_0310	320333	321823	1488	1	possible ATPase	1251	G	417	GCG	3	A	COK_0117	2112	3602	1488	1	ATPase	1251	C	417	GCC	3	A	Synonymous SNP
Phl213	Phl213	1	321595	T	BOVINE	contig00005	1	3374	C	substitution	MHA_0310	320333	321823	1488	1	possible ATPase	1263	T	421	CTT	3	L	COK_0117	2112	3602	1488	1	ATPase	1263	C	421	CTC	3	L	Synonymous SNP
Phl213	Phl213	1	321760	T	BOVINE	contig00005	1	3539	C	substitution	MHA_0310	320333	321823	1488	1	possible ATPase	1428	T	476	AAT	3	N	COK_0117	2112	3602	1488	1	ATPase	1428	C	476	AAC	3	N	Synonymous SNP
Phl213	Phl213	1	321912	G	BOVINE	contig00005	1	3691	A	substitution	MHA_0311	322511	321885	624	-1	protein disulfide-isomerase	600	C	200	GAC	3	D	COK_0118	4290	3664	624	-1	2-hydroxychromene-2-carboxylate isomerase/DsbA-like thioredoxin domain	600	T	200	GAT	3	D	Synonymous SNP
Phl213	Phl213	1	321915	A	BOVINE	contig00005	1	3694	T	substitution	MHA_0311	322511	321885	624	-1	protein disulfide-isomerase	597	T	199	CTT	3	L	COK_0118	4290	3664	624	-1	2-hydroxychromene-2-carboxylate isomerase/DsbA-like thioredoxin domain	597	A	199	CTA	3	L	Synonymous SNP
Phl213	Phl213	1	322139	T	BOVINE	contig00005	1	3918	A	substitution	MHA_0311	322511	321885	624	-1	protein disulfide-isomerase	373	A	125	ACC	1	T	COK_0118	4290	3664	624	-1	2-hydroxychromene-2-carboxylate isomerase/DsbA-like thioredoxin domain	373	T	125	TCC	1	S	Nonsynonymous SNP
Phl213	Phl213	1	322166	C	BOVINE	contig00005	1	3945	T	substitution	MHA_0311	322511	321885	624	-1	protein disulfide-isomerase	346	G	116	GTT	1	V	COK_0118	4290	3664	624	-1	2-hydroxychromene-2-carboxylate isomerase/DsbA-like thioredoxin domain	346	A	116	ATT	1	I	Nonsynonymous SNP
Phl213	Phl213	1	322170	T	BOVINE	contig00005	1	3949	C	substitution	MHA_0311	322511	321885	624	-1	protein disulfide-isomerase	342	A	114	GCA	3	A	COK_0118	4290	3664	624	-1	2-hydroxychromene-2-carboxylate isomerase/DsbA-like thioredoxin domain	342	G	114	GTG	3	V	Nonsynonymous SNP
Phl213	Phl213	1	322171	G	BOVINE	contig00005	1	3950	A	substitution	MHA_0311	322511	321885	624	-1	protein disulfide-isomerase	341	C	114	GCA	2	A	COK_0118	4290	3664	624	-1	2-hydroxychromene-2-carboxylate isomerase/DsbA-like thioredoxin domain	341	T	114	GTG	2	V	Nonsynonymous SNP
Phl213	Phl213	1	322179	T	BOVINE	contig00005	1	3958	C	substitution	MHA_0311	322511	321885	624	-1	protein disulfide-isomerase	333	A	111	TTA	3	L	COK_0118	4290	3664	624	-1	2-hydroxychromene-2-carboxylate isomerase/DsbA-like thioredoxin domain	333	G	111	TTG	3	L	Synonymous SNP
Phl213	Phl213	1	322182	G	BOVINE	contig00005	1	3961	A	substitution	MHA_0311	322511	321885	624	-1	protein disulfide-isomerase	330	C	110	GAC	3	D	COK_0118	4290	3664	624	-1	2-hydroxychromene-2-carboxylate isomerase/DsbA-like thioredoxin domain	330	T	110	GGT	3	G	Nonsynonymous SNP
Phl213	Phl213	1	322183	T	BOVINE	contig00005	1	3962	C	substitution	MHA_0311	322511	321885	624	-1	protein disulfide-isomerase	329	A	110	GAC	2	D	COK_0118	4290	3664	624	-1	2-hydroxychromene-2-carboxylate isomerase/DsbA-like thioredoxin domain	329	G	110	GGT	2	G	Nonsynonymous SNP
Phl213	Phl213	1	322188	A	BOVINE	contig00005	1	3967	G	substitution	MHA_0311	322511	321885	624	-1	protein disulfide-isomerase	324	T	108	AGT	3	S	COK_0118	4290	3664	624	-1	2-hydroxychromene-2-carboxylate isomerase/DsbA-like thioredoxin domain	324	C	108	AGC	3	S	Synonymous SNP
Phl213	Phl213	1	322193	C	BOVINE	contig00005	1	3972	T	substitution	MHA_0311	322511	321885	624	-1	protein disulfide-isomerase	319	G	107	GAA	1	E	COK_0118	4290	3664	624	-1	2-hydroxychromene-2-carboxylate isomerase/DsbA-like thioredoxin domain	319	A	107	AAA	1	K	Nonsynonymous SNP
Phl213	Phl213	1	322194	T	BOVINE	contig00005	1	3973	C	substitution	MHA_0311	322511	321885	624	-1	protein disulfide-isomerase	318	A	106	GCA	3	A	COK_0118	4290	3664	624	-1	2-hydroxychromene-2-carboxylate isomerase/DsbA-like thioredoxin domain	318	G	106	GCG	3	A	Synonymous SNP
Phl213	Phl213	1	322321	G	BOVINE	contig00005	1	4100	T	substitution	MHA_0311	322511	321885	624	-1	protein disulfide-isomerase	191	C	64	ACC	2	T	COK_0118	4290	3664	624	-1	2-hydroxychromene-2-carboxylate isomerase/DsbA-like thioredoxin domain	191	A	64	AAC	2	N	Nonsynonymous SNP
Phl213	Phl213	1	322365	C	BOVINE	contig00005	1	4144	T	substitution	MHA_0311	322511	321885	624	-1	protein disulfide-isomerase	147	G	49	CCG	3	P	COK_0118	4290	3664	624	-1	2-hydroxychromene-2-carboxylate isomerase/DsbA-like thioredoxin domain	147	A	49	CCA	3	P	Synonymous SNP
Phl213	Phl213	1	322661	C	BOVINE	contig00005	1	4440	T	substitution	MHA_0312	323531	322521	1008	-1	iron (Fe3+) ABC superfamily ATP binding cassette transporter, ABC protein	871	G	291	GGC	1	G	COK_0119	5310	4300	1008	-1	Ferric iron ABC transporter2C ATP-binding protein	871	A	291	AGC	1	S	Nonsynonymous SNP
Phl213	Phl213	1	323325	A	BOVINE	contig00005	1	5104	G	substitution	MHA_0312	323531	322521	1008	-1	iron (Fe3+) ABC superfamily ATP binding cassette transporter, ABC protein	207	T	69	AGT	3	S	COK_0119	5310	4300	1008	-1	Ferric iron ABC transporter2C ATP-binding protein	207	C	69	AGC	3	S	Synonymous SNP
Phl213	Phl213	1	323358	T	BOVINE	contig00005	1	5137	G	substitution	MHA_0312	323531	322521	1008	-1	iron (Fe3+) ABC superfamily ATP binding cassette transporter, ABC protein	174	A	58	GGA	3	G	COK_0119	5310	4300	1008	-1	Ferric iron ABC transporter2C ATP-binding protein	174	C	58	GGC	3	G	Synonymous SNP
Phl213	Phl213	1	325334	A	BOVINE	contig00005	1	7113	G	substitution	MHA_0314	326267	325310	955	-1	iron (Fe3+) ABC superfamily ATP binding cassette transporter, binding protein	934	T	312	TGA	1	*	COK_0121	8117	7089	1026	-1	Ferric iron ABC transporter2C iron-binding protein	1005	C	335	TTC	3	F	Nonsynonymous SNP
Phl213	Phl213	1	325349	A	BOVINE	contig00005	1	7128	G	substitution	MHA_0314	326267	325310	955	-1	iron (Fe3+) ABC superfamily ATP binding cassette transporter, binding protein	919	T	307	TGA	1	*	COK_0121	8117	7089	1026	-1	Ferric iron ABC transporter2C iron-binding protein	990	C	330	GTC	3	V	Nonsynonymous SNP
Phl213	Phl213	1	325352	T	BOVINE	contig00005	1	7131	C	substitution	MHA_0314	326267	325310	955	-1	iron (Fe3+) ABC superfamily ATP binding cassette transporter, binding protein	916	A	306	AGT	1	S	COK_0121	8117	7089	1026	-1	Ferric iron ABC transporter2C iron-binding protein	987	G	329	TTG	3	L	Nonsynonymous SNP
Phl213	Phl213	1	325364	G	BOVINE	contig00005	1	7143	C	substitution	MHA_0314	326267	325310	955	-1	iron (Fe3+) ABC superfamily ATP binding cassette transporter, binding protein	904	C	302	CGC	1	R	COK_0121	8117	7089	1026	-1	Ferric iron ABC transporter2C iron-binding protein	975	G	325	GCG	3	A	Nonsynonymous SNP
Phl213	Phl213	1	325373	A	BOVINE	contig00005	1	7152	G	substitution	MHA_0314	326267	325310	955	-1	iron (Fe3+) ABC superfamily ATP binding cassette transporter, binding protein	895	T	299	TTA	1	L	COK_0121	8117	7089	1026	-1	Ferric iron ABC transporter2C iron-binding protein	966	C	322	CAC	3	H	Nonsynonymous SNP
Phl213	Phl213	1	325375	T	BOVINE	contig00005	1	7154	G	substitution	MHA_0314	326267	325310	955	-1	iron (Fe3+) ABC superfamily ATP binding cassette transporter, binding protein	893	A	298	AAA	2	K	COK_0121	8117	7089	1026	-1	Ferric iron ABC transporter2C iron-binding protein	964	C	322	CAC	1	H	Nonsynonymous SNP
Phl213	Phl213	1	325385	A	BOVINE	contig00005	1	7164	G	substitution	MHA_0314	326267	325310	955	-1	iron (Fe3+) ABC superfamily ATP binding cassette transporter, binding protein	883	T	295	TAT	1	Y	COK_0121	8117	7089	1026	-1	Ferric iron ABC transporter2C iron-binding protein	954	C	318	GAC	3	D	Nonsynonymous SNP
Phl213	Phl213	1	325391	A	BOVINE	contig00005	1	7170	T	substitution	MHA_0314	326267	325310	955	-1	iron (Fe3+) ABC superfamily ATP binding cassette transporter, binding protein	877	T	293	TGA	1	*	COK_0121	8117	7089	1026	-1	Ferric iron ABC transporter2C iron-binding protein	948	A	316	TTA	3	L	Nonsynonymous SNP
Phl213	Phl213	1	325393	G	BOVINE	contig00005	1	7172	A	substitution	MHA_0314	326267	325310	955	-1	iron (Fe3+) ABC superfamily ATP binding cassette transporter, binding protein	875	C	292	ACT	2	T	COK_0121	8117	7089	1026	-1	Ferric iron ABC transporter2C iron-binding protein	946	T	316	TTA	1	L	Nonsynonymous SNP
Phl213	Phl213	1	325448	G	BOVINE	contig00005	1	7227	A	substitution	MHA_0314	326267	325310	955	-1	iron (Fe3+) ABC superfamily ATP binding cassette transporter, binding protein	820	C	274	CGA	1	R	COK_0121	8117	7089	1026	-1	Ferric iron ABC transporter2C iron-binding protein	891	T	297	ATT	3	I	Nonsynonymous SNP
Phl213	Phl213	1	325463	T	BOVINE	contig00005	1	7242	C	substitution	MHA_0314	326267	325310	955	-1	iron (Fe3+) ABC superfamily ATP binding cassette transporter, binding protein	805	A	269	AGT	1	S	COK_0121	8117	7089	1026	-1	Ferric iron ABC transporter2C iron-binding protein	876	G	292	CCG	3	P	Nonsynonymous SNP
Phl213	Phl213	1	325484	A	BOVINE	contig00005	1	7263	C	substitution	MHA_0314	326267	325310	955	-1	iron (Fe3+) ABC superfamily ATP binding cassette transporter, binding protein	784	T	262	TGA	1	*	COK_0121	8117	7089	1026	-1	Ferric iron ABC transporter2C iron-binding protein	855	G	285	GCG	3	A	Nonsynonymous SNP
Phl213	Phl213	1	325499	T	BOVINE	contig00005	1	7278	G	substitution	MHA_0314	326267	325310	955	-1	iron (Fe3+) ABC superfamily ATP binding cassette transporter, binding protein	769	A	257	ACA	1	T	COK_0121	8117	7089	1026	-1	Ferric iron ABC transporter2C iron-binding protein	840	C	280	GCC	3	A	Nonsynonymous SNP
Phl213	Phl213	1	325511	A	BOVINE	contig00005	1	7290	G	substitution	MHA_0314	326267	325310	955	-1	iron (Fe3+) ABC superfamily ATP binding cassette transporter, binding protein	757	T	253	TGG	1	W	COK_0121	8117	7089	1026	-1	Ferric iron ABC transporter2C iron-binding protein	828	C	276	AGC	3	S	Nonsynonymous SNP
Phl213	Phl213	1	325514	T	BOVINE	contig00005	1	7293	G	substitution	MHA_0314	326267	325310	955	-1	iron (Fe3+) ABC superfamily ATP binding cassette transporter, binding protein	754	A	252	AAG	1	K	COK_0121	8117	7089	1026	-1	Ferric iron ABC transporter2C iron-binding protein	825	C	275	CTC	3	L	Nonsynonymous SNP
Phl213	Phl213	1	325520	T	BOVINE	contig00005	1	7299	C	substitution	MHA_0314	326267	325310	955	-1	iron (Fe3+) ABC superfamily ATP binding cassette transporter, binding protein	748	A	250	ATA	1	I	COK_0121	8117	7089	1026	-1	Ferric iron ABC transporter2C iron-binding protein	819	G	273	GAG	3	E	Nonsynonymous SNP
Phl213	Phl213	1	325535	C	BOVINE	contig00005	1	7314	T	substitution	MHA_0314	326267	325310	955	-1	iron (Fe3+) ABC superfamily ATP binding cassette transporter, binding protein	733	G	245	GGT	1	G	COK_0121	8117	7089	1026	-1	Ferric iron ABC transporter2C iron-binding protein	804	A	268	GCA	3	A	Nonsynonymous SNP
Phl213	Phl213	1	325538	G	BOVINE	contig00005	1	7317	A	substitution	MHA_0314	326267	325310	955	-1	iron (Fe3+) ABC superfamily ATP binding cassette transporter, binding protein	730	C	244	CGC	1	R	COK_0121	8117	7089	1026	-1	Ferric iron ABC transporter2C iron-binding protein	801	T	267	AAT	3	N	Nonsynonymous SNP
Phl213	Phl213	1	325541	T	BOVINE	contig00005	1	7320	C	substitution	MHA_0314	326267	325310	955	-1	iron (Fe3+) ABC superfamily ATP binding cassette transporter, binding protein	727	A	243	AAA	1	K	COK_0121	8117	7089	1026	-1	Ferric iron ABC transporter2C iron-binding protein	798	G	266	GCG	3	A	Nonsynonymous SNP
Phl213	Phl213	1	325547	A	BOVINE	contig00005	1	7326	G	substitution	MHA_0314	326267	325310	955	-1	iron (Fe3+) ABC superfamily ATP binding cassette transporter, binding protein	721	T	241	TAA	1	*	COK_0121	8117	7089	1026	-1	Ferric iron ABC transporter2C iron-binding protein	792	C	264	AAC	3	N	Nonsynonymous SNP
Phl213	Phl213	1	325600	G	BOVINE	contig00005	1	7379	A	substitution	MHA_0314	326267	325310	955	-1	iron (Fe3+) ABC superfamily ATP binding cassette transporter, binding protein	668	C	223	ACA	2	T	COK_0121	8117	7089	1026	-1	Ferric iron ABC transporter2C iron-binding protein	739	T	247	TAC	1	Y	Nonsynonymous SNP
Phl213	Phl213	1	325607	A	BOVINE	contig00005	1	7386	G	substitution	MHA_0314	326267	325310	955	-1	iron (Fe3+) ABC superfamily ATP binding cassette transporter, binding protein	661	T	221	TGG	1	W	COK_0121	8117	7089	1026	-1	Ferric iron ABC transporter2C iron-binding protein	732	C	244	AGC	3	S	Nonsynonymous SNP
Phl213	Phl213	1	318498	T	BOVINE	contig00005	1	288	C	substitution	MHA_0308	318229	318951	720	1	DNA recombination protein RecO	270	T	90	AGT	3	S	COK_0115	19	741	720	1	DNA recombination and repair protein RecO	270	C	90	AGC	3	S	Synonymous SNP
Phl213	Phl213	1	318501	G	BOVINE	contig00005	1	291	T	substitution	MHA_0308	318229	318951	720	1	DNA recombination protein RecO	273	G	91	GGG	3	G	COK_0115	19	741	720	1	DNA recombination and repair protein RecO	273	T	91	GGT	3	G	Synonymous SNP
Phl213	Phl213	1	318513	C	BOVINE	contig00005	1	303	T	substitution	MHA_0308	318229	318951	720	1	DNA recombination protein RecO	285	C	95	AAC	3	N	COK_0115	19	741	720	1	DNA recombination and repair protein RecO	285	T	95	AAT	3	N	Synonymous SNP
Phl213	Phl213	1	318519	A	BOVINE	contig00005	1	309	G	substitution	MHA_0308	318229	318951	720	1	DNA recombination protein RecO	291	A	97	GTA	3	V	COK_0115	19	741	720	1	DNA recombination and repair protein RecO	291	G	97	GTG	3	V	Synonymous SNP
Phl213	Phl213	1	318531	A	BOVINE	contig00005	1	321	G	substitution	MHA_0308	318229	318951	720	1	DNA recombination protein RecO	303	A	101	GTA	3	V	COK_0115	19	741	720	1	DNA recombination and repair protein RecO	303	G	101	GTG	3	V	Synonymous SNP
Phl213	Phl213	1	318534	G	BOVINE	contig00005	1	324	A	substitution	MHA_0308	318229	318951	720	1	DNA recombination protein RecO	306	G	102	TTG	3	L	COK_0115	19	741	720	1	DNA recombination and repair protein RecO	306	A	102	TTA	3	L	Synonymous SNP
Phl213	Phl213	1	318567	G	BOVINE	contig00005	1	357	A	substitution	MHA_0308	318229	318951	720	1	DNA recombination protein RecO	339	G	113	CAG	3	Q	COK_0115	19	741	720	1	DNA recombination and repair protein RecO	339	A	113	CAA	3	Q	Synonymous SNP
Phl213	Phl213	1	1668724	A	BOVINE	contig00006	1	53855	G	substitution	MHA_1712	1668137	1669519	1380	1	L-seryl-tRNA(Sec) selenium transferase	588	A	196	TTA	3	L	COK_0196	53118	54650	1530	1	L-seryl-tRNA(Sec) selenium transferase	738	G	246	TTG	3	L	Synonymous SNP
Phl213	Phl213	1	1668847	G	BOVINE	contig00006	1	53978	A	substitution	MHA_1712	1668137	1669519	1380	1	L-seryl-tRNA(Sec) selenium transferase	711	G	237	TCG	3	S	COK_0196	53118	54650	1530	1	L-seryl-tRNA(Sec) selenium transferase	861	A	287	TCA	3	S	Synonymous SNP
Phl213	Phl213	1	1669009	T	BOVINE	contig00006	1	54140	G	substitution	MHA_1712	1668137	1669519	1380	1	L-seryl-tRNA(Sec) selenium transferase	873	T	291	TCT	3	S	COK_0196	53118	54650	1530	1	L-seryl-tRNA(Sec) selenium transferase	1023	G	341	TCG	3	S	Synonymous SNP
Phl213	Phl213	1	1669299	T	BOVINE	contig00006	1	54430	C	substitution	MHA_1712	1668137	1669519	1380	1	L-seryl-tRNA(Sec) selenium transferase	1163	T	388	CTA	2	L	COK_0196	53118	54650	1530	1	L-seryl-tRNA(Sec) selenium transferase	1313	C	438	CCA	2	P	Nonsynonymous SNP
Phl213	Phl213	1	1669482	C	BOVINE	contig00006	1	54613	T	substitution	MHA_1712	1668137	1669519	1380	1	L-seryl-tRNA(Sec) selenium transferase	1346	C	449	GCG	2	A	COK_0196	53118	54650	1530	1	L-seryl-tRNA(Sec) selenium transferase	1496	T	499	GTG	2	V	Nonsynonymous SNP
Phl213	Phl213	1	1669679	G	BOVINE	contig00006	1	54810	T	substitution	MHA_1713	1669577	1670209	630	1	pyridoxamine-phosphate oxidase	103	G	35	GCA	1	A	COK_0197	54708	55340	630	1	Pyridoxamine 5'-phosphate oxidase	103	T	35	TCA	1	S	Nonsynonymous SNP
Phl213	Phl213	1	1669696	G	BOVINE	contig00006	1	54827	T	substitution	MHA_1713	1669577	1670209	630	1	pyridoxamine-phosphate oxidase	120	G	40	GTG	3	V	COK_0197	54708	55340	630	1	Pyridoxamine 5'-phosphate oxidase	120	T	40	GTT	3	V	Synonymous SNP
Phl213	Phl213	1	1669826	T	BOVINE	contig00006	1	54957	C	substitution	MHA_1713	1669577	1670209	630	1	pyridoxamine-phosphate oxidase	250	T	84	TGG	1	W	COK_0197	54708	55340	630	1	Pyridoxamine 5'-phosphate oxidase	250	C	84	CGG	1	R	Nonsynonymous SNP
Phl213	Phl213	1	1670164	T	BOVINE	contig00006	1	55295	C	substitution	MHA_1713	1669577	1670209	630	1	pyridoxamine-phosphate oxidase	588	T	196	TAT	3	Y	COK_0197	54708	55340	630	1	Pyridoxamine 5'-phosphate oxidase	588	C	196	TAC	3	Y	Synonymous SNP
Phl213	Phl213	1	1671200	A	BOVINE	contig00006	1	56331	G	substitution	MHA_1716	1670757	1672604	1845	1	selenocysteine-specific translation elongation factor	444	A	148	CAA	3	Q	COK_0200	55888	57735	1845	1	Selenocysteine-specific translation elongation factor	444	G	148	CAG	3	Q	Synonymous SNP
Phl213	Phl213	1	1672013	T	BOVINE	contig00006	1	57144	C	substitution	MHA_1716	1670757	1672604	1845	1	selenocysteine-specific translation elongation factor	1257	T	419	GCT	3	A	COK_0200	55888	57735	1845	1	Selenocysteine-specific translation elongation factor	1257	C	419	GCC	3	A	Synonymous SNP
Phl213	Phl213	1	1682797	A	BOVINE	contig00006	1	67928	G	substitution	MHA_1727	1683776	1682625	1149	-1	lactaldehyde reductase	980	T	327	GTA	2	V	COK_0208	68907	67756	1149	-1	Lactaldehyde reductase	980	C	327	GCA	2	A	Nonsynonymous SNP
Phl213	Phl213	1	1688279	C	BOVINE	contig00006	1	73410	T	substitution	MHA_1732	1688422	1687769	651	-1	L-fuculose-phosphate aldolase	144	G	48	GAG	3	E	COK_0213	73505	72900	603	-1	L-fuculose phosphate aldolase	96	A	32	GAA	3	E	Synonymous SNP
Phl213	Phl213	1	1689919	A	BOVINE	contig00006	1	75050	C	substitution	MHA_1734	1690421	1688988	1431	-1	rhamnulokinase	503	T	168	CTT	2	L	COK_0215	75552	74119	1431	-1	L-fuculokinase	503	G	168	CGT	2	R	Nonsynonymous SNP
Phl213	Phl213	1	1690206	C	BOVINE	contig00006	1	75337	T	substitution	MHA_1734	1690421	1688988	1431	-1	rhamnulokinase	216	G	72	CGG	3	R	COK_0215	75552	74119	1431	-1	L-fuculokinase	216	A	72	CGA	3	R	Synonymous SNP
Phl213	Phl213	1	1690300	C	BOVINE	contig00006	1	75431	T	substitution	MHA_1734	1690421	1688988	1431	-1	rhamnulokinase	122	G	41	AGC	2	S	COK_0215	75552	74119	1431	-1	L-fuculokinase	122	A	41	AAC	2	N	Nonsynonymous SNP
Phl213	Phl213	1	1690388	T	BOVINE	contig00006	1	75519	A	substitution	MHA_1734	1690421	1688988	1431	-1	rhamnulokinase	34	A	12	ACC	1	T	COK_0215	75552	74119	1431	-1	L-fuculokinase	34	T	12	TCC	1	S	Nonsynonymous SNP
Phl213	Phl213	1	1690642	A	BOVINE	contig00006	1	75773	G	substitution	MHA_1735	1692378	1690615	1761	-1	L-fucose isomerase	1737	T	579	TGT	3	C	COK_0216	77512	75746	1764	-1	L-fucose isomerase	1740	C	580	TGC	3	C	Synonymous SNP
Phl213	Phl213	1	1690731	C	BOVINE	contig00006	1	75862	T	substitution	MHA_1735	1692378	1690615	1761	-1	L-fucose isomerase	1648	G	550	GTG	1	V	COK_0216	77512	75746	1764	-1	L-fucose isomerase	1651	A	551	ATG	1	M	Nonsynonymous SNP
Phl213	Phl213	1	1690905	C	BOVINE	contig00006	1	76036	T	substitution	MHA_1735	1692378	1690615	1761	-1	L-fucose isomerase	1474	G	492	GCC	1	A	COK_0216	77512	75746	1764	-1	L-fucose isomerase	1477	A	493	ACC	1	T	Nonsynonymous SNP
Phl213	Phl213	1	1691221	G	BOVINE	contig00006	1	76355	T	substitution	MHA_1735	1692378	1690615	1761	-1	L-fucose isomerase	1158	C	386	ATC	3	I	COK_0216	77512	75746	1764	-1	L-fucose isomerase	1158	A	386	ATA	3	I	Synonymous SNP
Phl213	Phl213	1	1691264	G	BOVINE	contig00006	1	76398	T	substitution	MHA_1735	1692378	1690615	1761	-1	L-fucose isomerase	1115	C	372	TCG	2	S	COK_0216	77512	75746	1764	-1	L-fucose isomerase	1115	A	372	CAG	2	Q	Nonsynonymous SNP
Phl213	Phl213	1	1692031	T	BOVINE	contig00006	1	77165	C	substitution	MHA_1735	1692378	1690615	1761	-1	L-fucose isomerase	348	A	116	GAA	3	E	COK_0216	77512	75746	1764	-1	L-fucose isomerase	348	G	116	GAG	3	E	Synonymous SNP
Phl213	Phl213	1	1248609	G	BOVINE	contig00006	-1	48578	A	substitution	MHA_1277	1249361	1247766	1593	-1	possible hemin ABC superfamily ATP binding cassette transporter, binding protein HbpA	753	C	251	GCC	3	A	COK_0190	47826	49421	1593	1	Dipeptide-binding ABC transporter2C periplasmic substrate-binding component	753	T	251	GCT	3	A	Synonymous SNP
Phl213	Phl213	1	1249593	A	BOVINE	contig00006	-1	47594	G	substitution	MHA_1278	1249510	1249950	438	1	flavodoxin	84	A	28	GAA	3	E	COK_0189	47677	47237	438	-1	Flavoprotein MioC	84	G	28	GAG	3	E	Synonymous SNP
Phl213	Phl213	1	1249644	G	BOVINE	contig00006	-1	47543	A	substitution	MHA_1278	1249510	1249950	438	1	flavodoxin	135	G	45	GAG	3	E	COK_0189	47677	47237	438	-1	Flavoprotein MioC	135	A	45	GAA	3	E	Synonymous SNP
Phl213	Phl213	1	1249647	C	BOVINE	contig00006	-1	47540	T	substitution	MHA_1278	1249510	1249950	438	1	flavodoxin	138	C	46	GGC	3	G	COK_0189	47677	47237	438	-1	Flavoprotein MioC	138	T	46	GGT	3	G	Synonymous SNP
Phl213	Phl213	1	1249651	A	BOVINE	contig00006	-1	47536	G	substitution	MHA_1278	1249510	1249950	438	1	flavodoxin	142	A	48	ACC	1	T	COK_0189	47677	47237	438	-1	Flavoprotein MioC	142	G	48	GCC	1	A	Nonsynonymous SNP
Phl213	Phl213	1	1249663	A	BOVINE	contig00006	-1	47524	G	substitution	MHA_1278	1249510	1249950	438	1	flavodoxin	154	A	52	ATC	1	I	COK_0189	47677	47237	438	-1	Flavoprotein MioC	154	G	52	GTC	1	V	Nonsynonymous SNP
Phl213	Phl213	1	1249674	T	BOVINE	contig00006	-1	47513	C	substitution	MHA_1278	1249510	1249950	438	1	flavodoxin	165	T	55	TCT	3	S	COK_0189	47677	47237	438	-1	Flavoprotein MioC	165	C	55	TCC	3	S	Synonymous SNP
Phl213	Phl213	1	1249693	T	BOVINE	contig00006	-1	47494	C	substitution	MHA_1278	1249510	1249950	438	1	flavodoxin	184	T	62	TTA	1	L	COK_0189	47677	47237	438	-1	Flavoprotein MioC	184	C	62	CTA	1	L	Synonymous SNP
Phl213	Phl213	1	1249710	A	BOVINE	contig00006	-1	47477	G	substitution	MHA_1278	1249510	1249950	438	1	flavodoxin	201	A	67	CAA	3	Q	COK_0189	47677	47237	438	-1	Flavoprotein MioC	201	G	67	CAG	3	Q	Synonymous SNP
Phl213	Phl213	1	1249712	A	BOVINE	contig00006	-1	47475	C	substitution	MHA_1278	1249510	1249950	438	1	flavodoxin	203	A	68	CAG	2	Q	COK_0189	47677	47237	438	-1	Flavoprotein MioC	203	C	68	CCG	2	P	Nonsynonymous SNP
Phl213	Phl213	1	1249722	C	BOVINE	contig00006	-1	47465	T	substitution	MHA_1278	1249510	1249950	438	1	flavodoxin	213	C	71	GAC	3	D	COK_0189	47677	47237	438	-1	Flavoprotein MioC	213	T	71	GAT	3	D	Synonymous SNP
Phl213	Phl213	1	1249738	T	BOVINE	contig00006	-1	47449	A	substitution	MHA_1278	1249510	1249950	438	1	flavodoxin	229	T	77	TCG	1	S	COK_0189	47677	47237	438	-1	Flavoprotein MioC	229	A	77	ACG	1	T	Nonsynonymous SNP
Phl213	Phl213	1	1249743	T	BOVINE	contig00006	-1	47444	G	substitution	MHA_1278	1249510	1249950	438	1	flavodoxin	234	T	78	GCT	3	A	COK_0189	47677	47237	438	-1	Flavoprotein MioC	234	G	78	GCG	3	A	Synonymous SNP
Phl213	Phl213	1	1249753	A	BOVINE	contig00006	-1	47434	T	substitution	MHA_1278	1249510	1249950	438	1	flavodoxin	244	A	82	AGT	1	S	COK_0189	47677	47237	438	-1	Flavoprotein MioC	244	T	82	TCA	1	S	Synonymous SNP
Phl213	Phl213	1	1249754	G	BOVINE	contig00006	-1	47433	C	substitution	MHA_1278	1249510	1249950	438	1	flavodoxin	245	G	82	AGT	2	S	COK_0189	47677	47237	438	-1	Flavoprotein MioC	245	C	82	TCA	2	S	Synonymous SNP
Phl213	Phl213	1	1249767	T	BOVINE	contig00006	-1	47420	C	substitution	MHA_1278	1249510	1249950	438	1	flavodoxin	258	T	86	GGT	3	G	COK_0189	47677	47237	438	-1	Flavoprotein MioC	258	C	86	GGC	3	G	Synonymous SNP
Phl213	Phl213	1	1249776	T	BOVINE	contig00006	-1	47411	C	substitution	MHA_1278	1249510	1249950	438	1	flavodoxin	267	T	89	GGT	3	G	COK_0189	47677	47237	438	-1	Flavoprotein MioC	267	C	89	GGC	3	G	Synonymous SNP
Phl213	Phl213	1	1249782	T	BOVINE	contig00006	-1	47405	C	substitution	MHA_1278	1249510	1249950	438	1	flavodoxin	273	T	91	GGT	3	G	COK_0189	47677	47237	438	-1	Flavoprotein MioC	273	C	91	GGC	3	G	Synonymous SNP
Phl213	Phl213	1	1249788	C	BOVINE	contig00006	-1	47399	A	substitution	MHA_1278	1249510	1249950	438	1	flavodoxin	279	C	93	TCC	3	S	COK_0189	47677	47237	438	-1	Flavoprotein MioC	279	A	93	TCA	3	S	Synonymous SNP
Phl213	Phl213	1	1249791	C	BOVINE	contig00006	-1	47396	T	substitution	MHA_1278	1249510	1249950	438	1	flavodoxin	282	C	94	GAC	3	D	COK_0189	47677	47237	438	-1	Flavoprotein MioC	282	T	94	GAT	3	D	Synonymous SNP
Phl213	Phl213	1	1249794	T	BOVINE	contig00006	-1	47393	C	substitution	MHA_1278	1249510	1249950	438	1	flavodoxin	285	T	95	TAT	3	Y	COK_0189	47677	47237	438	-1	Flavoprotein MioC	285	C	95	TAC	3	Y	Synonymous SNP
Phl213	Phl213	1	1249936	G	BOVINE	contig00006	-1	47251	A	substitution	MHA_1278	1249510	1249950	438	1	flavodoxin	427	G	143	GTT	1	V	COK_0189	47677	47237	438	-1	Flavoprotein MioC	427	A	143	ATT	1	I	Nonsynonymous SNP
Phl213	Phl213	1	1249988	A	BOVINE	contig00006	-1	47199	G	substitution	MHA_1279	1249962	1250129	165	1	hypothetical protein MHA_1279	27	A	9	GCA	3	A	COK_0188	47225	47058	165	-1	hypothetical protein	27	G	9	GCG	3	A	Synonymous SNP
Phl213	Phl213	1	1250003	C	BOVINE	contig00006	-1	47184	T	substitution	MHA_1279	1249962	1250129	165	1	hypothetical protein MHA_1279	42	C	14	ATC	3	I	COK_0188	47225	47058	165	-1	hypothetical protein	42	T	14	ATT	3	I	Synonymous SNP
Phl213	Phl213	1	1250054	G	BOVINE	contig00006	-1	47133	A	substitution	MHA_1279	1249962	1250129	165	1	hypothetical protein MHA_1279	93	G	31	GCG	3	A	COK_0188	47225	47058	165	-1	hypothetical protein	93	A	31	GCA	3	A	Synonymous SNP
Phl213	Phl213	1	1250067	T	BOVINE	contig00006	-1	47120	C	substitution	MHA_1279	1249962	1250129	165	1	hypothetical protein MHA_1279	106	T	36	TTC	1	F	COK_0188	47225	47058	165	-1	hypothetical protein	106	C	36	CTC	1	L	Nonsynonymous SNP
Phl213	Phl213	1	1250087	C	BOVINE	contig00006	-1	47100	T	substitution	MHA_1279	1249962	1250129	165	1	hypothetical protein MHA_1279	126	C	42	GCC	3	A	COK_0188	47225	47058	165	-1	hypothetical protein	126	T	42	GCT	3	A	Synonymous SNP
Phl213	Phl213	1	1250281	T	BOVINE	contig00006	-1	46906	A	substitution	MHA_1280	1250691	1250218	471	-1	AsnC family transcriptional regulator	411	A	137	GAA	3	E	COK_0187	46496	46969	471	1	Regulatory protein AsnC	411	T	137	GAT	3	D	Nonsynonymous SNP
Phl213	Phl213	1	1250563	A	BOVINE	contig00006	-1	46624	T	substitution	MHA_1280	1250691	1250218	471	-1	AsnC family transcriptional regulator	129	T	43	ACT	3	T	COK_0187	46496	46969	471	1	Regulatory protein AsnC	129	A	43	ACA	3	T	Synonymous SNP
Phl213	Phl213	1	1250933	T	BOVINE	contig00006	-1	46255	C	substitution	MHA_1281	1250892	1251884	990	1	aspartate--ammonia ligase	42	T	14	TTT	3	F	COK_0186	46296	45304	990	-1	Aspartate--ammonia ligase	42	C	14	TTC	3	F	Synonymous SNP
Phl213	Phl213	1	1250939	G	BOVINE	contig00006	-1	46249	A	substitution	MHA_1281	1250892	1251884	990	1	aspartate--ammonia ligase	48	G	16	AAG	3	K	COK_0186	46296	45304	990	-1	Aspartate--ammonia ligase	48	A	16	AAA	3	K	Synonymous SNP
Phl213	Phl213	1	1250945	A	BOVINE	contig00006	-1	46243	C	substitution	MHA_1281	1250892	1251884	990	1	aspartate--ammonia ligase	54	A	18	ACA	3	T	COK_0186	46296	45304	990	-1	Aspartate--ammonia ligase	54	C	18	ACC	3	T	Synonymous SNP
Phl213	Phl213	1	1250951	T	BOVINE	contig00006	-1	46237	G	substitution	MHA_1281	1250892	1251884	990	1	aspartate--ammonia ligase	60	T	20	ACT	3	T	COK_0186	46296	45304	990	-1	Aspartate--ammonia ligase	60	G	20	ACG	3	T	Synonymous SNP
Phl213	Phl213	1	1250957	T	BOVINE	contig00006	-1	46231	C	substitution	MHA_1281	1250892	1251884	990	1	aspartate--ammonia ligase	66	T	22	TAT	3	Y	COK_0186	46296	45304	990	-1	Aspartate--ammonia ligase	66	C	22	TAC	3	Y	Synonymous SNP
Phl213	Phl213	1	1250958	T	BOVINE	contig00006	-1	46230	C	substitution	MHA_1281	1250892	1251884	990	1	aspartate--ammonia ligase	67	T	23	TTA	1	L	COK_0186	46296	45304	990	-1	Aspartate--ammonia ligase	67	C	23	CTT	1	L	Synonymous SNP
Phl213	Phl213	1	1250960	A	BOVINE	contig00006	-1	46228	T	substitution	MHA_1281	1250892	1251884	990	1	aspartate--ammonia ligase	69	A	23	TTA	3	L	COK_0186	46296	45304	990	-1	Aspartate--ammonia ligase	69	T	23	CTT	3	L	Synonymous SNP
Phl213	Phl213	1	1250981	T	BOVINE	contig00006	-1	46207	C	substitution	MHA_1281	1250892	1251884	990	1	aspartate--ammonia ligase	90	T	30	ATT	3	I	COK_0186	46296	45304	990	-1	Aspartate--ammonia ligase	90	C	30	ATC	3	I	Synonymous SNP
Phl213	Phl213	1	1250987	T	BOVINE	contig00006	-1	46201	A	substitution	MHA_1281	1250892	1251884	990	1	aspartate--ammonia ligase	96	T	32	GTT	3	V	COK_0186	46296	45304	990	-1	Aspartate--ammonia ligase	96	A	32	GTA	3	V	Synonymous SNP
Phl213	Phl213	1	1250990	G	BOVINE	contig00006	-1	46198	A	substitution	MHA_1281	1250892	1251884	990	1	aspartate--ammonia ligase	99	G	33	CAG	3	Q	COK_0186	46296	45304	990	-1	Aspartate--ammonia ligase	99	A	33	CAA	3	Q	Synonymous SNP
Phl213	Phl213	1	1250993	G	BOVINE	contig00006	-1	46195	T	substitution	MHA_1281	1250892	1251884	990	1	aspartate--ammonia ligase	102	G	34	GGG	3	G	COK_0186	46296	45304	990	-1	Aspartate--ammonia ligase	102	T	34	GGT	3	G	Synonymous SNP
Phl213	Phl213	1	1251084	G	BOVINE	contig00006	-1	46104	T	substitution	MHA_1281	1250892	1251884	990	1	aspartate--ammonia ligase	193	G	65	GCT	1	A	COK_0186	46296	45304	990	-1	Aspartate--ammonia ligase	193	T	65	TCT	1	S	Nonsynonymous SNP
Phl213	Phl213	1	1251140	T	BOVINE	contig00006	-1	46048	C	substitution	MHA_1281	1250892	1251884	990	1	aspartate--ammonia ligase	249	T	83	CGT	3	R	COK_0186	46296	45304	990	-1	Aspartate--ammonia ligase	249	C	83	CGC	3	R	Synonymous SNP
Phl213	Phl213	1	1251299	G	BOVINE	contig00006	-1	45889	C	substitution	MHA_1281	1250892	1251884	990	1	aspartate--ammonia ligase	408	G	136	ACG	3	T	COK_0186	46296	45304	990	-1	Aspartate--ammonia ligase	408	C	136	ACC	3	T	Synonymous SNP
Phl213	Phl213	1	1251500	C	BOVINE	contig00006	-1	45688	A	substitution	MHA_1281	1250892	1251884	990	1	aspartate--ammonia ligase	609	C	203	GGC	3	G	COK_0186	46296	45304	990	-1	Aspartate--ammonia ligase	609	A	203	GGA	3	G	Synonymous SNP
Phl213	Phl213	1	1251533	A	BOVINE	contig00006	-1	45655	T	substitution	MHA_1281	1250892	1251884	990	1	aspartate--ammonia ligase	642	A	214	CGA	3	R	COK_0186	46296	45304	990	-1	Aspartate--ammonia ligase	642	T	214	CGT	3	R	Synonymous SNP
Phl213	Phl213	1	1251545	T	BOVINE	contig00006	-1	45643	C	substitution	MHA_1281	1250892	1251884	990	1	aspartate--ammonia ligase	654	T	218	TAT	3	Y	COK_0186	46296	45304	990	-1	Aspartate--ammonia ligase	654	C	218	TAC	3	Y	Synonymous SNP
Phl213	Phl213	1	1251563	G	BOVINE	contig00006	-1	45625	A	substitution	MHA_1281	1250892	1251884	990	1	aspartate--ammonia ligase	672	G	224	GAG	3	E	COK_0186	46296	45304	990	-1	Aspartate--ammonia ligase	672	A	224	GAA	3	E	Synonymous SNP
Phl213	Phl213	1	1251584	C	BOVINE	contig00006	-1	45604	T	substitution	MHA_1281	1250892	1251884	990	1	aspartate--ammonia ligase	693	C	231	GGC	3	G	COK_0186	46296	45304	990	-1	Aspartate--ammonia ligase	693	T	231	GGT	3	G	Synonymous SNP
Phl213	Phl213	1	1251593	C	BOVINE	contig00006	-1	45595	T	substitution	MHA_1281	1250892	1251884	990	1	aspartate--ammonia ligase	702	C	234	GGC	3	G	COK_0186	46296	45304	990	-1	Aspartate--ammonia ligase	702	T	234	GGT	3	G	Synonymous SNP
Phl213	Phl213	1	1251600	T	BOVINE	contig00006	-1	45588	C	substitution	MHA_1281	1250892	1251884	990	1	aspartate--ammonia ligase	709	T	237	TTA	1	L	COK_0186	46296	45304	990	-1	Aspartate--ammonia ligase	709	C	237	CTC	1	L	Synonymous SNP
Phl213	Phl213	1	1251602	A	BOVINE	contig00006	-1	45586	C	substitution	MHA_1281	1250892	1251884	990	1	aspartate--ammonia ligase	711	A	237	TTA	3	L	COK_0186	46296	45304	990	-1	Aspartate--ammonia ligase	711	C	237	CTC	3	L	Synonymous SNP
Phl213	Phl213	1	1251629	C	BOVINE	contig00006	-1	45559	G	substitution	MHA_1281	1250892	1251884	990	1	aspartate--ammonia ligase	738	C	246	GCC	3	A	COK_0186	46296	45304	990	-1	Aspartate--ammonia ligase	738	G	246	GCG	3	A	Synonymous SNP
Phl213	Phl213	1	1251635	A	BOVINE	contig00006	-1	45553	G	substitution	MHA_1281	1250892	1251884	990	1	aspartate--ammonia ligase	744	A	248	GAA	3	E	COK_0186	46296	45304	990	-1	Aspartate--ammonia ligase	744	G	248	GAG	3	E	Synonymous SNP
Phl213	Phl213	1	1251659	A	BOVINE	contig00006	-1	45529	G	substitution	MHA_1281	1250892	1251884	990	1	aspartate--ammonia ligase	768	A	256	GTA	3	V	COK_0186	46296	45304	990	-1	Aspartate--ammonia ligase	768	G	256	GTG	3	V	Synonymous SNP
Phl213	Phl213	1	1251668	C	BOVINE	contig00006	-1	45520	T	substitution	MHA_1281	1250892	1251884	990	1	aspartate--ammonia ligase	777	C	259	ACC	3	T	COK_0186	46296	45304	990	-1	Aspartate--ammonia ligase	777	T	259	ACT	3	T	Synonymous SNP
Phl213	Phl213	1	1251678	T	BOVINE	contig00006	-1	45510	C	substitution	MHA_1281	1250892	1251884	990	1	aspartate--ammonia ligase	787	T	263	TTA	1	L	COK_0186	46296	45304	990	-1	Aspartate--ammonia ligase	787	C	263	CTA	1	L	Synonymous SNP
Phl213	Phl213	1	1251686	T	BOVINE	contig00006	-1	45502	C	substitution	MHA_1281	1250892	1251884	990	1	aspartate--ammonia ligase	795	T	265	GTT	3	V	COK_0186	46296	45304	990	-1	Aspartate--ammonia ligase	795	C	265	GTC	3	V	Synonymous SNP
Phl213	Phl213	1	1251687	G	BOVINE	contig00006	-1	45501	T	substitution	MHA_1281	1250892	1251884	990	1	aspartate--ammonia ligase	796	G	266	GCT	1	A	COK_0186	46296	45304	990	-1	Aspartate--ammonia ligase	796	T	266	TCT	1	S	Nonsynonymous SNP
Phl213	Phl213	1	1251854	G	BOVINE	contig00006	-1	45334	A	substitution	MHA_1281	1250892	1251884	990	1	aspartate--ammonia ligase	963	G	321	GCG	3	A	COK_0186	46296	45304	990	-1	Aspartate--ammonia ligase	963	A	321	GCA	3	A	Synonymous SNP
Phl213	Phl213	1	1252086	C	BOVINE	contig00006	-1	45102	T	substitution	MHA_1282	1252427	1252008	417	-1	H(+)-transporting two-sector ATPase, F(1) epsilon subunit	342	G	114	ATG	3	M	COK_0185	44761	45180	417	1	ATP synthase epsilon chain	342	A	114	ATA	3	I	Nonsynonymous SNP
Phl213	Phl213	1	1252161	T	BOVINE	contig00006	-1	45027	C	substitution	MHA_1282	1252427	1252008	417	-1	H(+)-transporting two-sector ATPase, F(1) epsilon subunit	267	A	89	GAA	3	E	COK_0185	44761	45180	417	1	ATP synthase epsilon chain	267	G	89	GAG	3	E	Synonymous SNP
Phl213	Phl213	1	1252167	A	BOVINE	contig00006	-1	45021	G	substitution	MHA_1282	1252427	1252008	417	-1	H(+)-transporting two-sector ATPase, F(1) epsilon subunit	261	T	87	GGT	3	G	COK_0185	44761	45180	417	1	ATP synthase epsilon chain	261	C	87	GGC	3	G	Synonymous SNP
Phl213	Phl213	1	1252185	A	BOVINE	contig00006	-1	45003	T	substitution	MHA_1282	1252427	1252008	417	-1	H(+)-transporting two-sector ATPase, F(1) epsilon subunit	243	T	81	GCT	3	A	COK_0185	44761	45180	417	1	ATP synthase epsilon chain	243	A	81	GCA	3	A	Synonymous SNP
Phl213	Phl213	1	1252203	G	BOVINE	contig00006	-1	44985	A	substitution	MHA_1282	1252427	1252008	417	-1	H(+)-transporting two-sector ATPase, F(1) epsilon subunit	225	C	75	ACC	3	T	COK_0185	44761	45180	417	1	ATP synthase epsilon chain	225	T	75	ACT	3	T	Synonymous SNP
Phl213	Phl213	1	1252239	G	BOVINE	contig00006	-1	44949	A	substitution	MHA_1282	1252427	1252008	417	-1	H(+)-transporting two-sector ATPase, F(1) epsilon subunit	189	C	63	ATC	3	I	COK_0185	44761	45180	417	1	ATP synthase epsilon chain	189	T	63	ATT	3	I	Synonymous SNP
Phl213	Phl213	1	1252304	A	BOVINE	contig00006	-1	44884	G	substitution	MHA_1282	1252427	1252008	417	-1	H(+)-transporting two-sector ATPase, F(1) epsilon subunit	124	T	42	TTA	1	L	COK_0185	44761	45180	417	1	ATP synthase epsilon chain	124	C	42	CTA	1	L	Synonymous SNP
Phl213	Phl213	1	1252338	A	BOVINE	contig00006	-1	44850	G	substitution	MHA_1282	1252427	1252008	417	-1	H(+)-transporting two-sector ATPase, F(1) epsilon subunit	90	T	30	GAT	3	D	COK_0185	44761	45180	417	1	ATP synthase epsilon chain	90	C	30	GAC	3	D	Synonymous SNP
Phl213	Phl213	1	1252344	C	BOVINE	contig00006	-1	44844	T	substitution	MHA_1282	1252427	1252008	417	-1	H(+)-transporting two-sector ATPase, F(1) epsilon subunit	84	G	28	GGG	3	G	COK_0185	44761	45180	417	1	ATP synthase epsilon chain	84	A	28	GGA	3	G	Synonymous SNP
Phl213	Phl213	1	1254354	T	BOVINE	contig00006	-1	42834	C	substitution	MHA_1284	1254715	1253849	864	-1	H(+)-transporting two-sector ATPase, (F1) gamma subunit	362	A	121	AAA	2	K	COK_0183	42473	43339	864	1	ATP synthase gamma chain	362	G	121	AGA	2	R	Nonsynonymous SNP
Phl213	Phl213	1	1254528	T	BOVINE	contig00006	-1	42660	C	substitution	MHA_1284	1254715	1253849	864	-1	H(+)-transporting two-sector ATPase, (F1) gamma subunit	188	A	63	TAT	2	Y	COK_0183	42473	43339	864	1	ATP synthase gamma chain	188	G	63	TGT	2	C	Nonsynonymous SNP
Phl213	Phl213	1	1254561	G	BOVINE	contig00006	-1	42627	A	substitution	MHA_1284	1254715	1253849	864	-1	H(+)-transporting two-sector ATPase, (F1) gamma subunit	155	C	52	GCA	2	A	COK_0183	42473	43339	864	1	ATP synthase gamma chain	155	T	52	GTA	2	V	Nonsynonymous SNP
Phl213	Phl213	1	1256445	C	BOVINE	contig00006	-1	40743	A	substitution	MHA_1286	1256828	1256295	531	-1	H(+)-transporting two-sector ATPase, F(1) delta subunit	384	G	128	GCG	3	A	COK_0181	40360	40893	531	1	ATP synthase delta chain	384	T	128	GCT	3	A	Synonymous SNP
Phl213	Phl213	1	1256889	C	BOVINE	contig00006	-1	40299	T	substitution	MHA_1287	1257312	1256842	468	-1	H(+)-transporting two-sector ATPase, F(1) beta subunit	424	G	142	GCC	1	A	COK_0180	39876	40346	468	1	ATP synthase B chain	424	A	142	ACC	1	T	Nonsynonymous SNP
Phl213	Phl213	1	1257218	A	BOVINE	contig00006	-1	39970	G	substitution	MHA_1287	1257312	1256842	468	-1	H(+)-transporting two-sector ATPase, F(1) beta subunit	95	T	32	GTG	2	V	COK_0180	39876	40346	468	1	ATP synthase B chain	95	C	32	GCG	2	A	Nonsynonymous SNP
Phl213	Phl213	1	1257964	C	BOVINE	contig00006	-1	39224	T	substitution	MHA_1289	1258533	1257745	786	-1	H(+)-transporting two-sector ATPase, F(0) subunit A	570	G	190	TTG	3	L	COK_0178	38655	39443	786	1	ATP synthase A chain	570	A	190	TTA	3	L	Synonymous SNP
Phl213	Phl213	1	1259248	G	BOVINE	contig00006	-1	37940	A	substitution	MHA_1291	1259306	1259184	120	-1	hypothetical protein MHA_1291	59	C	20	GCA	2	A	NA	NA	NA	NA	NA	NA	NA	NA	NA	GAA	NA	E	Nonsynonymous SNP. Gene spanning SNP found in Phl213 Phl213 only
Phl213	Phl213	1	1260311	A	BOVINE	contig00006	-1	36877	C	substitution	MHA_1292	1259407	1260540	1131	1	carbamoyl-phosphate synthase (glutamine-hydrolyzing)	905	A	302	CAA	2	Q	COK_0176	37781	36648	1131	-1	Carbamoyl-phosphate synthase small chain	905	C	302	CCA	2	P	Nonsynonymous SNP
Phl213	Phl213	1	1260599	G	BOVINE	contig00006	-1	36589	A	substitution	MHA_1293	1260649	1260515	132	-1	hypothetical protein MHA_1293	51	C	17	GTC	3	V	NA	NA	NA	NA	NA	NA	NA	NA	NA	GTA	NA	V	Synonymous SNP. Gene spanning SNP found in Phl213 Phl213 only
Phl213	Phl213	1	1262052	G	BOVINE	contig00006	-1	35136	T	substitution	MHA_1294	1260643	1263849	3204	1	carbamoyl-phosphate synthase (glutamine-hydrolyzing)	1410	G	470	GCG	3	A	COK_0175	36545	33339	3204	-1	Carbamoyl-phosphate synthase large chain	1410	T	470	GCT	3	A	Synonymous SNP
Phl213	Phl213	1	1263543	C	BOVINE	contig00006	-1	33645	T	substitution	MHA_1294	1260643	1263849	3204	1	carbamoyl-phosphate synthase (glutamine-hydrolyzing)	2901	C	967	GCC	3	A	COK_0175	36545	33339	3204	-1	Carbamoyl-phosphate synthase large chain	2901	T	967	GCT	3	A	Synonymous SNP
Phl213	Phl213	1	1263681	C	BOVINE	contig00006	-1	33507	A	substitution	MHA_1294	1260643	1263849	3204	1	carbamoyl-phosphate synthase (glutamine-hydrolyzing)	3039	C	1013	GGC	3	G	COK_0175	36545	33339	3204	-1	Carbamoyl-phosphate synthase large chain	3039	A	1013	GGA	3	G	Synonymous SNP
Phl213	Phl213	1	1264121	A	BOVINE	contig00006	-1	33067	C	substitution	NA	NA	NA	NA	NA	NA	NA	NA	NA	AAT	NA	N	COK_0174	32431	33264	831	1	L-arabinose isomerase	637	G	213	GAT	1	D	Nonsynonymous SNP. Gene spanning SNP found in BOVINE contig00006 only
Phl213	Phl213	1	1265386	T	BOVINE	contig00006	-1	31803	G	substitution	MHA_1296	1264913	1265917	1002	1	possible dehydrogenase	474	T	158	ACT	3	T	COK_0173	32276	31272	1002	-1	3-dehydro-L-gulonate 2-dehydrogenase	474	G	158	ACG	3	T	Synonymous SNP
Phl213	Phl213	1	1265565	T	BOVINE	contig00006	-1	31624	G	substitution	MHA_1296	1264913	1265917	1002	1	possible dehydrogenase	653	T	218	CTC	2	L	COK_0173	32276	31272	1002	-1	3-dehydro-L-gulonate 2-dehydrogenase	653	G	218	CGC	2	R	Nonsynonymous SNP
Phl213	Phl213	1	1265890	C	BOVINE	contig00006	-1	31299	T	substitution	MHA_1296	1264913	1265917	1002	1	possible dehydrogenase	978	C	326	ACC	3	T	COK_0173	32276	31272	1002	-1	3-dehydro-L-gulonate 2-dehydrogenase	978	T	326	ACT	3	T	Synonymous SNP
Phl213	Phl213	1	1266995	G	BOVINE	contig00006	-1	30141	A	substitution	MHA_1299	1266939	1268216	1275	1	TRAP-T family tripartite ATP-independent periplasmic transporter, membrane protein	57	G	19	CCG	3	P	COK_0170	30197	28920	1275	-1	22C3-diketo-L-gulonate TRAP transporter large permease protein yiaN	57	A	19	CCA	3	P	Synonymous SNP
Phl213	Phl213	1	1267226	A	BOVINE	contig00006	-1	29910	G	substitution	MHA_1299	1266939	1268216	1275	1	TRAP-T family tripartite ATP-independent periplasmic transporter, membrane protein	288	A	96	GTA	3	V	COK_0170	30197	28920	1275	-1	22C3-diketo-L-gulonate TRAP transporter large permease protein yiaN	288	G	96	GTG	3	V	Synonymous SNP
Phl213	Phl213	1	1267294	T	BOVINE	contig00006	-1	29842	C	substitution	MHA_1299	1266939	1268216	1275	1	TRAP-T family tripartite ATP-independent periplasmic transporter, membrane protein	356	T	119	GTC	2	V	COK_0170	30197	28920	1275	-1	22C3-diketo-L-gulonate TRAP transporter large permease protein yiaN	356	C	119	GCC	2	A	Nonsynonymous SNP
Phl213	Phl213	1	1267949	G	BOVINE	contig00006	-1	29187	T	substitution	MHA_1299	1266939	1268216	1275	1	TRAP-T family tripartite ATP-independent periplasmic transporter, membrane protein	1011	G	337	CTG	3	L	COK_0170	30197	28920	1275	-1	22C3-diketo-L-gulonate TRAP transporter large permease protein yiaN	1011	T	337	CTT	3	L	Synonymous SNP
Phl213	Phl213	1	1268346	T	BOVINE	contig00006	-1	28790	G	substitution	MHA_1300	1268319	1269305	984	1	TRAP-T family tripartite ATP-independent periplasmic transporter, binding protein	28	T	10	TTT	1	F	COK_0169	28817	27831	984	-1	22C3-diketo-L-gulonate-binding periplasmic protein yiaO precursor	28	G	10	GTT	1	V	Nonsynonymous SNP
Phl213	Phl213	1	1269089	A	BOVINE	contig00006	-1	28047	G	substitution	MHA_1300	1268319	1269305	984	1	TRAP-T family tripartite ATP-independent periplasmic transporter, binding protein	771	A	257	TTA	3	L	COK_0169	28817	27831	984	-1	22C3-diketo-L-gulonate-binding periplasmic protein yiaO precursor	771	G	257	TTG	3	L	Synonymous SNP
Phl213	Phl213	1	1269237	G	BOVINE	contig00006	-1	27899	A	substitution	MHA_1300	1268319	1269305	984	1	TRAP-T family tripartite ATP-independent periplasmic transporter, binding protein	919	G	307	GTC	1	V	COK_0169	28817	27831	984	-1	22C3-diketo-L-gulonate-binding periplasmic protein yiaO precursor	919	A	307	ATC	1	I	Nonsynonymous SNP
Phl213	Phl213	1	1269958	A	BOVINE	contig00006	-1	27178	G	substitution	MHA_1301	1269379	1270362	981	1	TRAP-T family tripartite ATP-independent periplasmic transporter, binding protein	580	A	194	AAG	1	K	COK_0168	27757	26774	981	-1	22C3-diketo-L-gulonate-binding periplasmic protein yiaO precursor	580	G	194	GAG	1	E	Nonsynonymous SNP
Phl213	Phl213	1	1271267	G	BOVINE	contig00006	-1	25869	A	substitution	MHA_1302	1270472	1271977	1503	1	ribose ABC superfamily ATP binding cassette transporter, ABC protein	796	G	266	GTG	1	V	COK_0167	26643	25159	1482	-1	Ribose ABC transport system2C ATP-binding protein RbsA	775	A	259	ATG	1	M	Nonsynonymous SNP
Phl213	Phl213	1	1271709	A	BOVINE	contig00006	-1	25427	T	substitution	MHA_1302	1270472	1271977	1503	1	ribose ABC superfamily ATP binding cassette transporter, ABC protein	1238	A	413	CAC	2	H	COK_0167	26643	25159	1482	-1	Ribose ABC transport system2C ATP-binding protein RbsA	1217	T	406	CTC	2	L	Nonsynonymous SNP
Phl213	Phl213	1	1274798	C	BOVINE	contig00006	-1	22338	T	substitution	MHA_1305	1274445	1275335	888	1	gluconolactonase	354	C	118	AAC	3	N	COK_0164	22691	21801	888	-1	Gluconolactonase	354	T	118	AAT	3	N	Synonymous SNP
Phl213	Phl213	1	1276124	A	BOVINE	contig00006	-1	21012	G	substitution	MHA_1306	1275419	1276876	1455	1	sugar kinase	706	A	236	ATA	1	I	COK_0163	21729	20260	1467	-1	L-xylulose/3-keto-L-gulonate kinase	718	G	240	GTA	1	V	Nonsynonymous SNP
Phl213	Phl213	1	1276198	A	BOVINE	contig00006	-1	20938	G	substitution	MHA_1306	1275419	1276876	1455	1	sugar kinase	780	A	260	GCA	3	A	COK_0163	21729	20260	1467	-1	L-xylulose/3-keto-L-gulonate kinase	792	G	264	GCG	3	A	Synonymous SNP
Phl213	Phl213	1	1277599	A	BOVINE	contig00006	-1	19537	G	substitution	MHA_1308	1277477	1277872	393	1	hypothetical protein MHA_1308	123	A	41	GTA	3	V	COK_0161	19659	19264	393	-1	Uncharacterized protein PM0613	123	G	41	GTG	3	V	Synonymous SNP
Phl213	Phl213	1	1279586	A	BOVINE	contig00006	-1	17550	G	substitution	MHA_1310	1279712	1278245	1465	-1	glycerol-3-phosphate dehydrogenase	127	T	43	TTT	1	F	COK_0159	17296	18891	1593	1	Glycerol-3-phosphate dehydrogenase	255	C	85	CGC	3	R	Nonsynonymous SNP
Phl213	Phl213	1	558723	T	BOVINE	contig00006	1	166	C	substitution	MHA_0527	558658	559842	1182	1	OMA outer membrane auxiliary transporter	66	T	22	TCT	3	S	COK_0141	110	1285	1173	1	Capsular polysaccharide biosynthesis/export periplasmic protein WcbC	57	C	19	TCC	3	S	Synonymous SNP
Phl213	Phl213	1	558744	A	BOVINE	contig00006	1	187	G	substitution	MHA_0527	558658	559842	1182	1	OMA outer membrane auxiliary transporter	87	A	29	CCA	3	P	COK_0141	110	1285	1173	1	Capsular polysaccharide biosynthesis/export periplasmic protein WcbC	78	G	26	CCG	3	P	Synonymous SNP
Phl213	Phl213	1	558757	A	BOVINE	contig00006	1	200	G	substitution	MHA_0527	558658	559842	1182	1	OMA outer membrane auxiliary transporter	100	A	34	ATC	1	I	COK_0141	110	1285	1173	1	Capsular polysaccharide biosynthesis/export periplasmic protein WcbC	91	G	31	GTC	1	V	Nonsynonymous SNP
Phl213	Phl213	1	558779	C	BOVINE	contig00006	1	222	A	substitution	MHA_0527	558658	559842	1182	1	OMA outer membrane auxiliary transporter	122	C	41	ACA	2	T	COK_0141	110	1285	1173	1	Capsular polysaccharide biosynthesis/export periplasmic protein WcbC	113	A	38	AAC	2	N	Nonsynonymous SNP
Phl213	Phl213	1	558780	A	BOVINE	contig00006	1	223	C	substitution	MHA_0527	558658	559842	1182	1	OMA outer membrane auxiliary transporter	123	A	41	ACA	3	T	COK_0141	110	1285	1173	1	Capsular polysaccharide biosynthesis/export periplasmic protein WcbC	114	C	38	AAC	3	N	Nonsynonymous SNP
Phl213	Phl213	1	558789	G	BOVINE	contig00006	1	232	A	substitution	MHA_0527	558658	559842	1182	1	OMA outer membrane auxiliary transporter	132	G	44	ACG	3	T	COK_0141	110	1285	1173	1	Capsular polysaccharide biosynthesis/export periplasmic protein WcbC	123	A	41	ACA	3	T	Synonymous SNP
Phl213	Phl213	1	558792	G	BOVINE	contig00006	1	235	A	substitution	MHA_0527	558658	559842	1182	1	OMA outer membrane auxiliary transporter	135	G	45	CAG	3	Q	COK_0141	110	1285	1173	1	Capsular polysaccharide biosynthesis/export periplasmic protein WcbC	126	A	42	CAA	3	Q	Synonymous SNP
Phl213	Phl213	1	558795	G	BOVINE	contig00006	1	238	A	substitution	MHA_0527	558658	559842	1182	1	OMA outer membrane auxiliary transporter	138	G	46	TTG	3	L	COK_0141	110	1285	1173	1	Capsular polysaccharide biosynthesis/export periplasmic protein WcbC	129	A	43	TTA	3	L	Synonymous SNP
Phl213	Phl213	1	558851	A	BOVINE	contig00006	1	294	C	substitution	MHA_0527	558658	559842	1182	1	OMA outer membrane auxiliary transporter	194	A	65	GAG	2	E	COK_0141	110	1285	1173	1	Capsular polysaccharide biosynthesis/export periplasmic protein WcbC	185	C	62	GCG	2	A	Nonsynonymous SNP
Phl213	Phl213	1	558876	A	BOVINE	contig00006	1	319	C	substitution	MHA_0527	558658	559842	1182	1	OMA outer membrane auxiliary transporter	219	A	73	GGA	3	G	COK_0141	110	1285	1173	1	Capsular polysaccharide biosynthesis/export periplasmic protein WcbC	210	C	70	GGC	3	G	Synonymous SNP
Phl213	Phl213	1	558891	G	BOVINE	contig00006	1	334	C	substitution	MHA_0527	558658	559842	1182	1	OMA outer membrane auxiliary transporter	234	G	78	ATG	3	M	COK_0141	110	1285	1173	1	Capsular polysaccharide biosynthesis/export periplasmic protein WcbC	225	C	75	ATC	3	I	Nonsynonymous SNP
Phl213	Phl213	1	558909	T	BOVINE	contig00006	1	352	C	substitution	MHA_0527	558658	559842	1182	1	OMA outer membrane auxiliary transporter	252	T	84	GCT	3	A	COK_0141	110	1285	1173	1	Capsular polysaccharide biosynthesis/export periplasmic protein WcbC	243	C	81	GCC	3	A	Synonymous SNP
Phl213	Phl213	1	558936	A	BOVINE	contig00006	1	379	G	substitution	MHA_0527	558658	559842	1182	1	OMA outer membrane auxiliary transporter	279	A	93	TTA	3	L	COK_0141	110	1285	1173	1	Capsular polysaccharide biosynthesis/export periplasmic protein WcbC	270	G	90	TTG	3	L	Synonymous SNP
Phl213	Phl213	1	558993	T	BOVINE	contig00006	1	436	A	substitution	MHA_0527	558658	559842	1182	1	OMA outer membrane auxiliary transporter	336	T	112	GCT	3	A	COK_0141	110	1285	1173	1	Capsular polysaccharide biosynthesis/export periplasmic protein WcbC	327	A	109	GCA	3	A	Synonymous SNP
Phl213	Phl213	1	559020	C	BOVINE	contig00006	1	463	T	substitution	MHA_0527	558658	559842	1182	1	OMA outer membrane auxiliary transporter	363	C	121	ACC	3	T	COK_0141	110	1285	1173	1	Capsular polysaccharide biosynthesis/export periplasmic protein WcbC	354	T	118	ACT	3	T	Synonymous SNP
Phl213	Phl213	1	559029	T	BOVINE	contig00006	1	472	A	substitution	MHA_0527	558658	559842	1182	1	OMA outer membrane auxiliary transporter	372	T	124	CCT	3	P	COK_0141	110	1285	1173	1	Capsular polysaccharide biosynthesis/export periplasmic protein WcbC	363	A	121	CCA	3	P	Synonymous SNP
Phl213	Phl213	1	559053	A	BOVINE	contig00006	1	496	T	substitution	MHA_0527	558658	559842	1182	1	OMA outer membrane auxiliary transporter	396	A	132	GGA	3	G	COK_0141	110	1285	1173	1	Capsular polysaccharide biosynthesis/export periplasmic protein WcbC	387	T	129	GGT	3	G	Synonymous SNP
Phl213	Phl213	1	559080	T	BOVINE	contig00006	1	523	C	substitution	MHA_0527	558658	559842	1182	1	OMA outer membrane auxiliary transporter	423	T	141	AAT	3	N	COK_0141	110	1285	1173	1	Capsular polysaccharide biosynthesis/export periplasmic protein WcbC	414	C	138	AAC	3	N	Synonymous SNP
Phl213	Phl213	1	559089	T	BOVINE	contig00006	1	532	G	substitution	MHA_0527	558658	559842	1182	1	OMA outer membrane auxiliary transporter	432	T	144	GTT	3	V	COK_0141	110	1285	1173	1	Capsular polysaccharide biosynthesis/export periplasmic protein WcbC	423	G	141	GTG	3	V	Synonymous SNP
Phl213	Phl213	1	559092	T	BOVINE	contig00006	1	535	A	substitution	MHA_0527	558658	559842	1182	1	OMA outer membrane auxiliary transporter	435	T	145	GCT	3	A	COK_0141	110	1285	1173	1	Capsular polysaccharide biosynthesis/export periplasmic protein WcbC	426	A	142	GCA	3	A	Synonymous SNP
Phl213	Phl213	1	559095	A	BOVINE	contig00006	1	538	G	substitution	MHA_0527	558658	559842	1182	1	OMA outer membrane auxiliary transporter	438	A	146	GGA	3	G	COK_0141	110	1285	1173	1	Capsular polysaccharide biosynthesis/export periplasmic protein WcbC	429	G	143	GGG	3	G	Synonymous SNP
Phl213	Phl213	1	559101	A	BOVINE	contig00006	1	544	G	substitution	MHA_0527	558658	559842	1182	1	OMA outer membrane auxiliary transporter	444	A	148	ACA	3	T	COK_0141	110	1285	1173	1	Capsular polysaccharide biosynthesis/export periplasmic protein WcbC	435	G	145	ACG	3	T	Synonymous SNP
Phl213	Phl213	1	559109	T	BOVINE	contig00006	1	552	C	substitution	MHA_0527	558658	559842	1182	1	OMA outer membrane auxiliary transporter	452	T	151	GTA	2	V	COK_0141	110	1285	1173	1	Capsular polysaccharide biosynthesis/export periplasmic protein WcbC	443	C	148	GCT	2	A	Nonsynonymous SNP
Phl213	Phl213	1	559110	A	BOVINE	contig00006	1	553	T	substitution	MHA_0527	558658	559842	1182	1	OMA outer membrane auxiliary transporter	453	A	151	GTA	3	V	COK_0141	110	1285	1173	1	Capsular polysaccharide biosynthesis/export periplasmic protein WcbC	444	T	148	GCT	3	A	Nonsynonymous SNP
Phl213	Phl213	1	559116	G	BOVINE	contig00006	1	559	A	substitution	MHA_0527	558658	559842	1182	1	OMA outer membrane auxiliary transporter	459	G	153	CAG	3	Q	COK_0141	110	1285	1173	1	Capsular polysaccharide biosynthesis/export periplasmic protein WcbC	450	A	150	CAA	3	Q	Synonymous SNP
Phl213	Phl213	1	559128	C	BOVINE	contig00006	1	571	T	substitution	MHA_0527	558658	559842	1182	1	OMA outer membrane auxiliary transporter	471	C	157	GTC	3	V	COK_0141	110	1285	1173	1	Capsular polysaccharide biosynthesis/export periplasmic protein WcbC	462	T	154	GTT	3	V	Synonymous SNP
Phl213	Phl213	1	559131	A	BOVINE	contig00006	1	574	T	substitution	MHA_0527	558658	559842	1182	1	OMA outer membrane auxiliary transporter	474	A	158	GGA	3	G	COK_0141	110	1285	1173	1	Capsular polysaccharide biosynthesis/export periplasmic protein WcbC	465	T	155	GGT	3	G	Synonymous SNP
Phl213	Phl213	1	559137	G	BOVINE	contig00006	1	580	A	substitution	MHA_0527	558658	559842	1182	1	OMA outer membrane auxiliary transporter	480	G	160	TTG	3	L	COK_0141	110	1285	1173	1	Capsular polysaccharide biosynthesis/export periplasmic protein WcbC	471	A	157	TTA	3	L	Synonymous SNP
Phl213	Phl213	1	559146	A	BOVINE	contig00006	1	589	G	substitution	MHA_0527	558658	559842	1182	1	OMA outer membrane auxiliary transporter	489	A	163	AAA	3	K	COK_0141	110	1285	1173	1	Capsular polysaccharide biosynthesis/export periplasmic protein WcbC	480	G	160	AAG	3	K	Synonymous SNP
Phl213	Phl213	1	559149	T	BOVINE	contig00006	1	592	C	substitution	MHA_0527	558658	559842	1182	1	OMA outer membrane auxiliary transporter	492	T	164	GCT	3	A	COK_0141	110	1285	1173	1	Capsular polysaccharide biosynthesis/export periplasmic protein WcbC	483	C	161	GCC	3	A	Synonymous SNP
Phl213	Phl213	1	559155	A	BOVINE	contig00006	1	598	G	substitution	MHA_0527	558658	559842	1182	1	OMA outer membrane auxiliary transporter	498	A	166	CAA	3	Q	COK_0141	110	1285	1173	1	Capsular polysaccharide biosynthesis/export periplasmic protein WcbC	489	G	163	CAG	3	Q	Synonymous SNP
Phl213	Phl213	1	559203	G	BOVINE	contig00006	1	646	T	substitution	MHA_0527	558658	559842	1182	1	OMA outer membrane auxiliary transporter	546	G	182	ACG	3	T	COK_0141	110	1285	1173	1	Capsular polysaccharide biosynthesis/export periplasmic protein WcbC	537	T	179	ACT	3	T	Synonymous SNP
Phl213	Phl213	1	559242	T	BOVINE	contig00006	1	685	C	substitution	MHA_0527	558658	559842	1182	1	OMA outer membrane auxiliary transporter	585	T	195	AGT	3	S	COK_0141	110	1285	1173	1	Capsular polysaccharide biosynthesis/export periplasmic protein WcbC	576	C	192	AGC	3	S	Synonymous SNP
Phl213	Phl213	1	559245	C	BOVINE	contig00006	1	688	A	substitution	MHA_0527	558658	559842	1182	1	OMA outer membrane auxiliary transporter	588	C	196	GCC	3	A	COK_0141	110	1285	1173	1	Capsular polysaccharide biosynthesis/export periplasmic protein WcbC	579	A	193	GCA	3	A	Synonymous SNP
Phl213	Phl213	1	559251	T	BOVINE	contig00006	1	694	C	substitution	MHA_0527	558658	559842	1182	1	OMA outer membrane auxiliary transporter	594	T	198	AAT	3	N	COK_0141	110	1285	1173	1	Capsular polysaccharide biosynthesis/export periplasmic protein WcbC	585	C	195	AAC	3	N	Synonymous SNP
Phl213	Phl213	1	559257	T	BOVINE	contig00006	1	700	C	substitution	MHA_0527	558658	559842	1182	1	OMA outer membrane auxiliary transporter	600	T	200	CGT	3	R	COK_0141	110	1285	1173	1	Capsular polysaccharide biosynthesis/export periplasmic protein WcbC	591	C	197	CGC	3	R	Synonymous SNP
Phl213	Phl213	1	559269	A	BOVINE	contig00006	1	712	C	substitution	MHA_0527	558658	559842	1182	1	OMA outer membrane auxiliary transporter	612	A	204	GCA	3	A	COK_0141	110	1285	1173	1	Capsular polysaccharide biosynthesis/export periplasmic protein WcbC	603	C	201	GCC	3	A	Synonymous SNP
Phl213	Phl213	1	559314	A	BOVINE	contig00006	1	757	G	substitution	MHA_0527	558658	559842	1182	1	OMA outer membrane auxiliary transporter	657	A	219	ACA	3	T	COK_0141	110	1285	1173	1	Capsular polysaccharide biosynthesis/export periplasmic protein WcbC	648	G	216	ACG	3	T	Synonymous SNP
Phl213	Phl213	1	559341	G	BOVINE	contig00006	1	784	A	substitution	MHA_0527	558658	559842	1182	1	OMA outer membrane auxiliary transporter	684	G	228	GTG	3	V	COK_0141	110	1285	1173	1	Capsular polysaccharide biosynthesis/export periplasmic protein WcbC	675	A	225	GTA	3	V	Synonymous SNP
Phl213	Phl213	1	559347	A	BOVINE	contig00006	1	790	G	substitution	MHA_0527	558658	559842	1182	1	OMA outer membrane auxiliary transporter	690	A	230	TCA	3	S	COK_0141	110	1285	1173	1	Capsular polysaccharide biosynthesis/export periplasmic protein WcbC	681	G	227	TCG	3	S	Synonymous SNP
Phl213	Phl213	1	559362	A	BOVINE	contig00006	1	805	C	substitution	MHA_0527	558658	559842	1182	1	OMA outer membrane auxiliary transporter	705	A	235	ACA	3	T	COK_0141	110	1285	1173	1	Capsular polysaccharide biosynthesis/export periplasmic protein WcbC	696	C	232	ACC	3	T	Synonymous SNP
Phl213	Phl213	1	559371	T	BOVINE	contig00006	1	814	C	substitution	MHA_0527	558658	559842	1182	1	OMA outer membrane auxiliary transporter	714	T	238	GCT	3	A	COK_0141	110	1285	1173	1	Capsular polysaccharide biosynthesis/export periplasmic protein WcbC	705	C	235	GCC	3	A	Synonymous SNP
Phl213	Phl213	1	559374	C	BOVINE	contig00006	1	817	T	substitution	MHA_0527	558658	559842	1182	1	OMA outer membrane auxiliary transporter	717	C	239	GAC	3	D	COK_0141	110	1285	1173	1	Capsular polysaccharide biosynthesis/export periplasmic protein WcbC	708	T	236	GAT	3	D	Synonymous SNP
Phl213	Phl213	1	559404	T	BOVINE	contig00006	1	847	C	substitution	MHA_0527	558658	559842	1182	1	OMA outer membrane auxiliary transporter	747	T	249	GGT	3	G	COK_0141	110	1285	1173	1	Capsular polysaccharide biosynthesis/export periplasmic protein WcbC	738	C	246	GGC	3	G	Synonymous SNP
Phl213	Phl213	1	559411	A	BOVINE	contig00006	1	854	G	substitution	MHA_0527	558658	559842	1182	1	OMA outer membrane auxiliary transporter	754	A	252	ATT	1	I	COK_0141	110	1285	1173	1	Capsular polysaccharide biosynthesis/export periplasmic protein WcbC	745	G	249	GTT	1	V	Nonsynonymous SNP
Phl213	Phl213	1	559416	T	BOVINE	contig00006	1	859	C	substitution	MHA_0527	558658	559842	1182	1	OMA outer membrane auxiliary transporter	759	T	253	GCT	3	A	COK_0141	110	1285	1173	1	Capsular polysaccharide biosynthesis/export periplasmic protein WcbC	750	C	250	GCC	3	A	Synonymous SNP
Phl213	Phl213	1	559428	T	BOVINE	contig00006	1	871	G	substitution	MHA_0527	558658	559842	1182	1	OMA outer membrane auxiliary transporter	771	T	257	ACT	3	T	COK_0141	110	1285	1173	1	Capsular polysaccharide biosynthesis/export periplasmic protein WcbC	762	G	254	ACG	3	T	Synonymous SNP
Phl213	Phl213	1	559446	A	BOVINE	contig00006	1	889	C	substitution	MHA_0527	558658	559842	1182	1	OMA outer membrane auxiliary transporter	789	A	263	GGA	3	G	COK_0141	110	1285	1173	1	Capsular polysaccharide biosynthesis/export periplasmic protein WcbC	780	C	260	GGC	3	G	Synonymous SNP
Phl213	Phl213	1	559449	A	BOVINE	contig00006	1	892	G	substitution	MHA_0527	558658	559842	1182	1	OMA outer membrane auxiliary transporter	792	A	264	TTA	3	L	COK_0141	110	1285	1173	1	Capsular polysaccharide biosynthesis/export periplasmic protein WcbC	783	G	261	TTG	3	L	Synonymous SNP
Phl213	Phl213	1	559452	A	BOVINE	contig00006	1	895	G	substitution	MHA_0527	558658	559842	1182	1	OMA outer membrane auxiliary transporter	795	A	265	GGA	3	G	COK_0141	110	1285	1173	1	Capsular polysaccharide biosynthesis/export periplasmic protein WcbC	786	G	262	GGG	3	G	Synonymous SNP
Phl213	Phl213	1	559455	A	BOVINE	contig00006	1	898	T	substitution	MHA_0527	558658	559842	1182	1	OMA outer membrane auxiliary transporter	798	A	266	GCA	3	A	COK_0141	110	1285	1173	1	Capsular polysaccharide biosynthesis/export periplasmic protein WcbC	789	T	263	GCT	3	A	Synonymous SNP
Phl213	Phl213	1	559458	A	BOVINE	contig00006	1	901	G	substitution	MHA_0527	558658	559842	1182	1	OMA outer membrane auxiliary transporter	801	A	267	GTA	3	V	COK_0141	110	1285	1173	1	Capsular polysaccharide biosynthesis/export periplasmic protein WcbC	792	G	264	GTG	3	V	Synonymous SNP
Phl213	Phl213	1	559461	T	BOVINE	contig00006	1	904	A	substitution	MHA_0527	558658	559842	1182	1	OMA outer membrane auxiliary transporter	804	T	268	GGT	3	G	COK_0141	110	1285	1173	1	Capsular polysaccharide biosynthesis/export periplasmic protein WcbC	795	A	265	GGA	3	G	Synonymous SNP
Phl213	Phl213	1	559470	A	BOVINE	contig00006	1	913	G	substitution	MHA_0527	558658	559842	1182	1	OMA outer membrane auxiliary transporter	813	A	271	CAA	3	Q	COK_0141	110	1285	1173	1	Capsular polysaccharide biosynthesis/export periplasmic protein WcbC	804	G	268	CAG	3	Q	Synonymous SNP
Phl213	Phl213	1	559482	T	BOVINE	contig00006	1	925	C	substitution	MHA_0527	558658	559842	1182	1	OMA outer membrane auxiliary transporter	825	T	275	TTT	3	F	COK_0141	110	1285	1173	1	Capsular polysaccharide biosynthesis/export periplasmic protein WcbC	816	C	272	TTC	3	F	Synonymous SNP
Phl213	Phl213	1	559494	C	BOVINE	contig00006	1	937	G	substitution	MHA_0527	558658	559842	1182	1	OMA outer membrane auxiliary transporter	837	C	279	GGC	3	G	COK_0141	110	1285	1173	1	Capsular polysaccharide biosynthesis/export periplasmic protein WcbC	828	G	276	GGG	3	G	Synonymous SNP
Phl213	Phl213	1	559500	C	BOVINE	contig00006	1	943	A	substitution	MHA_0527	558658	559842	1182	1	OMA outer membrane auxiliary transporter	843	C	281	ACC	3	T	COK_0141	110	1285	1173	1	Capsular polysaccharide biosynthesis/export periplasmic protein WcbC	834	A	278	ACA	3	T	Synonymous SNP
Phl213	Phl213	1	559515	C	BOVINE	contig00006	1	958	A	substitution	MHA_0527	558658	559842	1182	1	OMA outer membrane auxiliary transporter	858	C	286	ATC	3	I	COK_0141	110	1285	1173	1	Capsular polysaccharide biosynthesis/export periplasmic protein WcbC	849	A	283	ATA	3	I	Synonymous SNP
Phl213	Phl213	1	559521	A	BOVINE	contig00006	1	964	G	substitution	MHA_0527	558658	559842	1182	1	OMA outer membrane auxiliary transporter	864	A	288	AAA	3	K	COK_0141	110	1285	1173	1	Capsular polysaccharide biosynthesis/export periplasmic protein WcbC	855	G	285	AAG	3	K	Synonymous SNP
Phl213	Phl213	1	559542	G	BOVINE	contig00006	1	985	T	substitution	MHA_0527	558658	559842	1182	1	OMA outer membrane auxiliary transporter	885	G	295	GAG	3	E	COK_0141	110	1285	1173	1	Capsular polysaccharide biosynthesis/export periplasmic protein WcbC	876	T	292	GAT	3	D	Nonsynonymous SNP
Phl213	Phl213	1	559988	T	BOVINE	contig00006	1	1431	C	substitution	MHA_0528	559914	561017	1101	1	MPA2 family cytoplasmic membrane-periplasmic auxiliary-2 transporter	75	T	25	TCT	3	S	COK_0142	1357	2460	1101	1	Capsular polysaccharide export system inner membrane protein KpsE	75	C	25	TCC	3	S	Synonymous SNP
Phl213	Phl213	1	560054	G	BOVINE	contig00006	1	1497	A	substitution	MHA_0528	559914	561017	1101	1	MPA2 family cytoplasmic membrane-periplasmic auxiliary-2 transporter	141	G	47	TCG	3	S	COK_0142	1357	2460	1101	1	Capsular polysaccharide export system inner membrane protein KpsE	141	A	47	TCA	3	S	Synonymous SNP
Phl213	Phl213	1	560057	C	BOVINE	contig00006	1	1500	G	substitution	MHA_0528	559914	561017	1101	1	MPA2 family cytoplasmic membrane-periplasmic auxiliary-2 transporter	144	C	48	CCC	3	P	COK_0142	1357	2460	1101	1	Capsular polysaccharide export system inner membrane protein KpsE	144	G	48	CCG	3	P	Synonymous SNP
Phl213	Phl213	1	560069	G	BOVINE	contig00006	1	1512	C	substitution	MHA_0528	559914	561017	1101	1	MPA2 family cytoplasmic membrane-periplasmic auxiliary-2 transporter	156	G	52	TCG	3	S	COK_0142	1357	2460	1101	1	Capsular polysaccharide export system inner membrane protein KpsE	156	C	52	TCC	3	S	Synonymous SNP
Phl213	Phl213	1	560078	A	BOVINE	contig00006	1	1521	C	substitution	MHA_0528	559914	561017	1101	1	MPA2 family cytoplasmic membrane-periplasmic auxiliary-2 transporter	165	A	55	ACA	3	T	COK_0142	1357	2460	1101	1	Capsular polysaccharide export system inner membrane protein KpsE	165	C	55	ACC	3	T	Synonymous SNP
Phl213	Phl213	1	560084	T	BOVINE	contig00006	1	1527	G	substitution	MHA_0528	559914	561017	1101	1	MPA2 family cytoplasmic membrane-periplasmic auxiliary-2 transporter	171	T	57	GTT	3	V	COK_0142	1357	2460	1101	1	Capsular polysaccharide export system inner membrane protein KpsE	171	G	57	GTG	3	V	Synonymous SNP
Phl213	Phl213	1	560174	A	BOVINE	contig00006	1	1617	G	substitution	MHA_0528	559914	561017	1101	1	MPA2 family cytoplasmic membrane-periplasmic auxiliary-2 transporter	261	A	87	GAA	3	E	COK_0142	1357	2460	1101	1	Capsular polysaccharide export system inner membrane protein KpsE	261	G	87	GAG	3	E	Synonymous SNP
Phl213	Phl213	1	560249	A	BOVINE	contig00006	1	1692	C	substitution	MHA_0528	559914	561017	1101	1	MPA2 family cytoplasmic membrane-periplasmic auxiliary-2 transporter	336	A	112	TTA	3	L	COK_0142	1357	2460	1101	1	Capsular polysaccharide export system inner membrane protein KpsE	336	C	112	TTC	3	F	Nonsynonymous SNP
Phl213	Phl213	1	560273	A	BOVINE	contig00006	1	1716	G	substitution	MHA_0528	559914	561017	1101	1	MPA2 family cytoplasmic membrane-periplasmic auxiliary-2 transporter	360	A	120	GCA	3	A	COK_0142	1357	2460	1101	1	Capsular polysaccharide export system inner membrane protein KpsE	360	G	120	GCG	3	A	Synonymous SNP
Phl213	Phl213	1	560279	T	BOVINE	contig00006	1	1722	C	substitution	MHA_0528	559914	561017	1101	1	MPA2 family cytoplasmic membrane-periplasmic auxiliary-2 transporter	366	T	122	TAT	3	Y	COK_0142	1357	2460	1101	1	Capsular polysaccharide export system inner membrane protein KpsE	366	C	122	TAC	3	Y	Synonymous SNP
Phl213	Phl213	1	560285	T	BOVINE	contig00006	1	1728	C	substitution	MHA_0528	559914	561017	1101	1	MPA2 family cytoplasmic membrane-periplasmic auxiliary-2 transporter	372	T	124	TAT	3	Y	COK_0142	1357	2460	1101	1	Capsular polysaccharide export system inner membrane protein KpsE	372	C	124	TAC	3	Y	Synonymous SNP
Phl213	Phl213	1	560296	G	BOVINE	contig00006	1	1739	A	substitution	MHA_0528	559914	561017	1101	1	MPA2 family cytoplasmic membrane-periplasmic auxiliary-2 transporter	383	G	128	CGT	2	R	COK_0142	1357	2460	1101	1	Capsular polysaccharide export system inner membrane protein KpsE	383	A	128	CAT	2	H	Nonsynonymous SNP
Phl213	Phl213	1	560333	A	BOVINE	contig00006	1	1776	G	substitution	MHA_0528	559914	561017	1101	1	MPA2 family cytoplasmic membrane-periplasmic auxiliary-2 transporter	420	A	140	GCA	3	A	COK_0142	1357	2460	1101	1	Capsular polysaccharide export system inner membrane protein KpsE	420	G	140	GCG	3	A	Synonymous SNP
Phl213	Phl213	1	560337	C	BOVINE	contig00006	1	1780	T	substitution	MHA_0528	559914	561017	1101	1	MPA2 family cytoplasmic membrane-periplasmic auxiliary-2 transporter	424	C	142	CTA	1	L	COK_0142	1357	2460	1101	1	Capsular polysaccharide export system inner membrane protein KpsE	424	T	142	TTA	1	L	Synonymous SNP
Phl213	Phl213	1	560360	A	BOVINE	contig00006	1	1803	C	substitution	MHA_0528	559914	561017	1101	1	MPA2 family cytoplasmic membrane-periplasmic auxiliary-2 transporter	447	A	149	GCA	3	A	COK_0142	1357	2460	1101	1	Capsular polysaccharide export system inner membrane protein KpsE	447	C	149	GCC	3	A	Synonymous SNP
Phl213	Phl213	1	560369	A	BOVINE	contig00006	1	1812	G	substitution	MHA_0528	559914	561017	1101	1	MPA2 family cytoplasmic membrane-periplasmic auxiliary-2 transporter	456	A	152	GGA	3	G	COK_0142	1357	2460	1101	1	Capsular polysaccharide export system inner membrane protein KpsE	456	G	152	GGG	3	G	Synonymous SNP
Phl213	Phl213	1	560372	A	BOVINE	contig00006	1	1815	G	substitution	MHA_0528	559914	561017	1101	1	MPA2 family cytoplasmic membrane-periplasmic auxiliary-2 transporter	459	A	153	CAA	3	Q	COK_0142	1357	2460	1101	1	Capsular polysaccharide export system inner membrane protein KpsE	459	G	153	CAG	3	Q	Synonymous SNP
Phl213	Phl213	1	560402	G	BOVINE	contig00006	1	1845	A	substitution	MHA_0528	559914	561017	1101	1	MPA2 family cytoplasmic membrane-periplasmic auxiliary-2 transporter	489	G	163	GGG	3	G	COK_0142	1357	2460	1101	1	Capsular polysaccharide export system inner membrane protein KpsE	489	A	163	GGA	3	G	Synonymous SNP
Phl213	Phl213	1	560420	C	BOVINE	contig00006	1	1863	T	substitution	MHA_0528	559914	561017	1101	1	MPA2 family cytoplasmic membrane-periplasmic auxiliary-2 transporter	507	C	169	CGC	3	R	COK_0142	1357	2460	1101	1	Capsular polysaccharide export system inner membrane protein KpsE	507	T	169	CGT	3	R	Synonymous SNP
Phl213	Phl213	1	560465	G	BOVINE	contig00006	1	1908	A	substitution	MHA_0528	559914	561017	1101	1	MPA2 family cytoplasmic membrane-periplasmic auxiliary-2 transporter	552	G	184	GAG	3	E	COK_0142	1357	2460	1101	1	Capsular polysaccharide export system inner membrane protein KpsE	552	A	184	GAA	3	E	Synonymous SNP
Phl213	Phl213	1	560468	T	BOVINE	contig00006	1	1911	C	substitution	MHA_0528	559914	561017	1101	1	MPA2 family cytoplasmic membrane-periplasmic auxiliary-2 transporter	555	T	185	CGT	3	R	COK_0142	1357	2460	1101	1	Capsular polysaccharide export system inner membrane protein KpsE	555	C	185	CGC	3	R	Synonymous SNP
Phl213	Phl213	1	560489	C	BOVINE	contig00006	1	1932	T	substitution	MHA_0528	559914	561017	1101	1	MPA2 family cytoplasmic membrane-periplasmic auxiliary-2 transporter	576	C	192	GAC	3	D	COK_0142	1357	2460	1101	1	Capsular polysaccharide export system inner membrane protein KpsE	576	T	192	GAT	3	D	Synonymous SNP
Phl213	Phl213	1	560528	T	BOVINE	contig00006	1	1971	C	substitution	MHA_0528	559914	561017	1101	1	MPA2 family cytoplasmic membrane-periplasmic auxiliary-2 transporter	615	T	205	ACT	3	T	COK_0142	1357	2460	1101	1	Capsular polysaccharide export system inner membrane protein KpsE	615	C	205	ACC	3	T	Synonymous SNP
Phl213	Phl213	1	560552	G	BOVINE	contig00006	1	1995	T	substitution	MHA_0528	559914	561017	1101	1	MPA2 family cytoplasmic membrane-periplasmic auxiliary-2 transporter	639	G	213	CCG	3	P	COK_0142	1357	2460	1101	1	Capsular polysaccharide export system inner membrane protein KpsE	639	T	213	CCT	3	P	Synonymous SNP
Phl213	Phl213	1	560562	A	BOVINE	contig00006	1	2005	G	substitution	MHA_0528	559914	561017	1101	1	MPA2 family cytoplasmic membrane-periplasmic auxiliary-2 transporter	649	A	217	AGC	1	S	COK_0142	1357	2460	1101	1	Capsular polysaccharide export system inner membrane protein KpsE	649	G	217	GGC	1	G	Nonsynonymous SNP
Phl213	Phl213	1	560612	A	BOVINE	contig00006	1	2055	T	substitution	MHA_0528	559914	561017	1101	1	MPA2 family cytoplasmic membrane-periplasmic auxiliary-2 transporter	699	A	233	GTA	3	V	COK_0142	1357	2460	1101	1	Capsular polysaccharide export system inner membrane protein KpsE	699	T	233	GTT	3	V	Synonymous SNP
Phl213	Phl213	1	560634	A	BOVINE	contig00006	1	2077	C	substitution	MHA_0528	559914	561017	1101	1	MPA2 family cytoplasmic membrane-periplasmic auxiliary-2 transporter	721	A	241	AAG	1	K	COK_0142	1357	2460	1101	1	Capsular polysaccharide export system inner membrane protein KpsE	721	C	241	CAG	1	Q	Nonsynonymous SNP
Phl213	Phl213	1	560711	T	BOVINE	contig00006	1	2154	C	substitution	MHA_0528	559914	561017	1101	1	MPA2 family cytoplasmic membrane-periplasmic auxiliary-2 transporter	798	T	266	GAT	3	D	COK_0142	1357	2460	1101	1	Capsular polysaccharide export system inner membrane protein KpsE	798	C	266	GAC	3	D	Synonymous SNP
Phl213	Phl213	1	560714	G	BOVINE	contig00006	1	2157	A	substitution	MHA_0528	559914	561017	1101	1	MPA2 family cytoplasmic membrane-periplasmic auxiliary-2 transporter	801	G	267	CAG	3	Q	COK_0142	1357	2460	1101	1	Capsular polysaccharide export system inner membrane protein KpsE	801	A	267	CAA	3	Q	Synonymous SNP
Phl213	Phl213	1	560717	C	BOVINE	contig00006	1	2160	T	substitution	MHA_0528	559914	561017	1101	1	MPA2 family cytoplasmic membrane-periplasmic auxiliary-2 transporter	804	C	268	TCC	3	S	COK_0142	1357	2460	1101	1	Capsular polysaccharide export system inner membrane protein KpsE	804	T	268	TCT	3	S	Synonymous SNP
Phl213	Phl213	1	560747	A	BOVINE	contig00006	1	2190	G	substitution	MHA_0528	559914	561017	1101	1	MPA2 family cytoplasmic membrane-periplasmic auxiliary-2 transporter	834	A	278	GTA	3	V	COK_0142	1357	2460	1101	1	Capsular polysaccharide export system inner membrane protein KpsE	834	G	278	GTG	3	V	Synonymous SNP
Phl213	Phl213	1	560759	T	BOVINE	contig00006	1	2202	A	substitution	MHA_0528	559914	561017	1101	1	MPA2 family cytoplasmic membrane-periplasmic auxiliary-2 transporter	846	T	282	ACT	3	T	COK_0142	1357	2460	1101	1	Capsular polysaccharide export system inner membrane protein KpsE	846	A	282	ACA	3	T	Synonymous SNP
Phl213	Phl213	1	560771	A	BOVINE	contig00006	1	2214	G	substitution	MHA_0528	559914	561017	1101	1	MPA2 family cytoplasmic membrane-periplasmic auxiliary-2 transporter	858	A	286	CAA	3	Q	COK_0142	1357	2460	1101	1	Capsular polysaccharide export system inner membrane protein KpsE	858	G	286	CAG	3	Q	Synonymous SNP
Phl213	Phl213	1	560777	G	BOVINE	contig00006	1	2220	A	substitution	MHA_0528	559914	561017	1101	1	MPA2 family cytoplasmic membrane-periplasmic auxiliary-2 transporter	864	G	288	TTG	3	L	COK_0142	1357	2460	1101	1	Capsular polysaccharide export system inner membrane protein KpsE	864	A	288	TTA	3	L	Synonymous SNP
Phl213	Phl213	1	560781	C	BOVINE	contig00006	1	2224	T	substitution	MHA_0528	559914	561017	1101	1	MPA2 family cytoplasmic membrane-periplasmic auxiliary-2 transporter	868	C	290	CTT	1	L	COK_0142	1357	2460	1101	1	Capsular polysaccharide export system inner membrane protein KpsE	868	T	290	TTA	1	L	Synonymous SNP
Phl213	Phl213	1	560783	T	BOVINE	contig00006	1	2226	A	substitution	MHA_0528	559914	561017	1101	1	MPA2 family cytoplasmic membrane-periplasmic auxiliary-2 transporter	870	T	290	CTT	3	L	COK_0142	1357	2460	1101	1	Capsular polysaccharide export system inner membrane protein KpsE	870	A	290	TTA	3	L	Synonymous SNP
Phl213	Phl213	1	560792	A	BOVINE	contig00006	1	2235	G	substitution	MHA_0528	559914	561017	1101	1	MPA2 family cytoplasmic membrane-periplasmic auxiliary-2 transporter	879	A	293	GAA	3	E	COK_0142	1357	2460	1101	1	Capsular polysaccharide export system inner membrane protein KpsE	879	G	293	GAG	3	E	Synonymous SNP
Phl213	Phl213	1	560793	T	BOVINE	contig00006	1	2236	C	substitution	MHA_0528	559914	561017	1101	1	MPA2 family cytoplasmic membrane-periplasmic auxiliary-2 transporter	880	T	294	TTA	1	L	COK_0142	1357	2460	1101	1	Capsular polysaccharide export system inner membrane protein KpsE	880	C	294	CTA	1	L	Synonymous SNP
Phl213	Phl213	1	560801	G	BOVINE	contig00006	1	2244	A	substitution	MHA_0528	559914	561017	1101	1	MPA2 family cytoplasmic membrane-periplasmic auxiliary-2 transporter	888	G	296	CAG	3	Q	COK_0142	1357	2460	1101	1	Capsular polysaccharide export system inner membrane protein KpsE	888	A	296	CAA	3	Q	Synonymous SNP
Phl213	Phl213	1	560807	A	BOVINE	contig00006	1	2250	G	substitution	MHA_0528	559914	561017	1101	1	MPA2 family cytoplasmic membrane-periplasmic auxiliary-2 transporter	894	A	298	CAA	3	Q	COK_0142	1357	2460	1101	1	Capsular polysaccharide export system inner membrane protein KpsE	894	G	298	CAG	3	Q	Synonymous SNP
Phl213	Phl213	1	560811	G	BOVINE	contig00006	1	2254	T	substitution	MHA_0528	559914	561017	1101	1	MPA2 family cytoplasmic membrane-periplasmic auxiliary-2 transporter	898	G	300	GCA	1	A	COK_0142	1357	2460	1101	1	Capsular polysaccharide export system inner membrane protein KpsE	898	T	300	TCA	1	S	Nonsynonymous SNP
Phl213	Phl213	1	560816	A	BOVINE	contig00006	1	2259	G	substitution	MHA_0528	559914	561017	1101	1	MPA2 family cytoplasmic membrane-periplasmic auxiliary-2 transporter	903	A	301	GCA	3	A	COK_0142	1357	2460	1101	1	Capsular polysaccharide export system inner membrane protein KpsE	903	G	301	GCG	3	A	Synonymous SNP
Phl213	Phl213	1	560825	T	BOVINE	contig00006	1	2268	A	substitution	MHA_0528	559914	561017	1101	1	MPA2 family cytoplasmic membrane-periplasmic auxiliary-2 transporter	912	T	304	ACT	3	T	COK_0142	1357	2460	1101	1	Capsular polysaccharide export system inner membrane protein KpsE	912	A	304	ACA	3	T	Synonymous SNP
Phl213	Phl213	1	560841	C	BOVINE	contig00006	1	2284	A	substitution	MHA_0528	559914	561017	1101	1	MPA2 family cytoplasmic membrane-periplasmic auxiliary-2 transporter	928	C	310	CGA	1	R	COK_0142	1357	2460	1101	1	Capsular polysaccharide export system inner membrane protein KpsE	928	A	310	AGA	1	R	Synonymous SNP
Phl213	Phl213	1	560861	A	BOVINE	contig00006	1	2304	G	substitution	MHA_0528	559914	561017	1101	1	MPA2 family cytoplasmic membrane-periplasmic auxiliary-2 transporter	948	A	316	CAA	3	Q	COK_0142	1357	2460	1101	1	Capsular polysaccharide export system inner membrane protein KpsE	948	G	316	CAG	3	Q	Synonymous SNP
Phl213	Phl213	1	560887	G	BOVINE	contig00006	1	2330	A	substitution	MHA_0528	559914	561017	1101	1	MPA2 family cytoplasmic membrane-periplasmic auxiliary-2 transporter	974	G	325	AGG	2	R	COK_0142	1357	2460	1101	1	Capsular polysaccharide export system inner membrane protein KpsE	974	A	325	AAA	2	K	Nonsynonymous SNP
Phl213	Phl213	1	560888	G	BOVINE	contig00006	1	2331	A	substitution	MHA_0528	559914	561017	1101	1	MPA2 family cytoplasmic membrane-periplasmic auxiliary-2 transporter	975	G	325	AGG	3	R	COK_0142	1357	2460	1101	1	Capsular polysaccharide export system inner membrane protein KpsE	975	A	325	AAA	3	K	Nonsynonymous SNP
Phl213	Phl213	1	560900	A	BOVINE	contig00006	1	2343	G	substitution	MHA_0528	559914	561017	1101	1	MPA2 family cytoplasmic membrane-periplasmic auxiliary-2 transporter	987	A	329	CCA	3	P	COK_0142	1357	2460	1101	1	Capsular polysaccharide export system inner membrane protein KpsE	987	G	329	CCG	3	P	Synonymous SNP
Phl213	Phl213	1	560988	C	BOVINE	contig00006	1	2431	A	substitution	MHA_0528	559914	561017	1101	1	MPA2 family cytoplasmic membrane-periplasmic auxiliary-2 transporter	1075	C	359	CTA	1	L	COK_0142	1357	2460	1101	1	Capsular polysaccharide export system inner membrane protein KpsE	1075	A	359	ATA	1	I	Nonsynonymous SNP
Phl213	Phl213	1	560999	T	BOVINE	contig00006	1	2442	C	substitution	MHA_0528	559914	561017	1101	1	MPA2 family cytoplasmic membrane-periplasmic auxiliary-2 transporter	1086	T	362	ATT	3	I	COK_0142	1357	2460	1101	1	Capsular polysaccharide export system inner membrane protein KpsE	1086	C	362	ATC	3	I	Synonymous SNP
Phl213	Phl213	1	561055	T	BOVINE	contig00006	1	2498	C	substitution	MHA_0529	561017	561814	795	1	capsule polysaccharide ABC superfamily ATP binding cassette transporter, membrane protein	39	T	13	TGT	3	C	COK_0143	2460	3257	795	1	Capsular polysaccharide ABC transporter2C permease protein KpsM	39	C	13	TGC	3	C	Synonymous SNP
Phl213	Phl213	1	561070	G	BOVINE	contig00006	1	2513	A	substitution	MHA_0529	561017	561814	795	1	capsule polysaccharide ABC superfamily ATP binding cassette transporter, membrane protein	54	G	18	CGG	3	R	COK_0143	2460	3257	795	1	Capsular polysaccharide ABC transporter2C permease protein KpsM	54	A	18	CGA	3	R	Synonymous SNP
Phl213	Phl213	1	561082	C	BOVINE	contig00006	1	2525	T	substitution	MHA_0529	561017	561814	795	1	capsule polysaccharide ABC superfamily ATP binding cassette transporter, membrane protein	66	C	22	GCC	3	A	COK_0143	2460	3257	795	1	Capsular polysaccharide ABC transporter2C permease protein KpsM	66	T	22	GCT	3	A	Synonymous SNP
Phl213	Phl213	1	561092	A	BOVINE	contig00006	1	2535	C	substitution	MHA_0529	561017	561814	795	1	capsule polysaccharide ABC superfamily ATP binding cassette transporter, membrane protein	76	A	26	AGG	1	R	COK_0143	2460	3257	795	1	Capsular polysaccharide ABC transporter2C permease protein KpsM	76	C	26	CGA	1	R	Synonymous SNP
Phl213	Phl213	1	561094	G	BOVINE	contig00006	1	2537	A	substitution	MHA_0529	561017	561814	795	1	capsule polysaccharide ABC superfamily ATP binding cassette transporter, membrane protein	78	G	26	AGG	3	R	COK_0143	2460	3257	795	1	Capsular polysaccharide ABC transporter2C permease protein KpsM	78	A	26	CGA	3	R	Synonymous SNP
Phl213	Phl213	1	561097	A	BOVINE	contig00006	1	2540	G	substitution	MHA_0529	561017	561814	795	1	capsule polysaccharide ABC superfamily ATP binding cassette transporter, membrane protein	81	A	27	GAA	3	E	COK_0143	2460	3257	795	1	Capsular polysaccharide ABC transporter2C permease protein KpsM	81	G	27	GAG	3	E	Synonymous SNP
Phl213	Phl213	1	561100	A	BOVINE	contig00006	1	2543	G	substitution	MHA_0529	561017	561814	795	1	capsule polysaccharide ABC superfamily ATP binding cassette transporter, membrane protein	84	A	28	TTA	3	L	COK_0143	2460	3257	795	1	Capsular polysaccharide ABC transporter2C permease protein KpsM	84	G	28	TTG	3	L	Synonymous SNP
Phl213	Phl213	1	561103	T	BOVINE	contig00006	1	2546	C	substitution	MHA_0529	561017	561814	795	1	capsule polysaccharide ABC superfamily ATP binding cassette transporter, membrane protein	87	T	29	ATT	3	I	COK_0143	2460	3257	795	1	Capsular polysaccharide ABC transporter2C permease protein KpsM	87	C	29	ATC	3	I	Synonymous SNP
Phl213	Phl213	1	561106	T	BOVINE	contig00006	1	2549	C	substitution	MHA_0529	561017	561814	795	1	capsule polysaccharide ABC superfamily ATP binding cassette transporter, membrane protein	90	T	30	ACT	3	T	COK_0143	2460	3257	795	1	Capsular polysaccharide ABC transporter2C permease protein KpsM	90	C	30	ACC	3	T	Synonymous SNP
Phl213	Phl213	1	561120	A	BOVINE	contig00006	1	2563	G	substitution	MHA_0529	561017	561814	795	1	capsule polysaccharide ABC superfamily ATP binding cassette transporter, membrane protein	104	A	35	AAA	2	K	COK_0143	2460	3257	795	1	Capsular polysaccharide ABC transporter2C permease protein KpsM	104	G	35	AGA	2	R	Nonsynonymous SNP
Phl213	Phl213	1	561142	T	BOVINE	contig00006	1	2585	G	substitution	MHA_0529	561017	561814	795	1	capsule polysaccharide ABC superfamily ATP binding cassette transporter, membrane protein	126	T	42	CTT	3	L	COK_0143	2460	3257	795	1	Capsular polysaccharide ABC transporter2C permease protein KpsM	126	G	42	CTG	3	L	Synonymous SNP
Phl213	Phl213	1	561148	C	BOVINE	contig00006	1	2591	T	substitution	MHA_0529	561017	561814	795	1	capsule polysaccharide ABC superfamily ATP binding cassette transporter, membrane protein	132	C	44	ATC	3	I	COK_0143	2460	3257	795	1	Capsular polysaccharide ABC transporter2C permease protein KpsM	132	T	44	ATT	3	I	Synonymous SNP
Phl213	Phl213	1	561433	T	BOVINE	contig00006	1	2876	C	substitution	MHA_0529	561017	561814	795	1	capsule polysaccharide ABC superfamily ATP binding cassette transporter, membrane protein	417	T	139	GGT	3	G	COK_0143	2460	3257	795	1	Capsular polysaccharide ABC transporter2C permease protein KpsM	417	C	139	GGC	3	G	Synonymous SNP
Phl213	Phl213	1	561442	A	BOVINE	contig00006	1	2885	T	substitution	MHA_0529	561017	561814	795	1	capsule polysaccharide ABC superfamily ATP binding cassette transporter, membrane protein	426	A	142	GAA	3	E	COK_0143	2460	3257	795	1	Capsular polysaccharide ABC transporter2C permease protein KpsM	426	T	142	GAT	3	D	Nonsynonymous SNP
Phl213	Phl213	1	561443	A	BOVINE	contig00006	1	2886	G	substitution	MHA_0529	561017	561814	795	1	capsule polysaccharide ABC superfamily ATP binding cassette transporter, membrane protein	427	A	143	ATG	1	M	COK_0143	2460	3257	795	1	Capsular polysaccharide ABC transporter2C permease protein KpsM	427	G	143	GTA	1	V	Nonsynonymous SNP
Phl213	Phl213	1	561469	C	BOVINE	contig00006	1	2912	T	substitution	MHA_0529	561017	561814	795	1	capsule polysaccharide ABC superfamily ATP binding cassette transporter, membrane protein	453	C	151	CTC	3	L	COK_0143	2460	3257	795	1	Capsular polysaccharide ABC transporter2C permease protein KpsM	453	T	151	CTT	3	L	Synonymous SNP
Phl213	Phl213	1	561479	A	BOVINE	contig00006	1	2922	G	substitution	MHA_0529	561017	561814	795	1	capsule polysaccharide ABC superfamily ATP binding cassette transporter, membrane protein	463	A	155	ATA	1	I	COK_0143	2460	3257	795	1	Capsular polysaccharide ABC transporter2C permease protein KpsM	463	G	155	GTA	1	V	Nonsynonymous SNP
Phl213	Phl213	1	561499	C	BOVINE	contig00006	1	2942	A	substitution	MHA_0529	561017	561814	795	1	capsule polysaccharide ABC superfamily ATP binding cassette transporter, membrane protein	483	C	161	GCC	3	A	COK_0143	2460	3257	795	1	Capsular polysaccharide ABC transporter2C permease protein KpsM	483	A	161	GCA	3	A	Synonymous SNP
Phl213	Phl213	1	561511	T	BOVINE	contig00006	1	2954	C	substitution	MHA_0529	561017	561814	795	1	capsule polysaccharide ABC superfamily ATP binding cassette transporter, membrane protein	495	T	165	GGT	3	G	COK_0143	2460	3257	795	1	Capsular polysaccharide ABC transporter2C permease protein KpsM	495	C	165	GGC	3	G	Synonymous SNP
Phl213	Phl213	1	561524	A	BOVINE	contig00006	1	2967	G	substitution	MHA_0529	561017	561814	795	1	capsule polysaccharide ABC superfamily ATP binding cassette transporter, membrane protein	508	A	170	ACT	1	T	COK_0143	2460	3257	795	1	Capsular polysaccharide ABC transporter2C permease protein KpsM	508	G	170	GCA	1	A	Nonsynonymous SNP
Phl213	Phl213	1	561526	T	BOVINE	contig00006	1	2969	A	substitution	MHA_0529	561017	561814	795	1	capsule polysaccharide ABC superfamily ATP binding cassette transporter, membrane protein	510	T	170	ACT	3	T	COK_0143	2460	3257	795	1	Capsular polysaccharide ABC transporter2C permease protein KpsM	510	A	170	GCA	3	A	Nonsynonymous SNP
Phl213	Phl213	1	561547	T	BOVINE	contig00006	1	2990	A	substitution	MHA_0529	561017	561814	795	1	capsule polysaccharide ABC superfamily ATP binding cassette transporter, membrane protein	531	T	177	CCT	3	P	COK_0143	2460	3257	795	1	Capsular polysaccharide ABC transporter2C permease protein KpsM	531	A	177	CCA	3	P	Synonymous SNP
Phl213	Phl213	1	561553	T	BOVINE	contig00006	1	2996	C	substitution	MHA_0529	561017	561814	795	1	capsule polysaccharide ABC superfamily ATP binding cassette transporter, membrane protein	537	T	179	GGT	3	G	COK_0143	2460	3257	795	1	Capsular polysaccharide ABC transporter2C permease protein KpsM	537	C	179	GGC	3	G	Synonymous SNP
Phl213	Phl213	1	561555	A	BOVINE	contig00006	1	2998	G	substitution	MHA_0529	561017	561814	795	1	capsule polysaccharide ABC superfamily ATP binding cassette transporter, membrane protein	539	A	180	AAG	2	K	COK_0143	2460	3257	795	1	Capsular polysaccharide ABC transporter2C permease protein KpsM	539	G	180	AGA	2	R	Nonsynonymous SNP
Phl213	Phl213	1	561799	G	BOVINE	contig00006	1	3242	A	substitution	MHA_0529	561017	561814	795	1	capsule polysaccharide ABC superfamily ATP binding cassette transporter, membrane protein	783	G	261	GGG	3	G	COK_0143	2460	3257	795	1	Capsular polysaccharide ABC transporter2C permease protein KpsM	783	A	261	GGA	3	G	Synonymous SNP
Phl213	Phl213	1	561802	A	BOVINE	contig00006	1	3245	C	substitution	MHA_0529	561017	561814	795	1	capsule polysaccharide ABC superfamily ATP binding cassette transporter, membrane protein	786	A	262	ATA	3	I	COK_0143	2460	3257	795	1	Capsular polysaccharide ABC transporter2C permease protein KpsM	786	C	262	ATC	3	I	Synonymous SNP
Phl213	Phl213	1	561808	A	BOVINE	contig00006	1	3251	T	substitution	MHA_0529	561017	561814	795	1	capsule polysaccharide ABC superfamily ATP binding cassette transporter, membrane protein	792	A	264	CCA	3	P	COK_0143	2460	3257	795	1	Capsular polysaccharide ABC transporter2C permease protein KpsM	792	T	264	CCT	3	P	Synonymous SNP
Phl213	Phl213	1	561831	A	BOVINE	contig00006	1	3274	C	substitution	MHA_0530	561811	562458	645	1	capsule polysaccharide ABC superfamily ATP binding cassette transporter, ABC protein	21	A	7	GTA	3	V	COK_0144	3254	3901	645	1	Capsular polysaccharide ABC transporter2C ATP-binding protein KpsT	21	C	7	GTC	3	V	Synonymous SNP
Phl213	Phl213	1	561882	A	BOVINE	contig00006	1	3325	T	substitution	MHA_0530	561811	562458	645	1	capsule polysaccharide ABC superfamily ATP binding cassette transporter, ABC protein	72	A	24	ATA	3	I	COK_0144	3254	3901	645	1	Capsular polysaccharide ABC transporter2C ATP-binding protein KpsT	72	T	24	ATT	3	I	Synonymous SNP
Phl213	Phl213	1	561885	T	BOVINE	contig00006	1	3328	C	substitution	MHA_0530	561811	562458	645	1	capsule polysaccharide ABC superfamily ATP binding cassette transporter, ABC protein	75	T	25	AAT	3	N	COK_0144	3254	3901	645	1	Capsular polysaccharide ABC transporter2C ATP-binding protein KpsT	75	C	25	AAC	3	N	Synonymous SNP
Phl213	Phl213	1	561894	G	BOVINE	contig00006	1	3337	A	substitution	MHA_0530	561811	562458	645	1	capsule polysaccharide ABC superfamily ATP binding cassette transporter, ABC protein	84	G	28	CTG	3	L	COK_0144	3254	3901	645	1	Capsular polysaccharide ABC transporter2C ATP-binding protein KpsT	84	A	28	CTA	3	L	Synonymous SNP
Phl213	Phl213	1	561903	C	BOVINE	contig00006	1	3346	T	substitution	MHA_0530	561811	562458	645	1	capsule polysaccharide ABC superfamily ATP binding cassette transporter, ABC protein	93	C	31	GGC	3	G	COK_0144	3254	3901	645	1	Capsular polysaccharide ABC transporter2C ATP-binding protein KpsT	93	T	31	GGT	3	G	Synonymous SNP
Phl213	Phl213	1	561915	G	BOVINE	contig00006	1	3358	T	substitution	MHA_0530	561811	562458	645	1	capsule polysaccharide ABC superfamily ATP binding cassette transporter, ABC protein	105	G	35	GGG	3	G	COK_0144	3254	3901	645	1	Capsular polysaccharide ABC transporter2C ATP-binding protein KpsT	105	T	35	GGT	3	G	Synonymous SNP
Phl213	Phl213	1	562149	T	BOVINE	contig00006	1	3592	C	substitution	MHA_0530	561811	562458	645	1	capsule polysaccharide ABC superfamily ATP binding cassette transporter, ABC protein	339	T	113	GGT	3	G	COK_0144	3254	3901	645	1	Capsular polysaccharide ABC transporter2C ATP-binding protein KpsT	339	C	113	GGC	3	G	Synonymous SNP
Phl213	Phl213	1	563073	T	BOVINE	contig00006	1	4516	C	substitution	MHA_0531	563165	562536	627	-1	hypothetical protein MHA_0531	93	A	31	CAA	3	Q	COK_0145	4608	3979	627	-1	hypothetical protein	93	G	31	CAG	3	Q	Synonymous SNP
Phl213	Phl213	1	565330	C	BOVINE	contig00006	1	6773	T	substitution	MHA_0533	564159	566051	1890	1	glucose inhibited cell division protein A	1172	C	391	GCA	2	A	COK_0147	5602	7494	1890	1	tRNA uridine 5-carboxymethylaminomethyl modification enzyme GidA	1172	T	391	GTA	2	V	Nonsynonymous SNP
Phl213	Phl213	1	565771	T	BOVINE	contig00006	1	7214	C	substitution	MHA_0533	564159	566051	1890	1	glucose inhibited cell division protein A	1613	T	538	GTG	2	V	COK_0147	5602	7494	1890	1	tRNA uridine 5-carboxymethylaminomethyl modification enzyme GidA	1613	C	538	GCG	2	A	Nonsynonymous SNP
Phl213	Phl213	1	565949	T	BOVINE	contig00006	1	7392	C	substitution	MHA_0533	564159	566051	1890	1	glucose inhibited cell division protein A	1791	T	597	TCT	3	S	COK_0147	5602	7494	1890	1	tRNA uridine 5-carboxymethylaminomethyl modification enzyme GidA	1791	C	597	TCC	3	S	Synonymous SNP
Phl213	Phl213	1	565964	C	BOVINE	contig00006	1	7407	T	substitution	MHA_0533	564159	566051	1890	1	glucose inhibited cell division protein A	1806	C	602	AGC	3	S	COK_0147	5602	7494	1890	1	tRNA uridine 5-carboxymethylaminomethyl modification enzyme GidA	1806	T	602	AGT	3	S	Synonymous SNP
Phl213	Phl213	1	566900	T	BOVINE	contig00006	1	8343	C	substitution	MHA_0535	566383	566997	612	1	glucose inhibited division protein B	518	T	173	ATT	2	I	COK_0149	7826	8440	612	1	rRNA small subunit methyltransferase2C glucose inhibited division protein GidB	518	C	173	ACT	2	T	Nonsynonymous SNP
Phl213	Phl213	1	567431	C	BOVINE	contig00006	1	8874	T	substitution	MHA_0536	567265	568713	1446	1	GPH family glycoside-pentoside-hexuronide:cation symporter	167	C	56	GCA	2	A	COK_0150	8708	9100	390	1	Na+/xyloside symporter related transporter	167	T	56	GTA	2	V	Nonsynonymous SNP
Phl213	Phl213	1	567656	A	BOVINE	contig00006	1	NA	-	deletion in BOVINE contig00006	MHA_0536	567265	568713	1446	1	GPH family glycoside-pentoside-hexuronide:cation symporter	392	A	131	TAT	2	Y	COK_0151	9081	9233	150	1	Xyloside transporter XynT	NA	NA	NA	NA	NA	NA
Phl213	Phl213	1	567657	T	BOVINE	contig00006	1	NA	-	deletion in BOVINE contig00006	MHA_0536	567265	568713	1446	1	GPH family glycoside-pentoside-hexuronide:cation symporter	393	T	131	TAT	3	Y	COK_0151	9081	9233	150	1	Xyloside transporter XynT	NA	NA	NA	NA	NA	NA
Phl213	Phl213	1	567658	T	BOVINE	contig00006	1	NA	-	deletion in BOVINE contig00006	MHA_0536	567265	568713	1446	1	GPH family glycoside-pentoside-hexuronide:cation symporter	394	T	132	TCT	1	S	COK_0151	9081	9233	150	1	Xyloside transporter XynT	NA	NA	NA	NA	NA	NA
Phl213	Phl213	1	567659	C	BOVINE	contig00006	1	NA	-	deletion in BOVINE contig00006	MHA_0536	567265	568713	1446	1	GPH family glycoside-pentoside-hexuronide:cation symporter	395	C	132	TCT	2	S	COK_0151	9081	9233	150	1	Xyloside transporter XynT	NA	NA	NA	NA	NA	NA
Phl213	Phl213	1	567799	C	BOVINE	contig00006	1	9231	T	substitution	MHA_0536	567265	568713	1446	1	GPH family glycoside-pentoside-hexuronide:cation symporter	535	C	179	CAG	1	Q	NA	NA	NA	NA	NA	NA	NA	NA	NA	TAG	NA	*	Nonsynonymous SNP. Gene spanning SNP found in Phl213 Phl213 only
Phl213	Phl213	1	567816	T	BOVINE	contig00006	1	9248	C	substitution	MHA_0536	567265	568713	1446	1	GPH family glycoside-pentoside-hexuronide:cation symporter	552	T	184	CAT	3	H	NA	NA	NA	NA	NA	NA	NA	NA	NA	CAC	NA	H	Synonymous SNP. Gene spanning SNP found in Phl213 Phl213 only
Phl213	Phl213	1	568184	C	BOVINE	contig00006	1	9616	T	substitution	MHA_0536	567265	568713	1446	1	GPH family glycoside-pentoside-hexuronide:cation symporter	920	C	307	CCT	2	P	COK_0152	9303	10070	765	1	Xyloside transporter XynT	314	T	105	CTT	2	L	Nonsynonymous SNP
Phl213	Phl213	1	2013308	G	BOVINE	contig00006	-1	88793	A	substitution	MHA_2101	2013302	2013460	156	1	hypothetical protein MHA_2101	7	G	3	GAT	1	D	NA	NA	NA	NA	NA	NA	NA	NA	NA	TAT	NA	Y	Nonsynonymous SNP. Gene spanning SNP found in Phl213 Phl213 only
Phl213	Phl213	1	2013371	G	BOVINE	contig00006	-1	88730	A	substitution	MHA_2101	2013302	2013460	156	1	hypothetical protein MHA_2101	70	G	24	GAC	1	D	NA	NA	NA	NA	NA	NA	NA	NA	NA	TAC	NA	Y	Nonsynonymous SNP. Gene spanning SNP found in Phl213 Phl213 only
Phl213	Phl213	1	2013741	G	BOVINE	contig00006	-1	88360	A	substitution	NA	NA	NA	NA	NA	NA	NA	NA	NA	ACG	NA	T	COK_0224	87893	88441	546	1	Outer membrane receptor proteins2C mostly Fe transport	468	T	156	ACT	3	T	Synonymous SNP. Gene spanning SNP found in BOVINE contig00006 only
Phl213	Phl213	1	2015309	C	BOVINE	contig00006	-1	86792	A	substitution	NA	NA	NA	NA	NA	NA	NA	NA	NA	CAT	NA	H	COK_0222	86405	86935	528	1	hypothetical protein	388	T	130	TAT	1	Y	Nonsynonymous SNP. Gene spanning SNP found in BOVINE contig00006 only
Phl213	Phl213	1	2015471	C	BOVINE	contig00006	-1	86630	T	substitution	NA	NA	NA	NA	NA	NA	NA	NA	NA	CTA	NA	L	COK_0222	86405	86935	528	1	hypothetical protein	226	A	76	ATA	1	I	Nonsynonymous SNP. Gene spanning SNP found in BOVINE contig00006 only
Phl213	Phl213	1	2016581	C	BOVINE	contig00006	-1	85514	T	substitution	MHA_2106	2020425	2016529	3894	-1	phosphoribosylformylglycinamidine synthase	3845	G	1282	GGT	2	G	COK_0221	81667	85566	3897	1	Phosphoribosylformylglycinamidine synthase2C synthetase subunit / Phosphoribosylformylglycinamidine synthase2C glutamine amidotransferase subunit	3848	A	1283	GAT	2	D	Nonsynonymous SNP
Phl213	Phl213	1	2016742	G	BOVINE	contig00006	-1	85353	A	substitution	MHA_2106	2020425	2016529	3894	-1	phosphoribosylformylglycinamidine synthase	3684	C	1228	CAC	3	H	COK_0221	81667	85566	3897	1	Phosphoribosylformylglycinamidine synthase2C synthetase subunit / Phosphoribosylformylglycinamidine synthase2C glutamine amidotransferase subunit	3687	T	1229	CAT	3	H	Synonymous SNP
Phl213	Phl213	1	2016751	C	BOVINE	contig00006	-1	85344	G	substitution	MHA_2106	2020425	2016529	3894	-1	phosphoribosylformylglycinamidine synthase	3675	G	1225	GTG	3	V	COK_0221	81667	85566	3897	1	Phosphoribosylformylglycinamidine synthase2C synthetase subunit / Phosphoribosylformylglycinamidine synthase2C glutamine amidotransferase subunit	3678	C	1226	GTC	3	V	Synonymous SNP
Phl213	Phl213	1	2016760	T	BOVINE	contig00006	-1	85335	G	substitution	MHA_2106	2020425	2016529	3894	-1	phosphoribosylformylglycinamidine synthase	3666	A	1222	GCA	3	A	COK_0221	81667	85566	3897	1	Phosphoribosylformylglycinamidine synthase2C synthetase subunit / Phosphoribosylformylglycinamidine synthase2C glutamine amidotransferase subunit	3669	C	1223	GCC	3	A	Synonymous SNP
Phl213	Phl213	1	2016763	G	BOVINE	contig00006	-1	85332	A	substitution	MHA_2106	2020425	2016529	3894	-1	phosphoribosylformylglycinamidine synthase	3663	C	1221	ATC	3	I	COK_0221	81667	85566	3897	1	Phosphoribosylformylglycinamidine synthase2C synthetase subunit / Phosphoribosylformylglycinamidine synthase2C glutamine amidotransferase subunit	3666	T	1222	ATT	3	I	Synonymous SNP
Phl213	Phl213	1	2016862	T	BOVINE	contig00006	-1	85233	A	substitution	MHA_2106	2020425	2016529	3894	-1	phosphoribosylformylglycinamidine synthase	3564	A	1188	GCA	3	A	COK_0221	81667	85566	3897	1	Phosphoribosylformylglycinamidine synthase2C synthetase subunit / Phosphoribosylformylglycinamidine synthase2C glutamine amidotransferase subunit	3567	T	1189	GCT	3	A	Synonymous SNP
Phl213	Phl213	1	2016865	C	BOVINE	contig00006	-1	85230	T	substitution	MHA_2106	2020425	2016529	3894	-1	phosphoribosylformylglycinamidine synthase	3561	G	1187	ATG	3	M	COK_0221	81667	85566	3897	1	Phosphoribosylformylglycinamidine synthase2C synthetase subunit / Phosphoribosylformylglycinamidine synthase2C glutamine amidotransferase subunit	3564	A	1188	ATA	3	I	Nonsynonymous SNP
Phl213	Phl213	1	2016871	G	BOVINE	contig00006	-1	85224	A	substitution	MHA_2106	2020425	2016529	3894	-1	phosphoribosylformylglycinamidine synthase	3555	C	1185	AAC	3	N	COK_0221	81667	85566	3897	1	Phosphoribosylformylglycinamidine synthase2C synthetase subunit / Phosphoribosylformylglycinamidine synthase2C glutamine amidotransferase subunit	3558	T	1186	AAT	3	N	Synonymous SNP
Phl213	Phl213	1	2016880	A	BOVINE	contig00006	-1	85215	G	substitution	MHA_2106	2020425	2016529	3894	-1	phosphoribosylformylglycinamidine synthase	3546	T	1182	CTT	3	L	COK_0221	81667	85566	3897	1	Phosphoribosylformylglycinamidine synthase2C synthetase subunit / Phosphoribosylformylglycinamidine synthase2C glutamine amidotransferase subunit	3549	C	1183	CTC	3	L	Synonymous SNP
Phl213	Phl213	1	2016883	T	BOVINE	contig00006	-1	85212	C	substitution	MHA_2106	2020425	2016529	3894	-1	phosphoribosylformylglycinamidine synthase	3543	A	1181	TCA	3	S	COK_0221	81667	85566	3897	1	Phosphoribosylformylglycinamidine synthase2C synthetase subunit / Phosphoribosylformylglycinamidine synthase2C glutamine amidotransferase subunit	3546	G	1182	TCG	3	S	Synonymous SNP
Phl213	Phl213	1	2016913	A	BOVINE	contig00006	-1	85182	G	substitution	MHA_2106	2020425	2016529	3894	-1	phosphoribosylformylglycinamidine synthase	3513	T	1171	GCT	3	A	COK_0221	81667	85566	3897	1	Phosphoribosylformylglycinamidine synthase2C synthetase subunit / Phosphoribosylformylglycinamidine synthase2C glutamine amidotransferase subunit	3516	C	1172	GCC	3	A	Synonymous SNP
Phl213	Phl213	1	2016919	G	BOVINE	contig00006	-1	85176	A	substitution	MHA_2106	2020425	2016529	3894	-1	phosphoribosylformylglycinamidine synthase	3507	C	1169	GCC	3	A	COK_0221	81667	85566	3897	1	Phosphoribosylformylglycinamidine synthase2C synthetase subunit / Phosphoribosylformylglycinamidine synthase2C glutamine amidotransferase subunit	3510	T	1170	GCT	3	A	Synonymous SNP
Phl213	Phl213	1	2017045	G	BOVINE	contig00006	-1	85050	A	substitution	MHA_2106	2020425	2016529	3894	-1	phosphoribosylformylglycinamidine synthase	3381	C	1127	GCC	3	A	COK_0221	81667	85566	3897	1	Phosphoribosylformylglycinamidine synthase2C synthetase subunit / Phosphoribosylformylglycinamidine synthase2C glutamine amidotransferase subunit	3384	T	1128	GTT	3	V	Nonsynonymous SNP
Phl213	Phl213	1	2017046	G	BOVINE	contig00006	-1	85049	A	substitution	MHA_2106	2020425	2016529	3894	-1	phosphoribosylformylglycinamidine synthase	3380	C	1127	GCC	2	A	COK_0221	81667	85566	3897	1	Phosphoribosylformylglycinamidine synthase2C synthetase subunit / Phosphoribosylformylglycinamidine synthase2C glutamine amidotransferase subunit	3383	T	1128	GTT	2	V	Nonsynonymous SNP
Phl213	Phl213	1	2017056	T	BOVINE	contig00006	-1	85039	G	substitution	MHA_2106	2020425	2016529	3894	-1	phosphoribosylformylglycinamidine synthase	3370	A	1124	AAA	1	K	COK_0221	81667	85566	3897	1	Phosphoribosylformylglycinamidine synthase2C synthetase subunit / Phosphoribosylformylglycinamidine synthase2C glutamine amidotransferase subunit	3373	C	1125	CAA	1	Q	Nonsynonymous SNP
Phl213	Phl213	1	2017066	G	BOVINE	contig00006	-1	85029	A	substitution	MHA_2106	2020425	2016529	3894	-1	phosphoribosylformylglycinamidine synthase	3360	C	1120	GAC	3	D	COK_0221	81667	85566	3897	1	Phosphoribosylformylglycinamidine synthase2C synthetase subunit / Phosphoribosylformylglycinamidine synthase2C glutamine amidotransferase subunit	3363	T	1121	GAT	3	D	Synonymous SNP
Phl213	Phl213	1	2017074	G	BOVINE	contig00006	-1	85021	A	substitution	MHA_2106	2020425	2016529	3894	-1	phosphoribosylformylglycinamidine synthase	3352	C	1118	CTG	1	L	COK_0221	81667	85566	3897	1	Phosphoribosylformylglycinamidine synthase2C synthetase subunit / Phosphoribosylformylglycinamidine synthase2C glutamine amidotransferase subunit	3355	T	1119	TTG	1	L	Synonymous SNP
Phl213	Phl213	1	2017114	T	BOVINE	contig00006	-1	84981	C	substitution	MHA_2106	2020425	2016529	3894	-1	phosphoribosylformylglycinamidine synthase	3312	A	1104	GCA	3	A	COK_0221	81667	85566	3897	1	Phosphoribosylformylglycinamidine synthase2C synthetase subunit / Phosphoribosylformylglycinamidine synthase2C glutamine amidotransferase subunit	3315	G	1105	GCG	3	A	Synonymous SNP
Phl213	Phl213	1	2017120	T	BOVINE	contig00006	-1	84975	C	substitution	MHA_2106	2020425	2016529	3894	-1	phosphoribosylformylglycinamidine synthase	3306	A	1102	TTA	3	L	COK_0221	81667	85566	3897	1	Phosphoribosylformylglycinamidine synthase2C synthetase subunit / Phosphoribosylformylglycinamidine synthase2C glutamine amidotransferase subunit	3309	G	1103	CTG	3	L	Synonymous SNP
Phl213	Phl213	1	2017122	A	BOVINE	contig00006	-1	84973	G	substitution	MHA_2106	2020425	2016529	3894	-1	phosphoribosylformylglycinamidine synthase	3304	T	1102	TTA	1	L	COK_0221	81667	85566	3897	1	Phosphoribosylformylglycinamidine synthase2C synthetase subunit / Phosphoribosylformylglycinamidine synthase2C glutamine amidotransferase subunit	3307	C	1103	CTG	1	L	Synonymous SNP
Phl213	Phl213	1	2017126	A	BOVINE	contig00006	-1	84969	G	substitution	MHA_2106	2020425	2016529	3894	-1	phosphoribosylformylglycinamidine synthase	3300	T	1100	GAT	3	D	COK_0221	81667	85566	3897	1	Phosphoribosylformylglycinamidine synthase2C synthetase subunit / Phosphoribosylformylglycinamidine synthase2C glutamine amidotransferase subunit	3303	C	1101	GAC	3	D	Synonymous SNP
Phl213	Phl213	1	2017138	G	BOVINE	contig00006	-1	84957	A	substitution	MHA_2106	2020425	2016529	3894	-1	phosphoribosylformylglycinamidine synthase	3288	C	1096	TTC	3	F	COK_0221	81667	85566	3897	1	Phosphoribosylformylglycinamidine synthase2C synthetase subunit / Phosphoribosylformylglycinamidine synthase2C glutamine amidotransferase subunit	3291	T	1097	TTT	3	F	Synonymous SNP
Phl213	Phl213	1	2017141	G	BOVINE	contig00006	-1	84954	A	substitution	MHA_2106	2020425	2016529	3894	-1	phosphoribosylformylglycinamidine synthase	3285	C	1095	GGC	3	G	COK_0221	81667	85566	3897	1	Phosphoribosylformylglycinamidine synthase2C synthetase subunit / Phosphoribosylformylglycinamidine synthase2C glutamine amidotransferase subunit	3288	T	1096	GGT	3	G	Synonymous SNP
Phl213	Phl213	1	2017144	T	BOVINE	contig00006	-1	84951	A	substitution	MHA_2106	2020425	2016529	3894	-1	phosphoribosylformylglycinamidine synthase	3282	A	1094	GGA	3	G	COK_0221	81667	85566	3897	1	Phosphoribosylformylglycinamidine synthase2C synthetase subunit / Phosphoribosylformylglycinamidine synthase2C glutamine amidotransferase subunit	3285	T	1095	GGT	3	G	Synonymous SNP
Phl213	Phl213	1	2017342	G	BOVINE	contig00006	-1	84753	A	substitution	MHA_2106	2020425	2016529	3894	-1	phosphoribosylformylglycinamidine synthase	3084	C	1028	AAC	3	N	COK_0221	81667	85566	3897	1	Phosphoribosylformylglycinamidine synthase2C synthetase subunit / Phosphoribosylformylglycinamidine synthase2C glutamine amidotransferase subunit	3087	T	1029	AAT	3	N	Synonymous SNP
Phl213	Phl213	1	2017351	G	BOVINE	contig00006	-1	84744	A	substitution	MHA_2106	2020425	2016529	3894	-1	phosphoribosylformylglycinamidine synthase	3075	C	1025	TAC	3	Y	COK_0221	81667	85566	3897	1	Phosphoribosylformylglycinamidine synthase2C synthetase subunit / Phosphoribosylformylglycinamidine synthase2C glutamine amidotransferase subunit	3078	T	1026	TAT	3	Y	Synonymous SNP
Phl213	Phl213	1	2017354	A	BOVINE	contig00006	-1	84741	G	substitution	MHA_2106	2020425	2016529	3894	-1	phosphoribosylformylglycinamidine synthase	3072	T	1024	ACT	3	T	COK_0221	81667	85566	3897	1	Phosphoribosylformylglycinamidine synthase2C synthetase subunit / Phosphoribosylformylglycinamidine synthase2C glutamine amidotransferase subunit	3075	C	1025	ACC	3	T	Synonymous SNP
Phl213	Phl213	1	2017363	T	BOVINE	contig00006	-1	84732	C	substitution	MHA_2106	2020425	2016529	3894	-1	phosphoribosylformylglycinamidine synthase	3063	A	1021	GCA	3	A	COK_0221	81667	85566	3897	1	Phosphoribosylformylglycinamidine synthase2C synthetase subunit / Phosphoribosylformylglycinamidine synthase2C glutamine amidotransferase subunit	3066	G	1022	GCG	3	A	Synonymous SNP
Phl213	Phl213	1	2017366	G	BOVINE	contig00006	-1	84729	C	substitution	MHA_2106	2020425	2016529	3894	-1	phosphoribosylformylglycinamidine synthase	3060	C	1020	TCC	3	S	COK_0221	81667	85566	3897	1	Phosphoribosylformylglycinamidine synthase2C synthetase subunit / Phosphoribosylformylglycinamidine synthase2C glutamine amidotransferase subunit	3063	G	1021	TCG	3	S	Synonymous SNP
Phl213	Phl213	1	2017400	G	BOVINE	contig00006	-1	84695	T	substitution	MHA_2106	2020425	2016529	3894	-1	phosphoribosylformylglycinamidine synthase	3026	C	1009	GCA	2	A	COK_0221	81667	85566	3897	1	Phosphoribosylformylglycinamidine synthase2C synthetase subunit / Phosphoribosylformylglycinamidine synthase2C glutamine amidotransferase subunit	3029	A	1010	GAA	2	E	Nonsynonymous SNP
Phl213	Phl213	1	2017405	T	BOVINE	contig00006	-1	84690	C	substitution	MHA_2106	2020425	2016529	3894	-1	phosphoribosylformylglycinamidine synthase	3021	A	1007	GAA	3	E	COK_0221	81667	85566	3897	1	Phosphoribosylformylglycinamidine synthase2C synthetase subunit / Phosphoribosylformylglycinamidine synthase2C glutamine amidotransferase subunit	3024	G	1008	GAG	3	E	Synonymous SNP
Phl213	Phl213	1	2017426	G	BOVINE	contig00006	-1	84669	A	substitution	MHA_2106	2020425	2016529	3894	-1	phosphoribosylformylglycinamidine synthase	3000	C	1000	AAC	3	N	COK_0221	81667	85566	3897	1	Phosphoribosylformylglycinamidine synthase2C synthetase subunit / Phosphoribosylformylglycinamidine synthase2C glutamine amidotransferase subunit	3003	T	1001	AAT	3	N	Synonymous SNP
Phl213	Phl213	1	2017429	G	BOVINE	contig00006	-1	84666	A	substitution	MHA_2106	2020425	2016529	3894	-1	phosphoribosylformylglycinamidine synthase	2997	C	999	GAC	3	D	COK_0221	81667	85566	3897	1	Phosphoribosylformylglycinamidine synthase2C synthetase subunit / Phosphoribosylformylglycinamidine synthase2C glutamine amidotransferase subunit	3000	T	1000	GAT	3	D	Synonymous SNP
Phl213	Phl213	1	2017432	T	BOVINE	contig00006	-1	84663	A	substitution	MHA_2106	2020425	2016529	3894	-1	phosphoribosylformylglycinamidine synthase	2994	A	998	CGA	3	R	COK_0221	81667	85566	3897	1	Phosphoribosylformylglycinamidine synthase2C synthetase subunit / Phosphoribosylformylglycinamidine synthase2C glutamine amidotransferase subunit	2997	T	999	CGT	3	R	Synonymous SNP
Phl213	Phl213	1	2017450	A	BOVINE	contig00006	-1	84645	G	substitution	MHA_2106	2020425	2016529	3894	-1	phosphoribosylformylglycinamidine synthase	2976	T	992	CAT	3	H	COK_0221	81667	85566	3897	1	Phosphoribosylformylglycinamidine synthase2C synthetase subunit / Phosphoribosylformylglycinamidine synthase2C glutamine amidotransferase subunit	2979	C	993	CAC	3	H	Synonymous SNP
Phl213	Phl213	1	2017453	A	BOVINE	contig00006	-1	84642	G	substitution	MHA_2106	2020425	2016529	3894	-1	phosphoribosylformylglycinamidine synthase	2973	T	991	ACT	3	T	COK_0221	81667	85566	3897	1	Phosphoribosylformylglycinamidine synthase2C synthetase subunit / Phosphoribosylformylglycinamidine synthase2C glutamine amidotransferase subunit	2976	C	992	ACC	3	T	Synonymous SNP
Phl213	Phl213	1	2017456	G	BOVINE	contig00006	-1	84639	C	substitution	MHA_2106	2020425	2016529	3894	-1	phosphoribosylformylglycinamidine synthase	2970	C	990	CTC	3	L	COK_0221	81667	85566	3897	1	Phosphoribosylformylglycinamidine synthase2C synthetase subunit / Phosphoribosylformylglycinamidine synthase2C glutamine amidotransferase subunit	2973	G	991	TTG	3	L	Synonymous SNP
Phl213	Phl213	1	2017458	G	BOVINE	contig00006	-1	84637	A	substitution	MHA_2106	2020425	2016529	3894	-1	phosphoribosylformylglycinamidine synthase	2968	C	990	CTC	1	L	COK_0221	81667	85566	3897	1	Phosphoribosylformylglycinamidine synthase2C synthetase subunit / Phosphoribosylformylglycinamidine synthase2C glutamine amidotransferase subunit	2971	T	991	TTG	1	L	Synonymous SNP
Phl213	Phl213	1	2017915	G	BOVINE	contig00006	-1	84177	A	substitution	MHA_2106	2020425	2016529	3894	-1	phosphoribosylformylglycinamidine synthase	2511	C	837	GGC	3	G	COK_0221	81667	85566	3897	1	Phosphoribosylformylglycinamidine synthase2C synthetase subunit / Phosphoribosylformylglycinamidine synthase2C glutamine amidotransferase subunit	2511	T	837	GGT	3	G	Synonymous SNP
Phl213	Phl213	1	2017924	C	BOVINE	contig00006	-1	84168	T	substitution	MHA_2106	2020425	2016529	3894	-1	phosphoribosylformylglycinamidine synthase	2502	G	834	CTG	3	L	COK_0221	81667	85566	3897	1	Phosphoribosylformylglycinamidine synthase2C synthetase subunit / Phosphoribosylformylglycinamidine synthase2C glutamine amidotransferase subunit	2502	A	834	TTA	3	L	Synonymous SNP
Phl213	Phl213	1	2017926	G	BOVINE	contig00006	-1	84166	A	substitution	MHA_2106	2020425	2016529	3894	-1	phosphoribosylformylglycinamidine synthase	2500	C	834	CTG	1	L	COK_0221	81667	85566	3897	1	Phosphoribosylformylglycinamidine synthase2C synthetase subunit / Phosphoribosylformylglycinamidine synthase2C glutamine amidotransferase subunit	2500	T	834	TTA	1	L	Synonymous SNP
Phl213	Phl213	1	2017933	C	BOVINE	contig00006	-1	84159	T	substitution	MHA_2106	2020425	2016529	3894	-1	phosphoribosylformylglycinamidine synthase	2493	G	831	CTG	3	L	COK_0221	81667	85566	3897	1	Phosphoribosylformylglycinamidine synthase2C synthetase subunit / Phosphoribosylformylglycinamidine synthase2C glutamine amidotransferase subunit	2493	A	831	TTA	3	L	Synonymous SNP
Phl213	Phl213	1	2017945	G	BOVINE	contig00006	-1	84147	A	substitution	MHA_2106	2020425	2016529	3894	-1	phosphoribosylformylglycinamidine synthase	2481	C	827	ACC	3	T	COK_0221	81667	85566	3897	1	Phosphoribosylformylglycinamidine synthase2C synthetase subunit / Phosphoribosylformylglycinamidine synthase2C glutamine amidotransferase subunit	2481	T	827	ACT	3	T	Synonymous SNP
Phl213	Phl213	1	2017948	A	BOVINE	contig00006	-1	84144	G	substitution	MHA_2106	2020425	2016529	3894	-1	phosphoribosylformylglycinamidine synthase	2478	T	826	GAT	3	D	COK_0221	81667	85566	3897	1	Phosphoribosylformylglycinamidine synthase2C synthetase subunit / Phosphoribosylformylglycinamidine synthase2C glutamine amidotransferase subunit	2478	C	826	GAC	3	D	Synonymous SNP
Phl213	Phl213	1	2017963	G	BOVINE	contig00006	-1	84129	A	substitution	MHA_2106	2020425	2016529	3894	-1	phosphoribosylformylglycinamidine synthase	2463	C	821	CGC	3	R	COK_0221	81667	85566	3897	1	Phosphoribosylformylglycinamidine synthase2C synthetase subunit / Phosphoribosylformylglycinamidine synthase2C glutamine amidotransferase subunit	2463	T	821	CGT	3	R	Synonymous SNP
Phl213	Phl213	1	2018005	A	BOVINE	contig00006	-1	84087	G	substitution	MHA_2106	2020425	2016529	3894	-1	phosphoribosylformylglycinamidine synthase	2421	T	807	GCT	3	A	COK_0221	81667	85566	3897	1	Phosphoribosylformylglycinamidine synthase2C synthetase subunit / Phosphoribosylformylglycinamidine synthase2C glutamine amidotransferase subunit	2421	C	807	GCC	3	A	Synonymous SNP
Phl213	Phl213	1	2018011	A	BOVINE	contig00006	-1	84081	T	substitution	MHA_2106	2020425	2016529	3894	-1	phosphoribosylformylglycinamidine synthase	2415	T	805	GCT	3	A	COK_0221	81667	85566	3897	1	Phosphoribosylformylglycinamidine synthase2C synthetase subunit / Phosphoribosylformylglycinamidine synthase2C glutamine amidotransferase subunit	2415	A	805	GCA	3	A	Synonymous SNP
Phl213	Phl213	1	2018026	C	BOVINE	contig00006	-1	84066	A	substitution	MHA_2106	2020425	2016529	3894	-1	phosphoribosylformylglycinamidine synthase	2400	G	800	TCG	3	S	COK_0221	81667	85566	3897	1	Phosphoribosylformylglycinamidine synthase2C synthetase subunit / Phosphoribosylformylglycinamidine synthase2C glutamine amidotransferase subunit	2400	T	800	TCT	3	S	Synonymous SNP
Phl213	Phl213	1	2018032	C	BOVINE	contig00006	-1	84060	A	substitution	MHA_2106	2020425	2016529	3894	-1	phosphoribosylformylglycinamidine synthase	2394	G	798	CCG	3	P	COK_0221	81667	85566	3897	1	Phosphoribosylformylglycinamidine synthase2C synthetase subunit / Phosphoribosylformylglycinamidine synthase2C glutamine amidotransferase subunit	2394	T	798	CCT	3	P	Synonymous SNP
Phl213	Phl213	1	2018365	T	BOVINE	contig00006	-1	83727	A	substitution	MHA_2106	2020425	2016529	3894	-1	phosphoribosylformylglycinamidine synthase	2061	A	687	TCA	3	S	COK_0221	81667	85566	3897	1	Phosphoribosylformylglycinamidine synthase2C synthetase subunit / Phosphoribosylformylglycinamidine synthase2C glutamine amidotransferase subunit	2061	T	687	AGT	3	S	Synonymous SNP
Phl213	Phl213	1	2018366	G	BOVINE	contig00006	-1	83726	C	substitution	MHA_2106	2020425	2016529	3894	-1	phosphoribosylformylglycinamidine synthase	2060	C	687	TCA	2	S	COK_0221	81667	85566	3897	1	Phosphoribosylformylglycinamidine synthase2C synthetase subunit / Phosphoribosylformylglycinamidine synthase2C glutamine amidotransferase subunit	2060	G	687	AGT	2	S	Synonymous SNP
Phl213	Phl213	1	2018367	A	BOVINE	contig00006	-1	83725	T	substitution	MHA_2106	2020425	2016529	3894	-1	phosphoribosylformylglycinamidine synthase	2059	T	687	TCA	1	S	COK_0221	81667	85566	3897	1	Phosphoribosylformylglycinamidine synthase2C synthetase subunit / Phosphoribosylformylglycinamidine synthase2C glutamine amidotransferase subunit	2059	A	687	AGT	1	S	Synonymous SNP
Phl213	Phl213	1	2018368	A	BOVINE	contig00006	-1	83724	T	substitution	MHA_2106	2020425	2016529	3894	-1	phosphoribosylformylglycinamidine synthase	2058	T	686	GCT	3	A	COK_0221	81667	85566	3897	1	Phosphoribosylformylglycinamidine synthase2C synthetase subunit / Phosphoribosylformylglycinamidine synthase2C glutamine amidotransferase subunit	2058	A	686	GCA	3	A	Synonymous SNP
Phl213	Phl213	1	2018377	T	BOVINE	contig00006	-1	83715	G	substitution	MHA_2106	2020425	2016529	3894	-1	phosphoribosylformylglycinamidine synthase	2049	A	683	GTA	3	V	COK_0221	81667	85566	3897	1	Phosphoribosylformylglycinamidine synthase2C synthetase subunit / Phosphoribosylformylglycinamidine synthase2C glutamine amidotransferase subunit	2049	C	683	GTC	3	V	Synonymous SNP
Phl213	Phl213	1	2018380	G	BOVINE	contig00006	-1	83712	A	substitution	MHA_2106	2020425	2016529	3894	-1	phosphoribosylformylglycinamidine synthase	2046	C	682	GCC	3	A	COK_0221	81667	85566	3897	1	Phosphoribosylformylglycinamidine synthase2C synthetase subunit / Phosphoribosylformylglycinamidine synthase2C glutamine amidotransferase subunit	2046	T	682	GCT	3	A	Synonymous SNP
Phl213	Phl213	1	2018389	T	BOVINE	contig00006	-1	83703	C	substitution	MHA_2106	2020425	2016529	3894	-1	phosphoribosylformylglycinamidine synthase	2037	A	679	GCA	3	A	COK_0221	81667	85566	3897	1	Phosphoribosylformylglycinamidine synthase2C synthetase subunit / Phosphoribosylformylglycinamidine synthase2C glutamine amidotransferase subunit	2037	G	679	GCG	3	A	Synonymous SNP
Phl213	Phl213	1	2018395	A	BOVINE	contig00006	-1	83697	T	substitution	MHA_2106	2020425	2016529	3894	-1	phosphoribosylformylglycinamidine synthase	2031	T	677	CCT	3	P	COK_0221	81667	85566	3897	1	Phosphoribosylformylglycinamidine synthase2C synthetase subunit / Phosphoribosylformylglycinamidine synthase2C glutamine amidotransferase subunit	2031	A	677	CCA	3	P	Synonymous SNP
Phl213	Phl213	1	2018410	G	BOVINE	contig00006	-1	83682	A	substitution	MHA_2106	2020425	2016529	3894	-1	phosphoribosylformylglycinamidine synthase	2016	C	672	GGC	3	G	COK_0221	81667	85566	3897	1	Phosphoribosylformylglycinamidine synthase2C synthetase subunit / Phosphoribosylformylglycinamidine synthase2C glutamine amidotransferase subunit	2016	T	672	GGT	3	G	Synonymous SNP
Phl213	Phl213	1	2018431	C	BOVINE	contig00006	-1	83661	A	substitution	MHA_2106	2020425	2016529	3894	-1	phosphoribosylformylglycinamidine synthase	1995	G	665	GTG	3	V	COK_0221	81667	85566	3897	1	Phosphoribosylformylglycinamidine synthase2C synthetase subunit / Phosphoribosylformylglycinamidine synthase2C glutamine amidotransferase subunit	1995	T	665	GTT	3	V	Synonymous SNP
Phl213	Phl213	1	2018437	T	BOVINE	contig00006	-1	83655	A	substitution	MHA_2106	2020425	2016529	3894	-1	phosphoribosylformylglycinamidine synthase	1989	A	663	GGA	3	G	COK_0221	81667	85566	3897	1	Phosphoribosylformylglycinamidine synthase2C synthetase subunit / Phosphoribosylformylglycinamidine synthase2C glutamine amidotransferase subunit	1989	T	663	GGT	3	G	Synonymous SNP
Phl213	Phl213	1	2018440	C	BOVINE	contig00006	-1	83652	G	substitution	MHA_2106	2020425	2016529	3894	-1	phosphoribosylformylglycinamidine synthase	1986	G	662	ACG	3	T	COK_0221	81667	85566	3897	1	Phosphoribosylformylglycinamidine synthase2C synthetase subunit / Phosphoribosylformylglycinamidine synthase2C glutamine amidotransferase subunit	1986	C	662	ACC	3	T	Synonymous SNP
Phl213	Phl213	1	2018446	T	BOVINE	contig00006	-1	83646	C	substitution	MHA_2106	2020425	2016529	3894	-1	phosphoribosylformylglycinamidine synthase	1980	A	660	TCA	3	S	COK_0221	81667	85566	3897	1	Phosphoribosylformylglycinamidine synthase2C synthetase subunit / Phosphoribosylformylglycinamidine synthase2C glutamine amidotransferase subunit	1980	G	660	TCG	3	S	Synonymous SNP
Phl213	Phl213	1	2018449	G	BOVINE	contig00006	-1	83643	A	substitution	MHA_2106	2020425	2016529	3894	-1	phosphoribosylformylglycinamidine synthase	1977	C	659	CGC	3	R	COK_0221	81667	85566	3897	1	Phosphoribosylformylglycinamidine synthase2C synthetase subunit / Phosphoribosylformylglycinamidine synthase2C glutamine amidotransferase subunit	1977	T	659	CGT	3	R	Synonymous SNP
Phl213	Phl213	1	2018452	A	BOVINE	contig00006	-1	83640	G	substitution	MHA_2106	2020425	2016529	3894	-1	phosphoribosylformylglycinamidine synthase	1974	T	658	GAT	3	D	COK_0221	81667	85566	3897	1	Phosphoribosylformylglycinamidine synthase2C synthetase subunit / Phosphoribosylformylglycinamidine synthase2C glutamine amidotransferase subunit	1974	C	658	GAC	3	D	Synonymous SNP
Phl213	Phl213	1	2018455	G	BOVINE	contig00006	-1	83637	T	substitution	MHA_2106	2020425	2016529	3894	-1	phosphoribosylformylglycinamidine synthase	1971	C	657	GGC	3	G	COK_0221	81667	85566	3897	1	Phosphoribosylformylglycinamidine synthase2C synthetase subunit / Phosphoribosylformylglycinamidine synthase2C glutamine amidotransferase subunit	1971	A	657	GGA	3	G	Synonymous SNP
Phl213	Phl213	1	2018461	G	BOVINE	contig00006	-1	83631	A	substitution	MHA_2106	2020425	2016529	3894	-1	phosphoribosylformylglycinamidine synthase	1965	C	655	ACC	3	T	COK_0221	81667	85566	3897	1	Phosphoribosylformylglycinamidine synthase2C synthetase subunit / Phosphoribosylformylglycinamidine synthase2C glutamine amidotransferase subunit	1965	T	655	ACT	3	T	Synonymous SNP
Phl213	Phl213	1	2018629	A	BOVINE	contig00006	-1	83463	G	substitution	MHA_2106	2020425	2016529	3894	-1	phosphoribosylformylglycinamidine synthase	1797	T	599	ATT	3	I	COK_0221	81667	85566	3897	1	Phosphoribosylformylglycinamidine synthase2C synthetase subunit / Phosphoribosylformylglycinamidine synthase2C glutamine amidotransferase subunit	1797	C	599	ATC	3	I	Synonymous SNP
Phl213	Phl213	1	2018635	T	BOVINE	contig00006	-1	83457	C	substitution	MHA_2106	2020425	2016529	3894	-1	phosphoribosylformylglycinamidine synthase	1791	A	597	AAA	3	K	COK_0221	81667	85566	3897	1	Phosphoribosylformylglycinamidine synthase2C synthetase subunit / Phosphoribosylformylglycinamidine synthase2C glutamine amidotransferase subunit	1791	G	597	AAG	3	K	Synonymous SNP
Phl213	Phl213	1	2018643	C	BOVINE	contig00006	-1	83449	T	substitution	MHA_2106	2020425	2016529	3894	-1	phosphoribosylformylglycinamidine synthase	1783	G	595	GAC	1	D	COK_0221	81667	85566	3897	1	Phosphoribosylformylglycinamidine synthase2C synthetase subunit / Phosphoribosylformylglycinamidine synthase2C glutamine amidotransferase subunit	1783	A	595	AAC	1	N	Nonsynonymous SNP
Phl213	Phl213	1	2018644	A	BOVINE	contig00006	-1	83448	G	substitution	MHA_2106	2020425	2016529	3894	-1	phosphoribosylformylglycinamidine synthase	1782	T	594	TTT	3	F	COK_0221	81667	85566	3897	1	Phosphoribosylformylglycinamidine synthase2C synthetase subunit / Phosphoribosylformylglycinamidine synthase2C glutamine amidotransferase subunit	1782	C	594	TTC	3	F	Synonymous SNP
Phl213	Phl213	1	2018650	A	BOVINE	contig00006	-1	83442	T	substitution	MHA_2106	2020425	2016529	3894	-1	phosphoribosylformylglycinamidine synthase	1776	T	592	CCT	3	P	COK_0221	81667	85566	3897	1	Phosphoribosylformylglycinamidine synthase2C synthetase subunit / Phosphoribosylformylglycinamidine synthase2C glutamine amidotransferase subunit	1776	A	592	ACA	3	T	Nonsynonymous SNP
Phl213	Phl213	1	2018652	G	BOVINE	contig00006	-1	83440	T	substitution	MHA_2106	2020425	2016529	3894	-1	phosphoribosylformylglycinamidine synthase	1774	C	592	CCT	1	P	COK_0221	81667	85566	3897	1	Phosphoribosylformylglycinamidine synthase2C synthetase subunit / Phosphoribosylformylglycinamidine synthase2C glutamine amidotransferase subunit	1774	A	592	ACA	1	T	Nonsynonymous SNP
Phl213	Phl213	1	2018862	A	BOVINE	contig00006	-1	83230	G	substitution	MHA_2106	2020425	2016529	3894	-1	phosphoribosylformylglycinamidine synthase	1564	T	522	TGT	1	C	COK_0221	81667	85566	3897	1	Phosphoribosylformylglycinamidine synthase2C synthetase subunit / Phosphoribosylformylglycinamidine synthase2C glutamine amidotransferase subunit	1564	C	522	CGT	1	R	Nonsynonymous SNP
Phl213	Phl213	1	2018974	C	BOVINE	contig00006	-1	83118	T	substitution	MHA_2106	2020425	2016529	3894	-1	phosphoribosylformylglycinamidine synthase	1452	G	484	GAG	3	E	COK_0221	81667	85566	3897	1	Phosphoribosylformylglycinamidine synthase2C synthetase subunit / Phosphoribosylformylglycinamidine synthase2C glutamine amidotransferase subunit	1452	A	484	GAA	3	E	Synonymous SNP
Phl213	Phl213	1	2018983	A	BOVINE	contig00006	-1	83109	G	substitution	MHA_2106	2020425	2016529	3894	-1	phosphoribosylformylglycinamidine synthase	1443	T	481	CGT	3	R	COK_0221	81667	85566	3897	1	Phosphoribosylformylglycinamidine synthase2C synthetase subunit / Phosphoribosylformylglycinamidine synthase2C glutamine amidotransferase subunit	1443	C	481	CGC	3	R	Synonymous SNP
Phl213	Phl213	1	2018986	G	BOVINE	contig00006	-1	83106	A	substitution	MHA_2106	2020425	2016529	3894	-1	phosphoribosylformylglycinamidine synthase	1440	C	480	CGC	3	R	COK_0221	81667	85566	3897	1	Phosphoribosylformylglycinamidine synthase2C synthetase subunit / Phosphoribosylformylglycinamidine synthase2C glutamine amidotransferase subunit	1440	T	480	CGT	3	R	Synonymous SNP
Phl213	Phl213	1	2018998	A	BOVINE	contig00006	-1	83094	T	substitution	MHA_2106	2020425	2016529	3894	-1	phosphoribosylformylglycinamidine synthase	1428	T	476	CCT	3	P	COK_0221	81667	85566	3897	1	Phosphoribosylformylglycinamidine synthase2C synthetase subunit / Phosphoribosylformylglycinamidine synthase2C glutamine amidotransferase subunit	1428	A	476	CCA	3	P	Synonymous SNP
Phl213	Phl213	1	2019007	C	BOVINE	contig00006	-1	83085	A	substitution	MHA_2106	2020425	2016529	3894	-1	phosphoribosylformylglycinamidine synthase	1419	G	473	CGG	3	R	COK_0221	81667	85566	3897	1	Phosphoribosylformylglycinamidine synthase2C synthetase subunit / Phosphoribosylformylglycinamidine synthase2C glutamine amidotransferase subunit	1419	T	473	CGT	3	R	Synonymous SNP
Phl213	Phl213	1	2019033	C	BOVINE	contig00006	-1	83059	T	substitution	MHA_2106	2020425	2016529	3894	-1	phosphoribosylformylglycinamidine synthase	1393	G	465	GAT	1	D	COK_0221	81667	85566	3897	1	Phosphoribosylformylglycinamidine synthase2C synthetase subunit / Phosphoribosylformylglycinamidine synthase2C glutamine amidotransferase subunit	1393	A	465	AAT	1	N	Nonsynonymous SNP
Phl213	Phl213	1	2019046	C	BOVINE	contig00006	-1	83046	G	substitution	MHA_2106	2020425	2016529	3894	-1	phosphoribosylformylglycinamidine synthase	1380	G	460	GGG	3	G	COK_0221	81667	85566	3897	1	Phosphoribosylformylglycinamidine synthase2C synthetase subunit / Phosphoribosylformylglycinamidine synthase2C glutamine amidotransferase subunit	1380	C	460	GGC	3	G	Synonymous SNP
Phl213	Phl213	1	2019052	T	BOVINE	contig00006	-1	83040	A	substitution	MHA_2106	2020425	2016529	3894	-1	phosphoribosylformylglycinamidine synthase	1374	A	458	GCA	3	A	COK_0221	81667	85566	3897	1	Phosphoribosylformylglycinamidine synthase2C synthetase subunit / Phosphoribosylformylglycinamidine synthase2C glutamine amidotransferase subunit	1374	T	458	GCT	3	A	Synonymous SNP
Phl213	Phl213	1	2019058	T	BOVINE	contig00006	-1	83034	A	substitution	MHA_2106	2020425	2016529	3894	-1	phosphoribosylformylglycinamidine synthase	1368	A	456	TCA	3	S	COK_0221	81667	85566	3897	1	Phosphoribosylformylglycinamidine synthase2C synthetase subunit / Phosphoribosylformylglycinamidine synthase2C glutamine amidotransferase subunit	1368	T	456	TCT	3	S	Synonymous SNP
Phl213	Phl213	1	2019442	T	BOVINE	contig00006	-1	82650	C	substitution	MHA_2106	2020425	2016529	3894	-1	phosphoribosylformylglycinamidine synthase	984	A	328	AAA	3	K	COK_0221	81667	85566	3897	1	Phosphoribosylformylglycinamidine synthase2C synthetase subunit / Phosphoribosylformylglycinamidine synthase2C glutamine amidotransferase subunit	984	G	328	AAG	3	K	Synonymous SNP
Phl213	Phl213	1	2019448	C	BOVINE	contig00006	-1	82644	T	substitution	MHA_2106	2020425	2016529	3894	-1	phosphoribosylformylglycinamidine synthase	978	G	326	GGG	3	G	COK_0221	81667	85566	3897	1	Phosphoribosylformylglycinamidine synthase2C synthetase subunit / Phosphoribosylformylglycinamidine synthase2C glutamine amidotransferase subunit	978	A	326	GGA	3	G	Synonymous SNP
Phl213	Phl213	1	2019457	T	BOVINE	contig00006	-1	82635	A	substitution	MHA_2106	2020425	2016529	3894	-1	phosphoribosylformylglycinamidine synthase	969	A	323	ACA	3	T	COK_0221	81667	85566	3897	1	Phosphoribosylformylglycinamidine synthase2C synthetase subunit / Phosphoribosylformylglycinamidine synthase2C glutamine amidotransferase subunit	969	T	323	ACT	3	T	Synonymous SNP
Phl213	Phl213	1	2019460	C	BOVINE	contig00006	-1	82632	T	substitution	MHA_2106	2020425	2016529	3894	-1	phosphoribosylformylglycinamidine synthase	966	G	322	GCG	3	A	COK_0221	81667	85566	3897	1	Phosphoribosylformylglycinamidine synthase2C synthetase subunit / Phosphoribosylformylglycinamidine synthase2C glutamine amidotransferase subunit	966	A	322	GCA	3	A	Synonymous SNP
Phl213	Phl213	1	2019493	G	BOVINE	contig00006	-1	82599	T	substitution	MHA_2106	2020425	2016529	3894	-1	phosphoribosylformylglycinamidine synthase	933	C	311	ACC	3	T	COK_0221	81667	85566	3897	1	Phosphoribosylformylglycinamidine synthase2C synthetase subunit / Phosphoribosylformylglycinamidine synthase2C glutamine amidotransferase subunit	933	A	311	ACA	3	T	Synonymous SNP
Phl213	Phl213	1	2019499	C	BOVINE	contig00006	-1	82593	T	substitution	MHA_2106	2020425	2016529	3894	-1	phosphoribosylformylglycinamidine synthase	927	G	309	GCG	3	A	COK_0221	81667	85566	3897	1	Phosphoribosylformylglycinamidine synthase2C synthetase subunit / Phosphoribosylformylglycinamidine synthase2C glutamine amidotransferase subunit	927	A	309	GCA	3	A	Synonymous SNP
Phl213	Phl213	1	2019502	T	BOVINE	contig00006	-1	82590	A	substitution	MHA_2106	2020425	2016529	3894	-1	phosphoribosylformylglycinamidine synthase	924	A	308	GGA	3	G	COK_0221	81667	85566	3897	1	Phosphoribosylformylglycinamidine synthase2C synthetase subunit / Phosphoribosylformylglycinamidine synthase2C glutamine amidotransferase subunit	924	T	308	GGT	3	G	Synonymous SNP
Phl213	Phl213	1	2019505	C	BOVINE	contig00006	-1	82587	A	substitution	MHA_2106	2020425	2016529	3894	-1	phosphoribosylformylglycinamidine synthase	921	G	307	CCG	3	P	COK_0221	81667	85566	3897	1	Phosphoribosylformylglycinamidine synthase2C synthetase subunit / Phosphoribosylformylglycinamidine synthase2C glutamine amidotransferase subunit	921	T	307	CCT	3	P	Synonymous SNP
Phl213	Phl213	1	2019652	G	BOVINE	contig00006	-1	82440	A	substitution	MHA_2106	2020425	2016529	3894	-1	phosphoribosylformylglycinamidine synthase	774	C	258	TAC	3	Y	COK_0221	81667	85566	3897	1	Phosphoribosylformylglycinamidine synthase2C synthetase subunit / Phosphoribosylformylglycinamidine synthase2C glutamine amidotransferase subunit	774	T	258	TAT	3	Y	Synonymous SNP
Phl213	Phl213	1	2019655	G	BOVINE	contig00006	-1	82437	A	substitution	MHA_2106	2020425	2016529	3894	-1	phosphoribosylformylglycinamidine synthase	771	C	257	GCC	3	A	COK_0221	81667	85566	3897	1	Phosphoribosylformylglycinamidine synthase2C synthetase subunit / Phosphoribosylformylglycinamidine synthase2C glutamine amidotransferase subunit	771	T	257	GCT	3	A	Synonymous SNP
Phl213	Phl213	1	2019673	C	BOVINE	contig00006	-1	82419	T	substitution	MHA_2106	2020425	2016529	3894	-1	phosphoribosylformylglycinamidine synthase	753	G	251	CCG	3	P	COK_0221	81667	85566	3897	1	Phosphoribosylformylglycinamidine synthase2C synthetase subunit / Phosphoribosylformylglycinamidine synthase2C glutamine amidotransferase subunit	753	A	251	CCA	3	P	Synonymous SNP
Phl213	Phl213	1	2019685	A	BOVINE	contig00006	-1	82407	G	substitution	MHA_2106	2020425	2016529	3894	-1	phosphoribosylformylglycinamidine synthase	741	T	247	TTT	3	F	COK_0221	81667	85566	3897	1	Phosphoribosylformylglycinamidine synthase2C synthetase subunit / Phosphoribosylformylglycinamidine synthase2C glutamine amidotransferase subunit	741	C	247	TTC	3	F	Synonymous SNP
Phl213	Phl213	1	2019697	A	BOVINE	contig00006	-1	82395	G	substitution	MHA_2106	2020425	2016529	3894	-1	phosphoribosylformylglycinamidine synthase	729	T	243	ATT	3	I	COK_0221	81667	85566	3897	1	Phosphoribosylformylglycinamidine synthase2C synthetase subunit / Phosphoribosylformylglycinamidine synthase2C glutamine amidotransferase subunit	729	C	243	ATC	3	I	Synonymous SNP
Phl213	Phl213	1	2019703	C	BOVINE	contig00006	-1	82389	T	substitution	MHA_2106	2020425	2016529	3894	-1	phosphoribosylformylglycinamidine synthase	723	G	241	AAG	3	K	COK_0221	81667	85566	3897	1	Phosphoribosylformylglycinamidine synthase2C synthetase subunit / Phosphoribosylformylglycinamidine synthase2C glutamine amidotransferase subunit	723	A	241	AAA	3	K	Synonymous SNP
Phl213	Phl213	1	2019706	A	BOVINE	contig00006	-1	82386	G	substitution	MHA_2106	2020425	2016529	3894	-1	phosphoribosylformylglycinamidine synthase	720	T	240	TTT	3	F	COK_0221	81667	85566	3897	1	Phosphoribosylformylglycinamidine synthase2C synthetase subunit / Phosphoribosylformylglycinamidine synthase2C glutamine amidotransferase subunit	720	C	240	TTC	3	F	Synonymous SNP
Phl213	Phl213	1	2019727	T	BOVINE	contig00006	-1	82365	C	substitution	MHA_2106	2020425	2016529	3894	-1	phosphoribosylformylglycinamidine synthase	699	A	233	GTA	3	V	COK_0221	81667	85566	3897	1	Phosphoribosylformylglycinamidine synthase2C synthetase subunit / Phosphoribosylformylglycinamidine synthase2C glutamine amidotransferase subunit	699	G	233	GTG	3	V	Synonymous SNP
Phl213	Phl213	1	2019730	C	BOVINE	contig00006	-1	82362	G	substitution	MHA_2106	2020425	2016529	3894	-1	phosphoribosylformylglycinamidine synthase	696	G	232	GGG	3	G	COK_0221	81667	85566	3897	1	Phosphoribosylformylglycinamidine synthase2C synthetase subunit / Phosphoribosylformylglycinamidine synthase2C glutamine amidotransferase subunit	696	C	232	GGC	3	G	Synonymous SNP
Phl213	Phl213	1	2019733	A	BOVINE	contig00006	-1	82359	G	substitution	MHA_2106	2020425	2016529	3894	-1	phosphoribosylformylglycinamidine synthase	693	T	231	GAT	3	D	COK_0221	81667	85566	3897	1	Phosphoribosylformylglycinamidine synthase2C synthetase subunit / Phosphoribosylformylglycinamidine synthase2C glutamine amidotransferase subunit	693	C	231	GAC	3	D	Synonymous SNP
Phl213	Phl213	1	2019745	A	BOVINE	contig00006	-1	82347	G	substitution	MHA_2106	2020425	2016529	3894	-1	phosphoribosylformylglycinamidine synthase	681	T	227	GAT	3	D	COK_0221	81667	85566	3897	1	Phosphoribosylformylglycinamidine synthase2C synthetase subunit / Phosphoribosylformylglycinamidine synthase2C glutamine amidotransferase subunit	681	C	227	GAC	3	D	Synonymous SNP
Phl213	Phl213	1	2019748	C	BOVINE	contig00006	-1	82344	T	substitution	MHA_2106	2020425	2016529	3894	-1	phosphoribosylformylglycinamidine synthase	678	G	226	GCG	3	A	COK_0221	81667	85566	3897	1	Phosphoribosylformylglycinamidine synthase2C synthetase subunit / Phosphoribosylformylglycinamidine synthase2C glutamine amidotransferase subunit	678	A	226	GCA	3	A	Synonymous SNP
Phl213	Phl213	1	2019751	A	BOVINE	contig00006	-1	82341	G	substitution	MHA_2106	2020425	2016529	3894	-1	phosphoribosylformylglycinamidine synthase	675	T	225	AAT	3	N	COK_0221	81667	85566	3897	1	Phosphoribosylformylglycinamidine synthase2C synthetase subunit / Phosphoribosylformylglycinamidine synthase2C glutamine amidotransferase subunit	675	C	225	AAC	3	N	Synonymous SNP
Phl213	Phl213	1	2019769	G	BOVINE	contig00006	-1	82323	A	substitution	MHA_2106	2020425	2016529	3894	-1	phosphoribosylformylglycinamidine synthase	657	C	219	TGC	3	C	COK_0221	81667	85566	3897	1	Phosphoribosylformylglycinamidine synthase2C synthetase subunit / Phosphoribosylformylglycinamidine synthase2C glutamine amidotransferase subunit	657	T	219	TGT	3	C	Synonymous SNP
Phl213	Phl213	1	2019772	A	BOVINE	contig00006	-1	82320	G	substitution	MHA_2106	2020425	2016529	3894	-1	phosphoribosylformylglycinamidine synthase	654	T	218	CAT	3	H	COK_0221	81667	85566	3897	1	Phosphoribosylformylglycinamidine synthase2C synthetase subunit / Phosphoribosylformylglycinamidine synthase2C glutamine amidotransferase subunit	654	C	218	CAC	3	H	Synonymous SNP
Phl213	Phl213	1	2019778	C	BOVINE	contig00006	-1	82314	G	substitution	MHA_2106	2020425	2016529	3894	-1	phosphoribosylformylglycinamidine synthase	648	G	216	TCG	3	S	COK_0221	81667	85566	3897	1	Phosphoribosylformylglycinamidine synthase2C synthetase subunit / Phosphoribosylformylglycinamidine synthase2C glutamine amidotransferase subunit	648	C	216	TCC	3	S	Synonymous SNP
Phl213	Phl213	1	2019802	G	BOVINE	contig00006	-1	82290	C	substitution	MHA_2106	2020425	2016529	3894	-1	phosphoribosylformylglycinamidine synthase	624	C	208	CTC	3	L	COK_0221	81667	85566	3897	1	Phosphoribosylformylglycinamidine synthase2C synthetase subunit / Phosphoribosylformylglycinamidine synthase2C glutamine amidotransferase subunit	624	G	208	CTG	3	L	Synonymous SNP
Phl213	Phl213	1	2019853	G	BOVINE	contig00006	-1	82239	A	substitution	MHA_2106	2020425	2016529	3894	-1	phosphoribosylformylglycinamidine synthase	573	C	191	TAC	3	Y	COK_0221	81667	85566	3897	1	Phosphoribosylformylglycinamidine synthase2C synthetase subunit / Phosphoribosylformylglycinamidine synthase2C glutamine amidotransferase subunit	573	T	191	TAT	3	Y	Synonymous SNP
Phl213	Phl213	1	2019868	G	BOVINE	contig00006	-1	82224	T	substitution	MHA_2106	2020425	2016529	3894	-1	phosphoribosylformylglycinamidine synthase	558	C	186	GAC	3	D	COK_0221	81667	85566	3897	1	Phosphoribosylformylglycinamidine synthase2C synthetase subunit / Phosphoribosylformylglycinamidine synthase2C glutamine amidotransferase subunit	558	A	186	GAA	3	E	Nonsynonymous SNP
Phl213	Phl213	1	2019877	C	BOVINE	contig00006	-1	82215	T	substitution	MHA_2106	2020425	2016529	3894	-1	phosphoribosylformylglycinamidine synthase	549	G	183	GCG	3	A	COK_0221	81667	85566	3897	1	Phosphoribosylformylglycinamidine synthase2C synthetase subunit / Phosphoribosylformylglycinamidine synthase2C glutamine amidotransferase subunit	549	A	183	GCA	3	A	Synonymous SNP
Phl213	Phl213	1	2019880	T	BOVINE	contig00006	-1	82212	C	substitution	MHA_2106	2020425	2016529	3894	-1	phosphoribosylformylglycinamidine synthase	546	A	182	TTA	3	L	COK_0221	81667	85566	3897	1	Phosphoribosylformylglycinamidine synthase2C synthetase subunit / Phosphoribosylformylglycinamidine synthase2C glutamine amidotransferase subunit	546	G	182	TTG	3	L	Synonymous SNP
Phl213	Phl213	1	2019889	G	BOVINE	contig00006	-1	82203	A	substitution	MHA_2106	2020425	2016529	3894	-1	phosphoribosylformylglycinamidine synthase	537	C	179	AAC	3	N	COK_0221	81667	85566	3897	1	Phosphoribosylformylglycinamidine synthase2C synthetase subunit / Phosphoribosylformylglycinamidine synthase2C glutamine amidotransferase subunit	537	T	179	AAT	3	N	Synonymous SNP
Phl213	Phl213	1	2019892	G	BOVINE	contig00006	-1	82200	C	substitution	MHA_2106	2020425	2016529	3894	-1	phosphoribosylformylglycinamidine synthase	534	C	178	ATC	3	I	COK_0221	81667	85566	3897	1	Phosphoribosylformylglycinamidine synthase2C synthetase subunit / Phosphoribosylformylglycinamidine synthase2C glutamine amidotransferase subunit	534	G	178	GTG	3	V	Nonsynonymous SNP
Phl213	Phl213	1	2019894	T	BOVINE	contig00006	-1	82198	C	substitution	MHA_2106	2020425	2016529	3894	-1	phosphoribosylformylglycinamidine synthase	532	A	178	ATC	1	I	COK_0221	81667	85566	3897	1	Phosphoribosylformylglycinamidine synthase2C synthetase subunit / Phosphoribosylformylglycinamidine synthase2C glutamine amidotransferase subunit	532	G	178	GTG	1	V	Nonsynonymous SNP
Phl213	Phl213	1	2019901	T	BOVINE	contig00006	-1	82191	C	substitution	MHA_2106	2020425	2016529	3894	-1	phosphoribosylformylglycinamidine synthase	525	A	175	GAA	3	E	COK_0221	81667	85566	3897	1	Phosphoribosylformylglycinamidine synthase2C synthetase subunit / Phosphoribosylformylglycinamidine synthase2C glutamine amidotransferase subunit	525	G	175	GAG	3	E	Synonymous SNP
Phl213	Phl213	1	2019907	C	BOVINE	contig00006	-1	82185	A	substitution	MHA_2106	2020425	2016529	3894	-1	phosphoribosylformylglycinamidine synthase	519	G	173	CTG	3	L	COK_0221	81667	85566	3897	1	Phosphoribosylformylglycinamidine synthase2C synthetase subunit / Phosphoribosylformylglycinamidine synthase2C glutamine amidotransferase subunit	519	T	173	CTT	3	L	Synonymous SNP
Phl213	Phl213	1	2019910	T	BOVINE	contig00006	-1	82182	A	substitution	MHA_2106	2020425	2016529	3894	-1	phosphoribosylformylglycinamidine synthase	516	A	172	GCA	3	A	COK_0221	81667	85566	3897	1	Phosphoribosylformylglycinamidine synthase2C synthetase subunit / Phosphoribosylformylglycinamidine synthase2C glutamine amidotransferase subunit	516	T	172	GCT	3	A	Synonymous SNP
Phl213	Phl213	1	2019915	T	BOVINE	contig00006	-1	82177	C	substitution	MHA_2106	2020425	2016529	3894	-1	phosphoribosylformylglycinamidine synthase	511	A	171	AAG	1	K	COK_0221	81667	85566	3897	1	Phosphoribosylformylglycinamidine synthase2C synthetase subunit / Phosphoribosylformylglycinamidine synthase2C glutamine amidotransferase subunit	511	G	171	GAG	1	E	Nonsynonymous SNP
Phl213	Phl213	1	2019916	G	BOVINE	contig00006	-1	82176	A	substitution	MHA_2106	2020425	2016529	3894	-1	phosphoribosylformylglycinamidine synthase	510	C	170	CGC	3	R	COK_0221	81667	85566	3897	1	Phosphoribosylformylglycinamidine synthase2C synthetase subunit / Phosphoribosylformylglycinamidine synthase2C glutamine amidotransferase subunit	510	T	170	CGT	3	R	Synonymous SNP
Phl213	Phl213	1	2021066	C	BOVINE	contig00006	-1	81026	A	substitution	MHA_2108	2020859	2021146	285	1	conserved hypothetical bacteriophage protein	208	C	70	CGT	1	R	COK_0219	81233	80946	285	-1	hypothetical protein	208	A	70	AGT	1	S	Nonsynonymous SNP
Phl213	Phl213	1	2021359	C	BOVINE	contig00006	-1	80743	T	substitution	MHA_2109	2023150	2021272	1876	-1	iron-regulated outer membrane protein	1792	G	598	GAA	1	E	COK_0218	78734	80830	2094	1	Outer membrane receptor proteins2C mostly Fe transport	2010	A	670	GCA	3	A	Nonsynonymous SNP
Phl213	Phl213	1	2021362	C	BOVINE	contig00006	-1	80740	T	substitution	MHA_2109	2023150	2021272	1876	-1	iron-regulated outer membrane protein	1789	G	597	GGC	1	G	COK_0218	78734	80830	2094	1	Outer membrane receptor proteins2C mostly Fe transport	2007	A	669	GTA	3	V	Nonsynonymous SNP
Phl213	Phl213	1	2021371	C	BOVINE	contig00006	-1	80731	T	substitution	MHA_2109	2023150	2021272	1876	-1	iron-regulated outer membrane protein	1780	G	594	GGA	1	G	COK_0218	78734	80830	2094	1	Outer membrane receptor proteins2C mostly Fe transport	1998	A	666	GTA	3	V	Nonsynonymous SNP
Phl213	Phl213	1	2021374	T	BOVINE	contig00006	-1	80728	A	substitution	MHA_2109	2023150	2021272	1876	-1	iron-regulated outer membrane protein	1777	A	593	AGT	1	S	COK_0218	78734	80830	2094	1	Outer membrane receptor proteins2C mostly Fe transport	1995	T	665	GCT	3	A	Nonsynonymous SNP
Phl213	Phl213	1	2021377	G	BOVINE	contig00006	-1	80725	A	substitution	MHA_2109	2023150	2021272	1876	-1	iron-regulated outer membrane protein	1774	C	592	CGC	1	R	COK_0218	78734	80830	2094	1	Outer membrane receptor proteins2C mostly Fe transport	1992	T	664	TTT	3	F	Nonsynonymous SNP
Phl213	Phl213	1	2021401	T	BOVINE	contig00006	-1	80701	A	substitution	MHA_2109	2023150	2021272	1876	-1	iron-regulated outer membrane protein	1750	A	584	AGA	1	R	COK_0218	78734	80830	2094	1	Outer membrane receptor proteins2C mostly Fe transport	1968	T	656	AAT	3	N	Nonsynonymous SNP
Phl213	Phl213	1	2021404	A	BOVINE	contig00006	-1	80698	C	substitution	MHA_2109	2023150	2021272	1876	-1	iron-regulated outer membrane protein	1747	T	583	TAA	1	*	COK_0218	78734	80830	2094	1	Outer membrane receptor proteins2C mostly Fe transport	1965	G	655	TTG	3	L	Nonsynonymous SNP
Phl213	Phl213	1	2021406	G	BOVINE	contig00006	-1	80696	A	substitution	MHA_2109	2023150	2021272	1876	-1	iron-regulated outer membrane protein	1745	C	582	ACT	2	T	COK_0218	78734	80830	2094	1	Outer membrane receptor proteins2C mostly Fe transport	1963	T	655	TTG	1	L	Nonsynonymous SNP
Phl213	Phl213	1	2021407	T	BOVINE	contig00006	-1	80695	C	substitution	MHA_2109	2023150	2021272	1876	-1	iron-regulated outer membrane protein	1744	A	582	ACT	1	T	COK_0218	78734	80830	2094	1	Outer membrane receptor proteins2C mostly Fe transport	1962	G	654	CCG	3	P	Nonsynonymous SNP
Phl213	Phl213	1	2021425	G	BOVINE	contig00006	-1	80677	A	substitution	MHA_2109	2023150	2021272	1876	-1	iron-regulated outer membrane protein	1726	C	576	CAC	1	H	COK_0218	78734	80830	2094	1	Outer membrane receptor proteins2C mostly Fe transport	1944	T	648	ATT	3	I	Nonsynonymous SNP
Phl213	Phl213	1	2021437	A	BOVINE	contig00006	-1	80665	G	substitution	MHA_2109	2023150	2021272	1876	-1	iron-regulated outer membrane protein	1714	T	572	TGT	1	C	COK_0218	78734	80830	2094	1	Outer membrane receptor proteins2C mostly Fe transport	1932	C	644	AAC	3	N	Nonsynonymous SNP
Phl213	Phl213	1	2021440	G	BOVINE	contig00006	-1	80662	A	substitution	MHA_2109	2023150	2021272	1876	-1	iron-regulated outer membrane protein	1711	C	571	CAA	1	Q	COK_0218	78734	80830	2094	1	Outer membrane receptor proteins2C mostly Fe transport	1929	T	643	TAT	3	Y	Nonsynonymous SNP
Phl213	Phl213	1	2021443	G	BOVINE	contig00006	-1	80659	A	substitution	MHA_2109	2023150	2021272	1876	-1	iron-regulated outer membrane protein	1708	C	570	CTA	1	L	COK_0218	78734	80830	2094	1	Outer membrane receptor proteins2C mostly Fe transport	1926	T	642	GGT	3	G	Nonsynonymous SNP
Phl213	Phl213	1	570911	C	BOVINE	contig00006	1	12268	T	substitution	MHA_0538	570442	571422	978	1	possible dehydrogenase	470	C	157	GCA	2	A	COK_0155	11799	12758	957	1	hypothetical protein	470	T	157	GTA	2	V	Nonsynonymous SNP
Phl213	Phl213	1	570936	G	BOVINE	contig00006	1	NA	-	deletion in BOVINE contig00006	MHA_0538	570442	571422	978	1	possible dehydrogenase	495	G	165	GAG	3	E	COK_0155	11799	12758	957	1	hypothetical protein	NA	NA	NA	NA	NA	NA
Phl213	Phl213	1	570937	T	BOVINE	contig00006	1	NA	-	deletion in BOVINE contig00006	MHA_0538	570442	571422	978	1	possible dehydrogenase	496	T	166	TAT	1	Y	COK_0155	11799	12758	957	1	hypothetical protein	NA	NA	NA	NA	NA	NA
Phl213	Phl213	1	570938	A	BOVINE	contig00006	1	NA	-	deletion in BOVINE contig00006	MHA_0538	570442	571422	978	1	possible dehydrogenase	497	A	166	TAT	2	Y	COK_0155	11799	12758	957	1	hypothetical protein	NA	NA	NA	NA	NA	NA
Phl213	Phl213	1	570939	T	BOVINE	contig00006	1	NA	-	deletion in BOVINE contig00006	MHA_0538	570442	571422	978	1	possible dehydrogenase	498	T	166	TAT	3	Y	COK_0155	11799	12758	957	1	hypothetical protein	NA	NA	NA	NA	NA	NA
Phl213	Phl213	1	570940	G	BOVINE	contig00006	1	NA	-	deletion in BOVINE contig00006	MHA_0538	570442	571422	978	1	possible dehydrogenase	499	G	167	GAC	1	D	COK_0155	11799	12758	957	1	hypothetical protein	NA	NA	NA	NA	NA	NA
Phl213	Phl213	1	570941	A	BOVINE	contig00006	1	NA	-	deletion in BOVINE contig00006	MHA_0538	570442	571422	978	1	possible dehydrogenase	500	A	167	GAC	2	D	COK_0155	11799	12758	957	1	hypothetical protein	NA	NA	NA	NA	NA	NA
Phl213	Phl213	1	570942	C	BOVINE	contig00006	1	NA	-	deletion in BOVINE contig00006	MHA_0538	570442	571422	978	1	possible dehydrogenase	501	C	167	GAC	3	D	COK_0155	11799	12758	957	1	hypothetical protein	NA	NA	NA	NA	NA	NA
Phl213	Phl213	1	570943	A	BOVINE	contig00006	1	NA	-	deletion in BOVINE contig00006	MHA_0538	570442	571422	978	1	possible dehydrogenase	502	A	168	ATT	1	I	COK_0155	11799	12758	957	1	hypothetical protein	NA	NA	NA	NA	NA	NA
Phl213	Phl213	1	570944	T	BOVINE	contig00006	1	NA	-	deletion in BOVINE contig00006	MHA_0538	570442	571422	978	1	possible dehydrogenase	503	T	168	ATT	2	I	COK_0155	11799	12758	957	1	hypothetical protein	NA	NA	NA	NA	NA	NA
Phl213	Phl213	1	570945	T	BOVINE	contig00006	1	NA	-	deletion in BOVINE contig00006	MHA_0538	570442	571422	978	1	possible dehydrogenase	504	T	168	ATT	3	I	COK_0155	11799	12758	957	1	hypothetical protein	NA	NA	NA	NA	NA	NA
Phl213	Phl213	1	570946	G	BOVINE	contig00006	1	NA	-	deletion in BOVINE contig00006	MHA_0538	570442	571422	978	1	possible dehydrogenase	505	G	169	GCG	1	A	COK_0155	11799	12758	957	1	hypothetical protein	NA	NA	NA	NA	NA	NA
Phl213	Phl213	1	570947	C	BOVINE	contig00006	1	NA	-	deletion in BOVINE contig00006	MHA_0538	570442	571422	978	1	possible dehydrogenase	506	C	169	GCG	2	A	COK_0155	11799	12758	957	1	hypothetical protein	NA	NA	NA	NA	NA	NA
Phl213	Phl213	1	570948	G	BOVINE	contig00006	1	NA	-	deletion in BOVINE contig00006	MHA_0538	570442	571422	978	1	possible dehydrogenase	507	G	169	GCG	3	A	COK_0155	11799	12758	957	1	hypothetical protein	NA	NA	NA	NA	NA	NA
Phl213	Phl213	1	570949	G	BOVINE	contig00006	1	NA	-	deletion in BOVINE contig00006	MHA_0538	570442	571422	978	1	possible dehydrogenase	508	G	170	GCA	1	A	COK_0155	11799	12758	957	1	hypothetical protein	NA	NA	NA	NA	NA	NA
Phl213	Phl213	1	570950	C	BOVINE	contig00006	1	NA	-	deletion in BOVINE contig00006	MHA_0538	570442	571422	978	1	possible dehydrogenase	509	C	170	GCA	2	A	COK_0155	11799	12758	957	1	hypothetical protein	NA	NA	NA	NA	NA	NA
Phl213	Phl213	1	570951	A	BOVINE	contig00006	1	NA	-	deletion in BOVINE contig00006	MHA_0538	570442	571422	978	1	possible dehydrogenase	510	A	170	GCA	3	A	COK_0155	11799	12758	957	1	hypothetical protein	NA	NA	NA	NA	NA	NA
Phl213	Phl213	1	570952	A	BOVINE	contig00006	1	NA	-	deletion in BOVINE contig00006	MHA_0538	570442	571422	978	1	possible dehydrogenase	511	A	171	ATG	1	M	COK_0155	11799	12758	957	1	hypothetical protein	NA	NA	NA	NA	NA	NA
Phl213	Phl213	1	570953	T	BOVINE	contig00006	1	NA	-	deletion in BOVINE contig00006	MHA_0538	570442	571422	978	1	possible dehydrogenase	512	T	171	ATG	2	M	COK_0155	11799	12758	957	1	hypothetical protein	NA	NA	NA	NA	NA	NA
Phl213	Phl213	1	1238629	G	BOVINE	contig00006	-1	52156	A	substitution	MHA_1261	1238585	1239487	900	1	possible N-acylmannosamine kinase	45	G	15	ACG	3	T	COK_0194	52200	51298	900	-1	N-acetylmannosamine kinase	45	A	15	ACA	3	T	Synonymous SNP
Phl213	Phl213	1	1240122	C	BOVINE	contig00006	-1	50663	T	substitution	MHA_1262	1239512	1240390	876	1	N-acetylneuraminate lyase	611	C	204	GCA	2	A	COK_0193	51273	50395	876	-1	N-acetylneuraminate lyase	611	T	204	GTA	2	V	Nonsynonymous SNP
Phl213	Phl213	1	1240504	T	BOVINE	contig00006	-1	NA	-	deletion in BOVINE contig00006	MHA_1263	1240669	1240451	216	-1	hypothetical protein MHA_1263	166	A	56	ACG	1	T	COK_0192	50129	50320	189	1	hypothetical protein	NA	NA	NA	NA	NA	NA
Phl213	Phl213	1	1240986	T	BOVINE	contig00006	-1	49800	C	substitution	MHA_1264	1241253	1240615	636	-1	hypothetical protein MHA_1264	268	A	90	ACG	1	T	COK_0191	49527	50171	642	1	hypothetical protein	274	G	92	GCG	1	A	Nonsynonymous SNP
Phl213	Phl213	1	NA	-	BOVINE	contig00006	-1	16729	T	deletion in Phl213	NA	NA	NA	NA	NA	NA	NA	NA	NA	NA	NA	NA	COK_0158	16938	15493	1443	-1	Glycerol-3-phosphate transporter	210	T	70	GGT	3	G
Phl213	Phl213	1	2022019	A	BOVINE	contig00006	-1	80080	G	substitution	MHA_2109	2023150	2021272	1876	-1	iron-regulated outer membrane protein	1132	T	378	TGC	1	C	COK_0218	78734	80830	2094	1	Outer membrane receptor proteins2C mostly Fe transport	1347	C	449	TAC	3	Y	Nonsynonymous SNP
Phl213	Phl213	1	2022025	G	BOVINE	contig00006	-1	80074	A	substitution	MHA_2109	2023150	2021272	1876	-1	iron-regulated outer membrane protein	1126	C	376	CAA	1	Q	COK_0218	78734	80830	2094	1	Outer membrane receptor proteins2C mostly Fe transport	1341	T	447	CAT	3	H	Nonsynonymous SNP
Phl213	Phl213	1	2022037	T	BOVINE	contig00006	-1	80062	A	substitution	MHA_2109	2023150	2021272	1876	-1	iron-regulated outer membrane protein	1114	A	372	AAG	1	K	COK_0218	78734	80830	2094	1	Outer membrane receptor proteins2C mostly Fe transport	1329	T	443	TTT	3	F	Nonsynonymous SNP
Phl213	Phl213	1	2022040	G	BOVINE	contig00006	-1	80059	A	substitution	MHA_2109	2023150	2021272	1876	-1	iron-regulated outer membrane protein	1111	C	371	CTT	1	L	COK_0218	78734	80830	2094	1	Outer membrane receptor proteins2C mostly Fe transport	1326	T	442	AGT	3	S	Nonsynonymous SNP
Phl213	Phl213	1	2022249	T	BOVINE	contig00006	-1	79850	C	substitution	MHA_2109	2023150	2021272	1876	-1	iron-regulated outer membrane protein	902	A	301	CAC	2	H	COK_0218	78734	80830	2094	1	Outer membrane receptor proteins2C mostly Fe transport	1117	G	373	GCT	1	A	Nonsynonymous SNP
Phl213	Phl213	1	2022250	G	BOVINE	contig00006	-1	79849	A	substitution	MHA_2109	2023150	2021272	1876	-1	iron-regulated outer membrane protein	901	C	301	CAC	1	H	COK_0218	78734	80830	2094	1	Outer membrane receptor proteins2C mostly Fe transport	1116	T	372	TAT	3	Y	Nonsynonymous SNP
Phl213	Phl213	1	2022252	G	BOVINE	contig00006	-1	79847	A	substitution	MHA_2109	2023150	2021272	1876	-1	iron-regulated outer membrane protein	899	C	300	ACA	2	T	COK_0218	78734	80830	2094	1	Outer membrane receptor proteins2C mostly Fe transport	1114	T	372	TAT	1	Y	Nonsynonymous SNP
Phl213	Phl213	1	2022261	C	BOVINE	contig00006	-1	79838	T	substitution	MHA_2109	2023150	2021272	1876	-1	iron-regulated outer membrane protein	890	G	297	AGC	2	S	COK_0218	78734	80830	2094	1	Outer membrane receptor proteins2C mostly Fe transport	1105	A	369	ACT	1	T	Nonsynonymous SNP
Phl213	Phl213	1	2022396	C	BOVINE	contig00006	-1	79703	G	substitution	MHA_2109	2023150	2021272	1876	-1	iron-regulated outer membrane protein	755	G	252	AGG	2	R	COK_0218	78734	80830	2094	1	Outer membrane receptor proteins2C mostly Fe transport	970	C	324	CGT	1	R	Synonymous SNP
Phl213	Phl213	1	2022484	T	BOVINE	contig00006	-1	79615	C	substitution	MHA_2109	2023150	2021272	1876	-1	iron-regulated outer membrane protein	667	A	223	ATG	1	M	COK_0218	78734	80830	2094	1	Outer membrane receptor proteins2C mostly Fe transport	882	G	294	GAG	3	E	Nonsynonymous SNP
Phl213	Phl213	1	2022502	A	BOVINE	contig00006	-1	79597	T	substitution	MHA_2109	2023150	2021272	1876	-1	iron-regulated outer membrane protein	649	T	217	TCA	1	S	COK_0218	78734	80830	2094	1	Outer membrane receptor proteins2C mostly Fe transport	864	A	288	GTA	3	V	Nonsynonymous SNP
Phl213	Phl213	1	2022505	C	BOVINE	contig00006	-1	79594	T	substitution	MHA_2109	2023150	2021272	1876	-1	iron-regulated outer membrane protein	646	G	216	GGT	1	G	COK_0218	78734	80830	2094	1	Outer membrane receptor proteins2C mostly Fe transport	861	A	287	ACA	3	T	Nonsynonymous SNP
Phl213	Phl213	1	2022508	A	BOVINE	contig00006	-1	79591	C	substitution	MHA_2109	2023150	2021272	1876	-1	iron-regulated outer membrane protein	643	T	215	TAC	1	Y	COK_0218	78734	80830	2094	1	Outer membrane receptor proteins2C mostly Fe transport	858	G	286	ATG	3	M	Nonsynonymous SNP
Phl213	Phl213	1	2022517	G	BOVINE	contig00006	-1	79582	A	substitution	MHA_2109	2023150	2021272	1876	-1	iron-regulated outer membrane protein	634	C	212	CCG	1	P	COK_0218	78734	80830	2094	1	Outer membrane receptor proteins2C mostly Fe transport	849	T	283	AAT	3	N	Nonsynonymous SNP
Phl213	Phl213	1	2022523	T	BOVINE	contig00006	-1	79576	C	substitution	MHA_2109	2023150	2021272	1876	-1	iron-regulated outer membrane protein	628	A	210	AGC	1	S	COK_0218	78734	80830	2094	1	Outer membrane receptor proteins2C mostly Fe transport	843	G	281	CCG	3	P	Nonsynonymous SNP
Phl213	Phl213	1	2022526	A	BOVINE	contig00006	-1	79573	T	substitution	MHA_2109	2023150	2021272	1876	-1	iron-regulated outer membrane protein	625	T	209	TCC	1	S	COK_0218	78734	80830	2094	1	Outer membrane receptor proteins2C mostly Fe transport	840	A	280	GCA	3	A	Nonsynonymous SNP
Phl213	Phl213	1	2022532	G	BOVINE	contig00006	-1	79567	A	substitution	MHA_2109	2023150	2021272	1876	-1	iron-regulated outer membrane protein	619	C	207	CCA	1	P	COK_0218	78734	80830	2094	1	Outer membrane receptor proteins2C mostly Fe transport	834	T	278	CGT	3	R	Nonsynonymous SNP
Phl213	Phl213	1	2022535	T	BOVINE	contig00006	-1	79564	A	substitution	MHA_2109	2023150	2021272	1876	-1	iron-regulated outer membrane protein	616	A	206	ACG	1	T	COK_0218	78734	80830	2094	1	Outer membrane receptor proteins2C mostly Fe transport	831	T	277	GAT	3	D	Nonsynonymous SNP
Phl213	Phl213	1	2022649	A	BOVINE	contig00006	-1	79459	G	substitution	MHA_2109	2023150	2021272	1876	-1	iron-regulated outer membrane protein	502	T	168	TTT	1	F	COK_0218	78734	80830	2094	1	Outer membrane receptor proteins2C mostly Fe transport	726	C	242	CGC	3	R	Nonsynonymous SNP
Phl213	Phl213	1	2022658	T	BOVINE	contig00006	-1	79450	A	substitution	MHA_2109	2023150	2021272	1876	-1	iron-regulated outer membrane protein	493	A	165	AGA	1	R	COK_0218	78734	80830	2094	1	Outer membrane receptor proteins2C mostly Fe transport	717	T	239	GGT	3	G	Nonsynonymous SNP
Phl213	Phl213	1	2022661	C	BOVINE	contig00006	-1	79447	A	substitution	MHA_2109	2023150	2021272	1876	-1	iron-regulated outer membrane protein	490	G	164	GGG	1	G	COK_0218	78734	80830	2094	1	Outer membrane receptor proteins2C mostly Fe transport	714	T	238	CTT	3	L	Nonsynonymous SNP
Phl213	Phl213	1	2022664	T	BOVINE	contig00006	-1	79444	A	substitution	MHA_2109	2023150	2021272	1876	-1	iron-regulated outer membrane protein	487	A	163	ATT	1	I	COK_0218	78734	80830	2094	1	Outer membrane receptor proteins2C mostly Fe transport	711	T	237	ACT	3	T	Nonsynonymous SNP
Phl213	Phl213	1	2022679	A	BOVINE	contig00006	-1	79429	C	substitution	MHA_2109	2023150	2021272	1876	-1	iron-regulated outer membrane protein	472	T	158	TAA	1	*	COK_0218	78734	80830	2094	1	Outer membrane receptor proteins2C mostly Fe transport	696	G	232	GCG	3	A	Nonsynonymous SNP
Phl213	Phl213	1	2022691	G	BOVINE	contig00006	-1	79417	A	substitution	MHA_2109	2023150	2021272	1876	-1	iron-regulated outer membrane protein	460	C	154	CAG	1	Q	COK_0218	78734	80830	2094	1	Outer membrane receptor proteins2C mostly Fe transport	684	T	228	AGT	3	S	Nonsynonymous SNP
Phl213	Phl213	1	2022692	G	BOVINE	contig00006	-1	79416	C	substitution	MHA_2109	2023150	2021272	1876	-1	iron-regulated outer membrane protein	459	C	153	AAC	3	N	COK_0218	78734	80830	2094	1	Outer membrane receptor proteins2C mostly Fe transport	683	G	228	AGT	2	S	Nonsynonymous SNP
Phl213	Phl213	1	2022709	A	BOVINE	contig00006	-1	79399	G	substitution	MHA_2109	2023150	2021272	1876	-1	iron-regulated outer membrane protein	442	T	148	TAG	1	*	COK_0218	78734	80830	2094	1	Outer membrane receptor proteins2C mostly Fe transport	666	C	222	TAC	3	Y	Nonsynonymous SNP
Phl213	Phl213	1	2022994	A	BOVINE	contig00006	-1	79114	T	substitution	MHA_2109	2023150	2021272	1876	-1	iron-regulated outer membrane protein	157	T	53	TGT	1	C	COK_0218	78734	80830	2094	1	Outer membrane receptor proteins2C mostly Fe transport	381	A	127	ACA	3	T	Nonsynonymous SNP
Phl213	Phl213	1	2022996	A	BOVINE	contig00006	-1	79112	T	substitution	MHA_2109	2023150	2021272	1876	-1	iron-regulated outer membrane protein	155	T	52	TTC	2	F	COK_0218	78734	80830	2094	1	Outer membrane receptor proteins2C mostly Fe transport	379	A	127	ACA	1	T	Nonsynonymous SNP
Phl213	Phl213	1	2212867	G	BOVINE	contig00007	1	61620	A	substitution	MHA_2305	2212408	2213799	1389	1	signal recognition particle protein	460	G	154	GCG	1	A	COK_0290	61140	62552	1410	1	Signal recognition particle2C subunit Ffh SRP54	481	A	161	ACG	1	T	Nonsynonymous SNP
Phl213	Phl213	1	2213163	C	BOVINE	contig00007	1	61916	T	substitution	MHA_2305	2212408	2213799	1389	1	signal recognition particle protein	756	C	252	GGC	3	G	COK_0290	61140	62552	1410	1	Signal recognition particle2C subunit Ffh SRP54	777	T	259	GGT	3	G	Synonymous SNP
Phl213	Phl213	1	2213628	C	BOVINE	contig00007	1	62381	A	substitution	MHA_2305	2212408	2213799	1389	1	signal recognition particle protein	1221	C	407	GGC	3	G	COK_0290	61140	62552	1410	1	Signal recognition particle2C subunit Ffh SRP54	1242	A	414	GGA	3	G	Synonymous SNP
Phl213	Phl213	1	2214101	G	BOVINE	contig00007	1	62854	T	substitution	MHA_2306	2214697	2213939	756	-1	possible glycerol-3-phosphate regulon repressor	597	C	199	TCC	3	S	COK_0291	63450	62692	756	-1	Transcriptional regulators of sugar metabolism	597	A	199	TCA	3	S	Synonymous SNP
Phl213	Phl213	1	2215071	G	BOVINE	contig00007	1	63824	A	substitution	MHA_2307	2214871	2215776	903	1	3-hydroxyisobutyrate dehydrogenase	201	G	67	TTG	3	L	COK_0292	63624	64529	903	1	D-beta-hydroxybutyrate dehydrogenase	201	A	67	TTA	3	L	Synonymous SNP
Phl213	Phl213	1	2215101	G	BOVINE	contig00007	1	63854	T	substitution	MHA_2307	2214871	2215776	903	1	3-hydroxyisobutyrate dehydrogenase	231	G	77	GCG	3	A	COK_0292	63624	64529	903	1	D-beta-hydroxybutyrate dehydrogenase	231	T	77	GCT	3	A	Synonymous SNP
Phl213	Phl213	1	2215146	T	BOVINE	contig00007	1	63899	C	substitution	MHA_2307	2214871	2215776	903	1	3-hydroxyisobutyrate dehydrogenase	276	T	92	GGT	3	G	COK_0292	63624	64529	903	1	D-beta-hydroxybutyrate dehydrogenase	276	C	92	GGC	3	G	Synonymous SNP
Phl213	Phl213	1	2215161	A	BOVINE	contig00007	1	63914	G	substitution	MHA_2307	2214871	2215776	903	1	3-hydroxyisobutyrate dehydrogenase	291	A	97	GTA	3	V	COK_0292	63624	64529	903	1	D-beta-hydroxybutyrate dehydrogenase	291	G	97	GTG	3	V	Synonymous SNP
Phl213	Phl213	1	2215184	A	BOVINE	contig00007	1	63937	G	substitution	MHA_2307	2214871	2215776	903	1	3-hydroxyisobutyrate dehydrogenase	314	A	105	GAT	2	D	COK_0292	63624	64529	903	1	D-beta-hydroxybutyrate dehydrogenase	314	G	105	GGT	2	G	Nonsynonymous SNP
Phl213	Phl213	1	2215192	A	BOVINE	contig00007	1	63945	G	substitution	MHA_2307	2214871	2215776	903	1	3-hydroxyisobutyrate dehydrogenase	322	A	108	AAT	1	N	COK_0292	63624	64529	903	1	D-beta-hydroxybutyrate dehydrogenase	322	G	108	GAT	1	D	Nonsynonymous SNP
Phl213	Phl213	1	2215206	G	BOVINE	contig00007	1	63959	A	substitution	MHA_2307	2214871	2215776	903	1	3-hydroxyisobutyrate dehydrogenase	336	G	112	AAG	3	K	COK_0292	63624	64529	903	1	D-beta-hydroxybutyrate dehydrogenase	336	A	112	AAA	3	K	Synonymous SNP
Phl213	Phl213	1	2215248	G	BOVINE	contig00007	1	64001	C	substitution	MHA_2307	2214871	2215776	903	1	3-hydroxyisobutyrate dehydrogenase	378	G	126	TCG	3	S	COK_0292	63624	64529	903	1	D-beta-hydroxybutyrate dehydrogenase	378	C	126	TCC	3	S	Synonymous SNP
Phl213	Phl213	1	2215266	A	BOVINE	contig00007	1	64019	G	substitution	MHA_2307	2214871	2215776	903	1	3-hydroxyisobutyrate dehydrogenase	396	A	132	GCA	3	A	COK_0292	63624	64529	903	1	D-beta-hydroxybutyrate dehydrogenase	396	G	132	GCG	3	A	Synonymous SNP
Phl213	Phl213	1	2215284	T	BOVINE	contig00007	1	64037	C	substitution	MHA_2307	2214871	2215776	903	1	3-hydroxyisobutyrate dehydrogenase	414	T	138	ACT	3	T	COK_0292	63624	64529	903	1	D-beta-hydroxybutyrate dehydrogenase	414	C	138	ACC	3	T	Synonymous SNP
Phl213	Phl213	1	2215287	G	BOVINE	contig00007	1	64040	A	substitution	MHA_2307	2214871	2215776	903	1	3-hydroxyisobutyrate dehydrogenase	417	G	139	GTG	3	V	COK_0292	63624	64529	903	1	D-beta-hydroxybutyrate dehydrogenase	417	A	139	GTA	3	V	Synonymous SNP
Phl213	Phl213	1	2215299	T	BOVINE	contig00007	1	64052	C	substitution	MHA_2307	2214871	2215776	903	1	3-hydroxyisobutyrate dehydrogenase	429	T	143	GGT	3	G	COK_0292	63624	64529	903	1	D-beta-hydroxybutyrate dehydrogenase	429	C	143	GGC	3	G	Synonymous SNP
Phl213	Phl213	1	2215302	C	BOVINE	contig00007	1	64055	A	substitution	MHA_2307	2214871	2215776	903	1	3-hydroxyisobutyrate dehydrogenase	432	C	144	TCC	3	S	COK_0292	63624	64529	903	1	D-beta-hydroxybutyrate dehydrogenase	432	A	144	TCA	3	S	Synonymous SNP
Phl213	Phl213	1	2215305	C	BOVINE	contig00007	1	64058	T	substitution	MHA_2307	2214871	2215776	903	1	3-hydroxyisobutyrate dehydrogenase	435	C	145	AGC	3	S	COK_0292	63624	64529	903	1	D-beta-hydroxybutyrate dehydrogenase	435	T	145	AGT	3	S	Synonymous SNP
Phl213	Phl213	1	2215308	G	BOVINE	contig00007	1	64061	A	substitution	MHA_2307	2214871	2215776	903	1	3-hydroxyisobutyrate dehydrogenase	438	G	146	GAG	3	E	COK_0292	63624	64529	903	1	D-beta-hydroxybutyrate dehydrogenase	438	A	146	GAA	3	E	Synonymous SNP
Phl213	Phl213	1	2215311	A	BOVINE	contig00007	1	64064	G	substitution	MHA_2307	2214871	2215776	903	1	3-hydroxyisobutyrate dehydrogenase	441	A	147	GCA	3	A	COK_0292	63624	64529	903	1	D-beta-hydroxybutyrate dehydrogenase	441	G	147	GCG	3	A	Synonymous SNP
Phl213	Phl213	1	2215314	C	BOVINE	contig00007	1	64067	T	substitution	MHA_2307	2214871	2215776	903	1	3-hydroxyisobutyrate dehydrogenase	444	C	148	TTC	3	F	COK_0292	63624	64529	903	1	D-beta-hydroxybutyrate dehydrogenase	444	T	148	TTT	3	F	Synonymous SNP
Phl213	Phl213	1	2215383	G	BOVINE	contig00007	1	64136	A	substitution	MHA_2307	2214871	2215776	903	1	3-hydroxyisobutyrate dehydrogenase	513	G	171	TTG	3	L	COK_0292	63624	64529	903	1	D-beta-hydroxybutyrate dehydrogenase	513	A	171	TTA	3	L	Synonymous SNP
Phl213	Phl213	1	2215395	A	BOVINE	contig00007	1	64148	G	substitution	MHA_2307	2214871	2215776	903	1	3-hydroxyisobutyrate dehydrogenase	525	A	175	GTA	3	V	COK_0292	63624	64529	903	1	D-beta-hydroxybutyrate dehydrogenase	525	G	175	GTG	3	V	Synonymous SNP
Phl213	Phl213	1	2216854	C	BOVINE	contig00007	1	65605	T	substitution	MHA_2308	2215778	2217019	1239	1	hypothetical protein MHA_2308	1077	C	359	AGC	3	S	COK_0293	64529	65770	1239	1	Predicted pyridoxine biosynthesis protein (probably from glycolaldehide)	1077	T	359	AGT	3	S	Synonymous SNP
Phl213	Phl213	1	2216867	C	BOVINE	contig00007	1	65618	A	substitution	MHA_2308	2215778	2217019	1239	1	hypothetical protein MHA_2308	1090	C	364	CAA	1	Q	COK_0293	64529	65770	1239	1	Predicted pyridoxine biosynthesis protein (probably from glycolaldehide)	1090	A	364	AAA	1	K	Nonsynonymous SNP
Phl213	Phl213	1	2217078	C	BOVINE	contig00007	1	65829	T	substitution	MHA_2309	2217016	2217648	630	1	L-fuculose-phosphate aldolase	63	C	21	GGC	3	G	COK_0294	65767	66399	630	1	Ribulose-5-phosphate 4-epimerase and related epimerases and aldolases	63	T	21	GGT	3	G	Synonymous SNP
Phl213	Phl213	1	2217093	T	BOVINE	contig00007	1	65844	A	substitution	MHA_2309	2217016	2217648	630	1	L-fuculose-phosphate aldolase	78	T	26	GGT	3	G	COK_0294	65767	66399	630	1	Ribulose-5-phosphate 4-epimerase and related epimerases and aldolases	78	A	26	GGA	3	G	Synonymous SNP
Phl213	Phl213	1	2217108	C	BOVINE	contig00007	1	65859	T	substitution	MHA_2309	2217016	2217648	630	1	L-fuculose-phosphate aldolase	93	C	31	TCC	3	S	COK_0294	65767	66399	630	1	Ribulose-5-phosphate 4-epimerase and related epimerases and aldolases	93	T	31	TCT	3	S	Synonymous SNP
Phl213	Phl213	1	2217153	T	BOVINE	contig00007	1	65904	A	substitution	MHA_2309	2217016	2217648	630	1	L-fuculose-phosphate aldolase	138	T	46	TCT	3	S	COK_0294	65767	66399	630	1	Ribulose-5-phosphate 4-epimerase and related epimerases and aldolases	138	A	46	TCA	3	S	Synonymous SNP
Phl213	Phl213	1	2217225	A	BOVINE	contig00007	1	65976	G	substitution	MHA_2309	2217016	2217648	630	1	L-fuculose-phosphate aldolase	210	A	70	AAA	3	K	COK_0294	65767	66399	630	1	Ribulose-5-phosphate 4-epimerase and related epimerases and aldolases	210	G	70	AAG	3	K	Synonymous SNP
Phl213	Phl213	1	2217240	G	BOVINE	contig00007	1	65991	A	substitution	MHA_2309	2217016	2217648	630	1	L-fuculose-phosphate aldolase	225	G	75	TCG	3	S	COK_0294	65767	66399	630	1	Ribulose-5-phosphate 4-epimerase and related epimerases and aldolases	225	A	75	TCA	3	S	Synonymous SNP
Phl213	Phl213	1	2217252	G	BOVINE	contig00007	1	66003	A	substitution	MHA_2309	2217016	2217648	630	1	L-fuculose-phosphate aldolase	237	G	79	TTG	3	L	COK_0294	65767	66399	630	1	Ribulose-5-phosphate 4-epimerase and related epimerases and aldolases	237	A	79	TTA	3	L	Synonymous SNP
Phl213	Phl213	1	2217270	T	BOVINE	contig00007	1	66021	C	substitution	MHA_2309	2217016	2217648	630	1	L-fuculose-phosphate aldolase	255	T	85	AAT	3	N	COK_0294	65767	66399	630	1	Ribulose-5-phosphate 4-epimerase and related epimerases and aldolases	255	C	85	AAC	3	N	Synonymous SNP
Phl213	Phl213	1	2217285	A	BOVINE	contig00007	1	66036	G	substitution	MHA_2309	2217016	2217648	630	1	L-fuculose-phosphate aldolase	270	A	90	GCA	3	A	COK_0294	65767	66399	630	1	Ribulose-5-phosphate 4-epimerase and related epimerases and aldolases	270	G	90	GCG	3	A	Synonymous SNP
Phl213	Phl213	1	2217288	A	BOVINE	contig00007	1	66039	T	substitution	MHA_2309	2217016	2217648	630	1	L-fuculose-phosphate aldolase	273	A	91	ATA	3	I	COK_0294	65767	66399	630	1	Ribulose-5-phosphate 4-epimerase and related epimerases and aldolases	273	T	91	ATT	3	I	Synonymous SNP
Phl213	Phl213	1	2217297	G	BOVINE	contig00007	1	66048	A	substitution	MHA_2309	2217016	2217648	630	1	L-fuculose-phosphate aldolase	282	G	94	CTG	3	L	COK_0294	65767	66399	630	1	Ribulose-5-phosphate 4-epimerase and related epimerases and aldolases	282	A	94	CTA	3	L	Synonymous SNP
Phl213	Phl213	1	2217333	A	BOVINE	contig00007	1	66084	G	substitution	MHA_2309	2217016	2217648	630	1	L-fuculose-phosphate aldolase	318	A	106	GAA	3	E	COK_0294	65767	66399	630	1	Ribulose-5-phosphate 4-epimerase and related epimerases and aldolases	318	G	106	GAG	3	E	Synonymous SNP
Phl213	Phl213	1	2217390	A	BOVINE	contig00007	1	66141	G	substitution	MHA_2309	2217016	2217648	630	1	L-fuculose-phosphate aldolase	375	A	125	GTA	3	V	COK_0294	65767	66399	630	1	Ribulose-5-phosphate 4-epimerase and related epimerases and aldolases	375	G	125	GTG	3	V	Synonymous SNP
Phl213	Phl213	1	2217420	T	BOVINE	contig00007	1	66171	C	substitution	MHA_2309	2217016	2217648	630	1	L-fuculose-phosphate aldolase	405	T	135	CGT	3	R	COK_0294	65767	66399	630	1	Ribulose-5-phosphate 4-epimerase and related epimerases and aldolases	405	C	135	CGC	3	R	Synonymous SNP
Phl213	Phl213	1	2217423	G	BOVINE	contig00007	1	66174	A	substitution	MHA_2309	2217016	2217648	630	1	L-fuculose-phosphate aldolase	408	G	136	CCG	3	P	COK_0294	65767	66399	630	1	Ribulose-5-phosphate 4-epimerase and related epimerases and aldolases	408	A	136	CCA	3	P	Synonymous SNP
Phl213	Phl213	1	2217448	C	BOVINE	contig00007	1	66199	T	substitution	MHA_2309	2217016	2217648	630	1	L-fuculose-phosphate aldolase	433	C	145	CTG	1	L	COK_0294	65767	66399	630	1	Ribulose-5-phosphate 4-epimerase and related epimerases and aldolases	433	T	145	TTG	1	L	Synonymous SNP
Phl213	Phl213	1	2217465	A	BOVINE	contig00007	1	66216	G	substitution	MHA_2309	2217016	2217648	630	1	L-fuculose-phosphate aldolase	450	A	150	TTA	3	L	COK_0294	65767	66399	630	1	Ribulose-5-phosphate 4-epimerase and related epimerases and aldolases	450	G	150	TTG	3	L	Synonymous SNP
Phl213	Phl213	1	2217471	C	BOVINE	contig00007	1	66222	T	substitution	MHA_2309	2217016	2217648	630	1	L-fuculose-phosphate aldolase	456	C	152	GGC	3	G	COK_0294	65767	66399	630	1	Ribulose-5-phosphate 4-epimerase and related epimerases and aldolases	456	T	152	GGT	3	G	Synonymous SNP
Phl213	Phl213	1	2217501	G	BOVINE	contig00007	1	66252	T	substitution	MHA_2309	2217016	2217648	630	1	L-fuculose-phosphate aldolase	486	G	162	GTG	3	V	COK_0294	65767	66399	630	1	Ribulose-5-phosphate 4-epimerase and related epimerases and aldolases	486	T	162	GTT	3	V	Synonymous SNP
Phl213	Phl213	1	2217507	C	BOVINE	contig00007	1	66258	T	substitution	MHA_2309	2217016	2217648	630	1	L-fuculose-phosphate aldolase	492	C	164	GTC	3	V	COK_0294	65767	66399	630	1	Ribulose-5-phosphate 4-epimerase and related epimerases and aldolases	492	T	164	GTT	3	V	Synonymous SNP
Phl213	Phl213	1	2217520	T	BOVINE	contig00007	1	66271	C	substitution	MHA_2309	2217016	2217648	630	1	L-fuculose-phosphate aldolase	505	T	169	TTG	1	L	COK_0294	65767	66399	630	1	Ribulose-5-phosphate 4-epimerase and related epimerases and aldolases	505	C	169	CTG	1	L	Synonymous SNP
Phl213	Phl213	1	2217540	C	BOVINE	contig00007	1	66291	T	substitution	MHA_2309	2217016	2217648	630	1	L-fuculose-phosphate aldolase	525	C	175	AAC	3	N	COK_0294	65767	66399	630	1	Ribulose-5-phosphate 4-epimerase and related epimerases and aldolases	525	T	175	AAT	3	N	Synonymous SNP
Phl213	Phl213	1	2217543	A	BOVINE	contig00007	1	66294	C	substitution	MHA_2309	2217016	2217648	630	1	L-fuculose-phosphate aldolase	528	A	176	ACA	3	T	COK_0294	65767	66399	630	1	Ribulose-5-phosphate 4-epimerase and related epimerases and aldolases	528	C	176	ACC	3	T	Synonymous SNP
Phl213	Phl213	1	2217562	T	BOVINE	contig00007	1	66313	G	substitution	MHA_2309	2217016	2217648	630	1	L-fuculose-phosphate aldolase	547	T	183	TCC	1	S	COK_0294	65767	66399	630	1	Ribulose-5-phosphate 4-epimerase and related epimerases and aldolases	547	G	183	GCC	1	A	Nonsynonymous SNP
Phl213	Phl213	1	2217567	G	BOVINE	contig00007	1	66318	A	substitution	MHA_2309	2217016	2217648	630	1	L-fuculose-phosphate aldolase	552	G	184	AAG	3	K	COK_0294	65767	66399	630	1	Ribulose-5-phosphate 4-epimerase and related epimerases and aldolases	552	A	184	AAA	3	K	Synonymous SNP
Phl213	Phl213	1	2217571	T	BOVINE	contig00007	1	66322	C	substitution	MHA_2309	2217016	2217648	630	1	L-fuculose-phosphate aldolase	556	T	186	TAT	1	Y	COK_0294	65767	66399	630	1	Ribulose-5-phosphate 4-epimerase and related epimerases and aldolases	556	C	186	CAT	1	H	Nonsynonymous SNP
Phl213	Phl213	1	2217673	T	BOVINE	contig00007	1	66424	G	substitution	MHA_2310	2217650	2218426	774	1	hydroxypyruvate isomerase	24	T	8	CTT	3	L	COK_0295	66401	67177	774	1	Hydroxypyruvate isomerase	24	G	8	CTG	3	L	Synonymous SNP
Phl213	Phl213	1	2217745	C	BOVINE	contig00007	1	66496	A	substitution	MHA_2310	2217650	2218426	774	1	hydroxypyruvate isomerase	96	C	32	GTC	3	V	COK_0295	66401	67177	774	1	Hydroxypyruvate isomerase	96	A	32	GTA	3	V	Synonymous SNP
Phl213	Phl213	1	2217763	T	BOVINE	contig00007	1	66514	C	substitution	MHA_2310	2217650	2218426	774	1	hydroxypyruvate isomerase	114	T	38	TAT	3	Y	COK_0295	66401	67177	774	1	Hydroxypyruvate isomerase	114	C	38	TAC	3	Y	Synonymous SNP
Phl213	Phl213	1	2217782	T	BOVINE	contig00007	1	66533	C	substitution	MHA_2310	2217650	2218426	774	1	hydroxypyruvate isomerase	133	T	45	TTG	1	L	COK_0295	66401	67177	774	1	Hydroxypyruvate isomerase	133	C	45	CTG	1	L	Synonymous SNP
Phl213	Phl213	1	2217823	G	BOVINE	contig00007	1	66574	A	substitution	MHA_2310	2217650	2218426	774	1	hydroxypyruvate isomerase	174	G	58	TTG	3	L	COK_0295	66401	67177	774	1	Hydroxypyruvate isomerase	174	A	58	TTA	3	L	Synonymous SNP
Phl213	Phl213	1	2217841	A	BOVINE	contig00007	1	66592	C	substitution	MHA_2310	2217650	2218426	774	1	hydroxypyruvate isomerase	192	A	64	GGA	3	G	COK_0295	66401	67177	774	1	Hydroxypyruvate isomerase	192	C	64	GGC	3	G	Synonymous SNP
Phl213	Phl213	1	2217856	T	BOVINE	contig00007	1	66607	G	substitution	MHA_2310	2217650	2218426	774	1	hydroxypyruvate isomerase	207	T	69	GGT	3	G	COK_0295	66401	67177	774	1	Hydroxypyruvate isomerase	207	G	69	GGG	3	G	Synonymous SNP
Phl213	Phl213	1	2217865	T	BOVINE	contig00007	1	66616	C	substitution	MHA_2310	2217650	2218426	774	1	hydroxypyruvate isomerase	216	T	72	GGT	3	G	COK_0295	66401	67177	774	1	Hydroxypyruvate isomerase	216	C	72	GGC	3	G	Synonymous SNP
Phl213	Phl213	1	2217871	T	BOVINE	contig00007	1	66622	C	substitution	MHA_2310	2217650	2218426	774	1	hydroxypyruvate isomerase	222	T	74	TCT	3	S	COK_0295	66401	67177	774	1	Hydroxypyruvate isomerase	222	C	74	TCC	3	S	Synonymous SNP
Phl213	Phl213	1	2217892	T	BOVINE	contig00007	1	66643	C	substitution	MHA_2310	2217650	2218426	774	1	hydroxypyruvate isomerase	243	T	81	GCT	3	A	COK_0295	66401	67177	774	1	Hydroxypyruvate isomerase	243	C	81	GCC	3	A	Synonymous SNP
Phl213	Phl213	1	2217907	T	BOVINE	contig00007	1	66658	C	substitution	MHA_2310	2217650	2218426	774	1	hydroxypyruvate isomerase	258	T	86	GAT	3	D	COK_0295	66401	67177	774	1	Hydroxypyruvate isomerase	258	C	86	GAC	3	D	Synonymous SNP
Phl213	Phl213	1	2217916	A	BOVINE	contig00007	1	66667	G	substitution	MHA_2310	2217650	2218426	774	1	hydroxypyruvate isomerase	267	A	89	TTA	3	L	COK_0295	66401	67177	774	1	Hydroxypyruvate isomerase	267	G	89	TTG	3	L	Synonymous SNP
Phl213	Phl213	1	2217928	T	BOVINE	contig00007	1	66679	C	substitution	MHA_2310	2217650	2218426	774	1	hydroxypyruvate isomerase	279	T	93	TAT	3	Y	COK_0295	66401	67177	774	1	Hydroxypyruvate isomerase	279	C	93	TAC	3	Y	Synonymous SNP
Phl213	Phl213	1	2217937	C	BOVINE	contig00007	1	66688	A	substitution	MHA_2310	2217650	2218426	774	1	hydroxypyruvate isomerase	288	C	96	GCC	3	A	COK_0295	66401	67177	774	1	Hydroxypyruvate isomerase	288	A	96	GCA	3	A	Synonymous SNP
Phl213	Phl213	1	2217947	G	BOVINE	contig00007	1	66698	A	substitution	MHA_2310	2217650	2218426	774	1	hydroxypyruvate isomerase	298	G	100	GAG	1	E	COK_0295	66401	67177	774	1	Hydroxypyruvate isomerase	298	A	100	AAA	1	K	Nonsynonymous SNP
Phl213	Phl213	1	2217949	G	BOVINE	contig00007	1	66700	A	substitution	MHA_2310	2217650	2218426	774	1	hydroxypyruvate isomerase	300	G	100	GAG	3	E	COK_0295	66401	67177	774	1	Hydroxypyruvate isomerase	300	A	100	AAA	3	K	Nonsynonymous SNP
Phl213	Phl213	1	2217955	T	BOVINE	contig00007	1	66706	G	substitution	MHA_2310	2217650	2218426	774	1	hydroxypyruvate isomerase	306	T	102	GTT	3	V	COK_0295	66401	67177	774	1	Hydroxypyruvate isomerase	306	G	102	GTG	3	V	Synonymous SNP
Phl213	Phl213	1	2217961	T	BOVINE	contig00007	1	66712	G	substitution	MHA_2310	2217650	2218426	774	1	hydroxypyruvate isomerase	312	T	104	GTT	3	V	COK_0295	66401	67177	774	1	Hydroxypyruvate isomerase	312	G	104	GTG	3	V	Synonymous SNP
Phl213	Phl213	1	2218019	A	BOVINE	contig00007	1	66770	G	substitution	MHA_2310	2217650	2218426	774	1	hydroxypyruvate isomerase	370	A	124	AAA	1	K	COK_0295	66401	67177	774	1	Hydroxypyruvate isomerase	370	G	124	GAA	1	E	Nonsynonymous SNP
Phl213	Phl213	1	2218069	C	BOVINE	contig00007	1	66820	T	substitution	MHA_2310	2217650	2218426	774	1	hydroxypyruvate isomerase	420	C	140	GTC	3	V	COK_0295	66401	67177	774	1	Hydroxypyruvate isomerase	420	T	140	GTT	3	V	Synonymous SNP
Phl213	Phl213	1	2218090	T	BOVINE	contig00007	1	66841	G	substitution	MHA_2310	2217650	2218426	774	1	hydroxypyruvate isomerase	441	T	147	CCT	3	P	COK_0295	66401	67177	774	1	Hydroxypyruvate isomerase	441	G	147	CCG	3	P	Synonymous SNP
Phl213	Phl213	1	2218577	G	BOVINE	contig00007	1	67328	A	substitution	MHA_2311	2218479	2219837	1356	1	GntP family gluconate:proton (H+) symporter	99	G	33	GGG	3	G	COK_0296	67230	68588	1356	1	Putative transport protein	99	A	33	GGA	3	G	Synonymous SNP
Phl213	Phl213	1	2218583	G	BOVINE	contig00007	1	67334	A	substitution	MHA_2311	2218479	2219837	1356	1	GntP family gluconate:proton (H+) symporter	105	G	35	GTG	3	V	COK_0296	67230	68588	1356	1	Putative transport protein	105	A	35	GTA	3	V	Synonymous SNP
Phl213	Phl213	1	2218621	G	BOVINE	contig00007	1	67372	A	substitution	MHA_2311	2218479	2219837	1356	1	GntP family gluconate:proton (H+) symporter	143	G	48	AGT	2	S	COK_0296	67230	68588	1356	1	Putative transport protein	143	A	48	AAT	2	N	Nonsynonymous SNP
Phl213	Phl213	1	2218628	G	BOVINE	contig00007	1	67379	A	substitution	MHA_2311	2218479	2219837	1356	1	GntP family gluconate:proton (H+) symporter	150	G	50	GTG	3	V	COK_0296	67230	68588	1356	1	Putative transport protein	150	A	50	GTA	3	V	Synonymous SNP
Phl213	Phl213	1	2218649	T	BOVINE	contig00007	1	67400	G	substitution	MHA_2311	2218479	2219837	1356	1	GntP family gluconate:proton (H+) symporter	171	T	57	GGT	3	G	COK_0296	67230	68588	1356	1	Putative transport protein	171	G	57	GGG	3	G	Synonymous SNP
Phl213	Phl213	1	2218655	A	BOVINE	contig00007	1	67406	G	substitution	MHA_2311	2218479	2219837	1356	1	GntP family gluconate:proton (H+) symporter	177	A	59	GGA	3	G	COK_0296	67230	68588	1356	1	Putative transport protein	177	G	59	GGG	3	G	Synonymous SNP
Phl213	Phl213	1	2218662	T	BOVINE	contig00007	1	67413	C	substitution	MHA_2311	2218479	2219837	1356	1	GntP family gluconate:proton (H+) symporter	184	T	62	TTA	1	L	COK_0296	67230	68588	1356	1	Putative transport protein	184	C	62	CTA	1	L	Synonymous SNP
Phl213	Phl213	1	2218667	T	BOVINE	contig00007	1	67418	A	substitution	MHA_2311	2218479	2219837	1356	1	GntP family gluconate:proton (H+) symporter	189	T	63	GGT	3	G	COK_0296	67230	68588	1356	1	Putative transport protein	189	A	63	GGA	3	G	Synonymous SNP
Phl213	Phl213	1	2218670	C	BOVINE	contig00007	1	67421	T	substitution	MHA_2311	2218479	2219837	1356	1	GntP family gluconate:proton (H+) symporter	192	C	64	AGC	3	S	COK_0296	67230	68588	1356	1	Putative transport protein	192	T	64	AGT	3	S	Synonymous SNP
Phl213	Phl213	1	2218676	A	BOVINE	contig00007	1	67427	T	substitution	MHA_2311	2218479	2219837	1356	1	GntP family gluconate:proton (H+) symporter	198	A	66	GCA	3	A	COK_0296	67230	68588	1356	1	Putative transport protein	198	T	66	GCT	3	A	Synonymous SNP
Phl213	Phl213	1	2218679	C	BOVINE	contig00007	1	67430	G	substitution	MHA_2311	2218479	2219837	1356	1	GntP family gluconate:proton (H+) symporter	201	C	67	CTC	3	L	COK_0296	67230	68588	1356	1	Putative transport protein	201	G	67	CTG	3	L	Synonymous SNP
Phl213	Phl213	1	2218682	A	BOVINE	contig00007	1	67433	C	substitution	MHA_2311	2218479	2219837	1356	1	GntP family gluconate:proton (H+) symporter	204	A	68	ATA	3	I	COK_0296	67230	68588	1356	1	Putative transport protein	204	C	68	ATC	3	I	Synonymous SNP
Phl213	Phl213	1	2218685	A	BOVINE	contig00007	1	67436	T	substitution	MHA_2311	2218479	2219837	1356	1	GntP family gluconate:proton (H+) symporter	207	A	69	GTA	3	V	COK_0296	67230	68588	1356	1	Putative transport protein	207	T	69	GTT	3	V	Synonymous SNP
Phl213	Phl213	1	2218691	G	BOVINE	contig00007	1	67442	A	substitution	MHA_2311	2218479	2219837	1356	1	GntP family gluconate:proton (H+) symporter	213	G	71	TTG	3	L	COK_0296	67230	68588	1356	1	Putative transport protein	213	A	71	TTA	3	L	Synonymous SNP
Phl213	Phl213	1	2218712	C	BOVINE	contig00007	1	67463	T	substitution	MHA_2311	2218479	2219837	1356	1	GntP family gluconate:proton (H+) symporter	234	C	78	ATC	3	I	COK_0296	67230	68588	1356	1	Putative transport protein	234	T	78	ATT	3	I	Synonymous SNP
Phl213	Phl213	1	2218715	T	BOVINE	contig00007	1	67466	C	substitution	MHA_2311	2218479	2219837	1356	1	GntP family gluconate:proton (H+) symporter	237	T	79	ATT	3	I	COK_0296	67230	68588	1356	1	Putative transport protein	237	C	79	ATC	3	I	Synonymous SNP
Phl213	Phl213	1	2218736	T	BOVINE	contig00007	1	67487	C	substitution	MHA_2311	2218479	2219837	1356	1	GntP family gluconate:proton (H+) symporter	258	T	86	GAT	3	D	COK_0296	67230	68588	1356	1	Putative transport protein	258	C	86	GAC	3	D	Synonymous SNP
Phl213	Phl213	1	2218778	C	BOVINE	contig00007	1	67529	T	substitution	MHA_2311	2218479	2219837	1356	1	GntP family gluconate:proton (H+) symporter	300	C	100	AAC	3	N	COK_0296	67230	68588	1356	1	Putative transport protein	300	T	100	AAT	3	N	Synonymous SNP
Phl213	Phl213	1	2218793	A	BOVINE	contig00007	1	67544	G	substitution	MHA_2311	2218479	2219837	1356	1	GntP family gluconate:proton (H+) symporter	315	A	105	TTA	3	L	COK_0296	67230	68588	1356	1	Putative transport protein	315	G	105	TTG	3	L	Synonymous SNP
Phl213	Phl213	1	2218802	A	BOVINE	contig00007	1	67553	T	substitution	MHA_2311	2218479	2219837	1356	1	GntP family gluconate:proton (H+) symporter	324	A	108	ACA	3	T	COK_0296	67230	68588	1356	1	Putative transport protein	324	T	108	ACT	3	T	Synonymous SNP
Phl213	Phl213	1	2218805	T	BOVINE	contig00007	1	67556	C	substitution	MHA_2311	2218479	2219837	1356	1	GntP family gluconate:proton (H+) symporter	327	T	109	GGT	3	G	COK_0296	67230	68588	1356	1	Putative transport protein	327	C	109	GGC	3	G	Synonymous SNP
Phl213	Phl213	1	2218811	A	BOVINE	contig00007	1	67562	C	substitution	MHA_2311	2218479	2219837	1356	1	GntP family gluconate:proton (H+) symporter	333	A	111	ATA	3	I	COK_0296	67230	68588	1356	1	Putative transport protein	333	C	111	ATC	3	I	Synonymous SNP
Phl213	Phl213	1	2218817	T	BOVINE	contig00007	1	67568	G	substitution	MHA_2311	2218479	2219837	1356	1	GntP family gluconate:proton (H+) symporter	339	T	113	GGT	3	G	COK_0296	67230	68588	1356	1	Putative transport protein	339	G	113	GGG	3	G	Synonymous SNP
Phl213	Phl213	1	2218820	T	BOVINE	contig00007	1	67571	A	substitution	MHA_2311	2218479	2219837	1356	1	GntP family gluconate:proton (H+) symporter	342	T	114	ATT	3	I	COK_0296	67230	68588	1356	1	Putative transport protein	342	A	114	ATA	3	I	Synonymous SNP
Phl213	Phl213	1	2218823	T	BOVINE	contig00007	1	67574	G	substitution	MHA_2311	2218479	2219837	1356	1	GntP family gluconate:proton (H+) symporter	345	T	115	CCT	3	P	COK_0296	67230	68588	1356	1	Putative transport protein	345	G	115	CCG	3	P	Synonymous SNP
Phl213	Phl213	1	2218854	C	BOVINE	contig00007	1	67605	A	substitution	MHA_2311	2218479	2219837	1356	1	GntP family gluconate:proton (H+) symporter	376	C	126	CTC	1	L	COK_0296	67230	68588	1356	1	Putative transport protein	376	A	126	ATC	1	I	Nonsynonymous SNP
Phl213	Phl213	1	2218874	A	BOVINE	contig00007	1	67625	G	substitution	MHA_2311	2218479	2219837	1356	1	GntP family gluconate:proton (H+) symporter	396	A	132	GTA	3	V	COK_0296	67230	68588	1356	1	Putative transport protein	396	G	132	GTG	3	V	Synonymous SNP
Phl213	Phl213	1	2218889	G	BOVINE	contig00007	1	67640	T	substitution	MHA_2311	2218479	2219837	1356	1	GntP family gluconate:proton (H+) symporter	411	G	137	GGG	3	G	COK_0296	67230	68588	1356	1	Putative transport protein	411	T	137	GGT	3	G	Synonymous SNP
Phl213	Phl213	1	2218973	A	BOVINE	contig00007	1	67724	G	substitution	MHA_2311	2218479	2219837	1356	1	GntP family gluconate:proton (H+) symporter	495	A	165	GTA	3	V	COK_0296	67230	68588	1356	1	Putative transport protein	495	G	165	GTG	3	V	Synonymous SNP
Phl213	Phl213	1	2218982	T	BOVINE	contig00007	1	67733	A	substitution	MHA_2311	2218479	2219837	1356	1	GntP family gluconate:proton (H+) symporter	504	T	168	GCT	3	A	COK_0296	67230	68588	1356	1	Putative transport protein	504	A	168	GCA	3	A	Synonymous SNP
Phl213	Phl213	1	2218985	A	BOVINE	contig00007	1	67736	G	substitution	MHA_2311	2218479	2219837	1356	1	GntP family gluconate:proton (H+) symporter	507	A	169	CAA	3	Q	COK_0296	67230	68588	1356	1	Putative transport protein	507	G	169	CAG	3	Q	Synonymous SNP
Phl213	Phl213	1	2218997	A	BOVINE	contig00007	1	67748	T	substitution	MHA_2311	2218479	2219837	1356	1	GntP family gluconate:proton (H+) symporter	519	A	173	GCA	3	A	COK_0296	67230	68588	1356	1	Putative transport protein	519	T	173	GCT	3	A	Synonymous SNP
Phl213	Phl213	1	2219024	C	BOVINE	contig00007	1	67775	T	substitution	MHA_2311	2218479	2219837	1356	1	GntP family gluconate:proton (H+) symporter	546	C	182	GGC	3	G	COK_0296	67230	68588	1356	1	Putative transport protein	546	T	182	GGT	3	G	Synonymous SNP
Phl213	Phl213	1	2219030	A	BOVINE	contig00007	1	67781	T	substitution	MHA_2311	2218479	2219837	1356	1	GntP family gluconate:proton (H+) symporter	552	A	184	GTA	3	V	COK_0296	67230	68588	1356	1	Putative transport protein	552	T	184	GTT	3	V	Synonymous SNP
Phl213	Phl213	1	2219036	G	BOVINE	contig00007	1	67787	A	substitution	MHA_2311	2218479	2219837	1356	1	GntP family gluconate:proton (H+) symporter	558	G	186	GCG	3	A	COK_0296	67230	68588	1356	1	Putative transport protein	558	A	186	GCA	3	A	Synonymous SNP
Phl213	Phl213	1	2219039	A	BOVINE	contig00007	1	67790	G	substitution	MHA_2311	2218479	2219837	1356	1	GntP family gluconate:proton (H+) symporter	561	A	187	CTA	3	L	COK_0296	67230	68588	1356	1	Putative transport protein	561	G	187	CTG	3	L	Synonymous SNP
Phl213	Phl213	1	2219042	T	BOVINE	contig00007	1	67793	G	substitution	MHA_2311	2218479	2219837	1356	1	GntP family gluconate:proton (H+) symporter	564	T	188	CCT	3	P	COK_0296	67230	68588	1356	1	Putative transport protein	564	G	188	CCG	3	P	Synonymous SNP
Phl213	Phl213	1	2219060	A	BOVINE	contig00007	1	67811	G	substitution	MHA_2311	2218479	2219837	1356	1	GntP family gluconate:proton (H+) symporter	582	A	194	CAA	3	Q	COK_0296	67230	68588	1356	1	Putative transport protein	582	G	194	CAG	3	Q	Synonymous SNP
Phl213	Phl213	1	2219063	A	BOVINE	contig00007	1	67814	G	substitution	MHA_2311	2218479	2219837	1356	1	GntP family gluconate:proton (H+) symporter	585	A	195	AAA	3	K	COK_0296	67230	68588	1356	1	Putative transport protein	585	G	195	AAG	3	K	Synonymous SNP
Phl213	Phl213	1	2219072	G	BOVINE	contig00007	1	67823	A	substitution	MHA_2311	2218479	2219837	1356	1	GntP family gluconate:proton (H+) symporter	594	G	198	CCG	3	P	COK_0296	67230	68588	1356	1	Putative transport protein	594	A	198	CCA	3	P	Synonymous SNP
Phl213	Phl213	1	2219081	A	BOVINE	contig00007	1	67832	G	substitution	MHA_2311	2218479	2219837	1356	1	GntP family gluconate:proton (H+) symporter	603	A	201	ACA	3	T	COK_0296	67230	68588	1356	1	Putative transport protein	603	G	201	ACG	3	T	Synonymous SNP
Phl213	Phl213	1	2219088	A	BOVINE	contig00007	1	67839	T	substitution	MHA_2311	2218479	2219837	1356	1	GntP family gluconate:proton (H+) symporter	610	A	204	AAT	1	N	COK_0296	67230	68588	1356	1	Putative transport protein	610	T	204	TAC	1	Y	Nonsynonymous SNP
Phl213	Phl213	1	2219090	T	BOVINE	contig00007	1	67841	C	substitution	MHA_2311	2218479	2219837	1356	1	GntP family gluconate:proton (H+) symporter	612	T	204	AAT	3	N	COK_0296	67230	68588	1356	1	Putative transport protein	612	C	204	TAC	3	Y	Nonsynonymous SNP
Phl213	Phl213	1	2219093	C	BOVINE	contig00007	1	67844	T	substitution	MHA_2311	2218479	2219837	1356	1	GntP family gluconate:proton (H+) symporter	615	C	205	TTC	3	F	COK_0296	67230	68588	1356	1	Putative transport protein	615	T	205	TTT	3	F	Synonymous SNP
Phl213	Phl213	1	2219105	A	BOVINE	contig00007	1	67856	G	substitution	MHA_2311	2218479	2219837	1356	1	GntP family gluconate:proton (H+) symporter	627	A	209	GTA	3	V	COK_0296	67230	68588	1356	1	Putative transport protein	627	G	209	GTG	3	V	Synonymous SNP
Phl213	Phl213	1	2219156	C	BOVINE	contig00007	1	67907	G	substitution	MHA_2311	2218479	2219837	1356	1	GntP family gluconate:proton (H+) symporter	678	C	226	GGC	3	G	COK_0296	67230	68588	1356	1	Putative transport protein	678	G	226	GGG	3	G	Synonymous SNP
Phl213	Phl213	1	2219163	C	BOVINE	contig00007	1	67914	T	substitution	MHA_2311	2218479	2219837	1356	1	GntP family gluconate:proton (H+) symporter	685	C	229	CTA	1	L	COK_0296	67230	68588	1356	1	Putative transport protein	685	T	229	TTA	1	L	Synonymous SNP
Phl213	Phl213	1	2219174	T	BOVINE	contig00007	1	67925	C	substitution	MHA_2311	2218479	2219837	1356	1	GntP family gluconate:proton (H+) symporter	696	T	232	TTT	3	F	COK_0296	67230	68588	1356	1	Putative transport protein	696	C	232	TTC	3	F	Synonymous SNP
Phl213	Phl213	1	2219183	G	BOVINE	contig00007	1	67934	A	substitution	MHA_2311	2218479	2219837	1356	1	GntP family gluconate:proton (H+) symporter	705	G	235	GTG	3	V	COK_0296	67230	68588	1356	1	Putative transport protein	705	A	235	GTA	3	V	Synonymous SNP
Phl213	Phl213	1	2219186	A	BOVINE	contig00007	1	67937	G	substitution	MHA_2311	2218479	2219837	1356	1	GntP family gluconate:proton (H+) symporter	708	A	236	TTA	3	L	COK_0296	67230	68588	1356	1	Putative transport protein	708	G	236	TTG	3	L	Synonymous SNP
Phl213	Phl213	1	2219204	G	BOVINE	contig00007	1	67955	T	substitution	MHA_2311	2218479	2219837	1356	1	GntP family gluconate:proton (H+) symporter	726	G	242	CCG	3	P	COK_0296	67230	68588	1356	1	Putative transport protein	726	T	242	CCT	3	P	Synonymous SNP
Phl213	Phl213	1	2219205	C	BOVINE	contig00007	1	67956	T	substitution	MHA_2311	2218479	2219837	1356	1	GntP family gluconate:proton (H+) symporter	727	C	243	CTA	1	L	COK_0296	67230	68588	1356	1	Putative transport protein	727	T	243	TTG	1	L	Synonymous SNP
Phl213	Phl213	1	2219207	A	BOVINE	contig00007	1	67958	G	substitution	MHA_2311	2218479	2219837	1356	1	GntP family gluconate:proton (H+) symporter	729	A	243	CTA	3	L	COK_0296	67230	68588	1356	1	Putative transport protein	729	G	243	TTG	3	L	Synonymous SNP
Phl213	Phl213	1	2219228	A	BOVINE	contig00007	1	67979	G	substitution	MHA_2311	2218479	2219837	1356	1	GntP family gluconate:proton (H+) symporter	750	A	250	ACA	3	T	COK_0296	67230	68588	1356	1	Putative transport protein	750	G	250	ACG	3	T	Synonymous SNP
Phl213	Phl213	1	2219273	A	BOVINE	contig00007	1	68024	G	substitution	MHA_2311	2218479	2219837	1356	1	GntP family gluconate:proton (H+) symporter	795	A	265	GTA	3	V	COK_0296	67230	68588	1356	1	Putative transport protein	795	G	265	GTG	3	V	Synonymous SNP
Phl213	Phl213	1	2219337	T	BOVINE	contig00007	1	68088	C	substitution	MHA_2311	2218479	2219837	1356	1	GntP family gluconate:proton (H+) symporter	859	T	287	TTA	1	L	COK_0296	67230	68588	1356	1	Putative transport protein	859	C	287	CTA	1	L	Synonymous SNP
Phl213	Phl213	1	2219342	T	BOVINE	contig00007	1	68093	C	substitution	MHA_2311	2218479	2219837	1356	1	GntP family gluconate:proton (H+) symporter	864	T	288	GGT	3	G	COK_0296	67230	68588	1356	1	Putative transport protein	864	C	288	GGC	3	G	Synonymous SNP
Phl213	Phl213	1	2219379	G	BOVINE	contig00007	1	68130	A	substitution	MHA_2311	2218479	2219837	1356	1	GntP family gluconate:proton (H+) symporter	901	G	301	GTA	1	V	COK_0296	67230	68588	1356	1	Putative transport protein	901	A	301	ATG	1	M	Nonsynonymous SNP
Phl213	Phl213	1	2219381	A	BOVINE	contig00007	1	68132	G	substitution	MHA_2311	2218479	2219837	1356	1	GntP family gluconate:proton (H+) symporter	903	A	301	GTA	3	V	COK_0296	67230	68588	1356	1	Putative transport protein	903	G	301	ATG	3	M	Nonsynonymous SNP
Phl213	Phl213	1	2219387	G	BOVINE	contig00007	1	68138	T	substitution	MHA_2311	2218479	2219837	1356	1	GntP family gluconate:proton (H+) symporter	909	G	303	GAG	3	E	COK_0296	67230	68588	1356	1	Putative transport protein	909	T	303	GAT	3	D	Nonsynonymous SNP
Phl213	Phl213	1	2219408	G	BOVINE	contig00007	1	68159	C	substitution	MHA_2311	2218479	2219837	1356	1	GntP family gluconate:proton (H+) symporter	930	G	310	GCG	3	A	COK_0296	67230	68588	1356	1	Putative transport protein	930	C	310	GCC	3	A	Synonymous SNP
Phl213	Phl213	1	2219426	C	BOVINE	contig00007	1	68177	T	substitution	MHA_2311	2218479	2219837	1356	1	GntP family gluconate:proton (H+) symporter	948	C	316	ACC	3	T	COK_0296	67230	68588	1356	1	Putative transport protein	948	T	316	ACT	3	T	Synonymous SNP
Phl213	Phl213	1	2219432	A	BOVINE	contig00007	1	68183	C	substitution	MHA_2311	2218479	2219837	1356	1	GntP family gluconate:proton (H+) symporter	954	A	318	GCA	3	A	COK_0296	67230	68588	1356	1	Putative transport protein	954	C	318	GCC	3	A	Synonymous SNP
Phl213	Phl213	1	2219483	A	BOVINE	contig00007	1	68234	G	substitution	MHA_2311	2218479	2219837	1356	1	GntP family gluconate:proton (H+) symporter	1005	A	335	TTA	3	L	COK_0296	67230	68588	1356	1	Putative transport protein	1005	G	335	TTG	3	L	Synonymous SNP
Phl213	Phl213	1	2219504	G	BOVINE	contig00007	1	68255	A	substitution	MHA_2311	2218479	2219837	1356	1	GntP family gluconate:proton (H+) symporter	1026	G	342	ACG	3	T	COK_0296	67230	68588	1356	1	Putative transport protein	1026	A	342	ACA	3	T	Synonymous SNP
Phl213	Phl213	1	2219507	C	BOVINE	contig00007	1	68258	T	substitution	MHA_2311	2218479	2219837	1356	1	GntP family gluconate:proton (H+) symporter	1029	C	343	GGC	3	G	COK_0296	67230	68588	1356	1	Putative transport protein	1029	T	343	GGT	3	G	Synonymous SNP
Phl213	Phl213	1	2219513	G	BOVINE	contig00007	1	68264	A	substitution	MHA_2311	2218479	2219837	1356	1	GntP family gluconate:proton (H+) symporter	1035	G	345	CCG	3	P	COK_0296	67230	68588	1356	1	Putative transport protein	1035	A	345	CCA	3	P	Synonymous SNP
Phl213	Phl213	1	2219517	T	BOVINE	contig00007	1	68268	C	substitution	MHA_2311	2218479	2219837	1356	1	GntP family gluconate:proton (H+) symporter	1039	T	347	TTG	1	L	COK_0296	67230	68588	1356	1	Putative transport protein	1039	C	347	CTG	1	L	Synonymous SNP
Phl213	Phl213	1	2219525	T	BOVINE	contig00007	1	68276	G	substitution	MHA_2311	2218479	2219837	1356	1	GntP family gluconate:proton (H+) symporter	1047	T	349	CTT	3	L	COK_0296	67230	68588	1356	1	Putative transport protein	1047	G	349	CTG	3	L	Synonymous SNP
Phl213	Phl213	1	2219526	T	BOVINE	contig00007	1	68277	G	substitution	MHA_2311	2218479	2219837	1356	1	GntP family gluconate:proton (H+) symporter	1048	T	350	TCT	1	S	COK_0296	67230	68588	1356	1	Putative transport protein	1048	G	350	GCT	1	A	Nonsynonymous SNP
Phl213	Phl213	1	2219534	A	BOVINE	contig00007	1	68285	T	substitution	MHA_2311	2218479	2219837	1356	1	GntP family gluconate:proton (H+) symporter	1056	A	352	ATA	3	I	COK_0296	67230	68588	1356	1	Putative transport protein	1056	T	352	ATT	3	I	Synonymous SNP
Phl213	Phl213	1	2219537	T	BOVINE	contig00007	1	68288	G	substitution	MHA_2311	2218479	2219837	1356	1	GntP family gluconate:proton (H+) symporter	1059	T	353	CTT	3	L	COK_0296	67230	68588	1356	1	Putative transport protein	1059	G	353	CTG	3	L	Synonymous SNP
Phl213	Phl213	1	2219543	A	BOVINE	contig00007	1	68294	T	substitution	MHA_2311	2218479	2219837	1356	1	GntP family gluconate:proton (H+) symporter	1065	A	355	GCA	3	A	COK_0296	67230	68588	1356	1	Putative transport protein	1065	T	355	GCT	3	A	Synonymous SNP
Phl213	Phl213	1	2219547	T	BOVINE	contig00007	1	68298	C	substitution	MHA_2311	2218479	2219837	1356	1	GntP family gluconate:proton (H+) symporter	1069	T	357	TTG	1	L	COK_0296	67230	68588	1356	1	Putative transport protein	1069	C	357	CTG	1	L	Synonymous SNP
Phl213	Phl213	1	2219555	A	BOVINE	contig00007	1	68306	C	substitution	MHA_2311	2218479	2219837	1356	1	GntP family gluconate:proton (H+) symporter	1077	A	359	GCA	3	A	COK_0296	67230	68588	1356	1	Putative transport protein	1077	C	359	GCC	3	A	Synonymous SNP
Phl213	Phl213	1	2219564	T	BOVINE	contig00007	1	68315	C	substitution	MHA_2311	2218479	2219837	1356	1	GntP family gluconate:proton (H+) symporter	1086	T	362	GGT	3	G	COK_0296	67230	68588	1356	1	Putative transport protein	1086	C	362	GGC	3	G	Synonymous SNP
Phl213	Phl213	1	2219669	T	BOVINE	contig00007	1	68420	A	substitution	MHA_2311	2218479	2219837	1356	1	GntP family gluconate:proton (H+) symporter	1191	T	397	GGT	3	G	COK_0296	67230	68588	1356	1	Putative transport protein	1191	A	397	GGA	3	G	Synonymous SNP
Phl213	Phl213	1	2219672	A	BOVINE	contig00007	1	68423	T	substitution	MHA_2311	2218479	2219837	1356	1	GntP family gluconate:proton (H+) symporter	1194	A	398	GCA	3	A	COK_0296	67230	68588	1356	1	Putative transport protein	1194	T	398	GCT	3	A	Synonymous SNP
Phl213	Phl213	1	2219678	T	BOVINE	contig00007	1	68429	A	substitution	MHA_2311	2218479	2219837	1356	1	GntP family gluconate:proton (H+) symporter	1200	T	400	TCT	3	S	COK_0296	67230	68588	1356	1	Putative transport protein	1200	A	400	TCA	3	S	Synonymous SNP
Phl213	Phl213	1	2219684	A	BOVINE	contig00007	1	68435	C	substitution	MHA_2311	2218479	2219837	1356	1	GntP family gluconate:proton (H+) symporter	1206	A	402	ACA	3	T	COK_0296	67230	68588	1356	1	Putative transport protein	1206	C	402	ACC	3	T	Synonymous SNP
Phl213	Phl213	1	2219696	G	BOVINE	contig00007	1	68447	T	substitution	MHA_2311	2218479	2219837	1356	1	GntP family gluconate:proton (H+) symporter	1218	G	406	GTG	3	V	COK_0296	67230	68588	1356	1	Putative transport protein	1218	T	406	GTT	3	V	Synonymous SNP
Phl213	Phl213	1	2219726	A	BOVINE	contig00007	1	68477	G	substitution	MHA_2311	2218479	2219837	1356	1	GntP family gluconate:proton (H+) symporter	1248	A	416	AAA	3	K	COK_0296	67230	68588	1356	1	Putative transport protein	1248	G	416	AAG	3	K	Synonymous SNP
Phl213	Phl213	1	2219741	T	BOVINE	contig00007	1	68492	C	substitution	MHA_2311	2218479	2219837	1356	1	GntP family gluconate:proton (H+) symporter	1263	T	421	CCT	3	P	COK_0296	67230	68588	1356	1	Putative transport protein	1263	C	421	CCC	3	P	Synonymous SNP
Phl213	Phl213	1	2219747	C	BOVINE	contig00007	1	68498	G	substitution	MHA_2311	2218479	2219837	1356	1	GntP family gluconate:proton (H+) symporter	1269	C	423	TCC	3	S	COK_0296	67230	68588	1356	1	Putative transport protein	1269	G	423	TCG	3	S	Synonymous SNP
Phl213	Phl213	1	2219777	G	BOVINE	contig00007	1	68528	C	substitution	MHA_2311	2218479	2219837	1356	1	GntP family gluconate:proton (H+) symporter	1299	G	433	ACG	3	T	COK_0296	67230	68588	1356	1	Putative transport protein	1299	C	433	ACC	3	T	Synonymous SNP
Phl213	Phl213	1	2219795	A	BOVINE	contig00007	1	68546	C	substitution	MHA_2311	2218479	2219837	1356	1	GntP family gluconate:proton (H+) symporter	1317	A	439	ATA	3	I	COK_0296	67230	68588	1356	1	Putative transport protein	1317	C	439	ATC	3	I	Synonymous SNP
Phl213	Phl213	1	2219804	C	BOVINE	contig00007	1	68555	T	substitution	MHA_2311	2218479	2219837	1356	1	GntP family gluconate:proton (H+) symporter	1326	C	442	GCC	3	A	COK_0296	67230	68588	1356	1	Putative transport protein	1326	T	442	GCT	3	A	Synonymous SNP
Phl213	Phl213	1	2219911	A	BOVINE	contig00007	1	68662	T	substitution	MHA_2312	2219899	2221239	1338	1	hypothetical protein MHA_2312	13	A	5	ACA	1	T	COK_0297	68650	69990	1338	1	hypothetical protein	13	T	5	TCG	1	S	Nonsynonymous SNP
Phl213	Phl213	1	2219913	A	BOVINE	contig00007	1	68664	G	substitution	MHA_2312	2219899	2221239	1338	1	hypothetical protein MHA_2312	15	A	5	ACA	3	T	COK_0297	68650	69990	1338	1	hypothetical protein	15	G	5	TCG	3	S	Nonsynonymous SNP
Phl213	Phl213	1	2219921	T	BOVINE	contig00007	1	68672	G	substitution	MHA_2312	2219899	2221239	1338	1	hypothetical protein MHA_2312	23	T	8	TTT	2	F	COK_0297	68650	69990	1338	1	hypothetical protein	23	G	8	TGT	2	C	Nonsynonymous SNP
Phl213	Phl213	1	2219924	C	BOVINE	contig00007	1	68675	T	substitution	MHA_2312	2219899	2221239	1338	1	hypothetical protein MHA_2312	26	C	9	ACG	2	T	COK_0297	68650	69990	1338	1	hypothetical protein	26	T	9	ATG	2	M	Nonsynonymous SNP
Phl213	Phl213	1	2219932	C	BOVINE	contig00007	1	68683	A	substitution	MHA_2312	2219899	2221239	1338	1	hypothetical protein MHA_2312	34	C	12	CTT	1	L	COK_0297	68650	69990	1338	1	hypothetical protein	34	A	12	ATC	1	I	Nonsynonymous SNP
Phl213	Phl213	1	2219934	T	BOVINE	contig00007	1	68685	C	substitution	MHA_2312	2219899	2221239	1338	1	hypothetical protein MHA_2312	36	T	12	CTT	3	L	COK_0297	68650	69990	1338	1	hypothetical protein	36	C	12	ATC	3	I	Nonsynonymous SNP
Phl213	Phl213	1	2219938	C	BOVINE	contig00007	1	68689	T	substitution	MHA_2312	2219899	2221239	1338	1	hypothetical protein MHA_2312	40	C	14	CAC	1	H	COK_0297	68650	69990	1338	1	hypothetical protein	40	T	14	TCC	1	S	Nonsynonymous SNP
Phl213	Phl213	1	2219939	A	BOVINE	contig00007	1	68690	C	substitution	MHA_2312	2219899	2221239	1338	1	hypothetical protein MHA_2312	41	A	14	CAC	2	H	COK_0297	68650	69990	1338	1	hypothetical protein	41	C	14	TCC	2	S	Nonsynonymous SNP
Phl213	Phl213	1	2219941	T	BOVINE	contig00007	1	68692	G	substitution	MHA_2312	2219899	2221239	1338	1	hypothetical protein MHA_2312	43	T	15	TCC	1	S	COK_0297	68650	69990	1338	1	hypothetical protein	43	G	15	GCC	1	A	Nonsynonymous SNP
Phl213	Phl213	1	2219946	C	BOVINE	contig00007	1	68697	T	substitution	MHA_2312	2219899	2221239	1338	1	hypothetical protein MHA_2312	48	C	16	CTC	3	L	COK_0297	68650	69990	1338	1	hypothetical protein	48	T	16	CTT	3	L	Synonymous SNP
Phl213	Phl213	1	2219952	A	BOVINE	contig00007	1	68703	G	substitution	MHA_2312	2219899	2221239	1338	1	hypothetical protein MHA_2312	54	A	18	GCA	3	A	COK_0297	68650	69990	1338	1	hypothetical protein	54	G	18	GCG	3	A	Synonymous SNP
Phl213	Phl213	1	2219960	T	BOVINE	contig00007	1	68711	G	substitution	MHA_2312	2219899	2221239	1338	1	hypothetical protein MHA_2312	62	T	21	ATG	2	M	COK_0297	68650	69990	1338	1	hypothetical protein	62	G	21	AGA	2	R	Nonsynonymous SNP
Phl213	Phl213	1	2219967	G	BOVINE	contig00007	1	68718	A	substitution	MHA_2312	2219899	2221239	1338	1	hypothetical protein MHA_2312	69	G	23	CAG	3	Q	COK_0297	68650	69990	1338	1	hypothetical protein	69	A	23	CAA	3	Q	Synonymous SNP
Phl213	Phl213	1	2219974	A	BOVINE	contig00007	1	68725	C	substitution	MHA_2312	2219899	2221239	1338	1	hypothetical protein MHA_2312	76	A	26	AAA	1	K	COK_0297	68650	69990	1338	1	hypothetical protein	76	C	26	CAA	1	Q	Nonsynonymous SNP
Phl213	Phl213	1	2219978	C	BOVINE	contig00007	1	68729	T	substitution	MHA_2312	2219899	2221239	1338	1	hypothetical protein MHA_2312	80	C	27	TCA	2	S	COK_0297	68650	69990	1338	1	hypothetical protein	80	T	27	TTA	2	L	Nonsynonymous SNP
Phl213	Phl213	1	2219980	G	BOVINE	contig00007	1	68731	A	substitution	MHA_2312	2219899	2221239	1338	1	hypothetical protein MHA_2312	82	G	28	GCG	1	A	COK_0297	68650	69990	1338	1	hypothetical protein	82	A	28	ACC	1	T	Nonsynonymous SNP
Phl213	Phl213	1	2219982	G	BOVINE	contig00007	1	68733	C	substitution	MHA_2312	2219899	2221239	1338	1	hypothetical protein MHA_2312	84	G	28	GCG	3	A	COK_0297	68650	69990	1338	1	hypothetical protein	84	C	28	ACC	3	T	Nonsynonymous SNP
Phl213	Phl213	1	2219988	T	BOVINE	contig00007	1	68739	C	substitution	MHA_2312	2219899	2221239	1338	1	hypothetical protein MHA_2312	90	T	30	ATT	3	I	COK_0297	68650	69990	1338	1	hypothetical protein	90	C	30	ATC	3	I	Synonymous SNP
Phl213	Phl213	1	2219992	T	BOVINE	contig00007	1	68743	C	substitution	MHA_2312	2219899	2221239	1338	1	hypothetical protein MHA_2312	94	T	32	TTG	1	L	COK_0297	68650	69990	1338	1	hypothetical protein	94	C	32	CTG	1	L	Synonymous SNP
Phl213	Phl213	1	2220060	C	BOVINE	contig00007	1	68811	A	substitution	MHA_2312	2219899	2221239	1338	1	hypothetical protein MHA_2312	162	C	54	GTC	3	V	COK_0297	68650	69990	1338	1	hypothetical protein	162	A	54	GTA	3	V	Synonymous SNP
Phl213	Phl213	1	2220066	A	BOVINE	contig00007	1	68817	G	substitution	MHA_2312	2219899	2221239	1338	1	hypothetical protein MHA_2312	168	A	56	TCA	3	S	COK_0297	68650	69990	1338	1	hypothetical protein	168	G	56	TCG	3	S	Synonymous SNP
Phl213	Phl213	1	2220069	C	BOVINE	contig00007	1	68820	T	substitution	MHA_2312	2219899	2221239	1338	1	hypothetical protein MHA_2312	171	C	57	GGC	3	G	COK_0297	68650	69990	1338	1	hypothetical protein	171	T	57	GGT	3	G	Synonymous SNP
Phl213	Phl213	1	2220138	G	BOVINE	contig00007	1	68889	A	substitution	MHA_2312	2219899	2221239	1338	1	hypothetical protein MHA_2312	240	G	80	GTG	3	V	COK_0297	68650	69990	1338	1	hypothetical protein	240	A	80	GTA	3	V	Synonymous SNP
Phl213	Phl213	1	2220201	G	BOVINE	contig00007	1	68952	A	substitution	MHA_2312	2219899	2221239	1338	1	hypothetical protein MHA_2312	303	G	101	GTG	3	V	COK_0297	68650	69990	1338	1	hypothetical protein	303	A	101	GTA	3	V	Synonymous SNP
Phl213	Phl213	1	2220258	T	BOVINE	contig00007	1	69009	C	substitution	MHA_2312	2219899	2221239	1338	1	hypothetical protein MHA_2312	360	T	120	GCT	3	A	COK_0297	68650	69990	1338	1	hypothetical protein	360	C	120	GCC	3	A	Synonymous SNP
Phl213	Phl213	1	2220267	G	BOVINE	contig00007	1	69018	A	substitution	MHA_2312	2219899	2221239	1338	1	hypothetical protein MHA_2312	369	G	123	GCG	3	A	COK_0297	68650	69990	1338	1	hypothetical protein	369	A	123	GCA	3	A	Synonymous SNP
Phl213	Phl213	1	2220276	A	BOVINE	contig00007	1	69027	G	substitution	MHA_2312	2219899	2221239	1338	1	hypothetical protein MHA_2312	378	A	126	AAA	3	K	COK_0297	68650	69990	1338	1	hypothetical protein	378	G	126	AAG	3	K	Synonymous SNP
Phl213	Phl213	1	2220309	A	BOVINE	contig00007	1	69060	C	substitution	MHA_2312	2219899	2221239	1338	1	hypothetical protein MHA_2312	411	A	137	GTA	3	V	COK_0297	68650	69990	1338	1	hypothetical protein	411	C	137	GTC	3	V	Synonymous SNP
Phl213	Phl213	1	2220315	A	BOVINE	contig00007	1	69066	C	substitution	MHA_2312	2219899	2221239	1338	1	hypothetical protein MHA_2312	417	A	139	ACA	3	T	COK_0297	68650	69990	1338	1	hypothetical protein	417	C	139	ACC	3	T	Synonymous SNP
Phl213	Phl213	1	2220342	A	BOVINE	contig00007	1	69093	C	substitution	MHA_2312	2219899	2221239	1338	1	hypothetical protein MHA_2312	444	A	148	CCA	3	P	COK_0297	68650	69990	1338	1	hypothetical protein	444	C	148	CCC	3	P	Synonymous SNP
Phl213	Phl213	1	2220345	G	BOVINE	contig00007	1	69096	A	substitution	MHA_2312	2219899	2221239	1338	1	hypothetical protein MHA_2312	447	G	149	GAG	3	E	COK_0297	68650	69990	1338	1	hypothetical protein	447	A	149	GAA	3	E	Synonymous SNP
Phl213	Phl213	1	2220424	A	BOVINE	contig00007	1	69175	G	substitution	MHA_2312	2219899	2221239	1338	1	hypothetical protein MHA_2312	526	A	176	ACT	1	T	COK_0297	68650	69990	1338	1	hypothetical protein	526	G	176	GCT	1	A	Nonsynonymous SNP
Phl213	Phl213	1	2220508	C	BOVINE	contig00007	1	69259	A	substitution	MHA_2312	2219899	2221239	1338	1	hypothetical protein MHA_2312	610	C	204	CAG	1	Q	COK_0297	68650	69990	1338	1	hypothetical protein	610	A	204	AAA	1	K	Nonsynonymous SNP
Phl213	Phl213	1	2220510	G	BOVINE	contig00007	1	69261	A	substitution	MHA_2312	2219899	2221239	1338	1	hypothetical protein MHA_2312	612	G	204	CAG	3	Q	COK_0297	68650	69990	1338	1	hypothetical protein	612	A	204	AAA	3	K	Nonsynonymous SNP
Phl213	Phl213	1	2220511	T	BOVINE	contig00007	1	69262	C	substitution	MHA_2312	2219899	2221239	1338	1	hypothetical protein MHA_2312	613	T	205	TCT	1	S	COK_0297	68650	69990	1338	1	hypothetical protein	613	C	205	CCT	1	P	Nonsynonymous SNP
Phl213	Phl213	1	2220515	G	BOVINE	contig00007	1	69266	A	substitution	MHA_2312	2219899	2221239	1338	1	hypothetical protein MHA_2312	617	G	206	GGA	2	G	COK_0297	68650	69990	1338	1	hypothetical protein	617	A	206	GAA	2	E	Nonsynonymous SNP
Phl213	Phl213	1	2220522	A	BOVINE	contig00007	1	69273	G	substitution	MHA_2312	2219899	2221239	1338	1	hypothetical protein MHA_2312	624	A	208	AAA	3	K	COK_0297	68650	69990	1338	1	hypothetical protein	624	G	208	AAG	3	K	Synonymous SNP
Phl213	Phl213	1	2220534	T	BOVINE	contig00007	1	69285	C	substitution	MHA_2312	2219899	2221239	1338	1	hypothetical protein MHA_2312	636	T	212	CGT	3	R	COK_0297	68650	69990	1338	1	hypothetical protein	636	C	212	CGC	3	R	Synonymous SNP
Phl213	Phl213	1	2220594	T	BOVINE	contig00007	1	69345	C	substitution	MHA_2312	2219899	2221239	1338	1	hypothetical protein MHA_2312	696	T	232	GGT	3	G	COK_0297	68650	69990	1338	1	hypothetical protein	696	C	232	GGC	3	G	Synonymous SNP
Phl213	Phl213	1	2220609	T	BOVINE	contig00007	1	69360	A	substitution	MHA_2312	2219899	2221239	1338	1	hypothetical protein MHA_2312	711	T	237	GGT	3	G	COK_0297	68650	69990	1338	1	hypothetical protein	711	A	237	GGA	3	G	Synonymous SNP
Phl213	Phl213	1	2220618	C	BOVINE	contig00007	1	69369	T	substitution	MHA_2312	2219899	2221239	1338	1	hypothetical protein MHA_2312	720	C	240	AAC	3	N	COK_0297	68650	69990	1338	1	hypothetical protein	720	T	240	AAT	3	N	Synonymous SNP
Phl213	Phl213	1	2220619	C	BOVINE	contig00007	1	69370	T	substitution	MHA_2312	2219899	2221239	1338	1	hypothetical protein MHA_2312	721	C	241	CTT	1	L	COK_0297	68650	69990	1338	1	hypothetical protein	721	T	241	TTG	1	L	Synonymous SNP
Phl213	Phl213	1	2220621	T	BOVINE	contig00007	1	69372	G	substitution	MHA_2312	2219899	2221239	1338	1	hypothetical protein MHA_2312	723	T	241	CTT	3	L	COK_0297	68650	69990	1338	1	hypothetical protein	723	G	241	TTG	3	L	Synonymous SNP
Phl213	Phl213	1	2220654	C	BOVINE	contig00007	1	69405	T	substitution	MHA_2312	2219899	2221239	1338	1	hypothetical protein MHA_2312	756	C	252	GCC	3	A	COK_0297	68650	69990	1338	1	hypothetical protein	756	T	252	GCT	3	A	Synonymous SNP
Phl213	Phl213	1	2220681	A	BOVINE	contig00007	1	69432	G	substitution	MHA_2312	2219899	2221239	1338	1	hypothetical protein MHA_2312	783	A	261	GTA	3	V	COK_0297	68650	69990	1338	1	hypothetical protein	783	G	261	GTG	3	V	Synonymous SNP
Phl213	Phl213	1	2220690	G	BOVINE	contig00007	1	69441	T	substitution	MHA_2312	2219899	2221239	1338	1	hypothetical protein MHA_2312	792	G	264	CCG	3	P	COK_0297	68650	69990	1338	1	hypothetical protein	792	T	264	CCT	3	P	Synonymous SNP
Phl213	Phl213	1	2220705	A	BOVINE	contig00007	1	69456	G	substitution	MHA_2312	2219899	2221239	1338	1	hypothetical protein MHA_2312	807	A	269	GTA	3	V	COK_0297	68650	69990	1338	1	hypothetical protein	807	G	269	GTG	3	V	Synonymous SNP
Phl213	Phl213	1	2220708	C	BOVINE	contig00007	1	69459	T	substitution	MHA_2312	2219899	2221239	1338	1	hypothetical protein MHA_2312	810	C	270	TTC	3	F	COK_0297	68650	69990	1338	1	hypothetical protein	810	T	270	TTT	3	F	Synonymous SNP
Phl213	Phl213	1	2220732	A	BOVINE	contig00007	1	69483	G	substitution	MHA_2312	2219899	2221239	1338	1	hypothetical protein MHA_2312	834	A	278	AAA	3	K	COK_0297	68650	69990	1338	1	hypothetical protein	834	G	278	AAG	3	K	Synonymous SNP
Phl213	Phl213	1	2220807	A	BOVINE	contig00007	1	69558	C	substitution	MHA_2312	2219899	2221239	1338	1	hypothetical protein MHA_2312	909	A	303	CTA	3	L	COK_0297	68650	69990	1338	1	hypothetical protein	909	C	303	CTC	3	L	Synonymous SNP
Phl213	Phl213	1	2220852	C	BOVINE	contig00007	1	69603	T	substitution	MHA_2312	2219899	2221239	1338	1	hypothetical protein MHA_2312	954	C	318	GGC	3	G	COK_0297	68650	69990	1338	1	hypothetical protein	954	T	318	GGT	3	G	Synonymous SNP
Phl213	Phl213	1	2220867	T	BOVINE	contig00007	1	69618	A	substitution	MHA_2312	2219899	2221239	1338	1	hypothetical protein MHA_2312	969	T	323	GCT	3	A	COK_0297	68650	69990	1338	1	hypothetical protein	969	A	323	GCA	3	A	Synonymous SNP
Phl213	Phl213	1	2220975	C	BOVINE	contig00007	1	69726	T	substitution	MHA_2312	2219899	2221239	1338	1	hypothetical protein MHA_2312	1077	C	359	ACC	3	T	COK_0297	68650	69990	1338	1	hypothetical protein	1077	T	359	ACT	3	T	Synonymous SNP
Phl213	Phl213	1	2221192	A	BOVINE	contig00007	1	69943	C	substitution	MHA_2312	2219899	2221239	1338	1	hypothetical protein MHA_2312	1294	A	432	AAC	1	N	COK_0297	68650	69990	1338	1	hypothetical protein	1294	C	432	CAC	1	H	Nonsynonymous SNP
Phl213	Phl213	1	2221251	G	BOVINE	contig00007	1	70002	A	substitution	NA	NA	NA	NA	NA	NA	NA	NA	NA	GTG	NA	V	COK_0298	70002	70691	687	1	Metal-dependent hydrolase	1	A	1	ATG	1	M	Nonsynonymous SNP. Gene spanning SNP found in BOVINE contig00007 only
Phl213	Phl213	1	2222133	G	BOVINE	contig00007	1	70884	A	substitution	NA	NA	NA	NA	NA	NA	NA	NA	NA	GCC	NA	A	COK_0299	70848	72665	1815	1	Radical SAM family protein HutW2C similar to coproporphyrinogen III oxidase2C oxygen-independent2C associated with heme uptake / Putative heme iron utilization protein	37	A	13	ACC	1	T	Nonsynonymous SNP. Gene spanning SNP found in BOVINE contig00007 only
Phl213	Phl213	1	2222162	G	BOVINE	contig00007	1	70913	A	substitution	NA	NA	NA	NA	NA	NA	NA	NA	NA	CAG	NA	Q	COK_0299	70848	72665	1815	1	Radical SAM family protein HutW2C similar to coproporphyrinogen III oxidase2C oxygen-independent2C associated with heme uptake / Putative heme iron utilization protein	66	A	22	CAA	3	Q	Synonymous SNP. Gene spanning SNP found in BOVINE contig00007 only
Phl213	Phl213	1	2222181	G	BOVINE	contig00007	1	70932	A	substitution	MHA_2314	2222169	2223914	1743	1	possible oxygen-independent coproporphyrinogen III oxidase	13	G	5	GGT	1	G	COK_0299	70848	72665	1815	1	Radical SAM family protein HutW2C similar to coproporphyrinogen III oxidase2C oxygen-independent2C associated with heme uptake / Putative heme iron utilization protein	85	A	29	AGA	1	R	Nonsynonymous SNP
Phl213	Phl213	1	2222183	T	BOVINE	contig00007	1	70934	A	substitution	MHA_2314	2222169	2223914	1743	1	possible oxygen-independent coproporphyrinogen III oxidase	15	T	5	GGT	3	G	COK_0299	70848	72665	1815	1	Radical SAM family protein HutW2C similar to coproporphyrinogen III oxidase2C oxygen-independent2C associated with heme uptake / Putative heme iron utilization protein	87	A	29	AGA	3	R	Nonsynonymous SNP
Phl213	Phl213	1	2222285	C	BOVINE	contig00007	1	71036	T	substitution	MHA_2314	2222169	2223914	1743	1	possible oxygen-independent coproporphyrinogen III oxidase	117	C	39	TGC	3	C	COK_0299	70848	72665	1815	1	Radical SAM family protein HutW2C similar to coproporphyrinogen III oxidase2C oxygen-independent2C associated with heme uptake / Putative heme iron utilization protein	189	T	63	TGT	3	C	Synonymous SNP
Phl213	Phl213	1	2223047	C	BOVINE	contig00007	1	71798	T	substitution	MHA_2314	2222169	2223914	1743	1	possible oxygen-independent coproporphyrinogen III oxidase	879	C	293	GGC	3	G	COK_0299	70848	72665	1815	1	Radical SAM family protein HutW2C similar to coproporphyrinogen III oxidase2C oxygen-independent2C associated with heme uptake / Putative heme iron utilization protein	951	T	317	GGT	3	G	Synonymous SNP
Phl213	Phl213	1	2223680	T	BOVINE	contig00007	1	72431	C	substitution	MHA_2314	2222169	2223914	1743	1	possible oxygen-independent coproporphyrinogen III oxidase	1512	T	504	GGT	3	G	COK_0299	70848	72665	1815	1	Radical SAM family protein HutW2C similar to coproporphyrinogen III oxidase2C oxygen-independent2C associated with heme uptake / Putative heme iron utilization protein	1584	C	528	GGC	3	G	Synonymous SNP
Phl213	Phl213	1	2227203	T	BOVINE	contig00007	1	75954	C	substitution	MHA_2320	2226715	2227749	1032	1	hypothetical protein MHA_2320	489	T	163	ATT	3	I	COK_0304	75466	76500	1032	1	Putative cytoplasmic protein	489	C	163	ATC	3	I	Synonymous SNP
Phl213	Phl213	1	2227685	C	BOVINE	contig00007	1	76436	T	substitution	MHA_2320	2226715	2227749	1032	1	hypothetical protein MHA_2320	971	C	324	GCG	2	A	COK_0304	75466	76500	1032	1	Putative cytoplasmic protein	971	T	324	GTG	2	V	Nonsynonymous SNP
Phl213	Phl213	1	2231827	T	BOVINE	contig00007	1	80578	C	substitution	MHA_2323	2232072	2230771	1299	-1	hypothetical protein MHA_2323	246	A	82	GGA	3	G	COK_0307	80823	79522	1299	-1	Putative inner membrane protein	246	G	82	GGG	3	G	Synonymous SNP
Phl213	Phl213	1	2232581	G	BOVINE	contig00007	1	81333	T	substitution	MHA_2324	2233363	2232086	1275	-1	HAAAP family hydroxy/aromatic amino acid permease	783	C	261	TAC	3	Y	NA	NA	NA	NA	NA	NA	NA	NA	NA	TAA	NA	*	Nonsynonymous SNP. Gene spanning SNP found in Phl213 Phl213 only
Phl213	Phl213	1	2232587	A	BOVINE	contig00007	1	81339	G	substitution	MHA_2324	2233363	2232086	1275	-1	HAAAP family hydroxy/aromatic amino acid permease	777	T	259	TTT	3	F	COK_0310	82115	81333	780	-1	Serine transporter	777	C	259	TTC	3	F	Synonymous SNP
Phl213	Phl213	1	2234336	G	BOVINE	contig00007	1	83099	A	substitution	MHA_2326	2234294	2234584	288	1	hypothetical protein MHA_2326	43	G	15	GTT	1	V	COK_0312	83057	83347	288	1	hypothetical protein	43	A	15	ATT	1	I	Nonsynonymous SNP
Phl213	Phl213	1	2237317	A	BOVINE	contig00007	1	86080	C	substitution	MHA_2330	2237526	2236435	1089	-1	tRNA (uracil-5-)-methyltransferase	210	T	70	CGT	3	R	COK_0317	86289	85198	1089	-1	tRNA (uracil-5-)-methyltransferase	210	G	70	CGG	3	R	Synonymous SNP
Phl213	Phl213	1	2237336	T	BOVINE	contig00007	1	86099	G	substitution	MHA_2330	2237526	2236435	1089	-1	tRNA (uracil-5-)-methyltransferase	191	A	64	GAA	2	E	COK_0317	86289	85198	1089	-1	tRNA (uracil-5-)-methyltransferase	191	C	64	GCA	2	A	Nonsynonymous SNP
Phl213	Phl213	1	2238026	G	BOVINE	contig00007	1	86789	A	substitution	MHA_2332	2237928	2238053	123	1	hypothetical protein MHA_2332	99	G	33	TTG	3	L	NA	NA	NA	NA	NA	NA	NA	NA	NA	TTA	NA	L	Synonymous SNP. Gene spanning SNP found in Phl213 Phl213 only
Phl213	Phl213	1	2238029	A	BOVINE	contig00007	1	86792	G	substitution	MHA_2332	2237928	2238053	123	1	hypothetical protein MHA_2332	102	A	34	GCA	3	A	NA	NA	NA	NA	NA	NA	NA	NA	NA	GCG	NA	A	Synonymous SNP. Gene spanning SNP found in Phl213 Phl213 only
Phl213	Phl213	1	1882162	T	BOVINE	contig00007	1	29236	C	substitution	MHA_1948	1882873	1881872	999	-1	possible xylose ABC superfamily ATP binding cassette transporter, binding protein	712	A	238	AGC	1	S	COK_0256	29947	28946	999	-1	Xylose ABC transporter2C periplasmic xylose-binding protein XylF	712	G	238	GGC	1	G	Nonsynonymous SNP
Phl213	Phl213	1	1884752	A	BOVINE	contig00007	1	31826	G	substitution	MHA_1952	1884587	1886032	1443	1	xylulokinase	166	A	56	ATG	1	M	COK_0258	31661	33106	1443	1	Xylulose kinase	166	G	56	GTG	1	V	Nonsynonymous SNP
Phl213	Phl213	1	1884800	G	BOVINE	contig00007	1	31874	A	substitution	MHA_1952	1884587	1886032	1443	1	xylulokinase	214	G	72	GGT	1	G	COK_0258	31661	33106	1443	1	Xylulose kinase	214	A	72	AGT	1	S	Nonsynonymous SNP
Phl213	Phl213	1	1884946	C	BOVINE	contig00007	1	32020	T	substitution	MHA_1952	1884587	1886032	1443	1	xylulokinase	360	C	120	GGC	3	G	COK_0258	31661	33106	1443	1	Xylulose kinase	360	T	120	GGT	3	G	Synonymous SNP
Phl213	Phl213	1	1885782	T	BOVINE	contig00007	1	32856	C	substitution	MHA_1952	1884587	1886032	1443	1	xylulokinase	1196	T	399	GTG	2	V	COK_0258	31661	33106	1443	1	Xylulose kinase	1196	C	399	GCG	2	A	Nonsynonymous SNP
Phl213	Phl213	1	2065436	G	BOVINE	contig00007	1	13905	A	substitution	MHA_2159	2065203	2065727	522	1	PTS family glucitol/sorbitol porter component IIA	234	G	78	GGG	3	G	COK_0241	13642	14196	552	1	PTS system2C glucitol/sorbitol-specific IIC component	264	A	88	GGA	3	G	Synonymous SNP
Phl213	Phl213	1	2066499	G	BOVINE	contig00007	1	14968	A	substitution	MHA_2160	2065758	2066759	999	1	PTS family glucitol/sorbitol porter component IIB	742	G	248	GCC	1	A	COK_0242	14227	15228	999	1	PTS system2C glucitol/sorbitol-specific IIB component and second of two IIC components	742	A	248	ACC	1	T	Nonsynonymous SNP
Phl213	Phl213	1	2066699	T	BOVINE	contig00007	1	15168	C	substitution	MHA_2160	2065758	2066759	999	1	PTS family glucitol/sorbitol porter component IIB	942	T	314	TTT	3	F	COK_0242	14227	15228	999	1	PTS system2C glucitol/sorbitol-specific IIB component and second of two IIC components	942	C	314	TTC	3	F	Synonymous SNP
Phl213	Phl213	1	2066714	G	BOVINE	contig00007	1	15183	A	substitution	MHA_2160	2065758	2066759	999	1	PTS family glucitol/sorbitol porter component IIB	957	G	319	CCG	3	P	COK_0242	14227	15228	999	1	PTS system2C glucitol/sorbitol-specific IIB component and second of two IIC components	957	A	319	CCA	3	P	Synonymous SNP
Phl213	Phl213	1	2066945	C	BOVINE	contig00007	1	15414	G	substitution	MHA_2161	2066837	2067202	363	1	unnamed protein product	109	C	37	CAA	1	Q	COK_0243	15273	15671	396	1	PTS system2C glucitol/sorbitol-specific IIA component	142	G	48	GAA	1	E	Nonsynonymous SNP
Phl213	Phl213	1	2067140	G	BOVINE	contig00007	1	15609	A	substitution	MHA_2161	2066837	2067202	363	1	unnamed protein product	304	G	102	GTT	1	V	COK_0243	15273	15671	396	1	PTS system2C glucitol/sorbitol-specific IIA component	337	A	113	ATT	1	I	Nonsynonymous SNP
Phl213	Phl213	1	2067270	T	BOVINE	contig00007	1	15739	C	substitution	MHA_2162	2067250	2068038	786	1	sorbitol-6-phosphate 2-dehydrogenase	21	T	7	GTT	3	V	COK_0244	15719	16507	786	1	Sorbitol-6-phosphate 2-dehydrogenase	21	C	7	GTC	3	V	Synonymous SNP
Phl213	Phl213	1	2067359	T	BOVINE	contig00007	1	15828	C	substitution	MHA_2162	2067250	2068038	786	1	sorbitol-6-phosphate 2-dehydrogenase	110	T	37	TTA	2	L	COK_0244	15719	16507	786	1	Sorbitol-6-phosphate 2-dehydrogenase	110	C	37	TCA	2	S	Nonsynonymous SNP
Phl213	Phl213	1	2067973	G	BOVINE	contig00007	1	16442	A	substitution	MHA_2162	2067250	2068038	786	1	sorbitol-6-phosphate 2-dehydrogenase	724	G	242	GGC	1	G	COK_0244	15719	16507	786	1	Sorbitol-6-phosphate 2-dehydrogenase	724	A	242	AGC	1	S	Nonsynonymous SNP
Phl213	Phl213	1	2069699	T	BOVINE	contig00007	1	18168	C	substitution	MHA_2165	2069340	2070137	795	1	possible glucitol operon repressor	360	T	120	ATT	3	I	COK_0247	17809	18606	795	1	Glucitol operon repressor	360	C	120	ATC	3	I	Synonymous SNP
Phl213	Phl213	1	2069879	C	BOVINE	contig00007	1	18348	T	substitution	MHA_2165	2069340	2070137	795	1	possible glucitol operon repressor	540	C	180	GAC	3	D	COK_0247	17809	18606	795	1	Glucitol operon repressor	540	T	180	GAT	3	D	Synonymous SNP
Phl213	Phl213	1	2070204	C	BOVINE	contig00007	1	18673	T	substitution	MHA_2166	2070148	2071083	933	1	possible sugar phosphate isomerase	57	C	19	ATC	3	I	COK_0248	18617	19552	933	1	Arabinose 5-phosphate isomerase	57	T	19	ATT	3	I	Synonymous SNP
Phl213	Phl213	1	2071249	G	BOVINE	contig00007	1	19718	A	substitution	NA	NA	NA	NA	NA	NA	NA	NA	NA	CAT	NA	H	COK_0249	19979	19596	381	-1	transposase	262	T	88	TAT	1	Y	Nonsynonymous SNP. Gene spanning SNP found in BOVINE contig00007 only
Phl213	Phl213	1	2072605	C	BOVINE	contig00007	1	21077	A	substitution	MHA_2168	2071979	2073838	1857	1	PTS family mannitol porter component IIABC	627	C	209	GGC	3	G	COK_0250	20451	22310	1857	1	PTS system2C mannitol-specific IIC component / PTS system2C mannitol-specific IIB component / PTS system2C mannitol-specific IIA component	627	A	209	GGA	3	G	Synonymous SNP
Phl213	Phl213	1	2073423	C	BOVINE	contig00007	1	21895	T	substitution	MHA_2168	2071979	2073838	1857	1	PTS family mannitol porter component IIABC	1445	C	482	GCA	2	A	COK_0250	20451	22310	1857	1	PTS system2C mannitol-specific IIC component / PTS system2C mannitol-specific IIB component / PTS system2C mannitol-specific IIA component	1445	T	482	GTA	2	V	Nonsynonymous SNP
Phl213	Phl213	1	2005587	G	BOVINE	contig00007	-1	13086	T	substitution	MHA_2090	2005946	2005578	366	-1	MerTP family mercury (Hg2+) permease, membrane protein MerT	360	C	120	AGC	3	S	COK_0239	12865	13095	228	1	mercuric ion transport protein	222	A	74	AGA	3	R	Nonsynonymous SNP
Phl213	Phl213	1	2005851	C	BOVINE	contig00007	-1	12822	T	substitution	MHA_2090	2005946	2005578	366	-1	MerTP family mercury (Hg2+) permease, membrane protein MerT	96	G	32	GGG	3	G	NA	NA	NA	NA	NA	NA	NA	NA	NA	GGT	NA	G	Synonymous SNP. Gene spanning SNP found in Phl213 Phl213 only
Phl213	Phl213	1	2007415	A	BOVINE	contig00007	-1	11258	C	substitution	MHA_2092	2008310	2007267	1041	-1	possible dehydrogenase	896	T	299	GTC	2	V	COK_0237	10363	11406	1041	1	Probable oxidoreductase	896	G	299	GGC	2	G	Nonsynonymous SNP
Phl213	Phl213	1	2008937	G	BOVINE	contig00007	-1	9736	A	substitution	MHA_2095	2009476	2008910	564	-1	RpoE family DNA-directed RNA polymerase sigma subunit	540	C	180	CGC	3	R	COK_0235	9242	9763	519	1	DNA-directed RNA polymerase specialized sigma subunit2C sigma24-like	495	T	165	CGT	3	R	Synonymous SNP
Phl213	Phl213	1	2009146	C	BOVINE	contig00007	-1	9527	T	substitution	MHA_2095	2009476	2008910	564	-1	RpoE family DNA-directed RNA polymerase sigma subunit	331	G	111	GTA	1	V	COK_0235	9242	9763	519	1	DNA-directed RNA polymerase specialized sigma subunit2C sigma24-like	286	A	96	ATA	1	I	Nonsynonymous SNP
Phl213	Phl213	1	2009243	T	BOVINE	contig00007	-1	9430	A	substitution	MHA_2095	2009476	2008910	564	-1	RpoE family DNA-directed RNA polymerase sigma subunit	234	A	78	CCA	3	P	COK_0235	9242	9763	519	1	DNA-directed RNA polymerase specialized sigma subunit2C sigma24-like	189	T	63	CCT	3	P	Synonymous SNP
Phl213	Phl213	1	1022477	G	BOVINE	contig00007	-1	6065	A	substitution	NA	NA	NA	NA	NA	NA	NA	NA	NA	GGC	NA	G	COK_0229	6550	5360	1188	-1	Ornithine aminotransferase	486	A	162	GGA	3	G	Synonymous SNP. Gene spanning SNP found in BOVINE contig00007 only
Phl213	Phl213	1	1023138	A	BOVINE	contig00007	-1	5404	G	substitution	NA	NA	NA	NA	NA	NA	NA	NA	NA	TAT	NA	Y	COK_0229	6550	5360	1188	-1	Ornithine aminotransferase	1147	G	383	GAT	1	D	Nonsynonymous SNP. Gene spanning SNP found in BOVINE contig00007 only
Phl213	Phl213	1	1023478	A	BOVINE	contig00007	-1	5064	G	substitution	MHA_1019	1023311	1024765	1452	1	NhaC family sodium:proton (Na+:H+) antiporter	168	A	56	GCA	3	A	COK_0228	5285	3774	1509	-1	Na+/H+ antiporter NhaC	222	G	74	GCG	3	A	Synonymous SNP
Phl213	Phl213	1	1023734	G	BOVINE	contig00007	-1	4805	A	substitution	MHA_1019	1023311	1024765	1452	1	NhaC family sodium:proton (Na+:H+) antiporter	424	G	142	GTA	1	V	COK_0228	5285	3774	1509	-1	Na+/H+ antiporter NhaC	481	A	161	ATA	1	I	Nonsynonymous SNP
Phl213	Phl213	1	1024849	T	BOVINE	contig00007	-1	3690	G	substitution	MHA_1020	1024891	1024796	93	-1	hypothetical protein MHA_1020	43	A	15	ATG	1	M	NA	NA	NA	NA	NA	NA	NA	NA	NA	GTG	NA	V	Nonsynonymous SNP. Gene spanning SNP found in Phl213 Phl213 only
Phl213	Phl213	1	1025349	C	BOVINE	contig00007	-1	3190	T	substitution	MHA_1021	1024885	1028481	3594	1	bifunctional proline dehydrogenase/1-pyrroline-5-carboxylate dehydrogenase	465	C	155	GGC	3	G	COK_0227	3657	58	3597	-1	Proline dehydrogenase (Proline oxidase) / Delta-1-pyrroline-5-carboxylate dehydrogenase	468	T	156	GGT	3	G	Synonymous SNP
Phl213	Phl213	1	1025404	A	BOVINE	contig00007	-1	3135	C	substitution	MHA_1021	1024885	1028481	3594	1	bifunctional proline dehydrogenase/1-pyrroline-5-carboxylate dehydrogenase	520	A	174	AAA	1	K	COK_0227	3657	58	3597	-1	Proline dehydrogenase (Proline oxidase) / Delta-1-pyrroline-5-carboxylate dehydrogenase	523	C	175	CAA	1	Q	Nonsynonymous SNP
Phl213	Phl213	1	1026243	T	BOVINE	contig00007	-1	2296	C	substitution	MHA_1021	1024885	1028481	3594	1	bifunctional proline dehydrogenase/1-pyrroline-5-carboxylate dehydrogenase	1359	T	453	GGT	3	G	COK_0227	3657	58	3597	-1	Proline dehydrogenase (Proline oxidase) / Delta-1-pyrroline-5-carboxylate dehydrogenase	1362	C	454	GGC	3	G	Synonymous SNP
Phl213	Phl213	1	1026359	C	BOVINE	contig00007	-1	2180	A	substitution	MHA_1021	1024885	1028481	3594	1	bifunctional proline dehydrogenase/1-pyrroline-5-carboxylate dehydrogenase	1475	C	492	GCC	2	A	COK_0227	3657	58	3597	-1	Proline dehydrogenase (Proline oxidase) / Delta-1-pyrroline-5-carboxylate dehydrogenase	1478	A	493	GAC	2	D	Nonsynonymous SNP
Phl213	Phl213	1	1026384	C	BOVINE	contig00007	-1	2155	T	substitution	MHA_1021	1024885	1028481	3594	1	bifunctional proline dehydrogenase/1-pyrroline-5-carboxylate dehydrogenase	1500	C	500	ACC	3	T	COK_0227	3657	58	3597	-1	Proline dehydrogenase (Proline oxidase) / Delta-1-pyrroline-5-carboxylate dehydrogenase	1503	T	501	ACT	3	T	Synonymous SNP
Phl213	Phl213	1	1026579	A	BOVINE	contig00007	-1	1960	C	substitution	MHA_1021	1024885	1028481	3594	1	bifunctional proline dehydrogenase/1-pyrroline-5-carboxylate dehydrogenase	1695	A	565	CGA	3	R	COK_0227	3657	58	3597	-1	Proline dehydrogenase (Proline oxidase) / Delta-1-pyrroline-5-carboxylate dehydrogenase	1698	C	566	CGC	3	R	Synonymous SNP
Phl213	Phl213	1	1026682	A	BOVINE	contig00007	-1	1857	G	substitution	MHA_1021	1024885	1028481	3594	1	bifunctional proline dehydrogenase/1-pyrroline-5-carboxylate dehydrogenase	1798	A	600	AGT	1	S	COK_0227	3657	58	3597	-1	Proline dehydrogenase (Proline oxidase) / Delta-1-pyrroline-5-carboxylate dehydrogenase	1801	G	601	GGT	1	G	Nonsynonymous SNP
Phl213	Phl213	1	1027037	T	BOVINE	contig00007	-1	1502	C	substitution	MHA_1021	1024885	1028481	3594	1	bifunctional proline dehydrogenase/1-pyrroline-5-carboxylate dehydrogenase	2153	T	718	GTC	2	V	COK_0227	3657	58	3597	-1	Proline dehydrogenase (Proline oxidase) / Delta-1-pyrroline-5-carboxylate dehydrogenase	2156	C	719	GCC	2	A	Nonsynonymous SNP
Phl213	Phl213	1	1027398	A	BOVINE	contig00007	-1	1141	G	substitution	MHA_1021	1024885	1028481	3594	1	bifunctional proline dehydrogenase/1-pyrroline-5-carboxylate dehydrogenase	2514	A	838	GGA	3	G	COK_0227	3657	58	3597	-1	Proline dehydrogenase (Proline oxidase) / Delta-1-pyrroline-5-carboxylate dehydrogenase	2517	G	839	GGG	3	G	Synonymous SNP
Phl213	Phl213	1	1027503	T	BOVINE	contig00007	-1	1036	C	substitution	MHA_1021	1024885	1028481	3594	1	bifunctional proline dehydrogenase/1-pyrroline-5-carboxylate dehydrogenase	2619	T	873	AAT	3	N	COK_0227	3657	58	3597	-1	Proline dehydrogenase (Proline oxidase) / Delta-1-pyrroline-5-carboxylate dehydrogenase	2622	C	874	AAC	3	N	Synonymous SNP
Phl213	Phl213	1	1028128	A	BOVINE	contig00007	-1	411	G	substitution	MHA_1021	1024885	1028481	3594	1	bifunctional proline dehydrogenase/1-pyrroline-5-carboxylate dehydrogenase	3244	A	1082	AGC	1	S	COK_0227	3657	58	3597	-1	Proline dehydrogenase (Proline oxidase) / Delta-1-pyrroline-5-carboxylate dehydrogenase	3247	G	1083	GGC	1	G	Nonsynonymous SNP
Phl213	Phl213	1	1028137	A	BOVINE	contig00007	-1	402	G	substitution	MHA_1021	1024885	1028481	3594	1	bifunctional proline dehydrogenase/1-pyrroline-5-carboxylate dehydrogenase	3253	A	1085	AAT	1	N	COK_0227	3657	58	3597	-1	Proline dehydrogenase (Proline oxidase) / Delta-1-pyrroline-5-carboxylate dehydrogenase	3256	G	1086	GAT	1	D	Nonsynonymous SNP
Phl213	Phl213	1	1028198	C	BOVINE	contig00007	-1	341	T	substitution	MHA_1021	1024885	1028481	3594	1	bifunctional proline dehydrogenase/1-pyrroline-5-carboxylate dehydrogenase	3314	C	1105	GCA	2	A	COK_0227	3657	58	3597	-1	Proline dehydrogenase (Proline oxidase) / Delta-1-pyrroline-5-carboxylate dehydrogenase	3317	T	1106	GTA	2	V	Nonsynonymous SNP
Phl213	Phl213	1	263749	A	BOVINE	contig00007	-1	42979	C	substitution	NA	NA	NA	NA	NA	NA	NA	NA	NA	AAT	NA	N	COK_0270	43488	42322	1164	-1	Nitrate ABC transporter2C nitrate-binding protein	510	C	170	AAC	3	N	Synonymous SNP. Gene spanning SNP found in BOVINE contig00007 only
Phl213	Phl213	1	263755	T	BOVINE	contig00007	-1	42973	C	substitution	NA	NA	NA	NA	NA	NA	NA	NA	NA	GGA	NA	G	COK_0270	43488	42322	1164	-1	Nitrate ABC transporter2C nitrate-binding protein	516	C	172	GGC	3	G	Synonymous SNP. Gene spanning SNP found in BOVINE contig00007 only
Phl213	Phl213	1	263773	A	BOVINE	contig00007	-1	42955	G	substitution	NA	NA	NA	NA	NA	NA	NA	NA	NA	GTT	NA	V	COK_0270	43488	42322	1164	-1	Nitrate ABC transporter2C nitrate-binding protein	534	G	178	GTG	3	V	Synonymous SNP. Gene spanning SNP found in BOVINE contig00007 only
Phl213	Phl213	1	263794	G	BOVINE	contig00007	-1	42934	A	substitution	NA	NA	NA	NA	NA	NA	NA	NA	NA	GTC	NA	V	COK_0270	43488	42322	1164	-1	Nitrate ABC transporter2C nitrate-binding protein	555	A	185	GTA	3	V	Synonymous SNP. Gene spanning SNP found in BOVINE contig00007 only
Phl213	Phl213	1	263800	G	BOVINE	contig00007	-1	42928	C	substitution	NA	NA	NA	NA	NA	NA	NA	NA	NA	GCC	NA	A	COK_0270	43488	42322	1164	-1	Nitrate ABC transporter2C nitrate-binding protein	561	C	187	GCC	3	A	Synonymous SNP. Gene spanning SNP found in BOVINE contig00007 only
Phl213	Phl213	1	263809	T	BOVINE	contig00007	-1	42919	C	substitution	NA	NA	NA	NA	NA	NA	NA	NA	NA	AGA	NA	R	COK_0270	43488	42322	1164	-1	Nitrate ABC transporter2C nitrate-binding protein	570	C	190	AGC	3	S	Nonsynonymous SNP. Gene spanning SNP found in BOVINE contig00007 only
Phl213	Phl213	1	263821	C	BOVINE	contig00007	-1	42907	A	substitution	NA	NA	NA	NA	NA	NA	NA	NA	NA	TCG	NA	S	COK_0270	43488	42322	1164	-1	Nitrate ABC transporter2C nitrate-binding protein	582	A	194	TCA	3	S	Synonymous SNP. Gene spanning SNP found in BOVINE contig00007 only
Phl213	Phl213	1	263854	A	BOVINE	contig00007	-1	42874	G	substitution	NA	NA	NA	NA	NA	NA	NA	NA	NA	TTT	NA	F	COK_0270	43488	42322	1164	-1	Nitrate ABC transporter2C nitrate-binding protein	615	G	205	TTG	3	L	Nonsynonymous SNP. Gene spanning SNP found in BOVINE contig00007 only
Phl213	Phl213	1	263875	G	BOVINE	contig00007	-1	42853	C	substitution	NA	NA	NA	NA	NA	NA	NA	NA	NA	GGC	NA	G	COK_0270	43488	42322	1164	-1	Nitrate ABC transporter2C nitrate-binding protein	636	C	212	GGC	3	G	Synonymous SNP. Gene spanning SNP found in BOVINE contig00007 only
Phl213	Phl213	1	263878	G	BOVINE	contig00007	-1	42850	A	substitution	NA	NA	NA	NA	NA	NA	NA	NA	NA	AAC	NA	N	COK_0270	43488	42322	1164	-1	Nitrate ABC transporter2C nitrate-binding protein	639	A	213	AAA	3	K	Nonsynonymous SNP. Gene spanning SNP found in BOVINE contig00007 only
Phl213	Phl213	1	263944	C	BOVINE	contig00007	-1	42784	T	substitution	NA	NA	NA	NA	NA	NA	NA	NA	NA	TAG	NA	*	COK_0270	43488	42322	1164	-1	Nitrate ABC transporter2C nitrate-binding protein	705	T	235	TAT	3	Y	Nonsynonymous SNP. Gene spanning SNP found in BOVINE contig00007 only
Phl213	Phl213	1	263953	A	BOVINE	contig00007	-1	42775	G	substitution	NA	NA	NA	NA	NA	NA	NA	NA	NA	CAT	NA	H	COK_0270	43488	42322	1164	-1	Nitrate ABC transporter2C nitrate-binding protein	714	G	238	CAG	3	Q	Nonsynonymous SNP. Gene spanning SNP found in BOVINE contig00007 only
Phl213	Phl213	1	263956	C	BOVINE	contig00007	-1	42772	T	substitution	NA	NA	NA	NA	NA	NA	NA	NA	NA	CAG	NA	Q	COK_0270	43488	42322	1164	-1	Nitrate ABC transporter2C nitrate-binding protein	717	T	239	CAT	3	H	Nonsynonymous SNP. Gene spanning SNP found in BOVINE contig00007 only
Phl213	Phl213	1	263962	G	BOVINE	contig00007	-1	42766	C	substitution	NA	NA	NA	NA	NA	NA	NA	NA	NA	CCC	NA	P	COK_0270	43488	42322	1164	-1	Nitrate ABC transporter2C nitrate-binding protein	723	C	241	CCC	3	P	Synonymous SNP. Gene spanning SNP found in BOVINE contig00007 only
Phl213	Phl213	1	263965	A	BOVINE	contig00007	-1	42763	C	substitution	NA	NA	NA	NA	NA	NA	NA	NA	NA	GAT	NA	D	COK_0270	43488	42322	1164	-1	Nitrate ABC transporter2C nitrate-binding protein	726	C	242	GAC	3	D	Synonymous SNP. Gene spanning SNP found in BOVINE contig00007 only
Phl213	Phl213	1	263983	G	BOVINE	contig00007	-1	42745	A	substitution	NA	NA	NA	NA	NA	NA	NA	NA	NA	GTC	NA	V	COK_0270	43488	42322	1164	-1	Nitrate ABC transporter2C nitrate-binding protein	744	A	248	GTA	3	V	Synonymous SNP. Gene spanning SNP found in BOVINE contig00007 only
Phl213	Phl213	1	263988	T	BOVINE	contig00007	-1	42740	C	substitution	NA	NA	NA	NA	NA	NA	NA	NA	NA	GAC	NA	D	COK_0270	43488	42322	1164	-1	Nitrate ABC transporter2C nitrate-binding protein	749	C	250	GCC	2	A	Nonsynonymous SNP. Gene spanning SNP found in BOVINE contig00007 only
Phl213	Phl213	1	264034	C	BOVINE	contig00007	-1	42694	A	substitution	NA	NA	NA	NA	NA	NA	NA	NA	NA	ACG	NA	T	COK_0270	43488	42322	1164	-1	Nitrate ABC transporter2C nitrate-binding protein	795	A	265	ACA	3	T	Synonymous SNP. Gene spanning SNP found in BOVINE contig00007 only
Phl213	Phl213	1	264037	T	BOVINE	contig00007	-1	42691	A	substitution	NA	NA	NA	NA	NA	NA	NA	NA	NA	GCA	NA	A	COK_0270	43488	42322	1164	-1	Nitrate ABC transporter2C nitrate-binding protein	798	A	266	GCA	3	A	Synonymous SNP. Gene spanning SNP found in BOVINE contig00007 only
Phl213	Phl213	1	264038	C	BOVINE	contig00007	-1	42690	A	substitution	NA	NA	NA	NA	NA	NA	NA	NA	NA	GAA	NA	E	COK_0270	43488	42322	1164	-1	Nitrate ABC transporter2C nitrate-binding protein	799	A	267	AAA	1	K	Nonsynonymous SNP. Gene spanning SNP found in BOVINE contig00007 only
Phl213	Phl213	1	264043	A	BOVINE	contig00007	-1	42685	G	substitution	NA	NA	NA	NA	NA	NA	NA	NA	NA	TTT	NA	F	COK_0270	43488	42322	1164	-1	Nitrate ABC transporter2C nitrate-binding protein	804	G	268	TTG	3	L	Nonsynonymous SNP. Gene spanning SNP found in BOVINE contig00007 only
Phl213	Phl213	1	264049	T	BOVINE	contig00007	-1	42679	A	substitution	NA	NA	NA	NA	NA	NA	NA	NA	NA	GCA	NA	A	COK_0270	43488	42322	1164	-1	Nitrate ABC transporter2C nitrate-binding protein	810	A	270	GCA	3	A	Synonymous SNP. Gene spanning SNP found in BOVINE contig00007 only
Phl213	Phl213	1	264371	A	BOVINE	contig00007	-1	42357	G	substitution	NA	NA	NA	NA	NA	NA	NA	NA	NA	TCC	NA	S	COK_0270	43488	42322	1164	-1	Nitrate ABC transporter2C nitrate-binding protein	1132	G	378	GCC	1	A	Nonsynonymous SNP. Gene spanning SNP found in BOVINE contig00007 only
Phl213	Phl213	1	264521	G	BOVINE	contig00007	-1	42207	A	substitution	MHA_0258	264423	265166	741	1	ABC superfamily ATP binding cassette transporter, membrane protein	99	G	33	GCG	3	A	COK_0269	42305	41562	741	-1	Urea carboxylase-related ABC transporter2C permease protein	99	A	33	GCA	3	A	Synonymous SNP
Phl213	Phl213	1	265659	C	BOVINE	contig00007	-1	41069	G	substitution	MHA_0259	265321	266379	1056	1	acyl-CoA dehydrogenase	339	C	113	TCC	3	S	COK_0268	41407	40349	1056	-1	Acyl-CoA dehydrogenase2C short-chain specific	339	G	113	TCG	3	S	Synonymous SNP
Phl213	Phl213	1	265665	G	BOVINE	contig00007	-1	41063	A	substitution	MHA_0259	265321	266379	1056	1	acyl-CoA dehydrogenase	345	G	115	GCG	3	A	COK_0268	41407	40349	1056	-1	Acyl-CoA dehydrogenase2C short-chain specific	345	A	115	GCA	3	A	Synonymous SNP
Phl213	Phl213	1	265785	T	BOVINE	contig00007	-1	40943	C	substitution	MHA_0259	265321	266379	1056	1	acyl-CoA dehydrogenase	465	T	155	GCT	3	A	COK_0268	41407	40349	1056	-1	Acyl-CoA dehydrogenase2C short-chain specific	465	C	155	GCC	3	A	Synonymous SNP
Phl213	Phl213	1	265791	C	BOVINE	contig00007	-1	40937	T	substitution	MHA_0259	265321	266379	1056	1	acyl-CoA dehydrogenase	471	C	157	TTC	3	F	COK_0268	41407	40349	1056	-1	Acyl-CoA dehydrogenase2C short-chain specific	471	T	157	TTT	3	F	Synonymous SNP
Phl213	Phl213	1	265800	T	BOVINE	contig00007	-1	40928	C	substitution	MHA_0259	265321	266379	1056	1	acyl-CoA dehydrogenase	480	T	160	GGT	3	G	COK_0268	41407	40349	1056	-1	Acyl-CoA dehydrogenase2C short-chain specific	480	C	160	GGC	3	G	Synonymous SNP
Phl213	Phl213	1	265803	T	BOVINE	contig00007	-1	40925	C	substitution	MHA_0259	265321	266379	1056	1	acyl-CoA dehydrogenase	483	T	161	TTT	3	F	COK_0268	41407	40349	1056	-1	Acyl-CoA dehydrogenase2C short-chain specific	483	C	161	TTC	3	F	Synonymous SNP
Phl213	Phl213	1	265809	C	BOVINE	contig00007	-1	40919	T	substitution	MHA_0259	265321	266379	1056	1	acyl-CoA dehydrogenase	489	C	163	GAC	3	D	COK_0268	41407	40349	1056	-1	Acyl-CoA dehydrogenase2C short-chain specific	489	T	163	GAT	3	D	Synonymous SNP
Phl213	Phl213	1	265824	A	BOVINE	contig00007	-1	40904	G	substitution	MHA_0259	265321	266379	1056	1	acyl-CoA dehydrogenase	504	A	168	CTA	3	L	COK_0268	41407	40349	1056	-1	Acyl-CoA dehydrogenase2C short-chain specific	504	G	168	CTG	3	L	Synonymous SNP
Phl213	Phl213	1	265833	A	BOVINE	contig00007	-1	40895	C	substitution	MHA_0259	265321	266379	1056	1	acyl-CoA dehydrogenase	513	A	171	GCA	3	A	COK_0268	41407	40349	1056	-1	Acyl-CoA dehydrogenase2C short-chain specific	513	C	171	GCC	3	A	Synonymous SNP
Phl213	Phl213	1	265834	A	BOVINE	contig00007	-1	40894	G	substitution	MHA_0259	265321	266379	1056	1	acyl-CoA dehydrogenase	514	A	172	ATT	1	I	COK_0268	41407	40349	1056	-1	Acyl-CoA dehydrogenase2C short-chain specific	514	G	172	GTT	1	V	Nonsynonymous SNP
Phl213	Phl213	1	265842	C	BOVINE	contig00007	-1	40886	A	substitution	MHA_0259	265321	266379	1056	1	acyl-CoA dehydrogenase	522	C	174	TCC	3	S	COK_0268	41407	40349	1056	-1	Acyl-CoA dehydrogenase2C short-chain specific	522	A	174	TCA	3	S	Synonymous SNP
Phl213	Phl213	1	265845	C	BOVINE	contig00007	-1	40883	T	substitution	MHA_0259	265321	266379	1056	1	acyl-CoA dehydrogenase	525	C	175	ACC	3	T	COK_0268	41407	40349	1056	-1	Acyl-CoA dehydrogenase2C short-chain specific	525	T	175	ACT	3	T	Synonymous SNP
Phl213	Phl213	1	265849	A	BOVINE	contig00007	-1	40879	G	substitution	MHA_0259	265321	266379	1056	1	acyl-CoA dehydrogenase	529	A	177	AAA	1	K	COK_0268	41407	40349	1056	-1	Acyl-CoA dehydrogenase2C short-chain specific	529	G	177	GAA	1	E	Nonsynonymous SNP
Phl213	Phl213	1	265866	C	BOVINE	contig00007	-1	40862	T	substitution	MHA_0259	265321	266379	1056	1	acyl-CoA dehydrogenase	546	C	182	ACC	3	T	COK_0268	41407	40349	1056	-1	Acyl-CoA dehydrogenase2C short-chain specific	546	T	182	ACT	3	T	Synonymous SNP
Phl213	Phl213	1	265872	A	BOVINE	contig00007	-1	40856	G	substitution	MHA_0259	265321	266379	1056	1	acyl-CoA dehydrogenase	552	A	184	GAA	3	E	COK_0268	41407	40349	1056	-1	Acyl-CoA dehydrogenase2C short-chain specific	552	G	184	GAG	3	E	Synonymous SNP
Phl213	Phl213	1	265873	T	BOVINE	contig00007	-1	40855	C	substitution	MHA_0259	265321	266379	1056	1	acyl-CoA dehydrogenase	553	T	185	TTG	1	L	COK_0268	41407	40349	1056	-1	Acyl-CoA dehydrogenase2C short-chain specific	553	C	185	CTG	1	L	Synonymous SNP
Phl213	Phl213	1	266232	T	BOVINE	contig00007	-1	40496	C	substitution	MHA_0259	265321	266379	1056	1	acyl-CoA dehydrogenase	912	T	304	ACT	3	T	COK_0268	41407	40349	1056	-1	Acyl-CoA dehydrogenase2C short-chain specific	912	C	304	ACC	3	T	Synonymous SNP
Phl213	Phl213	1	266239	C	BOVINE	contig00007	-1	40489	T	substitution	MHA_0259	265321	266379	1056	1	acyl-CoA dehydrogenase	919	C	307	CTA	1	L	COK_0268	41407	40349	1056	-1	Acyl-CoA dehydrogenase2C short-chain specific	919	T	307	TTA	1	L	Synonymous SNP
Phl213	Phl213	1	266247	G	BOVINE	contig00007	-1	40481	A	substitution	MHA_0259	265321	266379	1056	1	acyl-CoA dehydrogenase	927	G	309	CTG	3	L	COK_0268	41407	40349	1056	-1	Acyl-CoA dehydrogenase2C short-chain specific	927	A	309	CTA	3	L	Synonymous SNP
Phl213	Phl213	1	266256	T	BOVINE	contig00007	-1	40472	C	substitution	MHA_0259	265321	266379	1056	1	acyl-CoA dehydrogenase	936	T	312	AGT	3	S	COK_0268	41407	40349	1056	-1	Acyl-CoA dehydrogenase2C short-chain specific	936	C	312	AGC	3	S	Synonymous SNP
Phl213	Phl213	1	266259	C	BOVINE	contig00007	-1	40469	T	substitution	MHA_0259	265321	266379	1056	1	acyl-CoA dehydrogenase	939	C	313	GGC	3	G	COK_0268	41407	40349	1056	-1	Acyl-CoA dehydrogenase2C short-chain specific	939	T	313	GGT	3	G	Synonymous SNP
Phl213	Phl213	1	266268	C	BOVINE	contig00007	-1	40460	T	substitution	MHA_0259	265321	266379	1056	1	acyl-CoA dehydrogenase	948	C	316	GGC	3	G	COK_0268	41407	40349	1056	-1	Acyl-CoA dehydrogenase2C short-chain specific	948	T	316	GGT	3	G	Synonymous SNP
Phl213	Phl213	1	266272	C	BOVINE	contig00007	-1	40456	T	substitution	MHA_0259	265321	266379	1056	1	acyl-CoA dehydrogenase	952	C	318	CTG	1	L	COK_0268	41407	40349	1056	-1	Acyl-CoA dehydrogenase2C short-chain specific	952	T	318	TTG	1	L	Synonymous SNP
Phl213	Phl213	1	266503	T	BOVINE	contig00007	-1	40235	C	substitution	MHA_0260	267042	266500	540	-1	hypothetical protein MHA_0260	540	A	180	GCA	3	A	COK_0267	39696	40238	540	1	Macrophage infectivity potentiator-related protein	540	G	180	GCG	3	A	Synonymous SNP
Phl213	Phl213	1	266527	A	BOVINE	contig00007	-1	40211	G	substitution	MHA_0260	267042	266500	540	-1	hypothetical protein MHA_0260	516	T	172	ATT	3	I	COK_0267	39696	40238	540	1	Macrophage infectivity potentiator-related protein	516	C	172	ATC	3	I	Synonymous SNP
Phl213	Phl213	1	266533	A	BOVINE	contig00007	-1	40205	C	substitution	MHA_0260	267042	266500	540	-1	hypothetical protein MHA_0260	510	T	170	ATT	3	I	COK_0267	39696	40238	540	1	Macrophage infectivity potentiator-related protein	510	G	170	ACG	3	T	Nonsynonymous SNP
Phl213	Phl213	1	266534	A	BOVINE	contig00007	-1	40204	G	substitution	MHA_0260	267042	266500	540	-1	hypothetical protein MHA_0260	509	T	170	ATT	2	I	COK_0267	39696	40238	540	1	Macrophage infectivity potentiator-related protein	509	C	170	ACG	2	T	Nonsynonymous SNP
Phl213	Phl213	1	266551	A	BOVINE	contig00007	-1	40187	C	substitution	MHA_0260	267042	266500	540	-1	hypothetical protein MHA_0260	492	T	164	GTT	3	V	COK_0267	39696	40238	540	1	Macrophage infectivity potentiator-related protein	492	G	164	GTG	3	V	Synonymous SNP
Phl213	Phl213	1	266554	G	BOVINE	contig00007	-1	40184	A	substitution	MHA_0260	267042	266500	540	-1	hypothetical protein MHA_0260	489	C	163	TAC	3	Y	COK_0267	39696	40238	540	1	Macrophage infectivity potentiator-related protein	489	T	163	TAT	3	Y	Synonymous SNP
Phl213	Phl213	1	266566	T	BOVINE	contig00007	-1	40172	G	substitution	MHA_0260	267042	266500	540	-1	hypothetical protein MHA_0260	477	A	159	ACA	3	T	COK_0267	39696	40238	540	1	Macrophage infectivity potentiator-related protein	477	C	159	ACC	3	T	Synonymous SNP
Phl213	Phl213	1	266572	C	BOVINE	contig00007	-1	40166	G	substitution	MHA_0260	267042	266500	540	-1	hypothetical protein MHA_0260	471	G	157	TTG	3	L	COK_0267	39696	40238	540	1	Macrophage infectivity potentiator-related protein	471	C	157	CTC	3	L	Synonymous SNP
Phl213	Phl213	1	266574	A	BOVINE	contig00007	-1	40164	G	substitution	MHA_0260	267042	266500	540	-1	hypothetical protein MHA_0260	469	T	157	TTG	1	L	COK_0267	39696	40238	540	1	Macrophage infectivity potentiator-related protein	469	C	157	CTC	1	L	Synonymous SNP
Phl213	Phl213	1	266923	T	BOVINE	contig00007	-1	39815	G	substitution	MHA_0260	267042	266500	540	-1	hypothetical protein MHA_0260	120	A	40	GCA	3	A	COK_0267	39696	40238	540	1	Macrophage infectivity potentiator-related protein	120	C	40	GCC	3	A	Synonymous SNP
Phl213	Phl213	1	267302	G	BOVINE	contig00007	-1	39436	A	substitution	MHA_0261	268705	267194	1509	-1	glycerol kinase	1404	C	468	CGC	3	R	COK_0266	38033	39544	1509	1	Glycerol kinase	1404	T	468	CGT	3	R	Synonymous SNP
Phl213	Phl213	1	268199	C	BOVINE	contig00007	-1	38539	T	substitution	MHA_0261	268705	267194	1509	-1	glycerol kinase	507	G	169	CTG	3	L	COK_0266	38033	39544	1509	1	Glycerol kinase	507	A	169	TTA	3	L	Synonymous SNP
Phl213	Phl213	1	268201	G	BOVINE	contig00007	-1	38537	A	substitution	MHA_0261	268705	267194	1509	-1	glycerol kinase	505	C	169	CTG	1	L	COK_0266	38033	39544	1509	1	Glycerol kinase	505	T	169	TTA	1	L	Synonymous SNP
Phl213	Phl213	1	268211	G	BOVINE	contig00007	-1	38527	A	substitution	MHA_0261	268705	267194	1509	-1	glycerol kinase	495	C	165	GTC	3	V	COK_0266	38033	39544	1509	1	Glycerol kinase	495	T	165	GTT	3	V	Synonymous SNP
Phl213	Phl213	1	268214	C	BOVINE	contig00007	-1	38524	T	substitution	MHA_0261	268705	267194	1509	-1	glycerol kinase	492	G	164	ACG	3	T	COK_0266	38033	39544	1509	1	Glycerol kinase	492	A	164	ACA	3	T	Synonymous SNP
Phl213	Phl213	1	268235	A	BOVINE	contig00007	-1	38503	T	substitution	MHA_0261	268705	267194	1509	-1	glycerol kinase	471	T	157	CGT	3	R	COK_0266	38033	39544	1509	1	Glycerol kinase	471	A	157	CGA	3	R	Synonymous SNP
Phl213	Phl213	1	268627	C	BOVINE	contig00007	-1	38111	T	substitution	MHA_0261	268705	267194	1509	-1	glycerol kinase	79	G	27	GTG	1	V	COK_0266	38033	39544	1509	1	Glycerol kinase	79	A	27	ATG	1	M	Nonsynonymous SNP
Phl213	Phl213	1	247333	A	BOVINE	contig00007	-1	60097	G	substitution	MHA_0242	248317	247267	1048	-1	lytic murein transglycosylase	985	T	329	TCT	1	S	COK_0285	59113	60204	1089	1	Membrane-bound lytic murein transglycosylase C precursor	985	C	329	CCT	1	P	Nonsynonymous SNP
Phl213	Phl213	1	248938	A	BOVINE	contig00007	-1	58492	G	substitution	MHA_0244	249752	248607	1143	-1	A/G-specific adenine glycosylase	815	T	272	GTG	2	V	COK_0283	57678	58823	1143	1	A/G-specific adenine glycosylase	815	C	272	GCG	2	A	Nonsynonymous SNP
Phl213	Phl213	1	249001	T	BOVINE	contig00007	-1	58429	C	substitution	MHA_0244	249752	248607	1143	-1	A/G-specific adenine glycosylase	752	A	251	AAA	2	K	COK_0283	57678	58823	1143	1	A/G-specific adenine glycosylase	752	G	251	AGA	2	R	Nonsynonymous SNP
Phl213	Phl213	1	249060	A	BOVINE	contig00007	-1	58370	G	substitution	MHA_0244	249752	248607	1143	-1	A/G-specific adenine glycosylase	693	T	231	TTT	3	F	COK_0283	57678	58823	1143	1	A/G-specific adenine glycosylase	693	C	231	TTC	3	F	Synonymous SNP
Phl213	Phl213	1	250206	T	BOVINE	contig00007	-1	57224	C	substitution	MHA_0245	249836	250228	390	1	possible lactoylglutathione lyase	371	T	124	CTG	2	L	COK_0282	57594	57202	390	-1	Hypothetical protein YaeR with similarity to glyoxylase family	371	C	124	CCG	2	P	Nonsynonymous SNP
Phl213	Phl213	1	251746	G	BOVINE	contig00007	-1	55684	A	substitution	MHA_0247	251114	251827	711	1	sugar fermentation transcriptional regulator	633	G	211	CAG	3	Q	COK_0280	56316	55603	711	-1	Sugar/maltose fermentation stimulation protein homolog	633	A	211	CAA	3	Q	Synonymous SNP
[truncated: 11,450 more rows]

## Sheet: SNP in non-coding region
GenomeA	ContigA	ContigA Orientation	SNP Position on ContigA	SNP Base	GenomeB	ContigB	ContigB Orientation	SNP Position on ContigB	SNP Base	Type of SNP
Phl213	Phl213	1	735801	G	BOVINE	contig00001	-1	940	A	substitution
[truncated: 803 more rows]
