# Supplementary material for: A three-way comparative genomic analysis of Mannheimia haemolytica isolates
Source: BMC Genomics. 2010 Oct 4;11:535. doi: 10.1186/1471-2164-11-535 (PMC3091684; doi:10.1186/1471-2164-11-535)
Supplement: Additional file 8 — Table S8: O vs A1, high confidence SNPs. [file 1471-2164-11-535-S8.XLS]

## Sheet: README
	NOTE
	The easiest way to look at the SNPs in the context of the aligned contig sequences is to use blastn (from NCBI Blast package) to align the contigs shown in "contigA" and "contigB" columns and make sure that the aligned sequences are oriented as shown in "ContigA Orientation" and "ContigB Orientation" columns. The description of each column header can be found below. The SNP data are separated int…
Column	Description
GenomeA	GenomeA ID
ContigA	ContigA ID
ContigA Orientation	Orientation of the contigA sequence in order to produce homologous alignment with contigB sequence when using blastn. 1 for the original sequence and -1 for reverse complement of the original sequence.
SNP Position on ContigA	Position of the SNP on the contigA sequence
SNP Base	Nucleotide taken from the contigA sequence where the SNP is found and when contigA is oriented according to the "ContigA Orientation" column.
GenomeB	GenomeB ID
ContigB	ContigB ID
ContigB Orientation	Orientation of the contigB sequence in order to produce homologous alignment with contigA sequence when using blastn. 1 for the original sequence and -1 for reverse complement of the original sequence.
SNP Position on ContigB	Position of the SNP on the contigB sequence.
SNP Base	Nucleotide taken from the contigB sequence where the SNP is found and when contigA is oriented according to the "ContigA Orientation" column.
Type of SNP	Whether the SNP is a substitution or deletion in either contigA or contigB sequence.
GeneA spanning SNP in ContigA	GeneA ID on contigA sequence that is spanning the SNP position.
GeneA Start	Start position of GeneA on contigA
GeneA Stop	End position of GeneA on contigA
GeneA Length	Length of GeneA
GeneA Orientation	Orientation of GeneA relative to the original contigA sequence
GeneA Product	Product description of GeneA
SNP Position relative to start of GeneA	Position of the SNP relative to the start position of GeneA.
SNP Base from GeneA Sequence	Nucleotide taken from the GeneA sequence where the SNP is found.
Residue Number in GeneA where SNP is found	The residue number of GeneA's protein product where the SNP is found
Codon Triplet where SNP is found	The codon triplet on contigA where SNP is found
Position in Codon where SNP is found	The position in the codon triplet where the SNP is found. E.g. 1,2 or 3
Amino acid translation	Translation of the codon triplet where the SNP is found.
GeneB spanning SNP in ContigB	GeneB ID on contigB sequence that is spanning the SNP position.
GeneB Start	Start position of GeneB on contigB
GeneB Stop	End position of GeneB on contigB
GeneB Length	Length of GeneB
GeneB Orientation	Orientation of GeneB relative to the original contigB sequence
GeneB Product	Product description of GeneB
SNP Position relative to start of GeneB	Position of the SNP relative to the start position of GeneB.
SNP Base from GeneB Sequence	Nucleotide taken from the GeneB sequence where the SNP is found.
Residue Number in GeneB where SNP is found	The residue number of GeneB's protein product where the SNP is found
Codon Triplet where SNP is found	The codon triplet on contigB where SNP is found
Position in Codon where SNP is found	The position in the codon triplet where the SNP is found. E.g. 1,2 or 3
Amino acid translation	Translation of the codon triplet where the SNP is found.
Note	Whether the substitution SNP is "Synonymous" or "Nonsynonymous"

## Sheet: SNP in coding region
GenomeA	ContigA	ContigA Orientation	SNP Position on ContigA	SNP Base	GenomeB	ContigB	ContigB Orientation	SNP Position on ContigB	SNP Base	Type of SNP	GeneA spanning SNP in ContigA	GeneA Start	GeneA Stop	GeneA Length	GeneA Orientation	GeneA Product	SNP Position relative to start of GeneA	SNP Base from GeneA Sequence	Residue Number in GeneA where SNP is found	Codon Triplet where SNP is found	Position in Codon where SNP is found	Amino acid translation	GeneB spanning SNP in ContigB	GeneB Start	GeneB Stop	GeneB Length	GeneB Orientation	GeneB Product	SNP Position relative to start of GeneB	SNP Base from GeneB Sequence	Residue Number in GeneB where SNP is found	Codon Triplet where SNP is found	Position in Codon where SNP is found	Amino acid translation	Note
Phl213	Phl213	1	1585394	T	OVINE	contig00001	1	3314	C	substitution	MHA_1626	1585329	1586060	729	1	possible dehydrogenase	66	T	22	ACT	3	T	COI_0003	3249	3980	729	1	Predicted L-lactate dehydrogenase2C Fe-S oxidoreductase subunit YkgE	66	C	22	ACC	3	T	Synonymous SNP
Phl213	Phl213	1	1587763	G	OVINE	contig00001	1	5683	A	substitution	MHA_1628	1587476	1588177	699	1	hypothetical protein MHA_1628	288	G	96	AAG	3	K	COI_0005	5396	6097	699	1	Predicted L-lactate dehydrogenase2C hypothetical protein subunit YkgG	288	A	96	AAA	3	K	Synonymous SNP
Phl213	Phl213	1	1588618	G	OVINE	contig00001	1	6538	A	substitution	NA	NA	NA	NA	NA	NA	NA	NA	NA	TAC	NA	Y	COI_0006	8139	6175	1962	-1	Outer membrane receptor proteins2C mostly Fe transport	1602	T	534	TAT	3	Y	Synonymous SNP. Gene spanning SNP found in OVINE contig00001 only
Phl213	Phl213	1	1588897	T	OVINE	contig00001	1	6817	C	substitution	NA	NA	NA	NA	NA	NA	NA	NA	NA	TCA	NA	S	COI_0006	8139	6175	1962	-1	Outer membrane receptor proteins2C mostly Fe transport	1323	G	441	TCG	3	S	Synonymous SNP. Gene spanning SNP found in OVINE contig00001 only
Phl213	Phl213	1	1589850	T	OVINE	contig00001	1	7770	C	substitution	NA	NA	NA	NA	NA	NA	NA	NA	NA	AGC	NA	S	COI_0006	8139	6175	1962	-1	Outer membrane receptor proteins2C mostly Fe transport	370	G	124	GGC	1	G	Nonsynonymous SNP. Gene spanning SNP found in OVINE contig00001 only
Phl213	Phl213	1	1590148	A	OVINE	contig00001	1	8068	G	substitution	NA	NA	NA	NA	NA	NA	NA	NA	NA	ACT	NA	T	COI_0006	8139	6175	1962	-1	Outer membrane receptor proteins2C mostly Fe transport	72	C	24	ACC	3	T	Synonymous SNP. Gene spanning SNP found in OVINE contig00001 only
Phl213	Phl213	1	1590155	C	OVINE	contig00001	1	8075	T	substitution	NA	NA	NA	NA	NA	NA	NA	NA	NA	GGT	NA	G	COI_0006	8139	6175	1962	-1	Outer membrane receptor proteins2C mostly Fe transport	65	A	22	GAT	2	D	Nonsynonymous SNP. Gene spanning SNP found in OVINE contig00001 only
Phl213	Phl213	1	1591056	T	OVINE	contig00001	1	8976	C	substitution	MHA_1630	1591494	1590778	714	-1	tRNA nucleotidyltransferase	439	A	147	AAT	1	N	COI_0008	9414	8698	714	-1	Ribonuclease PH	439	G	147	GAT	1	D	Nonsynonymous SNP
Phl213	Phl213	1	2094272	G	OVINE	contig00001	-1	20449	T	substitution	MHA_2191	2095987	2093828	2157	-1	possible site-specific DNA-methyltransferase (adenine-specific)	1716	C	572	CAC	3	H	COI_0019	18725	20893	2166	1	23S rRNA (guanine-N-2-) -methyltransferase rlmL EC 2.1.1.-)	1725	A	575	CAA	3	Q	Nonsynonymous SNP
Phl213	Phl213	1	2095844	A	OVINE	contig00001	-1	18877	G	substitution	MHA_2191	2095987	2093828	2157	-1	possible site-specific DNA-methyltransferase (adenine-specific)	144	T	48	TAT	3	Y	COI_0019	18725	20893	2166	1	23S rRNA (guanine-N-2-) -methyltransferase rlmL EC 2.1.1.-)	153	C	51	TAC	3	Y	Synonymous SNP
Phl213	Phl213	1	2098225	A	OVINE	contig00001	-1	16496	G	substitution	MHA_2195	2098803	2097874	927	-1	ribokinase RbsK	579	T	193	GGT	3	G	COI_0016	15918	16847	927	1	Ribokinase	579	C	193	GGC	3	G	Synonymous SNP
Phl213	Phl213	1	2098423	G	OVINE	contig00001	-1	16298	A	substitution	MHA_2195	2098803	2097874	927	-1	ribokinase RbsK	381	C	127	GCC	3	A	COI_0016	15918	16847	927	1	Ribokinase	381	T	127	GCT	3	A	Synonymous SNP
Phl213	Phl213	1	2098706	C	OVINE	contig00001	-1	16015	T	substitution	MHA_2195	2098803	2097874	927	-1	ribokinase RbsK	98	G	33	TGC	2	C	COI_0016	15918	16847	927	1	Ribokinase	98	A	33	TAC	2	Y	Nonsynonymous SNP
Phl213	Phl213	1	2098764	G	OVINE	contig00001	-1	15957	A	substitution	MHA_2195	2098803	2097874	927	-1	ribokinase RbsK	40	C	14	CAC	1	H	COI_0016	15918	16847	927	1	Ribokinase	40	T	14	TAC	1	Y	Nonsynonymous SNP
Phl213	Phl213	1	2099139	G	OVINE	contig00001	-1	15582	T	substitution	MHA_2196	2099802	2098924	876	-1	D-ribose ABC superfamily ATP binding cassette transporter, binding protein	664	C	222	CGT	1	R	COI_0015	14919	15797	876	1	Ribose ABC transport system2C periplasmic ribose-binding protein RbsB	664	A	222	AGT	1	S	Nonsynonymous SNP
Phl213	Phl213	1	2100098	G	OVINE	contig00001	-1	14623	T	substitution	MHA_2197	2100793	2099825	966	-1	D-ribose ABC superfamily ATP binding cassette transporter, membrane protein	696	C	232	GGC	3	G	COI_0014	13922	14896	972	1	Ribose ABC transport system2C permease protein RbsC	702	A	234	GGA	3	G	Synonymous SNP
Phl213	Phl213	1	2100708	C	OVINE	contig00001	-1	14013	A	substitution	MHA_2197	2100793	2099825	966	-1	D-ribose ABC superfamily ATP binding cassette transporter, membrane protein	86	G	29	AGT	2	S	COI_0014	13922	14896	972	1	Ribose ABC transport system2C permease protein RbsC	92	T	31	ATT	2	I	Nonsynonymous SNP
Phl213	Phl213	1	2100834	G	OVINE	contig00001	-1	13887	T	substitution	MHA_2198	2102299	2100803	1494	-1	D-ribose ABC superfamily ATP binding cassette transporter, ABC protein	1466	C	489	GCA	2	A	COI_0013	12419	13918	1497	1	Ribose ABC transport system2C ATP-binding protein RbsA	1469	A	490	GAA	2	E	Nonsynonymous SNP
Phl213	Phl213	1	2101574	C	OVINE	contig00001	-1	13147	T	substitution	MHA_2198	2102299	2100803	1494	-1	D-ribose ABC superfamily ATP binding cassette transporter, ABC protein	726	G	242	TTG	3	L	COI_0013	12419	13918	1497	1	Ribose ABC transport system2C ATP-binding protein RbsA	729	A	243	TTA	3	L	Synonymous SNP
Phl213	Phl213	1	2101983	G	OVINE	contig00001	-1	12738	A	substitution	MHA_2198	2102299	2100803	1494	-1	D-ribose ABC superfamily ATP binding cassette transporter, ABC protein	317	C	106	TCC	2	S	COI_0013	12419	13918	1497	1	Ribose ABC transport system2C ATP-binding protein RbsA	320	T	107	TTC	2	F	Nonsynonymous SNP
Phl213	Phl213	1	2102017	T	OVINE	contig00001	-1	12704	C	substitution	MHA_2198	2102299	2100803	1494	-1	D-ribose ABC superfamily ATP binding cassette transporter, ABC protein	283	A	95	ACC	1	T	COI_0013	12419	13918	1497	1	Ribose ABC transport system2C ATP-binding protein RbsA	286	G	96	GCC	1	A	Nonsynonymous SNP
Phl213	Phl213	1	2102449	T	OVINE	contig00001	-1	12272	C	substitution	MHA_2199	2102699	2102309	388	-1	D-ribose ABC superfamily ATP binding cassette transporter, membrane protein	251	A	84	AAC	2	N	COI_0012	11993	12412	417	1	Ribose ABC transport system2C high affinity permease RbsD	280	G	94	GCT	1	A	Nonsynonymous SNP
Phl213	Phl213	1	2119446	T	OVINE	contig00001	1	29680	C	substitution	MHA_2214	2119655	2117829	1824	-1	oxaloacetate decarboxylase, alpha subunit	210	A	70	TTA	3	L	COI_0027	29889	28063	1824	-1	Oxaloacetate decarboxylase alpha chain	210	G	70	TTG	3	L	Synonymous SNP
Phl213	Phl213	1	2358900	C	OVINE	contig00001	1	31909	T	substitution	MHA_2484	2359563	2358826	735	-1	possible lactam utilization protein	664	G	222	GGC	1	G	COI_0030	32572	31835	735	-1	Lactam utilization protein LamB	664	A	222	AGC	1	S	Nonsynonymous SNP
Phl213	Phl213	1	2359801	C	OVINE	contig00001	1	32810	A	substitution	MHA_2485	2360479	2359550	927	-1	allophanate hydrolase subunit 2	679	G	227	GCA	1	A	COI_0031	33488	32559	927	-1	Allophanate hydrolase 2 subunit 2	679	T	227	TCA	1	S	Nonsynonymous SNP
Phl213	Phl213	1	2359965	C	OVINE	contig00001	1	32974	T	substitution	MHA_2485	2360479	2359550	927	-1	allophanate hydrolase subunit 2	515	G	172	CGC	2	R	COI_0031	33488	32559	927	-1	Allophanate hydrolase 2 subunit 2	515	A	172	CAC	2	H	Nonsynonymous SNP
Phl213	Phl213	1	2360463	A	OVINE	contig00001	1	33472	T	substitution	MHA_2485	2360479	2359550	927	-1	allophanate hydrolase subunit 2	17	T	6	ATA	2	I	COI_0031	33488	32559	927	-1	Allophanate hydrolase 2 subunit 2	17	A	6	AAA	2	K	Nonsynonymous SNP
Phl213	Phl213	1	2360626	C	OVINE	contig00001	1	33635	A	substitution	MHA_2486	2361120	2360476	642	-1	allophanate hydrolase subunit 1	495	G	165	AGG	3	R	COI_0032	34132	33485	645	-1	Allophanate hydrolase 2 subunit 1	498	T	166	AGT	3	S	Nonsynonymous SNP
Phl213	Phl213	1	2360629	G	OVINE	contig00001	1	33638	A	substitution	MHA_2486	2361120	2360476	642	-1	allophanate hydrolase subunit 1	492	C	164	GGC	3	G	COI_0032	34132	33485	645	-1	Allophanate hydrolase 2 subunit 1	495	T	165	GGT	3	G	Synonymous SNP
Phl213	Phl213	1	539242	A	OVINE	contig00002	-1	15595	G	substitution	MHA_0511	540633	538750	1881	-1	chaperone HtpG	1392	T	464	TCT	3	S	COI_0046	14204	16087	1881	1	Chaperone protein HtpG	1392	C	464	TCC	3	S	Synonymous SNP
Phl213	Phl213	1	539479	A	OVINE	contig00002	-1	15358	C	substitution	MHA_0511	540633	538750	1881	-1	chaperone HtpG	1155	T	385	CTT	3	L	COI_0046	14204	16087	1881	1	Chaperone protein HtpG	1155	G	385	CTG	3	L	Synonymous SNP
Phl213	Phl213	1	539661	G	OVINE	contig00002	-1	15176	A	substitution	MHA_0511	540633	538750	1881	-1	chaperone HtpG	973	C	325	CGT	1	R	COI_0046	14204	16087	1881	1	Chaperone protein HtpG	973	T	325	TGT	1	C	Nonsynonymous SNP
Phl213	Phl213	1	539853	C	OVINE	contig00002	-1	14984	A	substitution	MHA_0511	540633	538750	1881	-1	chaperone HtpG	781	G	261	GCC	1	A	COI_0046	14204	16087	1881	1	Chaperone protein HtpG	781	T	261	TCC	1	S	Nonsynonymous SNP
Phl213	Phl213	1	539860	A	OVINE	contig00002	-1	14977	G	substitution	MHA_0511	540633	538750	1881	-1	chaperone HtpG	774	T	258	CAT	3	H	COI_0046	14204	16087	1881	1	Chaperone protein HtpG	774	C	258	CAC	3	H	Synonymous SNP
Phl213	Phl213	1	540295	A	OVINE	contig00002	-1	14542	C	substitution	MHA_0511	540633	538750	1881	-1	chaperone HtpG	339	T	113	GAT	3	D	COI_0046	14204	16087	1881	1	Chaperone protein HtpG	339	G	113	GAG	3	E	Nonsynonymous SNP
Phl213	Phl213	1	542948	T	OVINE	contig00002	-1	11889	C	substitution	MHA_0515	541516	543597	2079	1	helicase RecG	1433	T	478	GTC	2	V	COI_0043	13321	11240	2079	-1	ATP-dependent DNA helicase RecG	1433	C	478	GCC	2	A	Nonsynonymous SNP
Phl213	Phl213	1	544170	T	OVINE	contig00002	-1	NA	-	deletion in OVINE contig00002	NA	NA	NA	NA	NA	NA	NA	NA	NA	NA	NA	NA	COI_0042	10286	11218	933	1	Inosine-uridine preferring nucleoside hydrolase	NA	NA	NA	NA	NA	NA
Phl213	Phl213	1	544171	T	OVINE	contig00002	-1	NA	-	deletion in OVINE contig00002	NA	NA	NA	NA	NA	NA	NA	NA	NA	NA	NA	NA	COI_0042	10286	11218	933	1	Inosine-uridine preferring nucleoside hydrolase	NA	NA	NA	NA	NA	NA
Phl213	Phl213	1	544285	G	OVINE	contig00002	-1	10554	A	substitution	NA	NA	NA	NA	NA	NA	NA	NA	NA	CGT	NA	R	COI_0042	10286	11218	930	1	Inosine-uridine preferring nucleoside hydrolase	269	T	90	CTT	2	L	Nonsynonymous SNP. Gene spanning SNP found in OVINE contig00002 only
Phl213	Phl213	1	544440	A	OVINE	contig00002	-1	10399	G	substitution	NA	NA	NA	NA	NA	NA	NA	NA	NA	GGA	NA	G	COI_0042	10286	11218	930	1	Inosine-uridine preferring nucleoside hydrolase	114	C	38	GGC	3	G	Synonymous SNP. Gene spanning SNP found in OVINE contig00002 only
Phl213	Phl213	1	545290	C	OVINE	contig00002	-1	9549	T	substitution	MHA_0517	546258	544606	1650	-1	phosphomannomutase	969	G	323	GTG	3	V	COI_0041	8581	10233	1650	1	Phosphoglucosamine mutase	969	A	323	GTA	3	V	Synonymous SNP
Phl213	Phl213	1	545569	G	OVINE	contig00002	-1	9270	A	substitution	MHA_0517	546258	544606	1650	-1	phosphomannomutase	690	C	230	TAC	3	Y	COI_0041	8581	10233	1650	1	Phosphoglucosamine mutase	690	T	230	TAT	3	Y	Synonymous SNP
Phl213	Phl213	1	545579	T	OVINE	contig00002	-1	9260	C	substitution	MHA_0517	546258	544606	1650	-1	phosphomannomutase	680	A	227	AAC	2	N	COI_0041	8581	10233	1650	1	Phosphoglucosamine mutase	680	G	227	AGC	2	S	Nonsynonymous SNP
Phl213	Phl213	1	545598	G	OVINE	contig00002	-1	9241	A	substitution	MHA_0517	546258	544606	1650	-1	phosphomannomutase	661	C	221	CGG	1	R	COI_0041	8581	10233	1650	1	Phosphoglucosamine mutase	661	T	221	TGG	1	W	Nonsynonymous SNP
Phl213	Phl213	1	545764	G	OVINE	contig00002	-1	9075	A	substitution	MHA_0517	546258	544606	1650	-1	phosphomannomutase	495	C	165	GCC	3	A	COI_0041	8581	10233	1650	1	Phosphoglucosamine mutase	495	T	165	GCT	3	A	Synonymous SNP
Phl213	Phl213	1	546033	T	OVINE	contig00002	-1	8806	C	substitution	MHA_0517	546258	544606	1650	-1	phosphomannomutase	226	A	76	AGC	1	S	COI_0041	8581	10233	1650	1	Phosphoglucosamine mutase	226	G	76	GGC	1	G	Nonsynonymous SNP
Phl213	Phl213	1	546094	C	OVINE	contig00002	-1	8745	T	substitution	MHA_0517	546258	544606	1650	-1	phosphomannomutase	165	G	55	TTG	3	L	COI_0041	8581	10233	1650	1	Phosphoglucosamine mutase	165	A	55	TTA	3	L	Synonymous SNP
Phl213	Phl213	1	546100	A	OVINE	contig00002	-1	8739	C	substitution	MHA_0517	546258	544606	1650	-1	phosphomannomutase	159	T	53	GCT	3	A	COI_0041	8581	10233	1650	1	Phosphoglucosamine mutase	159	G	53	GCG	3	A	Synonymous SNP
Phl213	Phl213	1	546527	T	OVINE	contig00002	-1	8313	C	substitution	MHA_0518	547471	546410	1059	-1	possible chromosome partitioning ATPase	945	A	315	CCA	3	P	COI_0040	7369	8430	1059	1	ATPase domain protein	945	G	315	CCG	3	P	Synonymous SNP
Phl213	Phl213	1	546636	G	OVINE	contig00002	-1	8204	A	substitution	MHA_0518	547471	546410	1059	-1	possible chromosome partitioning ATPase	836	C	279	CCA	2	P	COI_0040	7369	8430	1059	1	ATPase domain protein	836	T	279	CTA	2	L	Nonsynonymous SNP
Phl213	Phl213	1	547312	T	OVINE	contig00002	-1	7528	G	substitution	MHA_0518	547471	546410	1059	-1	possible chromosome partitioning ATPase	160	A	54	ATT	1	I	COI_0040	7369	8430	1059	1	ATPase domain protein	160	C	54	CTT	1	L	Nonsynonymous SNP
Phl213	Phl213	1	547842	C	OVINE	contig00002	-1	6998	T	substitution	MHA_0519	548784	547552	1230	-1	capsule polysaccharide biosynthesis protein PhyB	943	G	315	GTC	1	V	COI_0039	6056	7288	1230	1	Capsular polysaccharide export system protein KpsS	943	A	315	ATC	1	I	Nonsynonymous SNP
Phl213	Phl213	1	548008	A	OVINE	contig00002	-1	6832	C	substitution	MHA_0519	548784	547552	1230	-1	capsule polysaccharide biosynthesis protein PhyB	777	T	259	GTT	3	V	COI_0039	6056	7288	1230	1	Capsular polysaccharide export system protein KpsS	777	G	259	GTG	3	V	Synonymous SNP
Phl213	Phl213	1	548134	G	OVINE	contig00002	-1	6706	T	substitution	MHA_0519	548784	547552	1230	-1	capsule polysaccharide biosynthesis protein PhyB	651	C	217	GGC	3	G	COI_0039	6056	7288	1230	1	Capsular polysaccharide export system protein KpsS	651	A	217	GGA	3	G	Synonymous SNP
Phl213	Phl213	1	548226	G	OVINE	contig00002	-1	6614	T	substitution	MHA_0519	548784	547552	1230	-1	capsule polysaccharide biosynthesis protein PhyB	559	C	187	CAG	1	Q	COI_0039	6056	7288	1230	1	Capsular polysaccharide export system protein KpsS	559	A	187	AAG	1	K	Nonsynonymous SNP
Phl213	Phl213	1	548310	A	OVINE	contig00002	-1	6530	C	substitution	MHA_0519	548784	547552	1230	-1	capsule polysaccharide biosynthesis protein PhyB	475	T	159	TCT	1	S	COI_0039	6056	7288	1230	1	Capsular polysaccharide export system protein KpsS	475	G	159	GCT	1	A	Nonsynonymous SNP
Phl213	Phl213	1	548345	G	OVINE	contig00002	-1	6495	A	substitution	MHA_0519	548784	547552	1230	-1	capsule polysaccharide biosynthesis protein PhyB	440	C	147	GCC	2	A	COI_0039	6056	7288	1230	1	Capsular polysaccharide export system protein KpsS	440	T	147	GTC	2	V	Nonsynonymous SNP
Phl213	Phl213	1	548374	A	OVINE	contig00002	-1	6466	C	substitution	MHA_0519	548784	547552	1230	-1	capsule polysaccharide biosynthesis protein PhyB	411	T	137	CCT	3	P	COI_0039	6056	7288	1230	1	Capsular polysaccharide export system protein KpsS	411	G	137	CCG	3	P	Synonymous SNP
Phl213	Phl213	1	549731	G	OVINE	contig00002	-1	5109	A	substitution	MHA_0520	550897	548807	2088	-1	capsule polysaccharide export protein PhyA	1167	C	389	AGC	3	S	COI_0038	3943	6033	2088	1	Capsular polysaccharide export system protein KpsC	1167	T	389	AGT	3	S	Synonymous SNP
Phl213	Phl213	1	549737	A	OVINE	contig00002	-1	5103	C	substitution	MHA_0520	550897	548807	2088	-1	capsule polysaccharide export protein PhyA	1161	T	387	GTT	3	V	COI_0038	3943	6033	2088	1	Capsular polysaccharide export system protein KpsC	1161	G	387	GTG	3	V	Synonymous SNP
Phl213	Phl213	1	549749	T	OVINE	contig00002	-1	5091	A	substitution	MHA_0520	550897	548807	2088	-1	capsule polysaccharide export protein PhyA	1149	A	383	GCA	3	A	COI_0038	3943	6033	2088	1	Capsular polysaccharide export system protein KpsC	1149	T	383	GCT	3	A	Synonymous SNP
Phl213	Phl213	1	549755	A	OVINE	contig00002	-1	5085	C	substitution	MHA_0520	550897	548807	2088	-1	capsule polysaccharide export protein PhyA	1143	T	381	GAT	3	D	COI_0038	3943	6033	2088	1	Capsular polysaccharide export system protein KpsC	1143	G	381	GAG	3	E	Nonsynonymous SNP
Phl213	Phl213	1	549776	T	OVINE	contig00002	-1	5064	C	substitution	MHA_0520	550897	548807	2088	-1	capsule polysaccharide export protein PhyA	1122	A	374	TTA	3	L	COI_0038	3943	6033	2088	1	Capsular polysaccharide export system protein KpsC	1122	G	374	TTG	3	L	Synonymous SNP
Phl213	Phl213	1	549794	A	OVINE	contig00002	-1	5046	C	substitution	MHA_0520	550897	548807	2088	-1	capsule polysaccharide export protein PhyA	1104	T	368	GTT	3	V	COI_0038	3943	6033	2088	1	Capsular polysaccharide export system protein KpsC	1104	G	368	GTG	3	V	Synonymous SNP
Phl213	Phl213	1	549806	T	OVINE	contig00002	-1	5034	A	substitution	MHA_0520	550897	548807	2088	-1	capsule polysaccharide export protein PhyA	1092	A	364	CGA	3	R	COI_0038	3943	6033	2088	1	Capsular polysaccharide export system protein KpsC	1092	T	364	CGT	3	R	Synonymous SNP
Phl213	Phl213	1	549809	A	OVINE	contig00002	-1	5031	G	substitution	MHA_0520	550897	548807	2088	-1	capsule polysaccharide export protein PhyA	1089	T	363	TGT	3	C	COI_0038	3943	6033	2088	1	Capsular polysaccharide export system protein KpsC	1089	C	363	TGC	3	C	Synonymous SNP
Phl213	Phl213	1	549815	T	OVINE	contig00002	-1	5025	A	substitution	MHA_0520	550897	548807	2088	-1	capsule polysaccharide export protein PhyA	1083	A	361	CCA	3	P	COI_0038	3943	6033	2088	1	Capsular polysaccharide export system protein KpsC	1083	T	361	CCT	3	P	Synonymous SNP
Phl213	Phl213	1	549839	T	OVINE	contig00002	-1	5001	G	substitution	MHA_0520	550897	548807	2088	-1	capsule polysaccharide export protein PhyA	1059	A	353	GTA	3	V	COI_0038	3943	6033	2088	1	Capsular polysaccharide export system protein KpsC	1059	C	353	GTC	3	V	Synonymous SNP
Phl213	Phl213	1	549842	C	OVINE	contig00002	-1	4998	A	substitution	MHA_0520	550897	548807	2088	-1	capsule polysaccharide export protein PhyA	1056	G	352	GCG	3	A	COI_0038	3943	6033	2088	1	Capsular polysaccharide export system protein KpsC	1056	T	352	GCT	3	A	Synonymous SNP
Phl213	Phl213	1	549856	G	OVINE	contig00002	-1	4984	A	substitution	MHA_0520	550897	548807	2088	-1	capsule polysaccharide export protein PhyA	1042	C	348	CTA	1	L	COI_0038	3943	6033	2088	1	Capsular polysaccharide export system protein KpsC	1042	T	348	TTA	1	L	Synonymous SNP
Phl213	Phl213	1	549857	C	OVINE	contig00002	-1	4983	T	substitution	MHA_0520	550897	548807	2088	-1	capsule polysaccharide export protein PhyA	1041	G	347	TCG	3	S	COI_0038	3943	6033	2088	1	Capsular polysaccharide export system protein KpsC	1041	A	347	TCA	3	S	Synonymous SNP
Phl213	Phl213	1	549866	A	OVINE	contig00002	-1	4974	T	substitution	MHA_0520	550897	548807	2088	-1	capsule polysaccharide export protein PhyA	1032	T	344	ATT	3	I	COI_0038	3943	6033	2088	1	Capsular polysaccharide export system protein KpsC	1032	A	344	ATA	3	I	Synonymous SNP
Phl213	Phl213	1	550102	G	OVINE	contig00002	-1	4738	A	substitution	MHA_0520	550897	548807	2088	-1	capsule polysaccharide export protein PhyA	796	C	266	CCG	1	P	COI_0038	3943	6033	2088	1	Capsular polysaccharide export system protein KpsC	796	T	266	TCG	1	S	Nonsynonymous SNP
Phl213	Phl213	1	550103	T	OVINE	contig00002	-1	4737	C	substitution	MHA_0520	550897	548807	2088	-1	capsule polysaccharide export protein PhyA	795	A	265	GTA	3	V	COI_0038	3943	6033	2088	1	Capsular polysaccharide export system protein KpsC	795	G	265	GTG	3	V	Synonymous SNP
Phl213	Phl213	1	550133	T	OVINE	contig00002	-1	4707	C	substitution	MHA_0520	550897	548807	2088	-1	capsule polysaccharide export protein PhyA	765	A	255	TTA	3	L	COI_0038	3943	6033	2088	1	Capsular polysaccharide export system protein KpsC	765	G	255	TTG	3	L	Synonymous SNP
Phl213	Phl213	1	550148	C	OVINE	contig00002	-1	4692	G	substitution	MHA_0520	550897	548807	2088	-1	capsule polysaccharide export protein PhyA	750	G	250	GGG	3	G	COI_0038	3943	6033	2088	1	Capsular polysaccharide export system protein KpsC	750	C	250	GGC	3	G	Synonymous SNP
Phl213	Phl213	1	550185	A	OVINE	contig00002	-1	4655	C	substitution	MHA_0520	550897	548807	2088	-1	capsule polysaccharide export protein PhyA	713	T	238	TTG	2	L	COI_0038	3943	6033	2088	1	Capsular polysaccharide export system protein KpsC	713	G	238	TGG	2	W	Nonsynonymous SNP
Phl213	Phl213	1	550196	A	OVINE	contig00002	-1	4644	G	substitution	MHA_0520	550897	548807	2088	-1	capsule polysaccharide export protein PhyA	702	T	234	AGT	3	S	COI_0038	3943	6033	2088	1	Capsular polysaccharide export system protein KpsC	702	C	234	AGC	3	S	Synonymous SNP
Phl213	Phl213	1	550208	C	OVINE	contig00002	-1	4632	A	substitution	MHA_0520	550897	548807	2088	-1	capsule polysaccharide export protein PhyA	690	G	230	GTG	3	V	COI_0038	3943	6033	2088	1	Capsular polysaccharide export system protein KpsC	690	T	230	GTT	3	V	Synonymous SNP
Phl213	Phl213	1	550226	T	OVINE	contig00002	-1	4614	A	substitution	MHA_0520	550897	548807	2088	-1	capsule polysaccharide export protein PhyA	672	A	224	AGA	3	R	COI_0038	3943	6033	2088	1	Capsular polysaccharide export system protein KpsC	672	T	224	CGT	3	R	Synonymous SNP
Phl213	Phl213	1	550228	T	OVINE	contig00002	-1	4612	G	substitution	MHA_0520	550897	548807	2088	-1	capsule polysaccharide export protein PhyA	670	A	224	AGA	1	R	COI_0038	3943	6033	2088	1	Capsular polysaccharide export system protein KpsC	670	C	224	CGT	1	R	Synonymous SNP
Phl213	Phl213	1	550232	C	OVINE	contig00002	-1	4608	T	substitution	MHA_0520	550897	548807	2088	-1	capsule polysaccharide export protein PhyA	666	G	222	AGG	3	R	COI_0038	3943	6033	2088	1	Capsular polysaccharide export system protein KpsC	666	A	222	AGA	3	R	Synonymous SNP
Phl213	Phl213	1	550240	T	OVINE	contig00002	-1	4600	C	substitution	MHA_0520	550897	548807	2088	-1	capsule polysaccharide export protein PhyA	658	A	220	ACT	1	T	COI_0038	3943	6033	2088	1	Capsular polysaccharide export system protein KpsC	658	G	220	GCT	1	A	Nonsynonymous SNP
Phl213	Phl213	1	550250	T	OVINE	contig00002	-1	4590	C	substitution	MHA_0520	550897	548807	2088	-1	capsule polysaccharide export protein PhyA	648	A	216	TTA	3	L	COI_0038	3943	6033	2088	1	Capsular polysaccharide export system protein KpsC	648	G	216	TTG	3	L	Synonymous SNP
Phl213	Phl213	1	550304	T	OVINE	contig00002	-1	4536	C	substitution	MHA_0520	550897	548807	2088	-1	capsule polysaccharide export protein PhyA	594	A	198	GTA	3	V	COI_0038	3943	6033	2088	1	Capsular polysaccharide export system protein KpsC	594	G	198	GTG	3	V	Synonymous SNP
Phl213	Phl213	1	550313	T	OVINE	contig00002	-1	4527	C	substitution	MHA_0520	550897	548807	2088	-1	capsule polysaccharide export protein PhyA	585	A	195	CAA	3	Q	COI_0038	3943	6033	2088	1	Capsular polysaccharide export system protein KpsC	585	G	195	CAG	3	Q	Synonymous SNP
Phl213	Phl213	1	550379	A	OVINE	contig00002	-1	4461	G	substitution	MHA_0520	550897	548807	2088	-1	capsule polysaccharide export protein PhyA	519	T	173	GGT	3	G	COI_0038	3943	6033	2088	1	Capsular polysaccharide export system protein KpsC	519	C	173	GGC	3	G	Synonymous SNP
Phl213	Phl213	1	550424	C	OVINE	contig00002	-1	4416	T	substitution	MHA_0520	550897	548807	2088	-1	capsule polysaccharide export protein PhyA	474	G	158	GTG	3	V	COI_0038	3943	6033	2088	1	Capsular polysaccharide export system protein KpsC	474	A	158	GTA	3	V	Synonymous SNP
Phl213	Phl213	1	550440	G	OVINE	contig00002	-1	4400	A	substitution	MHA_0520	550897	548807	2088	-1	capsule polysaccharide export protein PhyA	458	C	153	GCC	2	A	COI_0038	3943	6033	2088	1	Capsular polysaccharide export system protein KpsC	458	T	153	ATC	2	I	Nonsynonymous SNP
Phl213	Phl213	1	550441	C	OVINE	contig00002	-1	4399	T	substitution	MHA_0520	550897	548807	2088	-1	capsule polysaccharide export protein PhyA	457	G	153	GCC	1	A	COI_0038	3943	6033	2088	1	Capsular polysaccharide export system protein KpsC	457	A	153	ATC	1	I	Nonsynonymous SNP
Phl213	Phl213	1	550465	G	OVINE	contig00002	-1	4375	A	substitution	MHA_0520	550897	548807	2088	-1	capsule polysaccharide export protein PhyA	433	C	145	CTA	1	L	COI_0038	3943	6033	2088	1	Capsular polysaccharide export system protein KpsC	433	T	145	TTA	1	L	Synonymous SNP
Phl213	Phl213	1	550487	T	OVINE	contig00002	-1	4353	C	substitution	MHA_0520	550897	548807	2088	-1	capsule polysaccharide export protein PhyA	411	A	137	GGA	3	G	COI_0038	3943	6033	2088	1	Capsular polysaccharide export system protein KpsC	411	G	137	CAG	3	Q	Nonsynonymous SNP
Phl213	Phl213	1	550488	C	OVINE	contig00002	-1	4352	T	substitution	MHA_0520	550897	548807	2088	-1	capsule polysaccharide export protein PhyA	410	G	137	GGA	2	G	COI_0038	3943	6033	2088	1	Capsular polysaccharide export system protein KpsC	410	A	137	CAG	2	Q	Nonsynonymous SNP
Phl213	Phl213	1	550489	C	OVINE	contig00002	-1	4351	G	substitution	MHA_0520	550897	548807	2088	-1	capsule polysaccharide export protein PhyA	409	G	137	GGA	1	G	COI_0038	3943	6033	2088	1	Capsular polysaccharide export system protein KpsC	409	C	137	CAG	1	Q	Nonsynonymous SNP
Phl213	Phl213	1	550511	T	OVINE	contig00002	-1	4329	A	substitution	MHA_0520	550897	548807	2088	-1	capsule polysaccharide export protein PhyA	387	A	129	GCA	3	A	COI_0038	3943	6033	2088	1	Capsular polysaccharide export system protein KpsC	387	T	129	GCT	3	A	Synonymous SNP
Phl213	Phl213	1	550515	C	OVINE	contig00002	-1	4325	T	substitution	MHA_0520	550897	548807	2088	-1	capsule polysaccharide export protein PhyA	383	G	128	AGA	2	R	COI_0038	3943	6033	2088	1	Capsular polysaccharide export system protein KpsC	383	A	128	AAA	2	K	Nonsynonymous SNP
Phl213	Phl213	1	550529	G	OVINE	contig00002	-1	4311	A	substitution	MHA_0520	550897	548807	2088	-1	capsule polysaccharide export protein PhyA	369	C	123	ATC	3	I	COI_0038	3943	6033	2088	1	Capsular polysaccharide export system protein KpsC	369	T	123	ATT	3	I	Synonymous SNP
Phl213	Phl213	1	550547	T	OVINE	contig00002	-1	4293	C	substitution	MHA_0520	550897	548807	2088	-1	capsule polysaccharide export protein PhyA	351	A	117	TTA	3	L	COI_0038	3943	6033	2088	1	Capsular polysaccharide export system protein KpsC	351	G	117	TTG	3	L	Synonymous SNP
Phl213	Phl213	1	550553	T	OVINE	contig00002	-1	4287	C	substitution	MHA_0520	550897	548807	2088	-1	capsule polysaccharide export protein PhyA	345	A	115	AAA	3	K	COI_0038	3943	6033	2088	1	Capsular polysaccharide export system protein KpsC	345	G	115	CAG	3	Q	Nonsynonymous SNP
Phl213	Phl213	1	550555	T	OVINE	contig00002	-1	4285	G	substitution	MHA_0520	550897	548807	2088	-1	capsule polysaccharide export protein PhyA	343	A	115	AAA	1	K	COI_0038	3943	6033	2088	1	Capsular polysaccharide export system protein KpsC	343	C	115	CAG	1	Q	Nonsynonymous SNP
Phl213	Phl213	1	550580	A	OVINE	contig00002	-1	4260	G	substitution	MHA_0520	550897	548807	2088	-1	capsule polysaccharide export protein PhyA	318	T	106	TCT	3	S	COI_0038	3943	6033	2088	1	Capsular polysaccharide export system protein KpsC	318	C	106	TCC	3	S	Synonymous SNP
Phl213	Phl213	1	550589	G	OVINE	contig00002	-1	4251	A	substitution	MHA_0520	550897	548807	2088	-1	capsule polysaccharide export protein PhyA	309	C	103	ACC	3	T	COI_0038	3943	6033	2088	1	Capsular polysaccharide export system protein KpsC	309	T	103	ACT	3	T	Synonymous SNP
Phl213	Phl213	1	550592	G	OVINE	contig00002	-1	4248	A	substitution	MHA_0520	550897	548807	2088	-1	capsule polysaccharide export protein PhyA	306	C	102	ACC	3	T	COI_0038	3943	6033	2088	1	Capsular polysaccharide export system protein KpsC	306	T	102	ACT	3	T	Synonymous SNP
Phl213	Phl213	1	550607	A	OVINE	contig00002	-1	4233	C	substitution	MHA_0520	550897	548807	2088	-1	capsule polysaccharide export protein PhyA	291	T	97	GGT	3	G	COI_0038	3943	6033	2088	1	Capsular polysaccharide export system protein KpsC	291	G	97	GGG	3	G	Synonymous SNP
Phl213	Phl213	1	550610	T	OVINE	contig00002	-1	4230	G	substitution	MHA_0520	550897	548807	2088	-1	capsule polysaccharide export protein PhyA	288	A	96	ATA	3	I	COI_0038	3943	6033	2088	1	Capsular polysaccharide export system protein KpsC	288	C	96	GTC	3	V	Nonsynonymous SNP
Phl213	Phl213	1	550612	T	OVINE	contig00002	-1	4228	C	substitution	MHA_0520	550897	548807	2088	-1	capsule polysaccharide export protein PhyA	286	A	96	ATA	1	I	COI_0038	3943	6033	2088	1	Capsular polysaccharide export system protein KpsC	286	G	96	GTC	1	V	Nonsynonymous SNP
Phl213	Phl213	1	550616	A	OVINE	contig00002	-1	4224	G	substitution	MHA_0520	550897	548807	2088	-1	capsule polysaccharide export protein PhyA	282	T	94	GAT	3	D	COI_0038	3943	6033	2088	1	Capsular polysaccharide export system protein KpsC	282	C	94	GAC	3	D	Synonymous SNP
Phl213	Phl213	1	550619	A	OVINE	contig00002	-1	4221	G	substitution	MHA_0520	550897	548807	2088	-1	capsule polysaccharide export protein PhyA	279	T	93	TAT	3	Y	COI_0038	3943	6033	2088	1	Capsular polysaccharide export system protein KpsC	279	C	93	TAC	3	Y	Synonymous SNP
Phl213	Phl213	1	550622	A	OVINE	contig00002	-1	4218	C	substitution	MHA_0520	550897	548807	2088	-1	capsule polysaccharide export protein PhyA	276	T	92	GTT	3	V	COI_0038	3943	6033	2088	1	Capsular polysaccharide export system protein KpsC	276	G	92	GTG	3	V	Synonymous SNP
Phl213	Phl213	1	550627	A	OVINE	contig00002	-1	4213	G	substitution	MHA_0520	550897	548807	2088	-1	capsule polysaccharide export protein PhyA	271	T	91	TTA	1	L	COI_0038	3943	6033	2088	1	Capsular polysaccharide export system protein KpsC	271	C	91	CTA	1	L	Synonymous SNP
Phl213	Phl213	1	550634	T	OVINE	contig00002	-1	4206	A	substitution	MHA_0520	550897	548807	2088	-1	capsule polysaccharide export protein PhyA	264	A	88	CCA	3	P	COI_0038	3943	6033	2088	1	Capsular polysaccharide export system protein KpsC	264	T	88	CCT	3	P	Synonymous SNP
Phl213	Phl213	1	550657	G	OVINE	contig00002	-1	4183	A	substitution	MHA_0520	550897	548807	2088	-1	capsule polysaccharide export protein PhyA	241	C	81	CTG	1	L	COI_0038	3943	6033	2088	1	Capsular polysaccharide export system protein KpsC	241	T	81	TTG	1	L	Synonymous SNP
Phl213	Phl213	1	550663	G	OVINE	contig00002	-1	4177	A	substitution	MHA_0520	550897	548807	2088	-1	capsule polysaccharide export protein PhyA	235	C	79	CTA	1	L	COI_0038	3943	6033	2088	1	Capsular polysaccharide export system protein KpsC	235	T	79	TTA	1	L	Synonymous SNP
Phl213	Phl213	1	550697	G	OVINE	contig00002	-1	4143	A	substitution	MHA_0520	550897	548807	2088	-1	capsule polysaccharide export protein PhyA	201	C	67	CCC	3	P	COI_0038	3943	6033	2088	1	Capsular polysaccharide export system protein KpsC	201	T	67	CCT	3	P	Synonymous SNP
Phl213	Phl213	1	550706	A	OVINE	contig00002	-1	4134	G	substitution	MHA_0520	550897	548807	2088	-1	capsule polysaccharide export protein PhyA	192	T	64	CAT	3	H	COI_0038	3943	6033	2088	1	Capsular polysaccharide export system protein KpsC	192	C	64	CAC	3	H	Synonymous SNP
Phl213	Phl213	1	550729	A	OVINE	contig00002	-1	4111	C	substitution	MHA_0520	550897	548807	2088	-1	capsule polysaccharide export protein PhyA	169	T	57	TCA	1	S	COI_0038	3943	6033	2088	1	Capsular polysaccharide export system protein KpsC	169	G	57	GCA	1	A	Nonsynonymous SNP
Phl213	Phl213	1	2446607	A	OVINE	contig00003	1	3579	C	substitution	MHA_2574	2446366	2446884	516	1	hypothetical protein MHA_2574	242	A	81	GAA	2	E	COI_0053	3338	3856	516	1	Primosomal replication protein N''	242	C	81	GCA	2	A	Nonsynonymous SNP
Phl213	Phl213	1	2449287	C	OVINE	contig00003	1	6259	T	substitution	MHA_2578	2450796	2448886	1908	-1	dihydrolipoyllysine-residue acetyltransferase	1510	G	504	GTT	1	V	COI_0057	7762	5858	1902	-1	Dihydrolipoamide acetyltransferase component of pyruvate dehydrogenase complex	1504	A	502	ATT	1	I	Nonsynonymous SNP
Phl213	Phl213	1	2450244	T	OVINE	contig00003	1	7210	C	substitution	MHA_2578	2450796	2448886	1908	-1	dihydrolipoyllysine-residue acetyltransferase	553	A	185	ACA	1	T	COI_0057	7762	5858	1902	-1	Dihydrolipoamide acetyltransferase component of pyruvate dehydrogenase complex	553	G	185	GCA	1	A	Nonsynonymous SNP
Phl213	Phl213	1	2451273	C	OVINE	contig00003	1	8239	T	substitution	MHA_2579	2453657	2451000	2655	-1	pyruvate dehydrogenase (acetyl-transferring)	2385	G	795	CCG	3	P	COI_0058	10623	7966	2655	-1	Pyruvate dehydrogenase E1 component	2385	A	795	CCA	3	P	Synonymous SNP
Phl213	Phl213	1	2451510	G	OVINE	contig00003	1	8476	A	substitution	MHA_2579	2453657	2451000	2655	-1	pyruvate dehydrogenase (acetyl-transferring)	2148	C	716	ACC	3	T	COI_0058	10623	7966	2655	-1	Pyruvate dehydrogenase E1 component	2148	T	716	ACT	3	T	Synonymous SNP
Phl213	Phl213	1	2451936	G	OVINE	contig00003	1	8902	T	substitution	MHA_2579	2453657	2451000	2655	-1	pyruvate dehydrogenase (acetyl-transferring)	1722	C	574	GCC	3	A	COI_0058	10623	7966	2655	-1	Pyruvate dehydrogenase E1 component	1722	A	574	GCA	3	A	Synonymous SNP
Phl213	Phl213	1	2452419	G	OVINE	contig00003	1	9385	A	substitution	MHA_2579	2453657	2451000	2655	-1	pyruvate dehydrogenase (acetyl-transferring)	1239	C	413	GAC	3	D	COI_0058	10623	7966	2655	-1	Pyruvate dehydrogenase E1 component	1239	T	413	GAT	3	D	Synonymous SNP
Phl213	Phl213	1	2452668	A	OVINE	contig00003	1	9634	G	substitution	MHA_2579	2453657	2451000	2655	-1	pyruvate dehydrogenase (acetyl-transferring)	990	T	330	GGT	3	G	COI_0058	10623	7966	2655	-1	Pyruvate dehydrogenase E1 component	990	C	330	GGC	3	G	Synonymous SNP
Phl213	Phl213	1	2453013	A	OVINE	contig00003	1	9979	G	substitution	MHA_2579	2453657	2451000	2655	-1	pyruvate dehydrogenase (acetyl-transferring)	645	T	215	GGT	3	G	COI_0058	10623	7966	2655	-1	Pyruvate dehydrogenase E1 component	645	C	215	GGC	3	G	Synonymous SNP
Phl213	Phl213	1	2455751	C	OVINE	contig00003	1	12718	T	substitution	MHA_2582	2456059	2455109	948	-1	ribose-phosphate diphosphokinase	309	G	103	TCG	3	S	COI_0060	13026	12076	948	-1	Ribose-phosphate pyrophosphokinase	309	A	103	TCA	3	S	Synonymous SNP
Phl213	Phl213	1	1697629	G	OVINE	contig00003	1	24088	T	substitution	NA	NA	NA	NA	NA	NA	NA	NA	NA	ACC	NA	T	COI_0072	26631	23803	2826	-1	Excinuclease ABC subunit A	2544	A	848	ACA	3	T	Synonymous SNP. Gene spanning SNP found in OVINE contig00003 only
Phl213	Phl213	1	1697769	T	OVINE	contig00003	1	24228	C	substitution	NA	NA	NA	NA	NA	NA	NA	NA	NA	ATG	NA	M	COI_0072	26631	23803	2826	-1	Excinuclease ABC subunit A	2404	G	802	GTG	1	V	Nonsynonymous SNP. Gene spanning SNP found in OVINE contig00003 only
Phl213	Phl213	1	1698036	T	OVINE	contig00003	1	24495	G	substitution	NA	NA	NA	NA	NA	NA	NA	NA	NA	ATT	NA	I	COI_0072	26631	23803	2826	-1	Excinuclease ABC subunit A	2137	C	713	CTT	1	L	Nonsynonymous SNP. Gene spanning SNP found in OVINE contig00003 only
Phl213	Phl213	1	1698209	G	OVINE	contig00003	1	24668	A	substitution	NA	NA	NA	NA	NA	NA	NA	NA	NA	CCT	NA	P	COI_0072	26631	23803	2826	-1	Excinuclease ABC subunit A	1964	T	655	CTT	2	L	Nonsynonymous SNP. Gene spanning SNP found in OVINE contig00003 only
Phl213	Phl213	1	1699731	A	OVINE	contig00003	1	26190	T	substitution	NA	NA	NA	NA	NA	NA	NA	NA	NA	TTG	NA	L	COI_0072	26631	23803	2826	-1	Excinuclease ABC subunit A	442	A	148	ATG	1	M	Nonsynonymous SNP. Gene spanning SNP found in OVINE contig00003 only
Phl213	Phl213	1	2413805	G	OVINE	contig00003	1	13365	T	substitution	MHA_2543	2414334	2413492	840	-1	4-(cytidine 5'-diphospho)-2-C-methyl-D-erythritol kinase	530	C	177	GCA	2	A	COI_0061	13906	13052	852	-1	4-diphosphocytidyl-2-C-methyl-D-erythritol kinase	542	A	181	GAA	2	E	Nonsynonymous SNP
Phl213	Phl213	1	2413867	A	OVINE	contig00003	1	13427	G	substitution	MHA_2543	2414334	2413492	840	-1	4-(cytidine 5'-diphospho)-2-C-methyl-D-erythritol kinase	468	T	156	ACT	3	T	COI_0061	13906	13052	852	-1	4-diphosphocytidyl-2-C-methyl-D-erythritol kinase	480	C	160	ACC	3	T	Synonymous SNP
Phl213	Phl213	1	2414852	C	OVINE	contig00003	1	14412	T	substitution	MHA_2544	2414966	2414334	630	-1	possible lipoprotein LolB	115	G	39	GAC	1	D	COI_0062	14526	13894	630	-1	Outer membrane lipoprotein LolB precursor	115	A	39	AAC	1	N	Nonsynonymous SNP
Phl213	Phl213	1	2414891	A	OVINE	contig00003	1	14451	G	substitution	MHA_2544	2414966	2414334	630	-1	possible lipoprotein LolB	76	T	26	TCA	1	S	COI_0062	14526	13894	630	-1	Outer membrane lipoprotein LolB precursor	76	C	26	CCA	1	P	Nonsynonymous SNP
Phl213	Phl213	1	2415133	A	OVINE	contig00003	1	14693	G	substitution	MHA_2545	2416818	2415055	1761	-1	ABC superfamily ATP binding cassette transporter, ABC/membrane protein	1686	T	562	ATT	3	I	COI_0063	16378	14615	1761	-1	Lipid A export ATP-binding/permease protein MsbA	1686	C	562	ATC	3	I	Synonymous SNP
Phl213	Phl213	1	2415184	T	OVINE	contig00003	1	14744	G	substitution	MHA_2545	2416818	2415055	1761	-1	ABC superfamily ATP binding cassette transporter, ABC/membrane protein	1635	A	545	TCA	3	S	COI_0063	16378	14615	1761	-1	Lipid A export ATP-binding/permease protein MsbA	1635	C	545	TCC	3	S	Synonymous SNP
Phl213	Phl213	1	2415886	C	OVINE	contig00003	1	15446	T	substitution	MHA_2545	2416818	2415055	1761	-1	ABC superfamily ATP binding cassette transporter, ABC/membrane protein	933	G	311	TCG	3	S	COI_0063	16378	14615	1761	-1	Lipid A export ATP-binding/permease protein MsbA	933	A	311	TCA	3	S	Synonymous SNP
Phl213	Phl213	1	2416519	C	OVINE	contig00003	1	16079	T	substitution	MHA_2545	2416818	2415055	1761	-1	ABC superfamily ATP binding cassette transporter, ABC/membrane protein	300	G	100	GTG	3	V	COI_0063	16378	14615	1761	-1	Lipid A export ATP-binding/permease protein MsbA	300	A	100	GTA	3	V	Synonymous SNP
Phl213	Phl213	1	2418785	A	OVINE	contig00003	1	18345	T	substitution	MHA_2548	2419425	2418029	1394	-1	ATP-dependent helicase	641	T	214	GTG	2	V	COI_0066	19514	17589	1923	-1	DinG family ATP-dependent helicase YoaA	1170	A	390	GGA	3	G	Nonsynonymous SNP
Phl213	Phl213	1	2418939	G	OVINE	contig00003	1	18499	A	substitution	MHA_2548	2419425	2418029	1394	-1	ATP-dependent helicase	487	C	163	CGT	1	R	COI_0066	19514	17589	1923	-1	DinG family ATP-dependent helicase YoaA	1016	T	339	ATG	2	M	Nonsynonymous SNP
Phl213	Phl213	1	586083	A	OVINE	contig00003	1	29462	G	substitution	MHA_0561	584925	586166	1239	1	hypothetical protein MHA_0561	1159	A	387	ATT	1	I	COI_0075	28304	29545	1239	1	HIPA PROTEIN	1159	G	387	GTT	1	V	Nonsynonymous SNP
Phl213	Phl213	1	1746401	A	OVINE	contig00003	1	1000	G	substitution	MHA_1792	1745651	1747015	1362	1	UDP-N-acetylglucosamine diphosphorylase	751	A	251	ACT	1	T	COI_0050	250	1614	1362	1	N-acetylglucosamine-1-phosphate uridyltransferase / Glucosamine-1-phosphate N-acetyltransferase	751	G	251	GCT	1	A	Nonsynonymous SNP
Phl213	Phl213	1	2445421	C	OVINE	contig00003	1	27112	T	substitution	MHA_2573	2445168	2445610	440	1	single-stranded DNA-binding protein	254	C	85	GCA	2	A	COI_0073	26726	27301	573	1	Single-stranded DNA-binding protein	387	T	129	GGT	3	G	Nonsynonymous SNP
Phl213	Phl213	1	1747734	T	OVINE	contig00003	1	2282	C	substitution	MHA_1793	1748286	1747168	1116	-1	outer membrane protein	553	A	185	AAA	1	K	COI_0051	2843	1767	1074	-1	Outer membrane protein P2 precursor (OMP P2)	562	G	188	GAA	1	E	Nonsynonymous SNP
Phl213	Phl213	1	2013308	G	OVINE	contig00004	-1	19157	A	substitution	MHA_2101	2013302	2013460	156	1	hypothetical protein MHA_2101	7	G	3	GAT	1	D	NA	NA	NA	NA	NA	NA	NA	NA	NA	TAT	NA	Y	Nonsynonymous SNP. Gene spanning SNP found in Phl213 Phl213 only
Phl213	Phl213	1	2013371	G	OVINE	contig00004	-1	19094	A	substitution	MHA_2101	2013302	2013460	156	1	hypothetical protein MHA_2101	70	G	24	GAC	1	D	NA	NA	NA	NA	NA	NA	NA	NA	NA	TAC	NA	Y	Nonsynonymous SNP. Gene spanning SNP found in Phl213 Phl213 only
Phl213	Phl213	1	2013448	G	OVINE	contig00004	-1	19017	A	substitution	MHA_2101	2013302	2013460	156	1	hypothetical protein MHA_2101	147	G	49	ATG	3	M	NA	NA	NA	NA	NA	NA	NA	NA	NA	ATT	NA	I	Nonsynonymous SNP. Gene spanning SNP found in Phl213 Phl213 only
Phl213	Phl213	1	2013741	G	OVINE	contig00004	-1	18724	A	substitution	NA	NA	NA	NA	NA	NA	NA	NA	NA	ACG	NA	T	COI_0092	18257	18805	546	1	Outer membrane receptor proteins2C mostly Fe transport	468	T	156	ACT	3	T	Synonymous SNP. Gene spanning SNP found in OVINE contig00004 only
Phl213	Phl213	1	2015471	C	OVINE	contig00004	-1	16994	T	substitution	NA	NA	NA	NA	NA	NA	NA	NA	NA	CTA	NA	L	COI_0090	16685	17299	612	1	outer membrane substrate binding protein	310	A	104	ATA	1	I	Nonsynonymous SNP. Gene spanning SNP found in OVINE contig00004 only
Phl213	Phl213	1	2015745	T	OVINE	contig00004	-1	16719	C	substitution	MHA_2103	2015779	2015621	156	-1	hypothetical protein MHA_2103	35	A	12	TAT	2	Y	COI_0090	16685	17299	612	1	outer membrane substrate binding protein	35	G	12	TGT	2	C	Nonsynonymous SNP
Phl213	Phl213	1	2016050	T	OVINE	contig00004	-1	16414	A	substitution	NA	NA	NA	NA	NA	NA	NA	NA	NA	CTC	NA	L	COI_0089	16230	16472	240	1	Transposase	185	T	62	CTC	2	L	Synonymous SNP. Gene spanning SNP found in OVINE contig00004 only
Phl213	Phl213	1	2016581	C	OVINE	contig00004	-1	15878	T	substitution	MHA_2106	2020425	2016529	3894	-1	phosphoribosylformylglycinamidine synthase	3845	G	1282	GGT	2	G	COI_0088	12031	15930	3897	1	Phosphoribosylformylglycinamidine synthase2C synthetase subunit / Phosphoribosylformylglycinamidine synthase2C glutamine amidotransferase subunit	3848	A	1283	GAT	2	D	Nonsynonymous SNP
Phl213	Phl213	1	2016742	G	OVINE	contig00004	-1	15717	A	substitution	MHA_2106	2020425	2016529	3894	-1	phosphoribosylformylglycinamidine synthase	3684	C	1228	CAC	3	H	COI_0088	12031	15930	3897	1	Phosphoribosylformylglycinamidine synthase2C synthetase subunit / Phosphoribosylformylglycinamidine synthase2C glutamine amidotransferase subunit	3687	T	1229	CAT	3	H	Synonymous SNP
Phl213	Phl213	1	2016751	C	OVINE	contig00004	-1	15708	G	substitution	MHA_2106	2020425	2016529	3894	-1	phosphoribosylformylglycinamidine synthase	3675	G	1225	GTG	3	V	COI_0088	12031	15930	3897	1	Phosphoribosylformylglycinamidine synthase2C synthetase subunit / Phosphoribosylformylglycinamidine synthase2C glutamine amidotransferase subunit	3678	C	1226	GTC	3	V	Synonymous SNP
Phl213	Phl213	1	2016862	T	OVINE	contig00004	-1	15597	A	substitution	MHA_2106	2020425	2016529	3894	-1	phosphoribosylformylglycinamidine synthase	3564	A	1188	GCA	3	A	COI_0088	12031	15930	3897	1	Phosphoribosylformylglycinamidine synthase2C synthetase subunit / Phosphoribosylformylglycinamidine synthase2C glutamine amidotransferase subunit	3567	T	1189	GCT	3	A	Synonymous SNP
Phl213	Phl213	1	2016865	C	OVINE	contig00004	-1	15594	T	substitution	MHA_2106	2020425	2016529	3894	-1	phosphoribosylformylglycinamidine synthase	3561	G	1187	ATG	3	M	COI_0088	12031	15930	3897	1	Phosphoribosylformylglycinamidine synthase2C synthetase subunit / Phosphoribosylformylglycinamidine synthase2C glutamine amidotransferase subunit	3564	A	1188	ATA	3	I	Nonsynonymous SNP
Phl213	Phl213	1	2016871	G	OVINE	contig00004	-1	15588	A	substitution	MHA_2106	2020425	2016529	3894	-1	phosphoribosylformylglycinamidine synthase	3555	C	1185	AAC	3	N	COI_0088	12031	15930	3897	1	Phosphoribosylformylglycinamidine synthase2C synthetase subunit / Phosphoribosylformylglycinamidine synthase2C glutamine amidotransferase subunit	3558	T	1186	AAT	3	N	Synonymous SNP
Phl213	Phl213	1	2016880	A	OVINE	contig00004	-1	15579	G	substitution	MHA_2106	2020425	2016529	3894	-1	phosphoribosylformylglycinamidine synthase	3546	T	1182	CTT	3	L	COI_0088	12031	15930	3897	1	Phosphoribosylformylglycinamidine synthase2C synthetase subunit / Phosphoribosylformylglycinamidine synthase2C glutamine amidotransferase subunit	3549	C	1183	CTC	3	L	Synonymous SNP
Phl213	Phl213	1	2016883	T	OVINE	contig00004	-1	15576	C	substitution	MHA_2106	2020425	2016529	3894	-1	phosphoribosylformylglycinamidine synthase	3543	A	1181	TCA	3	S	COI_0088	12031	15930	3897	1	Phosphoribosylformylglycinamidine synthase2C synthetase subunit / Phosphoribosylformylglycinamidine synthase2C glutamine amidotransferase subunit	3546	G	1182	TCG	3	S	Synonymous SNP
Phl213	Phl213	1	2016913	A	OVINE	contig00004	-1	15546	G	substitution	MHA_2106	2020425	2016529	3894	-1	phosphoribosylformylglycinamidine synthase	3513	T	1171	GCT	3	A	COI_0088	12031	15930	3897	1	Phosphoribosylformylglycinamidine synthase2C synthetase subunit / Phosphoribosylformylglycinamidine synthase2C glutamine amidotransferase subunit	3516	C	1172	GCC	3	A	Synonymous SNP
Phl213	Phl213	1	2016919	G	OVINE	contig00004	-1	15540	A	substitution	MHA_2106	2020425	2016529	3894	-1	phosphoribosylformylglycinamidine synthase	3507	C	1169	GCC	3	A	COI_0088	12031	15930	3897	1	Phosphoribosylformylglycinamidine synthase2C synthetase subunit / Phosphoribosylformylglycinamidine synthase2C glutamine amidotransferase subunit	3510	T	1170	GCT	3	A	Synonymous SNP
Phl213	Phl213	1	2017045	G	OVINE	contig00004	-1	15414	A	substitution	MHA_2106	2020425	2016529	3894	-1	phosphoribosylformylglycinamidine synthase	3381	C	1127	GCC	3	A	COI_0088	12031	15930	3897	1	Phosphoribosylformylglycinamidine synthase2C synthetase subunit / Phosphoribosylformylglycinamidine synthase2C glutamine amidotransferase subunit	3384	T	1128	GTT	3	V	Nonsynonymous SNP
Phl213	Phl213	1	2017046	G	OVINE	contig00004	-1	15413	A	substitution	MHA_2106	2020425	2016529	3894	-1	phosphoribosylformylglycinamidine synthase	3380	C	1127	GCC	2	A	COI_0088	12031	15930	3897	1	Phosphoribosylformylglycinamidine synthase2C synthetase subunit / Phosphoribosylformylglycinamidine synthase2C glutamine amidotransferase subunit	3383	T	1128	GTT	2	V	Nonsynonymous SNP
Phl213	Phl213	1	2017056	T	OVINE	contig00004	-1	15403	G	substitution	MHA_2106	2020425	2016529	3894	-1	phosphoribosylformylglycinamidine synthase	3370	A	1124	AAA	1	K	COI_0088	12031	15930	3897	1	Phosphoribosylformylglycinamidine synthase2C synthetase subunit / Phosphoribosylformylglycinamidine synthase2C glutamine amidotransferase subunit	3373	C	1125	CAA	1	Q	Nonsynonymous SNP
Phl213	Phl213	1	2017066	G	OVINE	contig00004	-1	15393	A	substitution	MHA_2106	2020425	2016529	3894	-1	phosphoribosylformylglycinamidine synthase	3360	C	1120	GAC	3	D	COI_0088	12031	15930	3897	1	Phosphoribosylformylglycinamidine synthase2C synthetase subunit / Phosphoribosylformylglycinamidine synthase2C glutamine amidotransferase subunit	3363	T	1121	GAT	3	D	Synonymous SNP
Phl213	Phl213	1	2017074	G	OVINE	contig00004	-1	15385	A	substitution	MHA_2106	2020425	2016529	3894	-1	phosphoribosylformylglycinamidine synthase	3352	C	1118	CTG	1	L	COI_0088	12031	15930	3897	1	Phosphoribosylformylglycinamidine synthase2C synthetase subunit / Phosphoribosylformylglycinamidine synthase2C glutamine amidotransferase subunit	3355	T	1119	TTG	1	L	Synonymous SNP
Phl213	Phl213	1	2017087	C	OVINE	contig00004	-1	15372	T	substitution	MHA_2106	2020425	2016529	3894	-1	phosphoribosylformylglycinamidine synthase	3339	G	1113	CTG	3	L	COI_0088	12031	15930	3897	1	Phosphoribosylformylglycinamidine synthase2C synthetase subunit / Phosphoribosylformylglycinamidine synthase2C glutamine amidotransferase subunit	3342	A	1114	CTA	3	L	Synonymous SNP
Phl213	Phl213	1	2017090	A	OVINE	contig00004	-1	15369	G	substitution	MHA_2106	2020425	2016529	3894	-1	phosphoribosylformylglycinamidine synthase	3336	T	1112	ATT	3	I	COI_0088	12031	15930	3897	1	Phosphoribosylformylglycinamidine synthase2C synthetase subunit / Phosphoribosylformylglycinamidine synthase2C glutamine amidotransferase subunit	3339	C	1113	ATC	3	I	Synonymous SNP
Phl213	Phl213	1	2017093	C	OVINE	contig00004	-1	15366	T	substitution	MHA_2106	2020425	2016529	3894	-1	phosphoribosylformylglycinamidine synthase	3333	G	1111	TCG	3	S	COI_0088	12031	15930	3897	1	Phosphoribosylformylglycinamidine synthase2C synthetase subunit / Phosphoribosylformylglycinamidine synthase2C glutamine amidotransferase subunit	3336	A	1112	TCA	3	S	Synonymous SNP
Phl213	Phl213	1	2017114	T	OVINE	contig00004	-1	15345	C	substitution	MHA_2106	2020425	2016529	3894	-1	phosphoribosylformylglycinamidine synthase	3312	A	1104	GCA	3	A	COI_0088	12031	15930	3897	1	Phosphoribosylformylglycinamidine synthase2C synthetase subunit / Phosphoribosylformylglycinamidine synthase2C glutamine amidotransferase subunit	3315	G	1105	GCG	3	A	Synonymous SNP
Phl213	Phl213	1	2017120	T	OVINE	contig00004	-1	15339	C	substitution	MHA_2106	2020425	2016529	3894	-1	phosphoribosylformylglycinamidine synthase	3306	A	1102	TTA	3	L	COI_0088	12031	15930	3897	1	Phosphoribosylformylglycinamidine synthase2C synthetase subunit / Phosphoribosylformylglycinamidine synthase2C glutamine amidotransferase subunit	3309	G	1103	CTG	3	L	Synonymous SNP
Phl213	Phl213	1	2017122	A	OVINE	contig00004	-1	15337	G	substitution	MHA_2106	2020425	2016529	3894	-1	phosphoribosylformylglycinamidine synthase	3304	T	1102	TTA	1	L	COI_0088	12031	15930	3897	1	Phosphoribosylformylglycinamidine synthase2C synthetase subunit / Phosphoribosylformylglycinamidine synthase2C glutamine amidotransferase subunit	3307	C	1103	CTG	1	L	Synonymous SNP
Phl213	Phl213	1	2017126	A	OVINE	contig00004	-1	15333	G	substitution	MHA_2106	2020425	2016529	3894	-1	phosphoribosylformylglycinamidine synthase	3300	T	1100	GAT	3	D	COI_0088	12031	15930	3897	1	Phosphoribosylformylglycinamidine synthase2C synthetase subunit / Phosphoribosylformylglycinamidine synthase2C glutamine amidotransferase subunit	3303	C	1101	GAC	3	D	Synonymous SNP
Phl213	Phl213	1	2017138	G	OVINE	contig00004	-1	15321	A	substitution	MHA_2106	2020425	2016529	3894	-1	phosphoribosylformylglycinamidine synthase	3288	C	1096	TTC	3	F	COI_0088	12031	15930	3897	1	Phosphoribosylformylglycinamidine synthase2C synthetase subunit / Phosphoribosylformylglycinamidine synthase2C glutamine amidotransferase subunit	3291	T	1097	TTT	3	F	Synonymous SNP
Phl213	Phl213	1	2017141	G	OVINE	contig00004	-1	15318	A	substitution	MHA_2106	2020425	2016529	3894	-1	phosphoribosylformylglycinamidine synthase	3285	C	1095	GGC	3	G	COI_0088	12031	15930	3897	1	Phosphoribosylformylglycinamidine synthase2C synthetase subunit / Phosphoribosylformylglycinamidine synthase2C glutamine amidotransferase subunit	3288	T	1096	GGT	3	G	Synonymous SNP
Phl213	Phl213	1	2017144	T	OVINE	contig00004	-1	15315	A	substitution	MHA_2106	2020425	2016529	3894	-1	phosphoribosylformylglycinamidine synthase	3282	A	1094	GGA	3	G	COI_0088	12031	15930	3897	1	Phosphoribosylformylglycinamidine synthase2C synthetase subunit / Phosphoribosylformylglycinamidine synthase2C glutamine amidotransferase subunit	3285	T	1095	GGT	3	G	Synonymous SNP
Phl213	Phl213	1	2017174	G	OVINE	contig00004	-1	15285	T	substitution	MHA_2106	2020425	2016529	3894	-1	phosphoribosylformylglycinamidine synthase	3252	C	1084	CTC	3	L	COI_0088	12031	15930	3897	1	Phosphoribosylformylglycinamidine synthase2C synthetase subunit / Phosphoribosylformylglycinamidine synthase2C glutamine amidotransferase subunit	3255	A	1085	CTA	3	L	Synonymous SNP
Phl213	Phl213	1	2017180	G	OVINE	contig00004	-1	15279	A	substitution	MHA_2106	2020425	2016529	3894	-1	phosphoribosylformylglycinamidine synthase	3246	C	1082	CGC	3	R	COI_0088	12031	15930	3897	1	Phosphoribosylformylglycinamidine synthase2C synthetase subunit / Phosphoribosylformylglycinamidine synthase2C glutamine amidotransferase subunit	3249	T	1083	CGT	3	R	Synonymous SNP
Phl213	Phl213	1	2017186	G	OVINE	contig00004	-1	15273	A	substitution	MHA_2106	2020425	2016529	3894	-1	phosphoribosylformylglycinamidine synthase	3240	C	1080	GGC	3	G	COI_0088	12031	15930	3897	1	Phosphoribosylformylglycinamidine synthase2C synthetase subunit / Phosphoribosylformylglycinamidine synthase2C glutamine amidotransferase subunit	3243	T	1081	GGT	3	G	Synonymous SNP
Phl213	Phl213	1	2017189	T	OVINE	contig00004	-1	15270	A	substitution	MHA_2106	2020425	2016529	3894	-1	phosphoribosylformylglycinamidine synthase	3237	A	1079	TCA	3	S	COI_0088	12031	15930	3897	1	Phosphoribosylformylglycinamidine synthase2C synthetase subunit / Phosphoribosylformylglycinamidine synthase2C glutamine amidotransferase subunit	3240	T	1080	TCT	3	S	Synonymous SNP
Phl213	Phl213	1	2017192	A	OVINE	contig00004	-1	15267	G	substitution	MHA_2106	2020425	2016529	3894	-1	phosphoribosylformylglycinamidine synthase	3234	T	1078	ATT	3	I	COI_0088	12031	15930	3897	1	Phosphoribosylformylglycinamidine synthase2C synthetase subunit / Phosphoribosylformylglycinamidine synthase2C glutamine amidotransferase subunit	3237	C	1079	ATC	3	I	Synonymous SNP
Phl213	Phl213	1	2017363	T	OVINE	contig00004	-1	15096	C	substitution	MHA_2106	2020425	2016529	3894	-1	phosphoribosylformylglycinamidine synthase	3063	A	1021	GCA	3	A	COI_0088	12031	15930	3897	1	Phosphoribosylformylglycinamidine synthase2C synthetase subunit / Phosphoribosylformylglycinamidine synthase2C glutamine amidotransferase subunit	3066	G	1022	GCG	3	A	Synonymous SNP
Phl213	Phl213	1	2017366	G	OVINE	contig00004	-1	15093	C	substitution	MHA_2106	2020425	2016529	3894	-1	phosphoribosylformylglycinamidine synthase	3060	C	1020	TCC	3	S	COI_0088	12031	15930	3897	1	Phosphoribosylformylglycinamidine synthase2C synthetase subunit / Phosphoribosylformylglycinamidine synthase2C glutamine amidotransferase subunit	3063	G	1021	TCG	3	S	Synonymous SNP
Phl213	Phl213	1	2017400	G	OVINE	contig00004	-1	15059	T	substitution	MHA_2106	2020425	2016529	3894	-1	phosphoribosylformylglycinamidine synthase	3026	C	1009	GCA	2	A	COI_0088	12031	15930	3897	1	Phosphoribosylformylglycinamidine synthase2C synthetase subunit / Phosphoribosylformylglycinamidine synthase2C glutamine amidotransferase subunit	3029	A	1010	GAA	2	E	Nonsynonymous SNP
Phl213	Phl213	1	2017405	T	OVINE	contig00004	-1	15054	C	substitution	MHA_2106	2020425	2016529	3894	-1	phosphoribosylformylglycinamidine synthase	3021	A	1007	GAA	3	E	COI_0088	12031	15930	3897	1	Phosphoribosylformylglycinamidine synthase2C synthetase subunit / Phosphoribosylformylglycinamidine synthase2C glutamine amidotransferase subunit	3024	G	1008	GAG	3	E	Synonymous SNP
Phl213	Phl213	1	2017426	G	OVINE	contig00004	-1	15033	A	substitution	MHA_2106	2020425	2016529	3894	-1	phosphoribosylformylglycinamidine synthase	3000	C	1000	AAC	3	N	COI_0088	12031	15930	3897	1	Phosphoribosylformylglycinamidine synthase2C synthetase subunit / Phosphoribosylformylglycinamidine synthase2C glutamine amidotransferase subunit	3003	T	1001	AAT	3	N	Synonymous SNP
Phl213	Phl213	1	2017429	G	OVINE	contig00004	-1	15030	A	substitution	MHA_2106	2020425	2016529	3894	-1	phosphoribosylformylglycinamidine synthase	2997	C	999	GAC	3	D	COI_0088	12031	15930	3897	1	Phosphoribosylformylglycinamidine synthase2C synthetase subunit / Phosphoribosylformylglycinamidine synthase2C glutamine amidotransferase subunit	3000	T	1000	GAT	3	D	Synonymous SNP
Phl213	Phl213	1	2017432	T	OVINE	contig00004	-1	15027	A	substitution	MHA_2106	2020425	2016529	3894	-1	phosphoribosylformylglycinamidine synthase	2994	A	998	CGA	3	R	COI_0088	12031	15930	3897	1	Phosphoribosylformylglycinamidine synthase2C synthetase subunit / Phosphoribosylformylglycinamidine synthase2C glutamine amidotransferase subunit	2997	T	999	CGT	3	R	Synonymous SNP
Phl213	Phl213	1	2018365	T	OVINE	contig00004	-1	14091	A	substitution	MHA_2106	2020425	2016529	3894	-1	phosphoribosylformylglycinamidine synthase	2061	A	687	TCA	3	S	COI_0088	12031	15930	3897	1	Phosphoribosylformylglycinamidine synthase2C synthetase subunit / Phosphoribosylformylglycinamidine synthase2C glutamine amidotransferase subunit	2061	T	687	AGT	3	S	Synonymous SNP
Phl213	Phl213	1	2018366	G	OVINE	contig00004	-1	14090	C	substitution	MHA_2106	2020425	2016529	3894	-1	phosphoribosylformylglycinamidine synthase	2060	C	687	TCA	2	S	COI_0088	12031	15930	3897	1	Phosphoribosylformylglycinamidine synthase2C synthetase subunit / Phosphoribosylformylglycinamidine synthase2C glutamine amidotransferase subunit	2060	G	687	AGT	2	S	Synonymous SNP
Phl213	Phl213	1	2018367	A	OVINE	contig00004	-1	14089	T	substitution	MHA_2106	2020425	2016529	3894	-1	phosphoribosylformylglycinamidine synthase	2059	T	687	TCA	1	S	COI_0088	12031	15930	3897	1	Phosphoribosylformylglycinamidine synthase2C synthetase subunit / Phosphoribosylformylglycinamidine synthase2C glutamine amidotransferase subunit	2059	A	687	AGT	1	S	Synonymous SNP
Phl213	Phl213	1	2018368	A	OVINE	contig00004	-1	14088	T	substitution	MHA_2106	2020425	2016529	3894	-1	phosphoribosylformylglycinamidine synthase	2058	T	686	GCT	3	A	COI_0088	12031	15930	3897	1	Phosphoribosylformylglycinamidine synthase2C synthetase subunit / Phosphoribosylformylglycinamidine synthase2C glutamine amidotransferase subunit	2058	A	686	GCA	3	A	Synonymous SNP
Phl213	Phl213	1	2018377	T	OVINE	contig00004	-1	14079	G	substitution	MHA_2106	2020425	2016529	3894	-1	phosphoribosylformylglycinamidine synthase	2049	A	683	GTA	3	V	COI_0088	12031	15930	3897	1	Phosphoribosylformylglycinamidine synthase2C synthetase subunit / Phosphoribosylformylglycinamidine synthase2C glutamine amidotransferase subunit	2049	C	683	GTC	3	V	Synonymous SNP
Phl213	Phl213	1	2018380	G	OVINE	contig00004	-1	14076	A	substitution	MHA_2106	2020425	2016529	3894	-1	phosphoribosylformylglycinamidine synthase	2046	C	682	GCC	3	A	COI_0088	12031	15930	3897	1	Phosphoribosylformylglycinamidine synthase2C synthetase subunit / Phosphoribosylformylglycinamidine synthase2C glutamine amidotransferase subunit	2046	T	682	GCT	3	A	Synonymous SNP
Phl213	Phl213	1	2018389	T	OVINE	contig00004	-1	14067	C	substitution	MHA_2106	2020425	2016529	3894	-1	phosphoribosylformylglycinamidine synthase	2037	A	679	GCA	3	A	COI_0088	12031	15930	3897	1	Phosphoribosylformylglycinamidine synthase2C synthetase subunit / Phosphoribosylformylglycinamidine synthase2C glutamine amidotransferase subunit	2037	G	679	GCG	3	A	Synonymous SNP
Phl213	Phl213	1	2018395	A	OVINE	contig00004	-1	14061	T	substitution	MHA_2106	2020425	2016529	3894	-1	phosphoribosylformylglycinamidine synthase	2031	T	677	CCT	3	P	COI_0088	12031	15930	3897	1	Phosphoribosylformylglycinamidine synthase2C synthetase subunit / Phosphoribosylformylglycinamidine synthase2C glutamine amidotransferase subunit	2031	A	677	CCA	3	P	Synonymous SNP
Phl213	Phl213	1	2018410	G	OVINE	contig00004	-1	14046	A	substitution	MHA_2106	2020425	2016529	3894	-1	phosphoribosylformylglycinamidine synthase	2016	C	672	GGC	3	G	COI_0088	12031	15930	3897	1	Phosphoribosylformylglycinamidine synthase2C synthetase subunit / Phosphoribosylformylglycinamidine synthase2C glutamine amidotransferase subunit	2016	T	672	GGT	3	G	Synonymous SNP
Phl213	Phl213	1	2018431	C	OVINE	contig00004	-1	14025	A	substitution	MHA_2106	2020425	2016529	3894	-1	phosphoribosylformylglycinamidine synthase	1995	G	665	GTG	3	V	COI_0088	12031	15930	3897	1	Phosphoribosylformylglycinamidine synthase2C synthetase subunit / Phosphoribosylformylglycinamidine synthase2C glutamine amidotransferase subunit	1995	T	665	GTT	3	V	Synonymous SNP
Phl213	Phl213	1	2018437	T	OVINE	contig00004	-1	14019	A	substitution	MHA_2106	2020425	2016529	3894	-1	phosphoribosylformylglycinamidine synthase	1989	A	663	GGA	3	G	COI_0088	12031	15930	3897	1	Phosphoribosylformylglycinamidine synthase2C synthetase subunit / Phosphoribosylformylglycinamidine synthase2C glutamine amidotransferase subunit	1989	T	663	GGT	3	G	Synonymous SNP
Phl213	Phl213	1	2018440	C	OVINE	contig00004	-1	14016	G	substitution	MHA_2106	2020425	2016529	3894	-1	phosphoribosylformylglycinamidine synthase	1986	G	662	ACG	3	T	COI_0088	12031	15930	3897	1	Phosphoribosylformylglycinamidine synthase2C synthetase subunit / Phosphoribosylformylglycinamidine synthase2C glutamine amidotransferase subunit	1986	C	662	ACC	3	T	Synonymous SNP
Phl213	Phl213	1	2018446	T	OVINE	contig00004	-1	14010	C	substitution	MHA_2106	2020425	2016529	3894	-1	phosphoribosylformylglycinamidine synthase	1980	A	660	TCA	3	S	COI_0088	12031	15930	3897	1	Phosphoribosylformylglycinamidine synthase2C synthetase subunit / Phosphoribosylformylglycinamidine synthase2C glutamine amidotransferase subunit	1980	G	660	TCG	3	S	Synonymous SNP
Phl213	Phl213	1	2018449	G	OVINE	contig00004	-1	14007	A	substitution	MHA_2106	2020425	2016529	3894	-1	phosphoribosylformylglycinamidine synthase	1977	C	659	CGC	3	R	COI_0088	12031	15930	3897	1	Phosphoribosylformylglycinamidine synthase2C synthetase subunit / Phosphoribosylformylglycinamidine synthase2C glutamine amidotransferase subunit	1977	T	659	CGT	3	R	Synonymous SNP
Phl213	Phl213	1	2018452	A	OVINE	contig00004	-1	14004	G	substitution	MHA_2106	2020425	2016529	3894	-1	phosphoribosylformylglycinamidine synthase	1974	T	658	GAT	3	D	COI_0088	12031	15930	3897	1	Phosphoribosylformylglycinamidine synthase2C synthetase subunit / Phosphoribosylformylglycinamidine synthase2C glutamine amidotransferase subunit	1974	C	658	GAC	3	D	Synonymous SNP
Phl213	Phl213	1	2018455	G	OVINE	contig00004	-1	14001	T	substitution	MHA_2106	2020425	2016529	3894	-1	phosphoribosylformylglycinamidine synthase	1971	C	657	GGC	3	G	COI_0088	12031	15930	3897	1	Phosphoribosylformylglycinamidine synthase2C synthetase subunit / Phosphoribosylformylglycinamidine synthase2C glutamine amidotransferase subunit	1971	A	657	GGA	3	G	Synonymous SNP
Phl213	Phl213	1	2018461	G	OVINE	contig00004	-1	13995	A	substitution	MHA_2106	2020425	2016529	3894	-1	phosphoribosylformylglycinamidine synthase	1965	C	655	ACC	3	T	COI_0088	12031	15930	3897	1	Phosphoribosylformylglycinamidine synthase2C synthetase subunit / Phosphoribosylformylglycinamidine synthase2C glutamine amidotransferase subunit	1965	T	655	ACT	3	T	Synonymous SNP
Phl213	Phl213	1	2018563	A	OVINE	contig00004	-1	13893	G	substitution	MHA_2106	2020425	2016529	3894	-1	phosphoribosylformylglycinamidine synthase	1863	T	621	ACT	3	T	COI_0088	12031	15930	3897	1	Phosphoribosylformylglycinamidine synthase2C synthetase subunit / Phosphoribosylformylglycinamidine synthase2C glutamine amidotransferase subunit	1863	C	621	ACC	3	T	Synonymous SNP
Phl213	Phl213	1	2018573	A	OVINE	contig00004	-1	13883	G	substitution	MHA_2106	2020425	2016529	3894	-1	phosphoribosylformylglycinamidine synthase	1853	T	618	TTG	2	L	COI_0088	12031	15930	3897	1	Phosphoribosylformylglycinamidine synthase2C synthetase subunit / Phosphoribosylformylglycinamidine synthase2C glutamine amidotransferase subunit	1853	C	618	TCG	2	S	Nonsynonymous SNP
Phl213	Phl213	1	2018576	A	OVINE	contig00004	-1	13880	G	substitution	MHA_2106	2020425	2016529	3894	-1	phosphoribosylformylglycinamidine synthase	1850	T	617	GTT	2	V	COI_0088	12031	15930	3897	1	Phosphoribosylformylglycinamidine synthase2C synthetase subunit / Phosphoribosylformylglycinamidine synthase2C glutamine amidotransferase subunit	1850	C	617	GCT	2	A	Nonsynonymous SNP
Phl213	Phl213	1	2018584	C	OVINE	contig00004	-1	13872	T	substitution	MHA_2106	2020425	2016529	3894	-1	phosphoribosylformylglycinamidine synthase	1842	G	614	CAG	3	Q	COI_0088	12031	15930	3897	1	Phosphoribosylformylglycinamidine synthase2C synthetase subunit / Phosphoribosylformylglycinamidine synthase2C glutamine amidotransferase subunit	1842	A	614	CAA	3	Q	Synonymous SNP
Phl213	Phl213	1	2018593	T	OVINE	contig00004	-1	13863	C	substitution	MHA_2106	2020425	2016529	3894	-1	phosphoribosylformylglycinamidine synthase	1833	A	611	CCA	3	P	COI_0088	12031	15930	3897	1	Phosphoribosylformylglycinamidine synthase2C synthetase subunit / Phosphoribosylformylglycinamidine synthase2C glutamine amidotransferase subunit	1833	G	611	CCG	3	P	Synonymous SNP
Phl213	Phl213	1	2018596	C	OVINE	contig00004	-1	13860	G	substitution	MHA_2106	2020425	2016529	3894	-1	phosphoribosylformylglycinamidine synthase	1830	G	610	ACG	3	T	COI_0088	12031	15930	3897	1	Phosphoribosylformylglycinamidine synthase2C synthetase subunit / Phosphoribosylformylglycinamidine synthase2C glutamine amidotransferase subunit	1830	C	610	ACC	3	T	Synonymous SNP
Phl213	Phl213	1	2018602	G	OVINE	contig00004	-1	13854	A	substitution	MHA_2106	2020425	2016529	3894	-1	phosphoribosylformylglycinamidine synthase	1824	C	608	GGC	3	G	COI_0088	12031	15930	3897	1	Phosphoribosylformylglycinamidine synthase2C synthetase subunit / Phosphoribosylformylglycinamidine synthase2C glutamine amidotransferase subunit	1824	T	608	GGT	3	G	Synonymous SNP
Phl213	Phl213	1	2018605	G	OVINE	contig00004	-1	13851	A	substitution	MHA_2106	2020425	2016529	3894	-1	phosphoribosylformylglycinamidine synthase	1821	C	607	CTC	3	L	COI_0088	12031	15930	3897	1	Phosphoribosylformylglycinamidine synthase2C synthetase subunit / Phosphoribosylformylglycinamidine synthase2C glutamine amidotransferase subunit	1821	T	607	CTT	3	L	Synonymous SNP
Phl213	Phl213	1	2018610	A	OVINE	contig00004	-1	13846	G	substitution	MHA_2106	2020425	2016529	3894	-1	phosphoribosylformylglycinamidine synthase	1816	T	606	TTG	1	L	COI_0088	12031	15930	3897	1	Phosphoribosylformylglycinamidine synthase2C synthetase subunit / Phosphoribosylformylglycinamidine synthase2C glutamine amidotransferase subunit	1816	C	606	CTG	1	L	Synonymous SNP
Phl213	Phl213	1	2018611	C	OVINE	contig00004	-1	13845	T	substitution	MHA_2106	2020425	2016529	3894	-1	phosphoribosylformylglycinamidine synthase	1815	G	605	GTG	3	V	COI_0088	12031	15930	3897	1	Phosphoribosylformylglycinamidine synthase2C synthetase subunit / Phosphoribosylformylglycinamidine synthase2C glutamine amidotransferase subunit	1815	A	605	GTA	3	V	Synonymous SNP
Phl213	Phl213	1	2018629	A	OVINE	contig00004	-1	13827	G	substitution	MHA_2106	2020425	2016529	3894	-1	phosphoribosylformylglycinamidine synthase	1797	T	599	ATT	3	I	COI_0088	12031	15930	3897	1	Phosphoribosylformylglycinamidine synthase2C synthetase subunit / Phosphoribosylformylglycinamidine synthase2C glutamine amidotransferase subunit	1797	C	599	ATC	3	I	Synonymous SNP
Phl213	Phl213	1	2018635	T	OVINE	contig00004	-1	13821	C	substitution	MHA_2106	2020425	2016529	3894	-1	phosphoribosylformylglycinamidine synthase	1791	A	597	AAA	3	K	COI_0088	12031	15930	3897	1	Phosphoribosylformylglycinamidine synthase2C synthetase subunit / Phosphoribosylformylglycinamidine synthase2C glutamine amidotransferase subunit	1791	G	597	AAG	3	K	Synonymous SNP
Phl213	Phl213	1	2018643	C	OVINE	contig00004	-1	13813	T	substitution	MHA_2106	2020425	2016529	3894	-1	phosphoribosylformylglycinamidine synthase	1783	G	595	GAC	1	D	COI_0088	12031	15930	3897	1	Phosphoribosylformylglycinamidine synthase2C synthetase subunit / Phosphoribosylformylglycinamidine synthase2C glutamine amidotransferase subunit	1783	A	595	AAC	1	N	Nonsynonymous SNP
Phl213	Phl213	1	2018644	A	OVINE	contig00004	-1	13812	G	substitution	MHA_2106	2020425	2016529	3894	-1	phosphoribosylformylglycinamidine synthase	1782	T	594	TTT	3	F	COI_0088	12031	15930	3897	1	Phosphoribosylformylglycinamidine synthase2C synthetase subunit / Phosphoribosylformylglycinamidine synthase2C glutamine amidotransferase subunit	1782	C	594	TTC	3	F	Synonymous SNP
Phl213	Phl213	1	2018650	A	OVINE	contig00004	-1	13806	T	substitution	MHA_2106	2020425	2016529	3894	-1	phosphoribosylformylglycinamidine synthase	1776	T	592	CCT	3	P	COI_0088	12031	15930	3897	1	Phosphoribosylformylglycinamidine synthase2C synthetase subunit / Phosphoribosylformylglycinamidine synthase2C glutamine amidotransferase subunit	1776	A	592	ACA	3	T	Nonsynonymous SNP
Phl213	Phl213	1	2018652	G	OVINE	contig00004	-1	13804	T	substitution	MHA_2106	2020425	2016529	3894	-1	phosphoribosylformylglycinamidine synthase	1774	C	592	CCT	1	P	COI_0088	12031	15930	3897	1	Phosphoribosylformylglycinamidine synthase2C synthetase subunit / Phosphoribosylformylglycinamidine synthase2C glutamine amidotransferase subunit	1774	A	592	ACA	1	T	Nonsynonymous SNP
Phl213	Phl213	1	2018862	A	OVINE	contig00004	-1	13594	G	substitution	MHA_2106	2020425	2016529	3894	-1	phosphoribosylformylglycinamidine synthase	1564	T	522	TGT	1	C	COI_0088	12031	15930	3897	1	Phosphoribosylformylglycinamidine synthase2C synthetase subunit / Phosphoribosylformylglycinamidine synthase2C glutamine amidotransferase subunit	1564	C	522	CGT	1	R	Nonsynonymous SNP
Phl213	Phl213	1	2018974	C	OVINE	contig00004	-1	13482	T	substitution	MHA_2106	2020425	2016529	3894	-1	phosphoribosylformylglycinamidine synthase	1452	G	484	GAG	3	E	COI_0088	12031	15930	3897	1	Phosphoribosylformylglycinamidine synthase2C synthetase subunit / Phosphoribosylformylglycinamidine synthase2C glutamine amidotransferase subunit	1452	A	484	GAA	3	E	Synonymous SNP
Phl213	Phl213	1	2018983	A	OVINE	contig00004	-1	13473	G	substitution	MHA_2106	2020425	2016529	3894	-1	phosphoribosylformylglycinamidine synthase	1443	T	481	CGT	3	R	COI_0088	12031	15930	3897	1	Phosphoribosylformylglycinamidine synthase2C synthetase subunit / Phosphoribosylformylglycinamidine synthase2C glutamine amidotransferase subunit	1443	C	481	CGC	3	R	Synonymous SNP
Phl213	Phl213	1	2018986	G	OVINE	contig00004	-1	13470	A	substitution	MHA_2106	2020425	2016529	3894	-1	phosphoribosylformylglycinamidine synthase	1440	C	480	CGC	3	R	COI_0088	12031	15930	3897	1	Phosphoribosylformylglycinamidine synthase2C synthetase subunit / Phosphoribosylformylglycinamidine synthase2C glutamine amidotransferase subunit	1440	T	480	CGT	3	R	Synonymous SNP
Phl213	Phl213	1	2018998	A	OVINE	contig00004	-1	13458	T	substitution	MHA_2106	2020425	2016529	3894	-1	phosphoribosylformylglycinamidine synthase	1428	T	476	CCT	3	P	COI_0088	12031	15930	3897	1	Phosphoribosylformylglycinamidine synthase2C synthetase subunit / Phosphoribosylformylglycinamidine synthase2C glutamine amidotransferase subunit	1428	A	476	CCA	3	P	Synonymous SNP
Phl213	Phl213	1	2019007	C	OVINE	contig00004	-1	13449	A	substitution	MHA_2106	2020425	2016529	3894	-1	phosphoribosylformylglycinamidine synthase	1419	G	473	CGG	3	R	COI_0088	12031	15930	3897	1	Phosphoribosylformylglycinamidine synthase2C synthetase subunit / Phosphoribosylformylglycinamidine synthase2C glutamine amidotransferase subunit	1419	T	473	CGT	3	R	Synonymous SNP
Phl213	Phl213	1	2019033	C	OVINE	contig00004	-1	13423	T	substitution	MHA_2106	2020425	2016529	3894	-1	phosphoribosylformylglycinamidine synthase	1393	G	465	GAT	1	D	COI_0088	12031	15930	3897	1	Phosphoribosylformylglycinamidine synthase2C synthetase subunit / Phosphoribosylformylglycinamidine synthase2C glutamine amidotransferase subunit	1393	A	465	AAT	1	N	Nonsynonymous SNP
Phl213	Phl213	1	2019046	C	OVINE	contig00004	-1	13410	G	substitution	MHA_2106	2020425	2016529	3894	-1	phosphoribosylformylglycinamidine synthase	1380	G	460	GGG	3	G	COI_0088	12031	15930	3897	1	Phosphoribosylformylglycinamidine synthase2C synthetase subunit / Phosphoribosylformylglycinamidine synthase2C glutamine amidotransferase subunit	1380	C	460	GGC	3	G	Synonymous SNP
Phl213	Phl213	1	2019052	T	OVINE	contig00004	-1	13404	A	substitution	MHA_2106	2020425	2016529	3894	-1	phosphoribosylformylglycinamidine synthase	1374	A	458	GCA	3	A	COI_0088	12031	15930	3897	1	Phosphoribosylformylglycinamidine synthase2C synthetase subunit / Phosphoribosylformylglycinamidine synthase2C glutamine amidotransferase subunit	1374	T	458	GCT	3	A	Synonymous SNP
Phl213	Phl213	1	2019058	T	OVINE	contig00004	-1	13398	A	substitution	MHA_2106	2020425	2016529	3894	-1	phosphoribosylformylglycinamidine synthase	1368	A	456	TCA	3	S	COI_0088	12031	15930	3897	1	Phosphoribosylformylglycinamidine synthase2C synthetase subunit / Phosphoribosylformylglycinamidine synthase2C glutamine amidotransferase subunit	1368	T	456	TCT	3	S	Synonymous SNP
Phl213	Phl213	1	2019064	T	OVINE	contig00004	-1	13392	A	substitution	MHA_2106	2020425	2016529	3894	-1	phosphoribosylformylglycinamidine synthase	1362	A	454	GCA	3	A	COI_0088	12031	15930	3897	1	Phosphoribosylformylglycinamidine synthase2C synthetase subunit / Phosphoribosylformylglycinamidine synthase2C glutamine amidotransferase subunit	1362	T	454	GCT	3	A	Synonymous SNP
Phl213	Phl213	1	2019442	T	OVINE	contig00004	-1	13014	C	substitution	MHA_2106	2020425	2016529	3894	-1	phosphoribosylformylglycinamidine synthase	984	A	328	AAA	3	K	COI_0088	12031	15930	3897	1	Phosphoribosylformylglycinamidine synthase2C synthetase subunit / Phosphoribosylformylglycinamidine synthase2C glutamine amidotransferase subunit	984	G	328	AAG	3	K	Synonymous SNP
Phl213	Phl213	1	2019448	C	OVINE	contig00004	-1	13008	T	substitution	MHA_2106	2020425	2016529	3894	-1	phosphoribosylformylglycinamidine synthase	978	G	326	GGG	3	G	COI_0088	12031	15930	3897	1	Phosphoribosylformylglycinamidine synthase2C synthetase subunit / Phosphoribosylformylglycinamidine synthase2C glutamine amidotransferase subunit	978	A	326	GGA	3	G	Synonymous SNP
Phl213	Phl213	1	2019457	T	OVINE	contig00004	-1	12999	A	substitution	MHA_2106	2020425	2016529	3894	-1	phosphoribosylformylglycinamidine synthase	969	A	323	ACA	3	T	COI_0088	12031	15930	3897	1	Phosphoribosylformylglycinamidine synthase2C synthetase subunit / Phosphoribosylformylglycinamidine synthase2C glutamine amidotransferase subunit	969	T	323	ACT	3	T	Synonymous SNP
Phl213	Phl213	1	2019460	C	OVINE	contig00004	-1	12996	T	substitution	MHA_2106	2020425	2016529	3894	-1	phosphoribosylformylglycinamidine synthase	966	G	322	GCG	3	A	COI_0088	12031	15930	3897	1	Phosphoribosylformylglycinamidine synthase2C synthetase subunit / Phosphoribosylformylglycinamidine synthase2C glutamine amidotransferase subunit	966	A	322	GCA	3	A	Synonymous SNP
Phl213	Phl213	1	2019493	G	OVINE	contig00004	-1	12963	T	substitution	MHA_2106	2020425	2016529	3894	-1	phosphoribosylformylglycinamidine synthase	933	C	311	ACC	3	T	COI_0088	12031	15930	3897	1	Phosphoribosylformylglycinamidine synthase2C synthetase subunit / Phosphoribosylformylglycinamidine synthase2C glutamine amidotransferase subunit	933	A	311	ACA	3	T	Synonymous SNP
Phl213	Phl213	1	2019499	C	OVINE	contig00004	-1	12957	T	substitution	MHA_2106	2020425	2016529	3894	-1	phosphoribosylformylglycinamidine synthase	927	G	309	GCG	3	A	COI_0088	12031	15930	3897	1	Phosphoribosylformylglycinamidine synthase2C synthetase subunit / Phosphoribosylformylglycinamidine synthase2C glutamine amidotransferase subunit	927	A	309	GCA	3	A	Synonymous SNP
Phl213	Phl213	1	2019502	T	OVINE	contig00004	-1	12954	A	substitution	MHA_2106	2020425	2016529	3894	-1	phosphoribosylformylglycinamidine synthase	924	A	308	GGA	3	G	COI_0088	12031	15930	3897	1	Phosphoribosylformylglycinamidine synthase2C synthetase subunit / Phosphoribosylformylglycinamidine synthase2C glutamine amidotransferase subunit	924	T	308	GGT	3	G	Synonymous SNP
Phl213	Phl213	1	2019505	C	OVINE	contig00004	-1	12951	A	substitution	MHA_2106	2020425	2016529	3894	-1	phosphoribosylformylglycinamidine synthase	921	G	307	CCG	3	P	COI_0088	12031	15930	3897	1	Phosphoribosylformylglycinamidine synthase2C synthetase subunit / Phosphoribosylformylglycinamidine synthase2C glutamine amidotransferase subunit	921	T	307	CCT	3	P	Synonymous SNP
Phl213	Phl213	1	2019652	G	OVINE	contig00004	-1	12804	A	substitution	MHA_2106	2020425	2016529	3894	-1	phosphoribosylformylglycinamidine synthase	774	C	258	TAC	3	Y	COI_0088	12031	15930	3897	1	Phosphoribosylformylglycinamidine synthase2C synthetase subunit / Phosphoribosylformylglycinamidine synthase2C glutamine amidotransferase subunit	774	T	258	TAT	3	Y	Synonymous SNP
Phl213	Phl213	1	2019655	G	OVINE	contig00004	-1	12801	A	substitution	MHA_2106	2020425	2016529	3894	-1	phosphoribosylformylglycinamidine synthase	771	C	257	GCC	3	A	COI_0088	12031	15930	3897	1	Phosphoribosylformylglycinamidine synthase2C synthetase subunit / Phosphoribosylformylglycinamidine synthase2C glutamine amidotransferase subunit	771	T	257	GCT	3	A	Synonymous SNP
Phl213	Phl213	1	2019673	C	OVINE	contig00004	-1	12783	T	substitution	MHA_2106	2020425	2016529	3894	-1	phosphoribosylformylglycinamidine synthase	753	G	251	CCG	3	P	COI_0088	12031	15930	3897	1	Phosphoribosylformylglycinamidine synthase2C synthetase subunit / Phosphoribosylformylglycinamidine synthase2C glutamine amidotransferase subunit	753	A	251	CCA	3	P	Synonymous SNP
Phl213	Phl213	1	2019685	A	OVINE	contig00004	-1	12771	G	substitution	MHA_2106	2020425	2016529	3894	-1	phosphoribosylformylglycinamidine synthase	741	T	247	TTT	3	F	COI_0088	12031	15930	3897	1	Phosphoribosylformylglycinamidine synthase2C synthetase subunit / Phosphoribosylformylglycinamidine synthase2C glutamine amidotransferase subunit	741	C	247	TTC	3	F	Synonymous SNP
Phl213	Phl213	1	2019697	A	OVINE	contig00004	-1	12759	G	substitution	MHA_2106	2020425	2016529	3894	-1	phosphoribosylformylglycinamidine synthase	729	T	243	ATT	3	I	COI_0088	12031	15930	3897	1	Phosphoribosylformylglycinamidine synthase2C synthetase subunit / Phosphoribosylformylglycinamidine synthase2C glutamine amidotransferase subunit	729	C	243	ATC	3	I	Synonymous SNP
Phl213	Phl213	1	2019703	C	OVINE	contig00004	-1	12753	T	substitution	MHA_2106	2020425	2016529	3894	-1	phosphoribosylformylglycinamidine synthase	723	G	241	AAG	3	K	COI_0088	12031	15930	3897	1	Phosphoribosylformylglycinamidine synthase2C synthetase subunit / Phosphoribosylformylglycinamidine synthase2C glutamine amidotransferase subunit	723	A	241	AAA	3	K	Synonymous SNP
Phl213	Phl213	1	2019706	A	OVINE	contig00004	-1	12750	G	substitution	MHA_2106	2020425	2016529	3894	-1	phosphoribosylformylglycinamidine synthase	720	T	240	TTT	3	F	COI_0088	12031	15930	3897	1	Phosphoribosylformylglycinamidine synthase2C synthetase subunit / Phosphoribosylformylglycinamidine synthase2C glutamine amidotransferase subunit	720	C	240	TTC	3	F	Synonymous SNP
Phl213	Phl213	1	2019727	T	OVINE	contig00004	-1	12729	C	substitution	MHA_2106	2020425	2016529	3894	-1	phosphoribosylformylglycinamidine synthase	699	A	233	GTA	3	V	COI_0088	12031	15930	3897	1	Phosphoribosylformylglycinamidine synthase2C synthetase subunit / Phosphoribosylformylglycinamidine synthase2C glutamine amidotransferase subunit	699	G	233	GTG	3	V	Synonymous SNP
Phl213	Phl213	1	2019730	C	OVINE	contig00004	-1	12726	G	substitution	MHA_2106	2020425	2016529	3894	-1	phosphoribosylformylglycinamidine synthase	696	G	232	GGG	3	G	COI_0088	12031	15930	3897	1	Phosphoribosylformylglycinamidine synthase2C synthetase subunit / Phosphoribosylformylglycinamidine synthase2C glutamine amidotransferase subunit	696	C	232	GGC	3	G	Synonymous SNP
Phl213	Phl213	1	2019733	A	OVINE	contig00004	-1	12723	G	substitution	MHA_2106	2020425	2016529	3894	-1	phosphoribosylformylglycinamidine synthase	693	T	231	GAT	3	D	COI_0088	12031	15930	3897	1	Phosphoribosylformylglycinamidine synthase2C synthetase subunit / Phosphoribosylformylglycinamidine synthase2C glutamine amidotransferase subunit	693	C	231	GAC	3	D	Synonymous SNP
Phl213	Phl213	1	2019745	A	OVINE	contig00004	-1	12711	G	substitution	MHA_2106	2020425	2016529	3894	-1	phosphoribosylformylglycinamidine synthase	681	T	227	GAT	3	D	COI_0088	12031	15930	3897	1	Phosphoribosylformylglycinamidine synthase2C synthetase subunit / Phosphoribosylformylglycinamidine synthase2C glutamine amidotransferase subunit	681	C	227	GAC	3	D	Synonymous SNP
Phl213	Phl213	1	2019748	C	OVINE	contig00004	-1	12708	T	substitution	MHA_2106	2020425	2016529	3894	-1	phosphoribosylformylglycinamidine synthase	678	G	226	GCG	3	A	COI_0088	12031	15930	3897	1	Phosphoribosylformylglycinamidine synthase2C synthetase subunit / Phosphoribosylformylglycinamidine synthase2C glutamine amidotransferase subunit	678	A	226	GCA	3	A	Synonymous SNP
Phl213	Phl213	1	2019751	A	OVINE	contig00004	-1	12705	G	substitution	MHA_2106	2020425	2016529	3894	-1	phosphoribosylformylglycinamidine synthase	675	T	225	AAT	3	N	COI_0088	12031	15930	3897	1	Phosphoribosylformylglycinamidine synthase2C synthetase subunit / Phosphoribosylformylglycinamidine synthase2C glutamine amidotransferase subunit	675	C	225	AAC	3	N	Synonymous SNP
Phl213	Phl213	1	2019769	G	OVINE	contig00004	-1	12687	A	substitution	MHA_2106	2020425	2016529	3894	-1	phosphoribosylformylglycinamidine synthase	657	C	219	TGC	3	C	COI_0088	12031	15930	3897	1	Phosphoribosylformylglycinamidine synthase2C synthetase subunit / Phosphoribosylformylglycinamidine synthase2C glutamine amidotransferase subunit	657	T	219	TGT	3	C	Synonymous SNP
Phl213	Phl213	1	2019772	A	OVINE	contig00004	-1	12684	G	substitution	MHA_2106	2020425	2016529	3894	-1	phosphoribosylformylglycinamidine synthase	654	T	218	CAT	3	H	COI_0088	12031	15930	3897	1	Phosphoribosylformylglycinamidine synthase2C synthetase subunit / Phosphoribosylformylglycinamidine synthase2C glutamine amidotransferase subunit	654	C	218	CAC	3	H	Synonymous SNP
Phl213	Phl213	1	2019778	C	OVINE	contig00004	-1	12678	G	substitution	MHA_2106	2020425	2016529	3894	-1	phosphoribosylformylglycinamidine synthase	648	G	216	TCG	3	S	COI_0088	12031	15930	3897	1	Phosphoribosylformylglycinamidine synthase2C synthetase subunit / Phosphoribosylformylglycinamidine synthase2C glutamine amidotransferase subunit	648	C	216	TCC	3	S	Synonymous SNP
Phl213	Phl213	1	2019802	G	OVINE	contig00004	-1	12654	C	substitution	MHA_2106	2020425	2016529	3894	-1	phosphoribosylformylglycinamidine synthase	624	C	208	CTC	3	L	COI_0088	12031	15930	3897	1	Phosphoribosylformylglycinamidine synthase2C synthetase subunit / Phosphoribosylformylglycinamidine synthase2C glutamine amidotransferase subunit	624	G	208	CTG	3	L	Synonymous SNP
Phl213	Phl213	1	2019847	C	OVINE	contig00004	-1	12609	T	substitution	MHA_2106	2020425	2016529	3894	-1	phosphoribosylformylglycinamidine synthase	579	G	193	GTG	3	V	COI_0088	12031	15930	3897	1	Phosphoribosylformylglycinamidine synthase2C synthetase subunit / Phosphoribosylformylglycinamidine synthase2C glutamine amidotransferase subunit	579	A	193	GTA	3	V	Synonymous SNP
Phl213	Phl213	1	2019853	G	OVINE	contig00004	-1	12603	A	substitution	MHA_2106	2020425	2016529	3894	-1	phosphoribosylformylglycinamidine synthase	573	C	191	TAC	3	Y	COI_0088	12031	15930	3897	1	Phosphoribosylformylglycinamidine synthase2C synthetase subunit / Phosphoribosylformylglycinamidine synthase2C glutamine amidotransferase subunit	573	T	191	TAT	3	Y	Synonymous SNP
Phl213	Phl213	1	2019868	G	OVINE	contig00004	-1	12588	T	substitution	MHA_2106	2020425	2016529	3894	-1	phosphoribosylformylglycinamidine synthase	558	C	186	GAC	3	D	COI_0088	12031	15930	3897	1	Phosphoribosylformylglycinamidine synthase2C synthetase subunit / Phosphoribosylformylglycinamidine synthase2C glutamine amidotransferase subunit	558	A	186	GAA	3	E	Nonsynonymous SNP
Phl213	Phl213	1	2019877	C	OVINE	contig00004	-1	12579	T	substitution	MHA_2106	2020425	2016529	3894	-1	phosphoribosylformylglycinamidine synthase	549	G	183	GCG	3	A	COI_0088	12031	15930	3897	1	Phosphoribosylformylglycinamidine synthase2C synthetase subunit / Phosphoribosylformylglycinamidine synthase2C glutamine amidotransferase subunit	549	A	183	GCA	3	A	Synonymous SNP
Phl213	Phl213	1	2019880	T	OVINE	contig00004	-1	12576	C	substitution	MHA_2106	2020425	2016529	3894	-1	phosphoribosylformylglycinamidine synthase	546	A	182	TTA	3	L	COI_0088	12031	15930	3897	1	Phosphoribosylformylglycinamidine synthase2C synthetase subunit / Phosphoribosylformylglycinamidine synthase2C glutamine amidotransferase subunit	546	G	182	TTG	3	L	Synonymous SNP
Phl213	Phl213	1	2019889	G	OVINE	contig00004	-1	12567	A	substitution	MHA_2106	2020425	2016529	3894	-1	phosphoribosylformylglycinamidine synthase	537	C	179	AAC	3	N	COI_0088	12031	15930	3897	1	Phosphoribosylformylglycinamidine synthase2C synthetase subunit / Phosphoribosylformylglycinamidine synthase2C glutamine amidotransferase subunit	537	T	179	AAT	3	N	Synonymous SNP
Phl213	Phl213	1	2019892	G	OVINE	contig00004	-1	12564	C	substitution	MHA_2106	2020425	2016529	3894	-1	phosphoribosylformylglycinamidine synthase	534	C	178	ATC	3	I	COI_0088	12031	15930	3897	1	Phosphoribosylformylglycinamidine synthase2C synthetase subunit / Phosphoribosylformylglycinamidine synthase2C glutamine amidotransferase subunit	534	G	178	GTG	3	V	Nonsynonymous SNP
Phl213	Phl213	1	2019894	T	OVINE	contig00004	-1	12562	C	substitution	MHA_2106	2020425	2016529	3894	-1	phosphoribosylformylglycinamidine synthase	532	A	178	ATC	1	I	COI_0088	12031	15930	3897	1	Phosphoribosylformylglycinamidine synthase2C synthetase subunit / Phosphoribosylformylglycinamidine synthase2C glutamine amidotransferase subunit	532	G	178	GTG	1	V	Nonsynonymous SNP
Phl213	Phl213	1	2019901	T	OVINE	contig00004	-1	12555	C	substitution	MHA_2106	2020425	2016529	3894	-1	phosphoribosylformylglycinamidine synthase	525	A	175	GAA	3	E	COI_0088	12031	15930	3897	1	Phosphoribosylformylglycinamidine synthase2C synthetase subunit / Phosphoribosylformylglycinamidine synthase2C glutamine amidotransferase subunit	525	G	175	GAG	3	E	Synonymous SNP
Phl213	Phl213	1	2019907	C	OVINE	contig00004	-1	12549	A	substitution	MHA_2106	2020425	2016529	3894	-1	phosphoribosylformylglycinamidine synthase	519	G	173	CTG	3	L	COI_0088	12031	15930	3897	1	Phosphoribosylformylglycinamidine synthase2C synthetase subunit / Phosphoribosylformylglycinamidine synthase2C glutamine amidotransferase subunit	519	T	173	CTT	3	L	Synonymous SNP
Phl213	Phl213	1	2019910	T	OVINE	contig00004	-1	12546	A	substitution	MHA_2106	2020425	2016529	3894	-1	phosphoribosylformylglycinamidine synthase	516	A	172	GCA	3	A	COI_0088	12031	15930	3897	1	Phosphoribosylformylglycinamidine synthase2C synthetase subunit / Phosphoribosylformylglycinamidine synthase2C glutamine amidotransferase subunit	516	T	172	GCT	3	A	Synonymous SNP
Phl213	Phl213	1	2019915	T	OVINE	contig00004	-1	12541	C	substitution	MHA_2106	2020425	2016529	3894	-1	phosphoribosylformylglycinamidine synthase	511	A	171	AAG	1	K	COI_0088	12031	15930	3897	1	Phosphoribosylformylglycinamidine synthase2C synthetase subunit / Phosphoribosylformylglycinamidine synthase2C glutamine amidotransferase subunit	511	G	171	GAG	1	E	Nonsynonymous SNP
Phl213	Phl213	1	2019916	G	OVINE	contig00004	-1	12540	A	substitution	MHA_2106	2020425	2016529	3894	-1	phosphoribosylformylglycinamidine synthase	510	C	170	CGC	3	R	COI_0088	12031	15930	3897	1	Phosphoribosylformylglycinamidine synthase2C synthetase subunit / Phosphoribosylformylglycinamidine synthase2C glutamine amidotransferase subunit	510	T	170	CGT	3	R	Synonymous SNP
Phl213	Phl213	1	2021066	C	OVINE	contig00004	-1	11390	A	substitution	MHA_2108	2020859	2021146	285	1	conserved hypothetical bacteriophage protein	208	C	70	CGT	1	R	COI_0086	11597	11310	285	-1	hypothetical protein	208	A	70	AGT	1	S	Nonsynonymous SNP
Phl213	Phl213	1	2021359	C	OVINE	contig00004	-1	11107	T	substitution	MHA_2109	2023150	2021272	1876	-1	iron-regulated outer membrane protein	1792	G	598	GAA	1	E	COI_0085	9098	11194	2094	1	Outer membrane receptor proteins2C mostly Fe transport	2010	A	670	GCA	3	A	Nonsynonymous SNP
Phl213	Phl213	1	2021362	C	OVINE	contig00004	-1	11104	T	substitution	MHA_2109	2023150	2021272	1876	-1	iron-regulated outer membrane protein	1789	G	597	GGC	1	G	COI_0085	9098	11194	2094	1	Outer membrane receptor proteins2C mostly Fe transport	2007	A	669	GTA	3	V	Nonsynonymous SNP
Phl213	Phl213	1	2021371	C	OVINE	contig00004	-1	11095	T	substitution	MHA_2109	2023150	2021272	1876	-1	iron-regulated outer membrane protein	1780	G	594	GGA	1	G	COI_0085	9098	11194	2094	1	Outer membrane receptor proteins2C mostly Fe transport	1998	A	666	GTA	3	V	Nonsynonymous SNP
Phl213	Phl213	1	2021374	T	OVINE	contig00004	-1	11092	A	substitution	MHA_2109	2023150	2021272	1876	-1	iron-regulated outer membrane protein	1777	A	593	AGT	1	S	COI_0085	9098	11194	2094	1	Outer membrane receptor proteins2C mostly Fe transport	1995	T	665	GCT	3	A	Nonsynonymous SNP
Phl213	Phl213	1	2021377	G	OVINE	contig00004	-1	11089	A	substitution	MHA_2109	2023150	2021272	1876	-1	iron-regulated outer membrane protein	1774	C	592	CGC	1	R	COI_0085	9098	11194	2094	1	Outer membrane receptor proteins2C mostly Fe transport	1992	T	664	TTT	3	F	Nonsynonymous SNP
Phl213	Phl213	1	1688279	C	OVINE	contig00004	1	3774	T	substitution	MHA_1732	1688422	1687769	651	-1	L-fuculose-phosphate aldolase	144	G	48	GAG	3	E	COI_0080	3869	3264	603	-1	L-fuculose phosphate aldolase	96	A	32	GAA	3	E	Synonymous SNP
Phl213	Phl213	1	1689919	A	OVINE	contig00004	1	5414	C	substitution	MHA_1734	1690421	1688988	1431	-1	rhamnulokinase	503	T	168	CTT	2	L	COI_0082	5916	4483	1431	-1	L-fuculokinase	503	G	168	CGT	2	R	Nonsynonymous SNP
Phl213	Phl213	1	1690206	C	OVINE	contig00004	1	5701	T	substitution	MHA_1734	1690421	1688988	1431	-1	rhamnulokinase	216	G	72	CGG	3	R	COI_0082	5916	4483	1431	-1	L-fuculokinase	216	A	72	CGA	3	R	Synonymous SNP
Phl213	Phl213	1	1690300	C	OVINE	contig00004	1	5795	T	substitution	MHA_1734	1690421	1688988	1431	-1	rhamnulokinase	122	G	41	AGC	2	S	COI_0082	5916	4483	1431	-1	L-fuculokinase	122	A	41	AAC	2	N	Nonsynonymous SNP
Phl213	Phl213	1	1690731	C	OVINE	contig00004	1	6226	T	substitution	MHA_1735	1692378	1690615	1761	-1	L-fucose isomerase	1648	G	550	GTG	1	V	COI_0083	7876	6110	1764	-1	L-fucose isomerase	1651	A	551	ATG	1	M	Nonsynonymous SNP
Phl213	Phl213	1	1690905	C	OVINE	contig00004	1	6400	T	substitution	MHA_1735	1692378	1690615	1761	-1	L-fucose isomerase	1474	G	492	GCC	1	A	COI_0083	7876	6110	1764	-1	L-fucose isomerase	1477	A	493	ACC	1	T	Nonsynonymous SNP
Phl213	Phl213	1	1691264	G	OVINE	contig00004	1	6762	T	substitution	MHA_1735	1692378	1690615	1761	-1	L-fucose isomerase	1115	C	372	TCG	2	S	COI_0083	7876	6110	1764	-1	L-fucose isomerase	1115	A	372	CAG	2	Q	Nonsynonymous SNP
Phl213	Phl213	1	378604	G	OVINE	contig00004	-1	950	T	substitution	MHA_0357	379584	377687	1895	-1	possible bacteriophage tail protein	981	C	327	CTC	3	L	COI_0076	23	1534	1509	1	Phage tail fiber protein	928	A	310	AAT	1	N	Nonsynonymous SNP
Phl213	Phl213	1	378634	T	OVINE	contig00004	-1	920	C	substitution	MHA_0357	379584	377687	1895	-1	possible bacteriophage tail protein	951	A	317	GCA	3	A	COI_0076	23	1534	1509	1	Phage tail fiber protein	898	G	300	GAC	1	D	Nonsynonymous SNP
Phl213	Phl213	1	378643	G	OVINE	contig00004	-1	911	A	substitution	MHA_0357	379584	377687	1895	-1	possible bacteriophage tail protein	942	C	314	GTC	3	V	COI_0076	23	1534	1509	1	Phage tail fiber protein	889	T	297	TGG	1	W	Nonsynonymous SNP
Phl213	Phl213	1	378698	T	OVINE	contig00004	-1	856	C	substitution	MHA_0357	379584	377687	1895	-1	possible bacteriophage tail protein	887	A	296	GAC	2	D	COI_0076	23	1534	1509	1	Phage tail fiber protein	834	G	278	GGG	3	G	Nonsynonymous SNP
Phl213	Phl213	1	378802	T	OVINE	contig00004	-1	752	C	substitution	MHA_0357	379584	377687	1895	-1	possible bacteriophage tail protein	783	A	261	CAA	3	Q	COI_0076	23	1534	1509	1	Phage tail fiber protein	730	G	244	GAG	1	E	Nonsynonymous SNP
Phl213	Phl213	1	378851	C	OVINE	contig00004	-1	703	A	substitution	MHA_0357	379584	377687	1895	-1	possible bacteriophage tail protein	734	G	245	AGG	2	R	COI_0076	23	1534	1509	1	Phage tail fiber protein	681	T	227	AAT	3	N	Nonsynonymous SNP
Phl213	Phl213	1	378894	G	OVINE	contig00004	-1	660	T	substitution	MHA_0357	379584	377687	1895	-1	possible bacteriophage tail protein	691	C	231	CTA	1	L	COI_0076	23	1534	1509	1	Phage tail fiber protein	638	A	213	AAT	2	N	Nonsynonymous SNP
Phl213	Phl213	1	379054	G	OVINE	contig00004	-1	500	A	substitution	MHA_0357	379584	377687	1895	-1	possible bacteriophage tail protein	531	C	177	ACC	3	T	COI_0076	23	1534	1509	1	Phage tail fiber protein	478	T	160	TTG	1	L	Nonsynonymous SNP
Phl213	Phl213	1	379055	G	OVINE	contig00004	-1	499	A	substitution	MHA_0357	379584	377687	1895	-1	possible bacteriophage tail protein	530	C	177	ACC	2	T	COI_0076	23	1534	1509	1	Phage tail fiber protein	477	T	159	CAT	3	H	Nonsynonymous SNP
Phl213	Phl213	1	379058	T	OVINE	contig00004	-1	496	C	substitution	MHA_0357	379584	377687	1895	-1	possible bacteriophage tail protein	527	A	176	AAC	2	N	COI_0076	23	1534	1509	1	Phage tail fiber protein	474	G	158	GAG	3	E	Nonsynonymous SNP
Phl213	Phl213	1	379262	T	OVINE	contig00004	-1	292	C	substitution	MHA_0357	379584	377687	1895	-1	possible bacteriophage tail protein	323	A	108	CAG	2	Q	COI_0076	23	1534	1509	1	Phage tail fiber protein	270	G	90	GCG	3	A	Nonsynonymous SNP
Phl213	Phl213	1	379268	G	OVINE	contig00004	-1	286	A	substitution	MHA_0357	379584	377687	1895	-1	possible bacteriophage tail protein	317	C	106	GCA	2	A	COI_0076	23	1534	1509	1	Phage tail fiber protein	264	T	88	CGT	3	R	Nonsynonymous SNP
Phl213	Phl213	1	379271	A	OVINE	contig00004	-1	283	G	substitution	MHA_0357	379584	377687	1895	-1	possible bacteriophage tail protein	314	T	105	ATC	2	I	COI_0076	23	1534	1509	1	Phage tail fiber protein	261	C	87	AAC	3	N	Nonsynonymous SNP
Phl213	Phl213	1	379274	G	OVINE	contig00004	-1	280	A	substitution	MHA_0357	379584	377687	1895	-1	possible bacteriophage tail protein	311	C	104	ACA	2	T	COI_0076	23	1534	1509	1	Phage tail fiber protein	258	T	86	GAT	3	D	Nonsynonymous SNP
Phl213	Phl213	1	379282	C	OVINE	contig00004	-1	272	T	substitution	MHA_0357	379584	377687	1895	-1	possible bacteriophage tail protein	303	G	101	CCG	3	P	COI_0076	23	1534	1509	1	Phage tail fiber protein	250	A	84	ACG	1	T	Nonsynonymous SNP
Phl213	Phl213	1	379283	G	OVINE	contig00004	-1	271	T	substitution	MHA_0357	379584	377687	1895	-1	possible bacteriophage tail protein	302	C	101	CCG	2	P	COI_0076	23	1534	1509	1	Phage tail fiber protein	249	A	83	GCA	3	A	Nonsynonymous SNP
Phl213	Phl213	1	379291	G	OVINE	contig00004	-1	263	A	substitution	MHA_0357	379584	377687	1895	-1	possible bacteriophage tail protein	294	C	98	CAC	3	H	COI_0076	23	1534	1509	1	Phage tail fiber protein	241	T	81	TTT	1	F	Nonsynonymous SNP
Phl213	Phl213	1	379295	G	OVINE	contig00004	-1	259	A	substitution	MHA_0357	379584	377687	1895	-1	possible bacteriophage tail protein	290	C	97	TCG	2	S	COI_0076	23	1534	1509	1	Phage tail fiber protein	237	T	79	ATT	3	I	Nonsynonymous SNP
Phl213	Phl213	1	379313	A	OVINE	contig00004	-1	241	G	substitution	MHA_0357	379584	377687	1895	-1	possible bacteriophage tail protein	272	T	91	GTA	2	V	COI_0076	23	1534	1509	1	Phage tail fiber protein	219	C	73	CGC	3	R	Nonsynonymous SNP
Phl213	Phl213	1	2022249	T	OVINE	contig00004	-1	10214	C	substitution	MHA_2109	2023150	2021272	1876	-1	iron-regulated outer membrane protein	902	A	301	CAC	2	H	COI_0085	9098	11194	2094	1	Outer membrane receptor proteins2C mostly Fe transport	1117	G	373	GCT	1	A	Nonsynonymous SNP
Phl213	Phl213	1	2022250	G	OVINE	contig00004	-1	10213	A	substitution	MHA_2109	2023150	2021272	1876	-1	iron-regulated outer membrane protein	901	C	301	CAC	1	H	COI_0085	9098	11194	2094	1	Outer membrane receptor proteins2C mostly Fe transport	1116	T	372	TAT	3	Y	Nonsynonymous SNP
Phl213	Phl213	1	2022252	G	OVINE	contig00004	-1	10211	A	substitution	MHA_2109	2023150	2021272	1876	-1	iron-regulated outer membrane protein	899	C	300	ACA	2	T	COI_0085	9098	11194	2094	1	Outer membrane receptor proteins2C mostly Fe transport	1114	T	372	TAT	1	Y	Nonsynonymous SNP
Phl213	Phl213	1	2022261	C	OVINE	contig00004	-1	10202	T	substitution	MHA_2109	2023150	2021272	1876	-1	iron-regulated outer membrane protein	890	G	297	AGC	2	S	COI_0085	9098	11194	2094	1	Outer membrane receptor proteins2C mostly Fe transport	1105	A	369	ACT	1	T	Nonsynonymous SNP
Phl213	Phl213	1	2022396	C	OVINE	contig00004	-1	10067	G	substitution	MHA_2109	2023150	2021272	1876	-1	iron-regulated outer membrane protein	755	G	252	AGG	2	R	COI_0085	9098	11194	2094	1	Outer membrane receptor proteins2C mostly Fe transport	970	C	324	CGT	1	R	Synonymous SNP
Phl213	Phl213	1	2022484	T	OVINE	contig00004	-1	9979	C	substitution	MHA_2109	2023150	2021272	1876	-1	iron-regulated outer membrane protein	667	A	223	ATG	1	M	COI_0085	9098	11194	2094	1	Outer membrane receptor proteins2C mostly Fe transport	882	G	294	GAG	3	E	Nonsynonymous SNP
Phl213	Phl213	1	2022691	G	OVINE	contig00004	-1	9781	A	substitution	MHA_2109	2023150	2021272	1876	-1	iron-regulated outer membrane protein	460	C	154	CAG	1	Q	COI_0085	9098	11194	2094	1	Outer membrane receptor proteins2C mostly Fe transport	684	T	228	AGT	3	S	Nonsynonymous SNP
Phl213	Phl213	1	2022692	G	OVINE	contig00004	-1	9780	C	substitution	MHA_2109	2023150	2021272	1876	-1	iron-regulated outer membrane protein	459	C	153	AAC	3	N	COI_0085	9098	11194	2094	1	Outer membrane receptor proteins2C mostly Fe transport	683	G	228	AGT	2	S	Nonsynonymous SNP
Phl213	Phl213	1	2022709	A	OVINE	contig00004	-1	9763	G	substitution	MHA_2109	2023150	2021272	1876	-1	iron-regulated outer membrane protein	442	T	148	TAG	1	*	COI_0085	9098	11194	2094	1	Outer membrane receptor proteins2C mostly Fe transport	666	C	222	TAC	3	Y	Nonsynonymous SNP
Phl213	Phl213	1	2542463	T	OVINE	contig00005	-1	1637	C	substitution	MHA_2706	2542435	2542563	126	1	hypothetical protein MHA_2706	29	T	10	ATC	2	I	NA	NA	NA	NA	NA	NA	NA	NA	NA	AGC	NA	S	Nonsynonymous SNP. Gene spanning SNP found in Phl213 Phl213 only
Phl213	Phl213	1	536226	G	OVINE	contig00006	-1	264	A	substitution	MHA_0508	536545	535619	924	-1	possible glycosyltransferase	320	C	107	CCA	2	P	COI_0099	212	871	657	1	possible glycosyltransferase	53	T	18	CTA	2	L	Nonsynonymous SNP
Phl213	Phl213	1	1525349	T	OVINE	contig00007	1	25256	C	substitution	MHA_1562	1525056	1525997	939	1	lipid A acyltransferase	294	T	98	ACT	3	T	COI_0133	24963	25904	939	1	Lipid A biosynthesis lauroyl acyltransferase	294	C	98	ACC	3	T	Synonymous SNP
Phl213	Phl213	1	1528221	T	OVINE	contig00007	1	28128	G	substitution	MHA_1564	1527250	1528476	1224	1	HAAAP family hydroxy/aromatic amino acid permease	972	T	324	GAT	3	D	COI_0136	27157	28383	1224	1	Serine transporter	972	G	324	GAG	3	E	Nonsynonymous SNP
Phl213	Phl213	1	1530147	C	OVINE	contig00007	1	30054	A	substitution	MHA_1566	1531553	1529964	1587	-1	phosphoribosylaminoimidazolecarboxamide formyltransferase	1407	G	469	GTG	3	V	COI_0138	31460	29871	1587	-1	IMP cyclohydrolase / Phosphoribosylaminoimidazolecarboxamide formyltransferase	1407	T	469	GCT	3	A	Nonsynonymous SNP
Phl213	Phl213	1	1532162	G	OVINE	contig00007	1	32069	A	substitution	MHA_1569	1533526	1532081	1443	-1	S13 family serine-type D-Ala-D-Ala carboxypeptidase	1365	C	455	ACC	3	T	COI_0141	33433	31988	1443	-1	Penicillin-binding protein 4 precursor	1365	T	455	ACT	3	T	Synonymous SNP
Phl213	Phl213	1	1532213	G	OVINE	contig00007	1	32120	A	substitution	MHA_1569	1533526	1532081	1443	-1	S13 family serine-type D-Ala-D-Ala carboxypeptidase	1314	C	438	AAC	3	N	COI_0141	33433	31988	1443	-1	Penicillin-binding protein 4 precursor	1314	T	438	AAT	3	N	Synonymous SNP
Phl213	Phl213	1	1532291	T	OVINE	contig00007	1	32198	G	substitution	MHA_1569	1533526	1532081	1443	-1	S13 family serine-type D-Ala-D-Ala carboxypeptidase	1236	A	412	ACA	3	T	COI_0141	33433	31988	1443	-1	Penicillin-binding protein 4 precursor	1236	C	412	ACC	3	T	Synonymous SNP
Phl213	Phl213	1	1532300	A	OVINE	contig00007	1	32207	T	substitution	MHA_1569	1533526	1532081	1443	-1	S13 family serine-type D-Ala-D-Ala carboxypeptidase	1227	T	409	TCT	3	S	COI_0141	33433	31988	1443	-1	Penicillin-binding protein 4 precursor	1227	A	409	TCA	3	S	Synonymous SNP
Phl213	Phl213	1	1532324	G	OVINE	contig00007	1	32231	A	substitution	MHA_1569	1533526	1532081	1443	-1	S13 family serine-type D-Ala-D-Ala carboxypeptidase	1203	C	401	GAC	3	D	COI_0141	33433	31988	1443	-1	Penicillin-binding protein 4 precursor	1203	T	401	GAT	3	D	Synonymous SNP
Phl213	Phl213	1	1532378	A	OVINE	contig00007	1	32285	G	substitution	MHA_1569	1533526	1532081	1443	-1	S13 family serine-type D-Ala-D-Ala carboxypeptidase	1149	T	383	GCT	3	A	COI_0141	33433	31988	1443	-1	Penicillin-binding protein 4 precursor	1149	C	383	GCC	3	A	Synonymous SNP
Phl213	Phl213	1	1532394	G	OVINE	contig00007	1	32301	C	substitution	MHA_1569	1533526	1532081	1443	-1	S13 family serine-type D-Ala-D-Ala carboxypeptidase	1133	C	378	ACC	2	T	COI_0141	33433	31988	1443	-1	Penicillin-binding protein 4 precursor	1133	G	378	AGC	2	S	Nonsynonymous SNP
Phl213	Phl213	1	1532396	C	OVINE	contig00007	1	32303	T	substitution	MHA_1569	1533526	1532081	1443	-1	S13 family serine-type D-Ala-D-Ala carboxypeptidase	1131	G	377	GAG	3	E	COI_0141	33433	31988	1443	-1	Penicillin-binding protein 4 precursor	1131	A	377	GAA	3	E	Synonymous SNP
Phl213	Phl213	1	1532414	G	OVINE	contig00007	1	32321	A	substitution	MHA_1569	1533526	1532081	1443	-1	S13 family serine-type D-Ala-D-Ala carboxypeptidase	1113	C	371	AGC	3	S	COI_0141	33433	31988	1443	-1	Penicillin-binding protein 4 precursor	1113	T	371	AGT	3	S	Synonymous SNP
Phl213	Phl213	1	1532417	G	OVINE	contig00007	1	32324	C	substitution	MHA_1569	1533526	1532081	1443	-1	S13 family serine-type D-Ala-D-Ala carboxypeptidase	1110	C	370	GTC	3	V	COI_0141	33433	31988	1443	-1	Penicillin-binding protein 4 precursor	1110	G	370	GTG	3	V	Synonymous SNP
Phl213	Phl213	1	1532429	A	OVINE	contig00007	1	32336	G	substitution	MHA_1569	1533526	1532081	1443	-1	S13 family serine-type D-Ala-D-Ala carboxypeptidase	1098	T	366	CGT	3	R	COI_0141	33433	31988	1443	-1	Penicillin-binding protein 4 precursor	1098	C	366	CGC	3	R	Synonymous SNP
Phl213	Phl213	1	1532450	A	OVINE	contig00007	1	32357	G	substitution	MHA_1569	1533526	1532081	1443	-1	S13 family serine-type D-Ala-D-Ala carboxypeptidase	1077	T	359	GCT	3	A	COI_0141	33433	31988	1443	-1	Penicillin-binding protein 4 precursor	1077	C	359	ACC	3	T	Nonsynonymous SNP
Phl213	Phl213	1	1532452	C	OVINE	contig00007	1	32359	T	substitution	MHA_1569	1533526	1532081	1443	-1	S13 family serine-type D-Ala-D-Ala carboxypeptidase	1075	G	359	GCT	1	A	COI_0141	33433	31988	1443	-1	Penicillin-binding protein 4 precursor	1075	A	359	ACC	1	T	Nonsynonymous SNP
Phl213	Phl213	1	1532459	G	OVINE	contig00007	1	32366	A	substitution	MHA_1569	1533526	1532081	1443	-1	S13 family serine-type D-Ala-D-Ala carboxypeptidase	1068	C	356	AGC	3	S	COI_0141	33433	31988	1443	-1	Penicillin-binding protein 4 precursor	1068	T	356	AGT	3	S	Synonymous SNP
Phl213	Phl213	1	1532471	A	OVINE	contig00007	1	32378	G	substitution	MHA_1569	1533526	1532081	1443	-1	S13 family serine-type D-Ala-D-Ala carboxypeptidase	1056	T	352	GAT	3	D	COI_0141	33433	31988	1443	-1	Penicillin-binding protein 4 precursor	1056	C	352	GAC	3	D	Synonymous SNP
Phl213	Phl213	1	1532516	A	OVINE	contig00007	1	32423	G	substitution	MHA_1569	1533526	1532081	1443	-1	S13 family serine-type D-Ala-D-Ala carboxypeptidase	1011	T	337	GGT	3	G	COI_0141	33433	31988	1443	-1	Penicillin-binding protein 4 precursor	1011	C	337	GGC	3	G	Synonymous SNP
Phl213	Phl213	1	1532528	C	OVINE	contig00007	1	32435	T	substitution	MHA_1569	1533526	1532081	1443	-1	S13 family serine-type D-Ala-D-Ala carboxypeptidase	999	G	333	TCG	3	S	COI_0141	33433	31988	1443	-1	Penicillin-binding protein 4 precursor	999	A	333	TCA	3	S	Synonymous SNP
Phl213	Phl213	1	1532531	T	OVINE	contig00007	1	32438	G	substitution	MHA_1569	1533526	1532081	1443	-1	S13 family serine-type D-Ala-D-Ala carboxypeptidase	996	A	332	GCA	3	A	COI_0141	33433	31988	1443	-1	Penicillin-binding protein 4 precursor	996	C	332	GCC	3	A	Synonymous SNP
Phl213	Phl213	1	1532534	G	OVINE	contig00007	1	32441	A	substitution	MHA_1569	1533526	1532081	1443	-1	S13 family serine-type D-Ala-D-Ala carboxypeptidase	993	C	331	CCC	3	P	COI_0141	33433	31988	1443	-1	Penicillin-binding protein 4 precursor	993	T	331	CCT	3	P	Synonymous SNP
Phl213	Phl213	1	1532546	T	OVINE	contig00007	1	32453	C	substitution	MHA_1569	1533526	1532081	1443	-1	S13 family serine-type D-Ala-D-Ala carboxypeptidase	981	A	327	CAA	3	Q	COI_0141	33433	31988	1443	-1	Penicillin-binding protein 4 precursor	981	G	327	CAG	3	Q	Synonymous SNP
Phl213	Phl213	1	1532612	T	OVINE	contig00007	1	32519	C	substitution	MHA_1569	1533526	1532081	1443	-1	S13 family serine-type D-Ala-D-Ala carboxypeptidase	915	A	305	AAA	3	K	COI_0141	33433	31988	1443	-1	Penicillin-binding protein 4 precursor	915	G	305	AAG	3	K	Synonymous SNP
Phl213	Phl213	1	1532617	A	OVINE	contig00007	1	32524	G	substitution	MHA_1569	1533526	1532081	1443	-1	S13 family serine-type D-Ala-D-Ala carboxypeptidase	910	T	304	TTG	1	L	COI_0141	33433	31988	1443	-1	Penicillin-binding protein 4 precursor	910	C	304	CTG	1	L	Synonymous SNP
Phl213	Phl213	1	1532618	T	OVINE	contig00007	1	32525	C	substitution	MHA_1569	1533526	1532081	1443	-1	S13 family serine-type D-Ala-D-Ala carboxypeptidase	909	A	303	TTA	3	L	COI_0141	33433	31988	1443	-1	Penicillin-binding protein 4 precursor	909	G	303	TTG	3	L	Synonymous SNP
Phl213	Phl213	1	1532621	T	OVINE	contig00007	1	32528	C	substitution	MHA_1569	1533526	1532081	1443	-1	S13 family serine-type D-Ala-D-Ala carboxypeptidase	906	A	302	GTA	3	V	COI_0141	33433	31988	1443	-1	Penicillin-binding protein 4 precursor	906	G	302	GTG	3	V	Synonymous SNP
Phl213	Phl213	1	1532864	C	OVINE	contig00007	1	32771	T	substitution	MHA_1569	1533526	1532081	1443	-1	S13 family serine-type D-Ala-D-Ala carboxypeptidase	663	G	221	CCG	3	P	COI_0141	33433	31988	1443	-1	Penicillin-binding protein 4 precursor	663	A	221	CCA	3	P	Synonymous SNP
Phl213	Phl213	1	1532867	A	OVINE	contig00007	1	32774	G	substitution	MHA_1569	1533526	1532081	1443	-1	S13 family serine-type D-Ala-D-Ala carboxypeptidase	660	T	220	GCT	3	A	COI_0141	33433	31988	1443	-1	Penicillin-binding protein 4 precursor	660	C	220	GCC	3	A	Synonymous SNP
Phl213	Phl213	1	1532912	C	OVINE	contig00007	1	32819	T	substitution	MHA_1569	1533526	1532081	1443	-1	S13 family serine-type D-Ala-D-Ala carboxypeptidase	615	G	205	CCG	3	P	COI_0141	33433	31988	1443	-1	Penicillin-binding protein 4 precursor	615	A	205	CCA	3	P	Synonymous SNP
Phl213	Phl213	1	1532915	A	OVINE	contig00007	1	32822	G	substitution	MHA_1569	1533526	1532081	1443	-1	S13 family serine-type D-Ala-D-Ala carboxypeptidase	612	T	204	TAT	3	Y	COI_0141	33433	31988	1443	-1	Penicillin-binding protein 4 precursor	612	C	204	TAC	3	Y	Synonymous SNP
Phl213	Phl213	1	1532918	A	OVINE	contig00007	1	32825	G	substitution	MHA_1569	1533526	1532081	1443	-1	S13 family serine-type D-Ala-D-Ala carboxypeptidase	609	T	203	GCT	3	A	COI_0141	33433	31988	1443	-1	Penicillin-binding protein 4 precursor	609	C	203	GCC	3	A	Synonymous SNP
Phl213	Phl213	1	1532921	G	OVINE	contig00007	1	32828	A	substitution	MHA_1569	1533526	1532081	1443	-1	S13 family serine-type D-Ala-D-Ala carboxypeptidase	606	C	202	TCC	3	S	COI_0141	33433	31988	1443	-1	Penicillin-binding protein 4 precursor	606	T	202	TCT	3	S	Synonymous SNP
Phl213	Phl213	1	1532954	G	OVINE	contig00007	1	32861	A	substitution	MHA_1569	1533526	1532081	1443	-1	S13 family serine-type D-Ala-D-Ala carboxypeptidase	573	C	191	CCC	3	P	COI_0141	33433	31988	1443	-1	Penicillin-binding protein 4 precursor	573	T	191	CCT	3	P	Synonymous SNP
Phl213	Phl213	1	1532957	T	OVINE	contig00007	1	32864	C	substitution	MHA_1569	1533526	1532081	1443	-1	S13 family serine-type D-Ala-D-Ala carboxypeptidase	570	A	190	CAA	3	Q	COI_0141	33433	31988	1443	-1	Penicillin-binding protein 4 precursor	570	G	190	CAG	3	Q	Synonymous SNP
Phl213	Phl213	1	1532963	G	OVINE	contig00007	1	32870	T	substitution	MHA_1569	1533526	1532081	1443	-1	S13 family serine-type D-Ala-D-Ala carboxypeptidase	564	C	188	GCC	3	A	COI_0141	33433	31988	1443	-1	Penicillin-binding protein 4 precursor	564	A	188	GCA	3	A	Synonymous SNP
Phl213	Phl213	1	1532972	G	OVINE	contig00007	1	32879	A	substitution	MHA_1569	1533526	1532081	1443	-1	S13 family serine-type D-Ala-D-Ala carboxypeptidase	555	C	185	ACC	3	T	COI_0141	33433	31988	1443	-1	Penicillin-binding protein 4 precursor	555	T	185	ACT	3	T	Synonymous SNP
Phl213	Phl213	1	1532996	C	OVINE	contig00007	1	32903	T	substitution	MHA_1569	1533526	1532081	1443	-1	S13 family serine-type D-Ala-D-Ala carboxypeptidase	531	G	177	GTG	3	V	COI_0141	33433	31988	1443	-1	Penicillin-binding protein 4 precursor	531	A	177	GTA	3	V	Synonymous SNP
Phl213	Phl213	1	1533011	C	OVINE	contig00007	1	32918	T	substitution	MHA_1569	1533526	1532081	1443	-1	S13 family serine-type D-Ala-D-Ala carboxypeptidase	516	G	172	CCG	3	P	COI_0141	33433	31988	1443	-1	Penicillin-binding protein 4 precursor	516	A	172	CCA	3	P	Synonymous SNP
Phl213	Phl213	1	1533017	G	OVINE	contig00007	1	32924	A	substitution	MHA_1569	1533526	1532081	1443	-1	S13 family serine-type D-Ala-D-Ala carboxypeptidase	510	C	170	GCC	3	A	COI_0141	33433	31988	1443	-1	Penicillin-binding protein 4 precursor	510	T	170	GCT	3	A	Synonymous SNP
Phl213	Phl213	1	1533086	C	OVINE	contig00007	1	32993	A	substitution	MHA_1569	1533526	1532081	1443	-1	S13 family serine-type D-Ala-D-Ala carboxypeptidase	441	G	147	CCG	3	P	COI_0141	33433	31988	1443	-1	Penicillin-binding protein 4 precursor	441	T	147	ACT	3	T	Nonsynonymous SNP
Phl213	Phl213	1	1533088	G	OVINE	contig00007	1	32995	T	substitution	MHA_1569	1533526	1532081	1443	-1	S13 family serine-type D-Ala-D-Ala carboxypeptidase	439	C	147	CCG	1	P	COI_0141	33433	31988	1443	-1	Penicillin-binding protein 4 precursor	439	A	147	ACT	1	T	Nonsynonymous SNP
Phl213	Phl213	1	1533094	G	OVINE	contig00007	1	33001	A	substitution	MHA_1569	1533526	1532081	1443	-1	S13 family serine-type D-Ala-D-Ala carboxypeptidase	433	C	145	CTA	1	L	COI_0141	33433	31988	1443	-1	Penicillin-binding protein 4 precursor	433	T	145	TTA	1	L	Synonymous SNP
Phl213	Phl213	1	1533107	C	OVINE	contig00007	1	33014	T	substitution	MHA_1569	1533526	1532081	1443	-1	S13 family serine-type D-Ala-D-Ala carboxypeptidase	420	G	140	GAG	3	E	COI_0141	33433	31988	1443	-1	Penicillin-binding protein 4 precursor	420	A	140	GAA	3	E	Synonymous SNP
Phl213	Phl213	1	1533134	T	OVINE	contig00007	1	33041	C	substitution	MHA_1569	1533526	1532081	1443	-1	S13 family serine-type D-Ala-D-Ala carboxypeptidase	393	A	131	TTA	3	L	COI_0141	33433	31988	1443	-1	Penicillin-binding protein 4 precursor	393	G	131	TTG	3	L	Synonymous SNP
Phl213	Phl213	1	1533170	A	OVINE	contig00007	1	33077	C	substitution	MHA_1569	1533526	1532081	1443	-1	S13 family serine-type D-Ala-D-Ala carboxypeptidase	357	T	119	CTT	3	L	COI_0141	33433	31988	1443	-1	Penicillin-binding protein 4 precursor	357	G	119	CTG	3	L	Synonymous SNP
Phl213	Phl213	1	1533204	T	OVINE	contig00007	1	33111	C	substitution	MHA_1569	1533526	1532081	1443	-1	S13 family serine-type D-Ala-D-Ala carboxypeptidase	323	A	108	AAT	2	N	COI_0141	33433	31988	1443	-1	Penicillin-binding protein 4 precursor	323	G	108	AGT	2	S	Nonsynonymous SNP
Phl213	Phl213	1	1533218	T	OVINE	contig00007	1	33125	C	substitution	MHA_1569	1533526	1532081	1443	-1	S13 family serine-type D-Ala-D-Ala carboxypeptidase	309	A	103	GGA	3	G	COI_0141	33433	31988	1443	-1	Penicillin-binding protein 4 precursor	309	G	103	GGG	3	G	Synonymous SNP
Phl213	Phl213	1	1533239	G	OVINE	contig00007	1	33146	A	substitution	MHA_1569	1533526	1532081	1443	-1	S13 family serine-type D-Ala-D-Ala carboxypeptidase	288	C	96	ACC	3	T	COI_0141	33433	31988	1443	-1	Penicillin-binding protein 4 precursor	288	T	96	AGT	3	S	Nonsynonymous SNP
Phl213	Phl213	1	1533240	G	OVINE	contig00007	1	33147	C	substitution	MHA_1569	1533526	1532081	1443	-1	S13 family serine-type D-Ala-D-Ala carboxypeptidase	287	C	96	ACC	2	T	COI_0141	33433	31988	1443	-1	Penicillin-binding protein 4 precursor	287	G	96	AGT	2	S	Nonsynonymous SNP
Phl213	Phl213	1	1533347	G	OVINE	contig00007	1	33254	A	substitution	MHA_1569	1533526	1532081	1443	-1	S13 family serine-type D-Ala-D-Ala carboxypeptidase	180	C	60	TAC	3	Y	COI_0141	33433	31988	1443	-1	Penicillin-binding protein 4 precursor	180	T	60	TAT	3	Y	Synonymous SNP
Phl213	Phl213	1	1533353	G	OVINE	contig00007	1	33260	A	substitution	MHA_1569	1533526	1532081	1443	-1	S13 family serine-type D-Ala-D-Ala carboxypeptidase	174	C	58	ACC	3	T	COI_0141	33433	31988	1443	-1	Penicillin-binding protein 4 precursor	174	T	58	ACT	3	T	Synonymous SNP
Phl213	Phl213	1	1533392	A	OVINE	contig00007	1	33299	G	substitution	MHA_1569	1533526	1532081	1443	-1	S13 family serine-type D-Ala-D-Ala carboxypeptidase	135	T	45	AGT	3	S	COI_0141	33433	31988	1443	-1	Penicillin-binding protein 4 precursor	135	C	45	AGC	3	S	Synonymous SNP
Phl213	Phl213	1	1533404	A	OVINE	contig00007	1	33311	G	substitution	MHA_1569	1533526	1532081	1443	-1	S13 family serine-type D-Ala-D-Ala carboxypeptidase	123	T	41	GGT	3	G	COI_0141	33433	31988	1443	-1	Penicillin-binding protein 4 precursor	123	C	41	GGC	3	G	Synonymous SNP
Phl213	Phl213	1	1533452	T	OVINE	contig00007	1	33359	G	substitution	MHA_1569	1533526	1532081	1443	-1	S13 family serine-type D-Ala-D-Ala carboxypeptidase	75	A	25	ACA	3	T	COI_0141	33433	31988	1443	-1	Penicillin-binding protein 4 precursor	75	C	25	ACC	3	T	Synonymous SNP
Phl213	Phl213	1	1533458	G	OVINE	contig00007	1	33365	A	substitution	MHA_1569	1533526	1532081	1443	-1	S13 family serine-type D-Ala-D-Ala carboxypeptidase	69	C	23	AGC	3	S	COI_0141	33433	31988	1443	-1	Penicillin-binding protein 4 precursor	69	T	23	AGT	3	S	Synonymous SNP
Phl213	Phl213	1	1533461	T	OVINE	contig00007	1	33368	C	substitution	MHA_1569	1533526	1532081	1443	-1	S13 family serine-type D-Ala-D-Ala carboxypeptidase	66	A	22	CCA	3	P	COI_0141	33433	31988	1443	-1	Penicillin-binding protein 4 precursor	66	G	22	CCG	3	P	Synonymous SNP
Phl213	Phl213	1	1533683	T	OVINE	contig00007	1	33590	C	substitution	MHA_1570	1533623	1534099	474	1	transcription elongation factor GreA	61	T	21	TTA	1	L	COI_0142	33467	34006	537	1	Transcription elongation factor GreA	124	C	42	CTA	1	L	Synonymous SNP
Phl213	Phl213	1	1533703	A	OVINE	contig00007	1	33610	T	substitution	MHA_1570	1533623	1534099	474	1	transcription elongation factor GreA	81	A	27	CCA	3	P	COI_0142	33467	34006	537	1	Transcription elongation factor GreA	144	T	48	CCT	3	P	Synonymous SNP
Phl213	Phl213	1	1533742	T	OVINE	contig00007	1	33649	C	substitution	MHA_1570	1533623	1534099	474	1	transcription elongation factor GreA	120	T	40	GGT	3	G	COI_0142	33467	34006	537	1	Transcription elongation factor GreA	183	C	61	GGC	3	G	Synonymous SNP
Phl213	Phl213	1	1533760	G	OVINE	contig00007	1	33667	C	substitution	MHA_1570	1533623	1534099	474	1	transcription elongation factor GreA	138	G	46	GCG	3	A	COI_0142	33467	34006	537	1	Transcription elongation factor GreA	201	C	67	GCC	3	A	Synonymous SNP
Phl213	Phl213	1	1534028	G	OVINE	contig00007	1	33935	A	substitution	MHA_1570	1533623	1534099	474	1	transcription elongation factor GreA	406	G	136	GAC	1	D	COI_0142	33467	34006	537	1	Transcription elongation factor GreA	469	A	157	AAC	1	N	Nonsynonymous SNP
Phl213	Phl213	1	1534036	A	OVINE	contig00007	1	33943	G	substitution	MHA_1570	1533623	1534099	474	1	transcription elongation factor GreA	414	A	138	TCA	3	S	COI_0142	33467	34006	537	1	Transcription elongation factor GreA	477	G	159	TCG	3	S	Synonymous SNP
Phl213	Phl213	1	1534039	C	OVINE	contig00007	1	33946	G	substitution	MHA_1570	1533623	1534099	474	1	transcription elongation factor GreA	417	C	139	GTC	3	V	COI_0142	33467	34006	537	1	Transcription elongation factor GreA	480	G	160	GTG	3	V	Synonymous SNP
Phl213	Phl213	1	1534057	T	OVINE	contig00007	1	33964	C	substitution	MHA_1570	1533623	1534099	474	1	transcription elongation factor GreA	435	T	145	GGT	3	G	COI_0142	33467	34006	537	1	Transcription elongation factor GreA	498	C	166	GGC	3	G	Synonymous SNP
Phl213	Phl213	1	1534060	C	OVINE	contig00007	1	33967	T	substitution	MHA_1570	1533623	1534099	474	1	transcription elongation factor GreA	438	C	146	GGC	3	G	COI_0142	33467	34006	537	1	Transcription elongation factor GreA	501	T	167	GGT	3	G	Synonymous SNP
Phl213	Phl213	1	1534063	A	OVINE	contig00007	1	33970	G	substitution	MHA_1570	1533623	1534099	474	1	transcription elongation factor GreA	441	A	147	AAA	3	K	COI_0142	33467	34006	537	1	Transcription elongation factor GreA	504	G	168	AAG	3	K	Synonymous SNP
Phl213	Phl213	1	1534066	T	OVINE	contig00007	1	33973	C	substitution	MHA_1570	1533623	1534099	474	1	transcription elongation factor GreA	444	T	148	GTT	3	V	COI_0142	33467	34006	537	1	Transcription elongation factor GreA	507	C	169	GTC	3	V	Synonymous SNP
Phl213	Phl213	1	1534302	C	OVINE	contig00007	1	34210	T	substitution	MHA_1571	1534571	1534155	414	-1	nucleoside-diphosphate kinase	270	G	90	GGG	3	G	COI_0143	34482	34063	417	-1	Nucleoside diphosphate kinase	273	A	91	GGA	3	G	Synonymous SNP
Phl213	Phl213	1	1534324	C	OVINE	contig00007	1	34232	T	substitution	MHA_1571	1534571	1534155	414	-1	nucleoside-diphosphate kinase	248	G	83	AGC	2	S	COI_0143	34482	34063	417	-1	Nucleoside diphosphate kinase	251	A	84	AAC	2	N	Nonsynonymous SNP
Phl213	Phl213	1	1534326	A	OVINE	contig00007	1	34234	G	substitution	MHA_1571	1534571	1534155	414	-1	nucleoside-diphosphate kinase	246	T	82	ATT	3	I	COI_0143	34482	34063	417	-1	Nucleoside diphosphate kinase	249	C	83	ATC	3	I	Synonymous SNP
Phl213	Phl213	1	1534329	T	OVINE	contig00007	1	34237	C	substitution	MHA_1571	1534571	1534155	414	-1	nucleoside-diphosphate kinase	243	A	81	GCA	3	A	COI_0143	34482	34063	417	-1	Nucleoside diphosphate kinase	246	G	82	GCG	3	A	Synonymous SNP
Phl213	Phl213	1	1534884	C	OVINE	contig00007	1	34792	A	substitution	MHA_1572	1536659	1534581	2076	-1	methionine--tRNA ligase	1776	G	592	GCG	3	A	COI_0144	36567	34489	2076	-1	Methionyl-tRNA synthetase	1776	T	592	GCT	3	A	Synonymous SNP
Phl213	Phl213	1	1534950	C	OVINE	contig00007	1	34858	T	substitution	MHA_1572	1536659	1534581	2076	-1	methionine--tRNA ligase	1710	G	570	GCG	3	A	COI_0144	36567	34489	2076	-1	Methionyl-tRNA synthetase	1710	A	570	GCA	3	A	Synonymous SNP
Phl213	Phl213	1	1535010	G	OVINE	contig00007	1	34918	T	substitution	MHA_1572	1536659	1534581	2076	-1	methionine--tRNA ligase	1650	C	550	GCC	3	A	COI_0144	36567	34489	2076	-1	Methionyl-tRNA synthetase	1650	A	550	GCA	3	A	Synonymous SNP
Phl213	Phl213	1	1535037	C	OVINE	contig00007	1	34945	A	substitution	MHA_1572	1536659	1534581	2076	-1	methionine--tRNA ligase	1623	G	541	GTG	3	V	COI_0144	36567	34489	2076	-1	Methionyl-tRNA synthetase	1623	T	541	GTT	3	V	Synonymous SNP
Phl213	Phl213	1	1535073	T	OVINE	contig00007	1	34981	C	substitution	MHA_1572	1536659	1534581	2076	-1	methionine--tRNA ligase	1587	A	529	CTA	3	L	COI_0144	36567	34489	2076	-1	Methionyl-tRNA synthetase	1587	G	529	CTG	3	L	Synonymous SNP
Phl213	Phl213	1	1535091	C	OVINE	contig00007	1	34999	A	substitution	MHA_1572	1536659	1534581	2076	-1	methionine--tRNA ligase	1569	G	523	GTG	3	V	COI_0144	36567	34489	2076	-1	Methionyl-tRNA synthetase	1569	T	523	GTT	3	V	Synonymous SNP
Phl213	Phl213	1	1535157	G	OVINE	contig00007	1	35065	A	substitution	MHA_1572	1536659	1534581	2076	-1	methionine--tRNA ligase	1503	C	501	GCC	3	A	COI_0144	36567	34489	2076	-1	Methionyl-tRNA synthetase	1503	T	501	GCT	3	A	Synonymous SNP
Phl213	Phl213	1	1535181	C	OVINE	contig00007	1	35089	T	substitution	MHA_1572	1536659	1534581	2076	-1	methionine--tRNA ligase	1479	G	493	GTG	3	V	COI_0144	36567	34489	2076	-1	Methionyl-tRNA synthetase	1479	A	493	GTA	3	V	Synonymous SNP
Phl213	Phl213	1	1535202	C	OVINE	contig00007	1	35110	T	substitution	MHA_1572	1536659	1534581	2076	-1	methionine--tRNA ligase	1458	G	486	CTG	3	L	COI_0144	36567	34489	2076	-1	Methionyl-tRNA synthetase	1458	A	486	CTA	3	L	Synonymous SNP
Phl213	Phl213	1	1537464	C	OVINE	contig00007	1	37372	T	substitution	MHA_1573	1536871	1537842	969	1	O-succinylbenzoate-CoA synthase	594	C	198	CTC	3	L	COI_0145	36731	37750	1017	1	O-succinylbenzoate-CoA synthase	642	T	214	CTT	3	L	Synonymous SNP
Phl213	Phl213	1	1538879	C	OVINE	contig00007	1	38787	T	substitution	MHA_1575	1538778	1539959	1179	1	MFS family major facilitator transporter	102	C	34	GAC	3	D	COI_0147	38731	39867	1134	1	Bicyclomycin resistance protein	57	T	19	GAT	3	D	Synonymous SNP
Phl213	Phl213	1	1540903	C	OVINE	contig00007	1	40811	T	substitution	MHA_1576	1541418	1540099	1317	-1	tRNA (uracil-5-)-methyltransferase	516	G	172	CTG	3	L	COI_0148	41326	40007	1317	-1	RNA methyltransferase2C TrmA family	516	A	172	CTA	3	L	Synonymous SNP
Phl213	Phl213	1	1541413	A	OVINE	contig00007	1	41321	C	substitution	MHA_1576	1541418	1540099	1317	-1	tRNA (uracil-5-)-methyltransferase	6	T	2	GCT	3	A	COI_0148	41326	40007	1317	-1	RNA methyltransferase2C TrmA family	6	G	2	GCG	3	A	Synonymous SNP
Phl213	Phl213	1	1542136	A	OVINE	contig00007	1	42044	G	substitution	MHA_1577	1541503	1542828	1323	1	dGTPase	634	A	212	AAC	1	N	COI_0149	41390	42736	1344	1	Deoxyguanosinetriphosphate triphosphohydrolase	655	G	219	GAC	1	D	Nonsynonymous SNP
Phl213	Phl213	1	1545383	C	OVINE	contig00007	1	45291	T	substitution	MHA_1580	1543409	1546321	2910	1	SNF2 family helicase	1975	C	659	CCT	1	P	COI_0151	43317	46229	2910	1	RNA polymerase associated protein RapA	1975	T	659	TCT	1	S	Nonsynonymous SNP
Phl213	Phl213	1	1546924	T	OVINE	contig00007	1	46832	G	substitution	MHA_1583	1546728	1546970	240	1	hypothetical protein MHA_1583	197	T	66	ATT	2	I	COI_0153	46636	46878	240	1	Helix-turn-helix protein2C CopG family	197	G	66	AGT	2	S	Nonsynonymous SNP
Phl213	Phl213	1	1548454	C	OVINE	contig00007	1	48362	T	substitution	MHA_1586	1548263	1549105	840	1	competence protein J	192	C	64	GGC	3	G	COI_0156	48171	49013	840	1	Protein involved in catabolism of external DNA	192	T	64	GGT	3	G	Synonymous SNP
Phl213	Phl213	1	1548717	T	OVINE	contig00007	1	48625	A	substitution	MHA_1586	1548263	1549105	840	1	competence protein J	455	T	152	CTG	2	L	COI_0156	48171	49013	840	1	Protein involved in catabolism of external DNA	455	A	152	CAG	2	Q	Nonsynonymous SNP
Phl213	Phl213	1	1549269	C	OVINE	contig00007	1	49177	T	substitution	MHA_1587	1549228	1549869	639	1	orotate phosphoribosyltransferase	42	C	14	AGC	3	S	COI_0157	49136	49777	639	1	Orotate phosphoribosyltransferase	42	T	14	AGT	3	S	Synonymous SNP
Phl213	Phl213	1	1549751	G	OVINE	contig00007	1	49659	A	substitution	MHA_1587	1549228	1549869	639	1	orotate phosphoribosyltransferase	524	G	175	GGT	2	G	COI_0157	49136	49777	639	1	Orotate phosphoribosyltransferase	524	A	175	GAT	2	D	Nonsynonymous SNP
Phl213	Phl213	1	1550447	C	OVINE	contig00007	1	50343	T	substitution	NA	NA	NA	NA	NA	NA	NA	NA	NA	GCG	NA	A	COI_0160	50267	51028	759	1	Methionine synthase II (cobalamin-independent)	77	T	26	GTG	2	V	Nonsynonymous SNP. Gene spanning SNP found in OVINE contig00007 only
Phl213	Phl213	1	1550796	C	OVINE	contig00007	1	50692	A	substitution	NA	NA	NA	NA	NA	NA	NA	NA	NA	GCC	NA	A	COI_0160	50267	51028	759	1	Methionine synthase II (cobalamin-independent)	426	A	142	GCA	3	A	Synonymous SNP. Gene spanning SNP found in OVINE contig00007 only
Phl213	Phl213	1	1550826	T	OVINE	contig00007	1	50722	C	substitution	NA	NA	NA	NA	NA	NA	NA	NA	NA	GAT	NA	D	COI_0160	50267	51028	759	1	Methionine synthase II (cobalamin-independent)	456	C	152	GAC	3	D	Synonymous SNP. Gene spanning SNP found in OVINE contig00007 only
Phl213	Phl213	1	1550829	G	OVINE	contig00007	1	50725	C	substitution	NA	NA	NA	NA	NA	NA	NA	NA	NA	GGG	NA	G	COI_0160	50267	51028	759	1	Methionine synthase II (cobalamin-independent)	459	C	153	GGC	3	G	Synonymous SNP. Gene spanning SNP found in OVINE contig00007 only
Phl213	Phl213	1	1550850	C	OVINE	contig00007	1	50746	T	substitution	NA	NA	NA	NA	NA	NA	NA	NA	NA	GAC	NA	D	COI_0160	50267	51028	759	1	Methionine synthase II (cobalamin-independent)	480	T	160	GAT	3	D	Synonymous SNP. Gene spanning SNP found in OVINE contig00007 only
Phl213	Phl213	1	1550855	G	OVINE	contig00007	1	50751	A	substitution	NA	NA	NA	NA	NA	NA	NA	NA	NA	CGT	NA	R	COI_0160	50267	51028	759	1	Methionine synthase II (cobalamin-independent)	485	A	162	CAT	2	H	Nonsynonymous SNP. Gene spanning SNP found in OVINE contig00007 only
Phl213	Phl213	1	1550910	A	OVINE	contig00007	1	50806	G	substitution	NA	NA	NA	NA	NA	NA	NA	NA	NA	GTA	NA	V	COI_0160	50267	51028	759	1	Methionine synthase II (cobalamin-independent)	540	G	180	GTG	3	V	Synonymous SNP. Gene spanning SNP found in OVINE contig00007 only
Phl213	Phl213	1	1550925	T	OVINE	contig00007	1	50821	C	substitution	NA	NA	NA	NA	NA	NA	NA	NA	NA	AGT	NA	S	COI_0160	50267	51028	759	1	Methionine synthase II (cobalamin-independent)	555	C	185	AGC	3	S	Synonymous SNP. Gene spanning SNP found in OVINE contig00007 only
Phl213	Phl213	1	1550952	G	OVINE	contig00007	1	50848	A	substitution	NA	NA	NA	NA	NA	NA	NA	NA	NA	AAG	NA	K	COI_0160	50267	51028	759	1	Methionine synthase II (cobalamin-independent)	582	A	194	AAA	3	K	Synonymous SNP. Gene spanning SNP found in OVINE contig00007 only
Phl213	Phl213	1	1550979	A	OVINE	contig00007	1	50875	G	substitution	NA	NA	NA	NA	NA	NA	NA	NA	NA	GAA	NA	E	COI_0160	50267	51028	759	1	Methionine synthase II (cobalamin-independent)	609	G	203	GAG	3	E	Synonymous SNP. Gene spanning SNP found in OVINE contig00007 only
Phl213	Phl213	1	1551012	C	OVINE	contig00007	1	50908	T	substitution	NA	NA	NA	NA	NA	NA	NA	NA	NA	TGC	NA	C	COI_0160	50267	51028	759	1	Methionine synthase II (cobalamin-independent)	642	T	214	TGT	3	C	Synonymous SNP. Gene spanning SNP found in OVINE contig00007 only
Phl213	Phl213	1	1551015	A	OVINE	contig00007	1	50911	C	substitution	NA	NA	NA	NA	NA	NA	NA	NA	NA	CTA	NA	L	COI_0160	50267	51028	759	1	Methionine synthase II (cobalamin-independent)	645	C	215	CTC	3	L	Synonymous SNP. Gene spanning SNP found in OVINE contig00007 only
Phl213	Phl213	1	1551018	C	OVINE	contig00007	1	50914	T	substitution	NA	NA	NA	NA	NA	NA	NA	NA	NA	AGC	NA	S	COI_0160	50267	51028	759	1	Methionine synthase II (cobalamin-independent)	648	T	216	AGT	3	S	Synonymous SNP. Gene spanning SNP found in OVINE contig00007 only
Phl213	Phl213	1	1551057	T	OVINE	contig00007	1	50953	A	substitution	NA	NA	NA	NA	NA	NA	NA	NA	NA	ATT	NA	I	COI_0160	50267	51028	759	1	Methionine synthase II (cobalamin-independent)	687	A	229	ATA	3	I	Synonymous SNP. Gene spanning SNP found in OVINE contig00007 only
Phl213	Phl213	1	1551063	G	OVINE	contig00007	1	50959	A	substitution	NA	NA	NA	NA	NA	NA	NA	NA	NA	TCG	NA	S	COI_0160	50267	51028	759	1	Methionine synthase II (cobalamin-independent)	693	A	231	TCA	3	S	Synonymous SNP. Gene spanning SNP found in OVINE contig00007 only
Phl213	Phl213	1	1551072	G	OVINE	contig00007	1	50968	A	substitution	NA	NA	NA	NA	NA	NA	NA	NA	NA	CAG	NA	Q	COI_0160	50267	51028	759	1	Methionine synthase II (cobalamin-independent)	702	A	234	CAA	3	Q	Synonymous SNP. Gene spanning SNP found in OVINE contig00007 only
Phl213	Phl213	1	1551075	A	OVINE	contig00007	1	50971	G	substitution	NA	NA	NA	NA	NA	NA	NA	NA	NA	CAA	NA	Q	COI_0160	50267	51028	759	1	Methionine synthase II (cobalamin-independent)	705	G	235	CAG	3	Q	Synonymous SNP. Gene spanning SNP found in OVINE contig00007 only
Phl213	Phl213	1	1551087	T	OVINE	contig00007	1	50983	C	substitution	NA	NA	NA	NA	NA	NA	NA	NA	NA	GTT	NA	V	COI_0160	50267	51028	759	1	Methionine synthase II (cobalamin-independent)	717	C	239	GTC	3	V	Synonymous SNP. Gene spanning SNP found in OVINE contig00007 only
Phl213	Phl213	1	1551090	T	OVINE	contig00007	1	50986	C	substitution	NA	NA	NA	NA	NA	NA	NA	NA	NA	CGT	NA	R	COI_0160	50267	51028	759	1	Methionine synthase II (cobalamin-independent)	720	C	240	CGC	3	R	Synonymous SNP. Gene spanning SNP found in OVINE contig00007 only
Phl213	Phl213	1	1551099	G	OVINE	contig00007	1	50995	A	substitution	NA	NA	NA	NA	NA	NA	NA	NA	NA	GAG	NA	E	COI_0160	50267	51028	759	1	Methionine synthase II (cobalamin-independent)	729	A	243	GAA	3	E	Synonymous SNP. Gene spanning SNP found in OVINE contig00007 only
Phl213	Phl213	1	1551105	C	OVINE	contig00007	1	51001	T	substitution	NA	NA	NA	NA	NA	NA	NA	NA	NA	ATC	NA	I	COI_0160	50267	51028	759	1	Methionine synthase II (cobalamin-independent)	735	T	245	ATT	3	I	Synonymous SNP. Gene spanning SNP found in OVINE contig00007 only
Phl213	Phl213	1	1551109	C	OVINE	contig00007	1	51005	A	substitution	NA	NA	NA	NA	NA	NA	NA	NA	NA	CAA	NA	Q	COI_0160	50267	51028	759	1	Methionine synthase II (cobalamin-independent)	739	A	247	AAA	1	K	Nonsynonymous SNP. Gene spanning SNP found in OVINE contig00007 only
Phl213	Phl213	1	1551206	G	OVINE	contig00007	1	51098	A	substitution	MHA_1590	1552387	1551197	1188	-1	cystathionine beta-lyase	1182	C	394	CGC	3	R	COI_0161	52303	51089	1212	-1	Cystathionine beta-lyase	1206	T	402	CGT	3	R	Synonymous SNP
Phl213	Phl213	1	1551236	C	OVINE	contig00007	1	51128	T	substitution	MHA_1590	1552387	1551197	1188	-1	cystathionine beta-lyase	1152	G	384	TTG	3	L	COI_0161	52303	51089	1212	-1	Cystathionine beta-lyase	1176	A	392	TTA	3	L	Synonymous SNP
Phl213	Phl213	1	1551281	T	OVINE	contig00007	1	51173	A	substitution	MHA_1590	1552387	1551197	1188	-1	cystathionine beta-lyase	1107	A	369	GGA	3	G	COI_0161	52303	51089	1212	-1	Cystathionine beta-lyase	1131	T	377	GGT	3	G	Synonymous SNP
Phl213	Phl213	1	1551287	C	OVINE	contig00007	1	51179	T	substitution	MHA_1590	1552387	1551197	1188	-1	cystathionine beta-lyase	1101	G	367	CTG	3	L	COI_0161	52303	51089	1212	-1	Cystathionine beta-lyase	1125	A	375	CTA	3	L	Synonymous SNP
Phl213	Phl213	1	1551293	G	OVINE	contig00007	1	51185	T	substitution	MHA_1590	1552387	1551197	1188	-1	cystathionine beta-lyase	1095	C	365	CGC	3	R	COI_0161	52303	51089	1212	-1	Cystathionine beta-lyase	1119	A	373	CGA	3	R	Synonymous SNP
Phl213	Phl213	1	1551296	T	OVINE	contig00007	1	51188	C	substitution	MHA_1590	1552387	1551197	1188	-1	cystathionine beta-lyase	1092	A	364	GAA	3	E	COI_0161	52303	51089	1212	-1	Cystathionine beta-lyase	1116	G	372	GAG	3	E	Synonymous SNP
Phl213	Phl213	1	1551302	C	OVINE	contig00007	1	51194	A	substitution	MHA_1590	1552387	1551197	1188	-1	cystathionine beta-lyase	1086	G	362	GCG	3	A	COI_0161	52303	51089	1212	-1	Cystathionine beta-lyase	1110	T	370	TCT	3	S	Nonsynonymous SNP
Phl213	Phl213	1	1551304	C	OVINE	contig00007	1	51196	A	substitution	MHA_1590	1552387	1551197	1188	-1	cystathionine beta-lyase	1084	G	362	GCG	1	A	COI_0161	52303	51089	1212	-1	Cystathionine beta-lyase	1108	T	370	TCT	1	S	Nonsynonymous SNP
Phl213	Phl213	1	1551308	G	OVINE	contig00007	1	51200	A	substitution	MHA_1590	1552387	1551197	1188	-1	cystathionine beta-lyase	1080	C	360	CGC	3	R	COI_0161	52303	51089	1212	-1	Cystathionine beta-lyase	1104	T	368	CGT	3	R	Synonymous SNP
Phl213	Phl213	1	1551335	A	OVINE	contig00007	1	51227	G	substitution	MHA_1590	1552387	1551197	1188	-1	cystathionine beta-lyase	1053	T	351	AAT	3	N	COI_0161	52303	51089	1212	-1	Cystathionine beta-lyase	1077	C	359	AAC	3	N	Synonymous SNP
Phl213	Phl213	1	1553779	G	OVINE	contig00007	1	53671	T	substitution	MHA_1592	1554589	1553048	1539	-1	NhaB family sodium:proton (Na+:H) antiporter	811	C	271	CGG	1	R	COI_0163	54481	52940	1539	-1	Na+/H+ antiporter NhaB	811	A	271	AGG	1	R	Synonymous SNP
Phl213	Phl213	1	1553865	G	OVINE	contig00007	1	53757	A	substitution	MHA_1592	1554589	1553048	1539	-1	NhaB family sodium:proton (Na+:H) antiporter	725	C	242	GCA	2	A	COI_0163	54481	52940	1539	-1	Na+/H+ antiporter NhaB	725	T	242	GTA	2	V	Nonsynonymous SNP
Phl213	Phl213	1	1560458	T	OVINE	contig00007	1	60347	C	substitution	MHA_1600	1560421	1561452	1029	1	possible heptosyltransferase II (inner core)	38	T	13	GTG	2	V	COI_0169	60310	61341	1029	1	ADP-heptose:LPS heptosyltransferase	38	C	13	GCG	2	A	Nonsynonymous SNP
Phl213	Phl213	1	1565375	T	OVINE	contig00007	1	65264	C	substitution	NA	NA	NA	NA	NA	NA	NA	NA	NA	TAT	NA	Y	COI_0172	65153	66364	1209	1	Diaminohydroxyphosphoribosylaminopyrimidine deaminase / 5-amino-6-(5-phosphoribosylamino)uracil reductase	112	C	38	CAT	1	H	Nonsynonymous SNP. Gene spanning SNP found in OVINE contig00007 only
Phl213	Phl213	1	1566067	A	OVINE	contig00007	1	65956	G	substitution	MHA_1604	1565396	1566475	1077	1	bifunctional 5-amino-6-(5-phosphoribosylamino)uracil reductase/ diaminohydroxyphosphoribosylaminopyrimidine deaminase	672	A	224	CAA	3	Q	COI_0172	65153	66364	1209	1	Diaminohydroxyphosphoribosylaminopyrimidine deaminase / 5-amino-6-(5-phosphoribosylamino)uracil reductase	804	G	268	CAG	3	Q	Synonymous SNP
Phl213	Phl213	1	2204996	T	OVINE	contig00007	1	2736	C	substitution	MHA_2297	2203766	2206201	2433	1	glycerol-3-phosphate O-acyltransferase	1231	T	411	TCT	1	S	COI_0107	1506	3941	2433	1	Glycerol-3-phosphate acyltransferase	1231	C	411	CCT	1	P	Nonsynonymous SNP
Phl213	Phl213	1	2205390	G	OVINE	contig00007	1	3130	A	substitution	MHA_2297	2203766	2206201	2433	1	glycerol-3-phosphate O-acyltransferase	1625	G	542	GGA	2	G	COI_0107	1506	3941	2433	1	Glycerol-3-phosphate acyltransferase	1625	A	542	GAA	2	E	Nonsynonymous SNP
Phl213	Phl213	1	2205927	A	OVINE	contig00007	1	3667	C	substitution	MHA_2297	2203766	2206201	2433	1	glycerol-3-phosphate O-acyltransferase	2162	A	721	TAT	2	Y	COI_0107	1506	3941	2433	1	Glycerol-3-phosphate acyltransferase	2162	C	721	TCT	2	S	Nonsynonymous SNP
Phl213	Phl213	1	2206716	A	OVINE	contig00007	1	4456	C	substitution	MHA_2298	2206869	2206306	561	-1	hypothetical membrane protein	154	T	52	TCA	1	S	COI_0108	4609	4046	561	-1	Transcriptional regulator	154	G	52	GCA	1	A	Nonsynonymous SNP
Phl213	Phl213	1	2207138	A	OVINE	contig00007	1	4878	G	substitution	MHA_2299	2207963	2207067	894	-1	possible AraC family transcriptional regulator	826	T	276	TCG	1	S	COI_0109	5706	4807	897	-1	hypothetical protein	829	C	277	CCG	1	P	Nonsynonymous SNP
Phl213	Phl213	1	2207377	T	OVINE	contig00007	1	5117	C	substitution	MHA_2299	2207963	2207067	894	-1	possible AraC family transcriptional regulator	587	A	196	CAC	2	H	COI_0109	5706	4807	897	-1	hypothetical protein	590	G	197	CGC	2	R	Nonsynonymous SNP
Phl213	Phl213	1	NA	-	OVINE	contig00007	1	5174	A	deletion in Phl213	MHA_2299	2207963	2207067	894	-1	possible AraC family transcriptional regulator	NA	NA	NA	NA	NA	NA	COI_0109	5706	4807	897	-1	hypothetical protein	533	T	178	CTT	2	L
Phl213	Phl213	1	NA	-	OVINE	contig00007	1	5175	G	deletion in Phl213	MHA_2299	2207963	2207067	894	-1	possible AraC family transcriptional regulator	NA	NA	NA	NA	NA	NA	COI_0109	5706	4807	897	-1	hypothetical protein	532	C	178	CTT	1	L
Phl213	Phl213	1	NA	-	OVINE	contig00007	1	5176	A	deletion in Phl213	MHA_2299	2207963	2207067	894	-1	possible AraC family transcriptional regulator	NA	NA	NA	NA	NA	NA	COI_0109	5706	4807	897	-1	hypothetical protein	531	T	177	CAT	3	H
Phl213	Phl213	1	2209025	G	OVINE	contig00007	1	6768	A	substitution	MHA_2302	2208864	2209502	636	1	hypothetical membrane protein	162	G	54	GTG	3	V	COI_0112	6553	7245	690	1	membrane protein ykgB	216	A	72	GTA	3	V	Synonymous SNP
Phl213	Phl213	1	2209028	T	OVINE	contig00007	1	6771	G	substitution	MHA_2302	2208864	2209502	636	1	hypothetical membrane protein	165	T	55	TCT	3	S	COI_0112	6553	7245	690	1	membrane protein ykgB	219	G	73	TCG	3	S	Synonymous SNP
Phl213	Phl213	1	2209037	G	OVINE	contig00007	1	6780	A	substitution	MHA_2302	2208864	2209502	636	1	hypothetical membrane protein	174	G	58	CCG	3	P	COI_0112	6553	7245	690	1	membrane protein ykgB	228	A	76	CCA	3	P	Synonymous SNP
Phl213	Phl213	1	2209076	T	OVINE	contig00007	1	6819	C	substitution	MHA_2302	2208864	2209502	636	1	hypothetical membrane protein	213	T	71	GTT	3	V	COI_0112	6553	7245	690	1	membrane protein ykgB	267	C	89	GTC	3	V	Synonymous SNP
Phl213	Phl213	1	2209082	C	OVINE	contig00007	1	6825	T	substitution	MHA_2302	2208864	2209502	636	1	hypothetical membrane protein	219	C	73	GAC	3	D	COI_0112	6553	7245	690	1	membrane protein ykgB	273	T	91	GAT	3	D	Synonymous SNP
Phl213	Phl213	1	2209109	T	OVINE	contig00007	1	6852	C	substitution	MHA_2302	2208864	2209502	636	1	hypothetical membrane protein	246	T	82	TAT	3	Y	COI_0112	6553	7245	690	1	membrane protein ykgB	300	C	100	TAC	3	Y	Synonymous SNP
Phl213	Phl213	1	2209124	C	OVINE	contig00007	1	6867	T	substitution	MHA_2302	2208864	2209502	636	1	hypothetical membrane protein	261	C	87	AAC	3	N	COI_0112	6553	7245	690	1	membrane protein ykgB	315	T	105	AAT	3	N	Synonymous SNP
Phl213	Phl213	1	2209172	C	OVINE	contig00007	1	6915	T	substitution	MHA_2302	2208864	2209502	636	1	hypothetical membrane protein	309	C	103	AAC	3	N	COI_0112	6553	7245	690	1	membrane protein ykgB	363	T	121	AAT	3	N	Synonymous SNP
Phl213	Phl213	1	2209184	T	OVINE	contig00007	1	6927	C	substitution	MHA_2302	2208864	2209502	636	1	hypothetical membrane protein	321	T	107	ACT	3	T	COI_0112	6553	7245	690	1	membrane protein ykgB	375	C	125	ACC	3	T	Synonymous SNP
Phl213	Phl213	1	2209187	A	OVINE	contig00007	1	6930	T	substitution	MHA_2302	2208864	2209502	636	1	hypothetical membrane protein	324	A	108	GCA	3	A	COI_0112	6553	7245	690	1	membrane protein ykgB	378	T	126	GCT	3	A	Synonymous SNP
Phl213	Phl213	1	2209208	C	OVINE	contig00007	1	6951	T	substitution	MHA_2302	2208864	2209502	636	1	hypothetical membrane protein	345	C	115	ACC	3	T	COI_0112	6553	7245	690	1	membrane protein ykgB	399	T	133	ACT	3	T	Synonymous SNP
Phl213	Phl213	1	2209217	G	OVINE	contig00007	1	6960	A	substitution	MHA_2302	2208864	2209502	636	1	hypothetical membrane protein	354	G	118	ACG	3	T	COI_0112	6553	7245	690	1	membrane protein ykgB	408	A	136	ACA	3	T	Synonymous SNP
Phl213	Phl213	1	2209229	G	OVINE	contig00007	1	6972	A	substitution	MHA_2302	2208864	2209502	636	1	hypothetical membrane protein	366	G	122	TTG	3	L	COI_0112	6553	7245	690	1	membrane protein ykgB	420	A	140	TTA	3	L	Synonymous SNP
Phl213	Phl213	1	2209232	G	OVINE	contig00007	1	6975	C	substitution	MHA_2302	2208864	2209502	636	1	hypothetical membrane protein	369	G	123	ACG	3	T	COI_0112	6553	7245	690	1	membrane protein ykgB	423	C	141	ACC	3	T	Synonymous SNP
Phl213	Phl213	1	2209241	T	OVINE	contig00007	1	6984	C	substitution	MHA_2302	2208864	2209502	636	1	hypothetical membrane protein	378	T	126	GGT	3	G	COI_0112	6553	7245	690	1	membrane protein ykgB	432	C	144	GGC	3	G	Synonymous SNP
Phl213	Phl213	1	2209253	G	OVINE	contig00007	1	6996	A	substitution	MHA_2302	2208864	2209502	636	1	hypothetical membrane protein	390	G	130	CCG	3	P	COI_0112	6553	7245	690	1	membrane protein ykgB	444	A	148	CCA	3	P	Synonymous SNP
Phl213	Phl213	1	2209268	G	OVINE	contig00007	1	7011	T	substitution	MHA_2302	2208864	2209502	636	1	hypothetical membrane protein	405	G	135	GCG	3	A	COI_0112	6553	7245	690	1	membrane protein ykgB	459	T	153	GCT	3	A	Synonymous SNP
Phl213	Phl213	1	2209283	C	OVINE	contig00007	1	7026	T	substitution	MHA_2302	2208864	2209502	636	1	hypothetical membrane protein	420	C	140	ACC	3	T	COI_0112	6553	7245	690	1	membrane protein ykgB	474	T	158	ACT	3	T	Synonymous SNP
Phl213	Phl213	1	2209310	T	OVINE	contig00007	1	7053	G	substitution	MHA_2302	2208864	2209502	636	1	hypothetical membrane protein	447	T	149	TCT	3	S	COI_0112	6553	7245	690	1	membrane protein ykgB	501	G	167	TCG	3	S	Synonymous SNP
Phl213	Phl213	1	2209319	C	OVINE	contig00007	1	7062	T	substitution	MHA_2302	2208864	2209502	636	1	hypothetical membrane protein	456	C	152	ATC	3	I	COI_0112	6553	7245	690	1	membrane protein ykgB	510	T	170	ATT	3	I	Synonymous SNP
Phl213	Phl213	1	2209370	A	OVINE	contig00007	1	7113	T	substitution	MHA_2302	2208864	2209502	636	1	hypothetical membrane protein	507	A	169	CCA	3	P	COI_0112	6553	7245	690	1	membrane protein ykgB	561	T	187	CCT	3	P	Synonymous SNP
Phl213	Phl213	1	2209373	G	OVINE	contig00007	1	7116	A	substitution	MHA_2302	2208864	2209502	636	1	hypothetical membrane protein	510	G	170	GCG	3	A	COI_0112	6553	7245	690	1	membrane protein ykgB	564	A	188	GCA	3	A	Synonymous SNP
Phl213	Phl213	1	2209376	T	OVINE	contig00007	1	7119	C	substitution	MHA_2302	2208864	2209502	636	1	hypothetical membrane protein	513	T	171	CAT	3	H	COI_0112	6553	7245	690	1	membrane protein ykgB	567	C	189	CAC	3	H	Synonymous SNP
Phl213	Phl213	1	2209394	A	OVINE	contig00007	1	7137	G	substitution	MHA_2302	2208864	2209502	636	1	hypothetical membrane protein	531	A	177	TCA	3	S	COI_0112	6553	7245	690	1	membrane protein ykgB	585	G	195	TCG	3	S	Synonymous SNP
Phl213	Phl213	1	2209415	G	OVINE	contig00007	1	7158	A	substitution	MHA_2302	2208864	2209502	636	1	hypothetical membrane protein	552	G	184	GTG	3	V	COI_0112	6553	7245	690	1	membrane protein ykgB	606	A	202	GTA	3	V	Synonymous SNP
Phl213	Phl213	1	2209598	T	OVINE	contig00007	1	7341	C	substitution	NA	NA	NA	NA	NA	NA	NA	NA	NA	TCA	NA	S	COI_0113	7296	8561	1263	1	Phosphoribosylglycinamide formyltransferase 2	46	C	16	CCA	1	P	Nonsynonymous SNP. Gene spanning SNP found in OVINE contig00007 only
Phl213	Phl213	1	2209607	T	OVINE	contig00007	1	7350	C	substitution	NA	NA	NA	NA	NA	NA	NA	NA	NA	TAA	NA	*	COI_0113	7296	8561	1263	1	Phosphoribosylglycinamide formyltransferase 2	55	C	19	CAA	1	Q	Nonsynonymous SNP. Gene spanning SNP found in OVINE contig00007 only
Phl213	Phl213	1	2210358	A	OVINE	contig00007	1	8101	G	substitution	MHA_2303	2209637	2210818	1179	1	phosphoribosylglycinamide formyltransferase	722	A	241	GAC	2	D	COI_0113	7296	8561	1263	1	Phosphoribosylglycinamide formyltransferase 2	806	G	269	GGC	2	G	Nonsynonymous SNP
Phl213	Phl213	1	2210973	T	OVINE	contig00007	1	8716	C	substitution	MHA_2304	2212374	2210910	1462	-1	PTS family glucose (glc) porter component IIABC	1402	A	468	ATT	1	I	COI_0114	10146	8653	1491	-1	PTS system2C N-acetylglucosamine-specific IIA component / PTS system2C N-acetylglucosamine-specific IIB component / PTS system2C N-acetylglucosamine-specific IIC component	1431	G	477	GTG	3	V	Nonsynonymous SNP
Phl213	Phl213	1	2211090	A	OVINE	contig00007	1	8833	G	substitution	MHA_2304	2212374	2210910	1462	-1	PTS family glucose (glc) porter component IIABC	1285	T	429	TGC	1	C	COI_0114	10146	8653	1491	-1	PTS system2C N-acetylglucosamine-specific IIA component / PTS system2C N-acetylglucosamine-specific IIB component / PTS system2C N-acetylglucosamine-specific IIC component	1314	C	438	GAC	3	D	Nonsynonymous SNP
Phl213	Phl213	1	2211863	A	OVINE	contig00007	1	9606	G	substitution	MHA_2304	2212374	2210910	1462	-1	PTS family glucose (glc) porter component IIABC	512	T	171	GTT	2	V	COI_0114	10146	8653	1491	-1	PTS system2C N-acetylglucosamine-specific IIA component / PTS system2C N-acetylglucosamine-specific IIB component / PTS system2C N-acetylglucosamine-specific IIC component	541	C	181	CTG	1	L	Nonsynonymous SNP
Phl213	Phl213	1	2211878	C	OVINE	contig00007	1	9621	T	substitution	MHA_2304	2212374	2210910	1462	-1	PTS family glucose (glc) porter component IIABC	497	G	166	GGC	2	G	COI_0114	10146	8653	1491	-1	PTS system2C N-acetylglucosamine-specific IIA component / PTS system2C N-acetylglucosamine-specific IIB component / PTS system2C N-acetylglucosamine-specific IIC component	526	A	176	ACT	1	T	Nonsynonymous SNP
Phl213	Phl213	1	2212029	T	OVINE	contig00007	1	9772	C	substitution	MHA_2304	2212374	2210910	1462	-1	PTS family glucose (glc) porter component IIABC	346	A	116	AAT	1	N	COI_0114	10146	8653	1491	-1	PTS system2C N-acetylglucosamine-specific IIA component / PTS system2C N-acetylglucosamine-specific IIB component / PTS system2C N-acetylglucosamine-specific IIC component	375	G	125	GTG	3	V	Nonsynonymous SNP
Phl213	Phl213	1	2212076	G	OVINE	contig00007	1	9819	A	substitution	MHA_2304	2212374	2210910	1462	-1	PTS family glucose (glc) porter component IIABC	299	C	100	TCC	2	S	COI_0114	10146	8653	1491	-1	PTS system2C N-acetylglucosamine-specific IIA component / PTS system2C N-acetylglucosamine-specific IIB component / PTS system2C N-acetylglucosamine-specific IIC component	328	T	110	TCT	1	S	Synonymous SNP
Phl213	Phl213	1	1515726	G	OVINE	contig00007	1	14874	T	substitution	MHA_1550	1515056	1516894	1836	1	exinuclease UvrC	671	G	224	GGT	2	G	COI_0119	14204	16042	1836	1	Excinuclease ABC subunit C	671	T	224	GTT	2	V	Nonsynonymous SNP
Phl213	Phl213	1	1516496	G	OVINE	contig00007	1	15644	A	substitution	MHA_1550	1515056	1516894	1836	1	exinuclease UvrC	1441	G	481	GCT	1	A	COI_0119	14204	16042	1836	1	Excinuclease ABC subunit C	1441	A	481	ACT	1	T	Nonsynonymous SNP
Phl213	Phl213	1	1516525	G	OVINE	contig00007	1	15673	T	substitution	MHA_1550	1515056	1516894	1836	1	exinuclease UvrC	1470	G	490	TCG	3	S	COI_0119	14204	16042	1836	1	Excinuclease ABC subunit C	1470	T	490	TCT	3	S	Synonymous SNP
Phl213	Phl213	1	1518943	A	OVINE	contig00007	1	18091	G	substitution	MHA_1556	1520722	1518923	1797	-1	ATP-dependent helicase RecQ	1780	T	594	TAT	1	Y	COI_0125	19870	18071	1797	-1	ATP-dependent DNA helicase RecQ	1780	C	594	CAT	1	H	Nonsynonymous SNP
Phl213	Phl213	1	1519049	C	OVINE	contig00007	1	18197	T	substitution	MHA_1556	1520722	1518923	1797	-1	ATP-dependent helicase RecQ	1674	G	558	ATG	3	M	COI_0125	19870	18071	1797	-1	ATP-dependent DNA helicase RecQ	1674	A	558	ATA	3	I	Nonsynonymous SNP
Phl213	Phl213	1	1519247	T	OVINE	contig00007	1	18395	C	substitution	MHA_1556	1520722	1518923	1797	-1	ATP-dependent helicase RecQ	1476	A	492	CCA	3	P	COI_0125	19870	18071	1797	-1	ATP-dependent DNA helicase RecQ	1476	G	492	CCG	3	P	Synonymous SNP
Phl213	Phl213	1	1519568	G	OVINE	contig00007	1	18716	T	substitution	MHA_1556	1520722	1518923	1797	-1	ATP-dependent helicase RecQ	1155	C	385	CGC	3	R	COI_0125	19870	18071	1797	-1	ATP-dependent DNA helicase RecQ	1155	A	385	CGA	3	R	Synonymous SNP
Phl213	Phl213	1	1519705	A	OVINE	contig00007	1	18853	G	substitution	MHA_1556	1520722	1518923	1797	-1	ATP-dependent helicase RecQ	1018	T	340	TTA	1	L	COI_0125	19870	18071	1797	-1	ATP-dependent DNA helicase RecQ	1018	C	340	CTA	1	L	Synonymous SNP
Phl213	Phl213	1	1519721	A	OVINE	contig00007	1	18869	C	substitution	MHA_1556	1520722	1518923	1797	-1	ATP-dependent helicase RecQ	1002	T	334	CCT	3	P	COI_0125	19870	18071	1797	-1	ATP-dependent DNA helicase RecQ	1002	G	334	CCG	3	P	Synonymous SNP
Phl213	Phl213	1	1519724	A	OVINE	contig00007	1	18872	G	substitution	MHA_1556	1520722	1518923	1797	-1	ATP-dependent helicase RecQ	999	T	333	GAT	3	D	COI_0125	19870	18071	1797	-1	ATP-dependent DNA helicase RecQ	999	C	333	GAC	3	D	Synonymous SNP
Phl213	Phl213	1	1519727	A	OVINE	contig00007	1	18875	G	substitution	MHA_1556	1520722	1518923	1797	-1	ATP-dependent helicase RecQ	996	T	332	TAT	3	Y	COI_0125	19870	18071	1797	-1	ATP-dependent DNA helicase RecQ	996	C	332	TAC	3	Y	Synonymous SNP
Phl213	Phl213	1	1519739	G	OVINE	contig00007	1	18887	C	substitution	MHA_1556	1520722	1518923	1797	-1	ATP-dependent helicase RecQ	984	C	328	GCC	3	A	COI_0125	19870	18071	1797	-1	ATP-dependent DNA helicase RecQ	984	G	328	GCG	3	A	Synonymous SNP
Phl213	Phl213	1	1519745	A	OVINE	contig00007	1	18893	G	substitution	MHA_1556	1520722	1518923	1797	-1	ATP-dependent helicase RecQ	978	T	326	TCT	3	S	COI_0125	19870	18071	1797	-1	ATP-dependent DNA helicase RecQ	978	C	326	TCC	3	S	Synonymous SNP
Phl213	Phl213	1	1519748	A	OVINE	contig00007	1	18896	G	substitution	MHA_1556	1520722	1518923	1797	-1	ATP-dependent helicase RecQ	975	T	325	CCT	3	P	COI_0125	19870	18071	1797	-1	ATP-dependent DNA helicase RecQ	975	C	325	CCC	3	P	Synonymous SNP
Phl213	Phl213	1	1519753	G	OVINE	contig00007	1	18901	A	substitution	MHA_1556	1520722	1518923	1797	-1	ATP-dependent helicase RecQ	970	C	324	CTC	1	L	COI_0125	19870	18071	1797	-1	ATP-dependent DNA helicase RecQ	970	T	324	TTG	1	L	Synonymous SNP
Phl213	Phl213	1	1519757	A	OVINE	contig00007	1	18905	G	substitution	MHA_1556	1520722	1518923	1797	-1	ATP-dependent helicase RecQ	966	T	322	GAT	3	D	COI_0125	19870	18071	1797	-1	ATP-dependent DNA helicase RecQ	966	C	322	GAC	3	D	Synonymous SNP
Phl213	Phl213	1	1519805	A	OVINE	contig00007	1	18953	C	substitution	MHA_1556	1520722	1518923	1797	-1	ATP-dependent helicase RecQ	918	T	306	CCT	3	P	COI_0125	19870	18071	1797	-1	ATP-dependent DNA helicase RecQ	918	G	306	CCG	3	P	Synonymous SNP
Phl213	Phl213	1	1519922	T	OVINE	contig00007	1	19070	C	substitution	MHA_1556	1520722	1518923	1797	-1	ATP-dependent helicase RecQ	801	A	267	AGA	3	R	COI_0125	19870	18071	1797	-1	ATP-dependent DNA helicase RecQ	801	G	267	CGG	3	R	Synonymous SNP
Phl213	Phl213	1	1519924	T	OVINE	contig00007	1	19072	G	substitution	MHA_1556	1520722	1518923	1797	-1	ATP-dependent helicase RecQ	799	A	267	AGA	1	R	COI_0125	19870	18071	1797	-1	ATP-dependent DNA helicase RecQ	799	C	267	CGG	1	R	Synonymous SNP
Phl213	Phl213	1	1519970	A	OVINE	contig00007	1	19118	G	substitution	MHA_1556	1520722	1518923	1797	-1	ATP-dependent helicase RecQ	753	T	251	CGT	3	R	COI_0125	19870	18071	1797	-1	ATP-dependent DNA helicase RecQ	753	C	251	CGC	3	R	Synonymous SNP
Phl213	Phl213	1	1520009	G	OVINE	contig00007	1	19157	A	substitution	MHA_1556	1520722	1518923	1797	-1	ATP-dependent helicase RecQ	714	C	238	CGC	3	R	COI_0125	19870	18071	1797	-1	ATP-dependent DNA helicase RecQ	714	T	238	CGT	3	R	Synonymous SNP
Phl213	Phl213	1	1520012	A	OVINE	contig00007	1	19160	G	substitution	MHA_1556	1520722	1518923	1797	-1	ATP-dependent helicase RecQ	711	T	237	AGT	3	S	COI_0125	19870	18071	1797	-1	ATP-dependent DNA helicase RecQ	711	C	237	AGC	3	S	Synonymous SNP
Phl213	Phl213	1	1520018	G	OVINE	contig00007	1	19166	A	substitution	MHA_1556	1520722	1518923	1797	-1	ATP-dependent helicase RecQ	705	C	235	TGC	3	C	COI_0125	19870	18071	1797	-1	ATP-dependent DNA helicase RecQ	705	T	235	TGT	3	C	Synonymous SNP
Phl213	Phl213	1	1520030	A	OVINE	contig00007	1	19178	T	substitution	MHA_1556	1520722	1518923	1797	-1	ATP-dependent helicase RecQ	693	T	231	GGT	3	G	COI_0125	19870	18071	1797	-1	ATP-dependent DNA helicase RecQ	693	A	231	GGA	3	G	Synonymous SNP
Phl213	Phl213	1	1520033	G	OVINE	contig00007	1	19181	A	substitution	MHA_1556	1520722	1518923	1797	-1	ATP-dependent helicase RecQ	690	C	230	AGC	3	S	COI_0125	19870	18071	1797	-1	ATP-dependent DNA helicase RecQ	690	T	230	AGT	3	S	Synonymous SNP
Phl213	Phl213	1	1520039	G	OVINE	contig00007	1	19187	A	substitution	MHA_1556	1520722	1518923	1797	-1	ATP-dependent helicase RecQ	684	C	228	GGC	3	G	COI_0125	19870	18071	1797	-1	ATP-dependent DNA helicase RecQ	684	T	228	GGT	3	G	Synonymous SNP
Phl213	Phl213	1	1520117	G	OVINE	contig00007	1	19265	A	substitution	MHA_1556	1520722	1518923	1797	-1	ATP-dependent helicase RecQ	606	C	202	CGC	3	R	COI_0125	19870	18071	1797	-1	ATP-dependent DNA helicase RecQ	606	T	202	CGT	3	R	Synonymous SNP
Phl213	Phl213	1	1520180	G	OVINE	contig00007	1	19328	A	substitution	MHA_1556	1520722	1518923	1797	-1	ATP-dependent helicase RecQ	543	C	181	CGC	3	R	COI_0125	19870	18071	1797	-1	ATP-dependent DNA helicase RecQ	543	T	181	CGT	3	R	Synonymous SNP
Phl213	Phl213	1	1520183	G	OVINE	contig00007	1	19331	A	substitution	MHA_1556	1520722	1518923	1797	-1	ATP-dependent helicase RecQ	540	C	180	ACC	3	T	COI_0125	19870	18071	1797	-1	ATP-dependent DNA helicase RecQ	540	T	180	ACT	3	T	Synonymous SNP
Phl213	Phl213	1	1520189	T	OVINE	contig00007	1	19337	C	substitution	MHA_1556	1520722	1518923	1797	-1	ATP-dependent helicase RecQ	534	A	178	CTA	3	L	COI_0125	19870	18071	1797	-1	ATP-dependent DNA helicase RecQ	534	G	178	CCG	3	P	Nonsynonymous SNP
Phl213	Phl213	1	1520190	A	OVINE	contig00007	1	19338	G	substitution	MHA_1556	1520722	1518923	1797	-1	ATP-dependent helicase RecQ	533	T	178	CTA	2	L	COI_0125	19870	18071	1797	-1	ATP-dependent DNA helicase RecQ	533	C	178	CCG	2	P	Nonsynonymous SNP
Phl213	Phl213	1	1520210	T	OVINE	contig00007	1	19358	A	substitution	MHA_1556	1520722	1518923	1797	-1	ATP-dependent helicase RecQ	513	A	171	GCA	3	A	COI_0125	19870	18071	1797	-1	ATP-dependent DNA helicase RecQ	513	T	171	GCT	3	A	Synonymous SNP
Phl213	Phl213	1	1520216	C	OVINE	contig00007	1	19364	T	substitution	MHA_1556	1520722	1518923	1797	-1	ATP-dependent helicase RecQ	507	G	169	TTG	3	L	COI_0125	19870	18071	1797	-1	ATP-dependent DNA helicase RecQ	507	A	169	TTA	3	L	Synonymous SNP
Phl213	Phl213	1	1520227	T	OVINE	contig00007	1	19375	C	substitution	MHA_1556	1520722	1518923	1797	-1	ATP-dependent helicase RecQ	496	A	166	AAT	1	N	COI_0125	19870	18071	1797	-1	ATP-dependent DNA helicase RecQ	496	G	166	GAT	1	D	Nonsynonymous SNP
Phl213	Phl213	1	1520231	G	OVINE	contig00007	1	19379	A	substitution	MHA_1556	1520722	1518923	1797	-1	ATP-dependent helicase RecQ	492	C	164	TTC	3	F	COI_0125	19870	18071	1797	-1	ATP-dependent DNA helicase RecQ	492	T	164	TTT	3	F	Synonymous SNP
Phl213	Phl213	1	1520252	T	OVINE	contig00007	1	19400	C	substitution	MHA_1556	1520722	1518923	1797	-1	ATP-dependent helicase RecQ	471	A	157	CTA	3	L	COI_0125	19870	18071	1797	-1	ATP-dependent DNA helicase RecQ	471	G	157	CTG	3	L	Synonymous SNP
Phl213	Phl213	1	1520255	C	OVINE	contig00007	1	19403	T	substitution	MHA_1556	1520722	1518923	1797	-1	ATP-dependent helicase RecQ	468	G	156	CTG	3	L	COI_0125	19870	18071	1797	-1	ATP-dependent DNA helicase RecQ	468	A	156	CTA	3	L	Synonymous SNP
Phl213	Phl213	1	1520282	C	OVINE	contig00007	1	19430	T	substitution	MHA_1556	1520722	1518923	1797	-1	ATP-dependent helicase RecQ	441	G	147	GGG	3	G	COI_0125	19870	18071	1797	-1	ATP-dependent DNA helicase RecQ	441	A	147	GGA	3	G	Synonymous SNP
Phl213	Phl213	1	1520291	G	OVINE	contig00007	1	19439	T	substitution	MHA_1556	1520722	1518923	1797	-1	ATP-dependent helicase RecQ	432	C	144	TCC	3	S	COI_0125	19870	18071	1797	-1	ATP-dependent DNA helicase RecQ	432	A	144	TCA	3	S	Synonymous SNP
Phl213	Phl213	1	1520300	A	OVINE	contig00007	1	19448	G	substitution	MHA_1556	1520722	1518923	1797	-1	ATP-dependent helicase RecQ	423	T	141	CAT	3	H	COI_0125	19870	18071	1797	-1	ATP-dependent DNA helicase RecQ	423	C	141	CAC	3	H	Synonymous SNP
Phl213	Phl213	1	1520303	G	OVINE	contig00007	1	19451	A	substitution	MHA_1556	1520722	1518923	1797	-1	ATP-dependent helicase RecQ	420	C	140	GCC	3	A	COI_0125	19870	18071	1797	-1	ATP-dependent DNA helicase RecQ	420	T	140	GCT	3	A	Synonymous SNP
Phl213	Phl213	1	1520315	C	OVINE	contig00007	1	19463	T	substitution	MHA_1556	1520722	1518923	1797	-1	ATP-dependent helicase RecQ	408	G	136	GCG	3	A	COI_0125	19870	18071	1797	-1	ATP-dependent DNA helicase RecQ	408	A	136	GCA	3	A	Synonymous SNP
Phl213	Phl213	1	1520336	T	OVINE	contig00007	1	19484	C	substitution	MHA_1556	1520722	1518923	1797	-1	ATP-dependent helicase RecQ	387	A	129	CTA	3	L	COI_0125	19870	18071	1797	-1	ATP-dependent DNA helicase RecQ	387	G	129	CTG	3	L	Synonymous SNP
Phl213	Phl213	1	1520339	C	OVINE	contig00007	1	19487	T	substitution	MHA_1556	1520722	1518923	1797	-1	ATP-dependent helicase RecQ	384	G	128	TCG	3	S	COI_0125	19870	18071	1797	-1	ATP-dependent DNA helicase RecQ	384	A	128	TCA	3	S	Synonymous SNP
Phl213	Phl213	1	1520351	G	OVINE	contig00007	1	19499	A	substitution	MHA_1556	1520722	1518923	1797	-1	ATP-dependent helicase RecQ	372	C	124	TTC	3	F	COI_0125	19870	18071	1797	-1	ATP-dependent DNA helicase RecQ	372	T	124	TTT	3	F	Synonymous SNP
Phl213	Phl213	1	1520363	A	OVINE	contig00007	1	19511	T	substitution	MHA_1556	1520722	1518923	1797	-1	ATP-dependent helicase RecQ	360	T	120	ACT	3	T	COI_0125	19870	18071	1797	-1	ATP-dependent DNA helicase RecQ	360	A	120	ACA	3	T	Synonymous SNP
Phl213	Phl213	1	1520378	A	OVINE	contig00007	1	19526	C	substitution	MHA_1556	1520722	1518923	1797	-1	ATP-dependent helicase RecQ	345	T	115	CCT	3	P	COI_0125	19870	18071	1797	-1	ATP-dependent DNA helicase RecQ	345	G	115	CCG	3	P	Synonymous SNP
Phl213	Phl213	1	1520381	G	OVINE	contig00007	1	19529	T	substitution	MHA_1556	1520722	1518923	1797	-1	ATP-dependent helicase RecQ	342	C	114	TCC	3	S	COI_0125	19870	18071	1797	-1	ATP-dependent DNA helicase RecQ	342	A	114	TCA	3	S	Synonymous SNP
Phl213	Phl213	1	1520393	T	OVINE	contig00007	1	19541	C	substitution	MHA_1556	1520722	1518923	1797	-1	ATP-dependent helicase RecQ	330	A	110	TTA	3	L	COI_0125	19870	18071	1797	-1	ATP-dependent DNA helicase RecQ	330	G	110	TTG	3	L	Synonymous SNP
Phl213	Phl213	1	1520402	T	OVINE	contig00007	1	19550	C	substitution	MHA_1556	1520722	1518923	1797	-1	ATP-dependent helicase RecQ	321	A	107	CAA	3	Q	COI_0125	19870	18071	1797	-1	ATP-dependent DNA helicase RecQ	321	G	107	CAG	3	Q	Synonymous SNP
Phl213	Phl213	1	1521696	A	OVINE	contig00007	1	20796	G	substitution	MHA_1558	1521938	1521147	789	-1	glycosyltransferase LpsA	243	T	81	TAT	3	Y	COI_0127	21038	20274	762	-1	Glycosyltransferase involved in LPS biosynthesis	243	C	81	TAC	3	Y	Synonymous SNP
Phl213	Phl213	1	1521699	A	OVINE	contig00007	1	20799	G	substitution	MHA_1558	1521938	1521147	789	-1	glycosyltransferase LpsA	240	T	80	GAT	3	D	COI_0127	21038	20274	762	-1	Glycosyltransferase involved in LPS biosynthesis	240	C	80	GAC	3	D	Synonymous SNP
Phl213	Phl213	1	1521713	G	OVINE	contig00007	1	20813	C	substitution	MHA_1558	1521938	1521147	789	-1	glycosyltransferase LpsA	226	C	76	CAA	1	Q	COI_0127	21038	20274	762	-1	Glycosyltransferase involved in LPS biosynthesis	226	G	76	GAA	1	E	Nonsynonymous SNP
Phl213	Phl213	1	1521717	G	OVINE	contig00007	1	20817	A	substitution	MHA_1558	1521938	1521147	789	-1	glycosyltransferase LpsA	222	C	74	GCC	3	A	COI_0127	21038	20274	762	-1	Glycosyltransferase involved in LPS biosynthesis	222	T	74	GCT	3	A	Synonymous SNP
Phl213	Phl213	1	1521734	C	OVINE	contig00007	1	20834	A	substitution	MHA_1558	1521938	1521147	789	-1	glycosyltransferase LpsA	205	G	69	GCA	1	A	COI_0127	21038	20274	762	-1	Glycosyltransferase involved in LPS biosynthesis	205	T	69	TCA	1	S	Nonsynonymous SNP
Phl213	Phl213	1	1521744	C	OVINE	contig00007	1	20844	T	substitution	MHA_1558	1521938	1521147	789	-1	glycosyltransferase LpsA	195	G	65	TTG	3	L	COI_0127	21038	20274	762	-1	Glycosyltransferase involved in LPS biosynthesis	195	A	65	TTA	3	L	Synonymous SNP
Phl213	Phl213	1	1521747	A	OVINE	contig00007	1	20847	G	substitution	MHA_1558	1521938	1521147	789	-1	glycosyltransferase LpsA	192	T	64	GCT	3	A	COI_0127	21038	20274	762	-1	Glycosyltransferase involved in LPS biosynthesis	192	C	64	GCC	3	A	Synonymous SNP
Phl213	Phl213	1	1521823	A	OVINE	contig00007	1	20923	G	substitution	MHA_1558	1521938	1521147	789	-1	glycosyltransferase LpsA	116	T	39	TTA	2	L	COI_0127	21038	20274	762	-1	Glycosyltransferase involved in LPS biosynthesis	116	C	39	TCA	2	S	Nonsynonymous SNP
Phl213	Phl213	1	1521827	C	OVINE	contig00007	1	20927	T	substitution	MHA_1558	1521938	1521147	789	-1	glycosyltransferase LpsA	112	G	38	GAT	1	D	COI_0127	21038	20274	762	-1	Glycosyltransferase involved in LPS biosynthesis	112	A	38	AAT	1	N	Nonsynonymous SNP
Phl213	Phl213	1	1521828	C	OVINE	contig00007	1	20928	G	substitution	MHA_1558	1521938	1521147	789	-1	glycosyltransferase LpsA	111	G	37	CCG	3	P	COI_0127	21038	20274	762	-1	Glycosyltransferase involved in LPS biosynthesis	111	C	37	CCC	3	P	Synonymous SNP
Phl213	Phl213	1	1521900	C	OVINE	contig00007	1	21000	A	substitution	MHA_1558	1521938	1521147	789	-1	glycosyltransferase LpsA	39	G	13	GAG	3	E	COI_0127	21038	20274	762	-1	Glycosyltransferase involved in LPS biosynthesis	39	T	13	GAT	3	D	Nonsynonymous SNP
Phl213	Phl213	1	1521911	A	OVINE	contig00007	1	21011	T	substitution	MHA_1558	1521938	1521147	789	-1	glycosyltransferase LpsA	28	T	10	TCC	1	S	COI_0127	21038	20274	762	-1	Glycosyltransferase involved in LPS biosynthesis	28	A	10	ACC	1	T	Nonsynonymous SNP
Phl213	Phl213	1	1522029	C	OVINE	contig00007	1	21129	T	substitution	MHA_1559	1523051	1522020	1029	-1	O-sialoglycoprotein endopeptidase	1023	G	341	CCG	3	P	COI_0128	22151	21120	1029	-1	FIG134348: essential endopeptidase	1023	A	341	CCA	3	P	Synonymous SNP
Phl213	Phl213	1	1522034	G	OVINE	contig00007	1	21134	A	substitution	MHA_1559	1523051	1522020	1029	-1	O-sialoglycoprotein endopeptidase	1018	C	340	CCA	1	P	COI_0128	22151	21120	1029	-1	FIG134348: essential endopeptidase	1018	T	340	TCA	1	S	Nonsynonymous SNP
Phl213	Phl213	1	1522047	A	OVINE	contig00007	1	21147	T	substitution	MHA_1559	1523051	1522020	1029	-1	O-sialoglycoprotein endopeptidase	1005	T	335	GCT	3	A	COI_0128	22151	21120	1029	-1	FIG134348: essential endopeptidase	1005	A	335	GCA	3	A	Synonymous SNP
Phl213	Phl213	1	1522056	G	OVINE	contig00007	1	21156	A	substitution	MHA_1559	1523051	1522020	1029	-1	O-sialoglycoprotein endopeptidase	996	C	332	CCC	3	P	COI_0128	22151	21120	1029	-1	FIG134348: essential endopeptidase	996	T	332	CCT	3	P	Synonymous SNP
Phl213	Phl213	1	1522062	T	OVINE	contig00007	1	21162	G	substitution	MHA_1559	1523051	1522020	1029	-1	O-sialoglycoprotein endopeptidase	990	A	330	GTA	3	V	COI_0128	22151	21120	1029	-1	FIG134348: essential endopeptidase	990	C	330	GTC	3	V	Synonymous SNP
Phl213	Phl213	1	1522065	G	OVINE	contig00007	1	21165	A	substitution	MHA_1559	1523051	1522020	1029	-1	O-sialoglycoprotein endopeptidase	987	C	329	AGC	3	S	COI_0128	22151	21120	1029	-1	FIG134348: essential endopeptidase	987	T	329	AGT	3	S	Synonymous SNP
Phl213	Phl213	1	1522071	G	OVINE	contig00007	1	21171	A	substitution	MHA_1559	1523051	1522020	1029	-1	O-sialoglycoprotein endopeptidase	981	C	327	AGC	3	S	COI_0128	22151	21120	1029	-1	FIG134348: essential endopeptidase	981	T	327	GGT	3	G	Nonsynonymous SNP
Phl213	Phl213	1	1522113	A	OVINE	contig00007	1	21213	G	substitution	MHA_1559	1523051	1522020	1029	-1	O-sialoglycoprotein endopeptidase	939	T	313	ACT	3	T	COI_0128	22151	21120	1029	-1	FIG134348: essential endopeptidase	939	C	313	ACC	3	T	Synonymous SNP
Phl213	Phl213	1	1522122	A	OVINE	contig00007	1	21222	G	substitution	MHA_1559	1523051	1522020	1029	-1	O-sialoglycoprotein endopeptidase	930	T	310	ATT	3	I	COI_0128	22151	21120	1029	-1	FIG134348: essential endopeptidase	930	C	310	ATC	3	I	Synonymous SNP
Phl213	Phl213	1	1522149	T	OVINE	contig00007	1	21249	C	substitution	MHA_1559	1523051	1522020	1029	-1	O-sialoglycoprotein endopeptidase	903	A	301	CAA	3	Q	COI_0128	22151	21120	1029	-1	FIG134348: essential endopeptidase	903	G	301	CAG	3	Q	Synonymous SNP
Phl213	Phl213	1	1522152	T	OVINE	contig00007	1	21252	C	substitution	MHA_1559	1523051	1522020	1029	-1	O-sialoglycoprotein endopeptidase	900	A	300	CCA	3	P	COI_0128	22151	21120	1029	-1	FIG134348: essential endopeptidase	900	G	300	CCG	3	P	Synonymous SNP
Phl213	Phl213	1	1522167	T	OVINE	contig00007	1	21267	C	substitution	MHA_1559	1523051	1522020	1029	-1	O-sialoglycoprotein endopeptidase	885	A	295	GTA	3	V	COI_0128	22151	21120	1029	-1	FIG134348: essential endopeptidase	885	G	295	GTG	3	V	Synonymous SNP
Phl213	Phl213	1	1522209	T	OVINE	contig00007	1	21309	A	substitution	MHA_1559	1523051	1522020	1029	-1	O-sialoglycoprotein endopeptidase	843	A	281	CGA	3	R	COI_0128	22151	21120	1029	-1	FIG134348: essential endopeptidase	843	T	281	CGT	3	R	Synonymous SNP
Phl213	Phl213	1	1522218	T	OVINE	contig00007	1	21318	C	substitution	MHA_1559	1523051	1522020	1029	-1	O-sialoglycoprotein endopeptidase	834	A	278	AAA	3	K	COI_0128	22151	21120	1029	-1	FIG134348: essential endopeptidase	834	G	278	AAG	3	K	Synonymous SNP
Phl213	Phl213	1	1522221	A	OVINE	contig00007	1	21321	G	substitution	MHA_1559	1523051	1522020	1029	-1	O-sialoglycoprotein endopeptidase	831	T	277	AAT	3	N	COI_0128	22151	21120	1029	-1	FIG134348: essential endopeptidase	831	C	277	AAC	3	N	Synonymous SNP
Phl213	Phl213	1	1522230	T	OVINE	contig00007	1	21330	C	substitution	MHA_1559	1523051	1522020	1029	-1	O-sialoglycoprotein endopeptidase	822	A	274	GTA	3	V	COI_0128	22151	21120	1029	-1	FIG134348: essential endopeptidase	822	G	274	GTG	3	V	Synonymous SNP
Phl213	Phl213	1	1522233	G	OVINE	contig00007	1	21333	T	substitution	MHA_1559	1523051	1522020	1029	-1	O-sialoglycoprotein endopeptidase	819	C	273	GGC	3	G	COI_0128	22151	21120	1029	-1	FIG134348: essential endopeptidase	819	A	273	GGA	3	G	Synonymous SNP
Phl213	Phl213	1	1522236	G	OVINE	contig00007	1	21336	C	substitution	MHA_1559	1523051	1522020	1029	-1	O-sialoglycoprotein endopeptidase	816	C	272	GGC	3	G	COI_0128	22151	21120	1029	-1	FIG134348: essential endopeptidase	816	G	272	GGG	3	G	Synonymous SNP
Phl213	Phl213	1	1522245	T	OVINE	contig00007	1	21345	C	substitution	MHA_1559	1523051	1522020	1029	-1	O-sialoglycoprotein endopeptidase	807	A	269	GTA	3	V	COI_0128	22151	21120	1029	-1	FIG134348: essential endopeptidase	807	G	269	GTG	3	V	Synonymous SNP
Phl213	Phl213	1	1522250	A	OVINE	contig00007	1	21350	G	substitution	MHA_1559	1523051	1522020	1029	-1	O-sialoglycoprotein endopeptidase	802	T	268	TTA	1	L	COI_0128	22151	21120	1029	-1	FIG134348: essential endopeptidase	802	C	268	CTA	1	L	Synonymous SNP
Phl213	Phl213	1	1522260	G	OVINE	contig00007	1	21360	A	substitution	MHA_1559	1523051	1522020	1029	-1	O-sialoglycoprotein endopeptidase	792	C	264	GGC	3	G	COI_0128	22151	21120	1029	-1	FIG134348: essential endopeptidase	792	T	264	GGT	3	G	Synonymous SNP
Phl213	Phl213	1	1522269	C	OVINE	contig00007	1	21369	T	substitution	MHA_1559	1523051	1522020	1029	-1	O-sialoglycoprotein endopeptidase	783	G	261	GAG	3	E	COI_0128	22151	21120	1029	-1	FIG134348: essential endopeptidase	783	A	261	GAA	3	E	Synonymous SNP
Phl213	Phl213	1	1522281	C	OVINE	contig00007	1	21381	T	substitution	MHA_1559	1523051	1522020	1029	-1	O-sialoglycoprotein endopeptidase	771	G	257	AAG	3	K	COI_0128	22151	21120	1029	-1	FIG134348: essential endopeptidase	771	A	257	AAA	3	K	Synonymous SNP
Phl213	Phl213	1	1522308	C	OVINE	contig00007	1	21408	T	substitution	MHA_1559	1523051	1522020	1029	-1	O-sialoglycoprotein endopeptidase	744	G	248	GTG	3	V	COI_0128	22151	21120	1029	-1	FIG134348: essential endopeptidase	744	A	248	GTA	3	V	Synonymous SNP
Phl213	Phl213	1	1522311	G	OVINE	contig00007	1	21411	A	substitution	MHA_1559	1523051	1522020	1029	-1	O-sialoglycoprotein endopeptidase	741	C	247	GCC	3	A	COI_0128	22151	21120	1029	-1	FIG134348: essential endopeptidase	741	T	247	GCT	3	A	Synonymous SNP
Phl213	Phl213	1	1522395	C	OVINE	contig00007	1	21495	A	substitution	MHA_1559	1523051	1522020	1029	-1	O-sialoglycoprotein endopeptidase	657	G	219	GCG	3	A	COI_0128	22151	21120	1029	-1	FIG134348: essential endopeptidase	657	T	219	GCT	3	A	Synonymous SNP
Phl213	Phl213	1	1522404	G	OVINE	contig00007	1	21504	C	substitution	MHA_1559	1523051	1522020	1029	-1	O-sialoglycoprotein endopeptidase	648	C	216	ACC	3	T	COI_0128	22151	21120	1029	-1	FIG134348: essential endopeptidase	648	G	216	ACG	3	T	Synonymous SNP
Phl213	Phl213	1	1522413	A	OVINE	contig00007	1	21513	G	substitution	MHA_1559	1523051	1522020	1029	-1	O-sialoglycoprotein endopeptidase	639	T	213	GGT	3	G	COI_0128	22151	21120	1029	-1	FIG134348: essential endopeptidase	639	C	213	GGC	3	G	Synonymous SNP
Phl213	Phl213	1	1522416	G	OVINE	contig00007	1	21516	C	substitution	MHA_1559	1523051	1522020	1029	-1	O-sialoglycoprotein endopeptidase	636	C	212	TCC	3	S	COI_0128	22151	21120	1029	-1	FIG134348: essential endopeptidase	636	G	212	TCG	3	S	Synonymous SNP
Phl213	Phl213	1	1522431	C	OVINE	contig00007	1	21531	T	substitution	MHA_1559	1523051	1522020	1029	-1	O-sialoglycoprotein endopeptidase	621	G	207	CTG	3	L	COI_0128	22151	21120	1029	-1	FIG134348: essential endopeptidase	621	A	207	CTA	3	L	Synonymous SNP
Phl213	Phl213	1	1522434	T	OVINE	contig00007	1	21534	G	substitution	MHA_1559	1523051	1522020	1029	-1	O-sialoglycoprotein endopeptidase	618	A	206	GGA	3	G	COI_0128	22151	21120	1029	-1	FIG134348: essential endopeptidase	618	C	206	GGC	3	G	Synonymous SNP
Phl213	Phl213	1	1522437	C	OVINE	contig00007	1	21537	T	substitution	MHA_1559	1523051	1522020	1029	-1	O-sialoglycoprotein endopeptidase	615	G	205	CCG	3	P	COI_0128	22151	21120	1029	-1	FIG134348: essential endopeptidase	615	A	205	CCA	3	P	Synonymous SNP
Phl213	Phl213	1	1522446	G	OVINE	contig00007	1	21546	A	substitution	MHA_1559	1523051	1522020	1029	-1	O-sialoglycoprotein endopeptidase	606	C	202	ACC	3	T	COI_0128	22151	21120	1029	-1	FIG134348: essential endopeptidase	606	T	202	ACT	3	T	Synonymous SNP
Phl213	Phl213	1	1522452	T	OVINE	contig00007	1	21552	C	substitution	MHA_1559	1523051	1522020	1029	-1	O-sialoglycoprotein endopeptidase	600	A	200	CCA	3	P	COI_0128	22151	21120	1029	-1	FIG134348: essential endopeptidase	600	G	200	CCG	3	P	Synonymous SNP
Phl213	Phl213	1	1522470	A	OVINE	contig00007	1	21570	G	substitution	MHA_1559	1523051	1522020	1029	-1	O-sialoglycoprotein endopeptidase	582	T	194	CGT	3	R	COI_0128	22151	21120	1029	-1	FIG134348: essential endopeptidase	582	C	194	CGC	3	R	Synonymous SNP
Phl213	Phl213	1	1522479	C	OVINE	contig00007	1	21579	T	substitution	MHA_1559	1523051	1522020	1029	-1	O-sialoglycoprotein endopeptidase	573	G	191	ACG	3	T	COI_0128	22151	21120	1029	-1	FIG134348: essential endopeptidase	573	A	191	GAA	3	E	Nonsynonymous SNP
Phl213	Phl213	1	1523146	A	OVINE	contig00007	1	22246	G	substitution	MHA_1560	1523903	1523124	777	-1	DNA uptake lipoprotein ComL	758	T	253	CTG	2	L	COI_0129	23003	22224	777	-1	Probable component of the lipoprotein assembly complex (forms a complex with YaeT2C YfgL2C and NlpB)	758	C	253	CCG	2	P	Nonsynonymous SNP
Phl213	Phl213	1	1523180	A	OVINE	contig00007	1	22280	T	substitution	MHA_1560	1523903	1523124	777	-1	DNA uptake lipoprotein ComL	724	T	242	TAT	1	Y	COI_0129	23003	22224	777	-1	Probable component of the lipoprotein assembly complex (forms a complex with YaeT2C YfgL2C and NlpB)	724	A	242	AAT	1	N	Nonsynonymous SNP
Phl213	Phl213	1	2318061	G	OVINE	contig00007	-1	12904	A	substitution	NA	NA	NA	NA	NA	NA	NA	NA	NA	CCA	NA	P	COI_0117	13372	12707	663	-1	Putative TEGT family carrier/transport protein	469	A	157	ACA	1	T	Nonsynonymous SNP. Gene spanning SNP found in OVINE contig00007 only
Phl213	Phl213	1	2318531	G	OVINE	contig00007	-1	12434	A	substitution	MHA_2418	2318287	2318637	348	1	DsrC family protein	245	G	82	GGT	2	G	COI_0116	12678	12328	348	-1	tRNA 2-thiouridine synthesizing protein E	245	A	82	GAT	2	D	Nonsynonymous SNP
Phl213	Phl213	1	2319320	T	OVINE	contig00007	-1	11645	C	substitution	MHA_2419	2320009	2318771	1236	-1	dihydroxy-acid dehydratase	690	A	230	GGA	3	G	COI_0115	10347	12194	1845	1	Dihydroxy-acid dehydratase	1299	G	433	GGG	3	G	Synonymous SNP
Phl213	Phl213	1	2319619	C	OVINE	contig00007	-1	11346	T	substitution	MHA_2419	2320009	2318771	1236	-1	dihydroxy-acid dehydratase	391	G	131	GGC	1	G	COI_0115	10347	12194	1845	1	Dihydroxy-acid dehydratase	1000	A	334	AGC	1	S	Nonsynonymous SNP
Phl213	Phl213	1	1520915	G	OVINE	contig00007	1	20038	A	substitution	MHA_1557	1521136	1520831	303	-1	possible frataxin family protein	222	C	74	GGC	3	G	COI_0126	20259	19954	303	-1	Frataxin homolog CyaY2C facilitates iron supply for heme A synthesis or Fe-S cluster assembly	222	T	74	GGT	3	G	Synonymous SNP
Phl213	Phl213	1	1520918	T	OVINE	contig00007	1	20041	C	substitution	MHA_1557	1521136	1520831	303	-1	possible frataxin family protein	219	A	73	GAA	3	E	COI_0126	20259	19954	303	-1	Frataxin homolog CyaY2C facilitates iron supply for heme A synthesis or Fe-S cluster assembly	219	G	73	GAG	3	E	Synonymous SNP
Phl213	Phl213	1	1520921	T	OVINE	contig00007	1	20044	G	substitution	MHA_1557	1521136	1520831	303	-1	possible frataxin family protein	216	A	72	GTA	3	V	COI_0126	20259	19954	303	-1	Frataxin homolog CyaY2C facilitates iron supply for heme A synthesis or Fe-S cluster assembly	216	C	72	GTC	3	V	Synonymous SNP
Phl213	Phl213	1	1520930	A	OVINE	contig00007	1	20053	G	substitution	MHA_1557	1521136	1520831	303	-1	possible frataxin family protein	207	T	69	TTT	3	F	COI_0126	20259	19954	303	-1	Frataxin homolog CyaY2C facilitates iron supply for heme A synthesis or Fe-S cluster assembly	207	C	69	TTC	3	F	Synonymous SNP
Phl213	Phl213	1	1520933	G	OVINE	contig00007	1	20056	A	substitution	MHA_1557	1521136	1520831	303	-1	possible frataxin family protein	204	C	68	CAC	3	H	COI_0126	20259	19954	303	-1	Frataxin homolog CyaY2C facilitates iron supply for heme A synthesis or Fe-S cluster assembly	204	T	68	CAT	3	H	Synonymous SNP
Phl213	Phl213	1	1520939	A	OVINE	contig00007	1	20062	T	substitution	MHA_1557	1521136	1520831	303	-1	possible frataxin family protein	198	T	66	GGT	3	G	COI_0126	20259	19954	303	-1	Frataxin homolog CyaY2C facilitates iron supply for heme A synthesis or Fe-S cluster assembly	198	A	66	GGA	3	G	Synonymous SNP
Phl213	Phl213	1	1520942	A	OVINE	contig00007	1	20065	G	substitution	MHA_1557	1521136	1520831	303	-1	possible frataxin family protein	195	T	65	GGT	3	G	COI_0126	20259	19954	303	-1	Frataxin homolog CyaY2C facilitates iron supply for heme A synthesis or Fe-S cluster assembly	195	C	65	GGC	3	G	Synonymous SNP
Phl213	Phl213	1	1520945	C	OVINE	contig00007	1	20068	T	substitution	MHA_1557	1521136	1520831	303	-1	possible frataxin family protein	192	G	64	TTG	3	L	COI_0126	20259	19954	303	-1	Frataxin homolog CyaY2C facilitates iron supply for heme A synthesis or Fe-S cluster assembly	192	A	64	TTA	3	L	Synonymous SNP
Phl213	Phl213	1	1520993	G	OVINE	contig00007	1	20116	A	substitution	MHA_1557	1521136	1520831	303	-1	possible frataxin family protein	144	C	48	ATC	3	I	COI_0126	20259	19954	303	-1	Frataxin homolog CyaY2C facilitates iron supply for heme A synthesis or Fe-S cluster assembly	144	T	48	ATT	3	I	Synonymous SNP
Phl213	Phl213	1	1520996	A	OVINE	contig00007	1	20119	G	substitution	MHA_1557	1521136	1520831	303	-1	possible frataxin family protein	141	T	47	GTT	3	V	COI_0126	20259	19954	303	-1	Frataxin homolog CyaY2C facilitates iron supply for heme A synthesis or Fe-S cluster assembly	141	C	47	ATC	3	I	Nonsynonymous SNP
Phl213	Phl213	1	1520998	C	OVINE	contig00007	1	20121	T	substitution	MHA_1557	1521136	1520831	303	-1	possible frataxin family protein	139	G	47	GTT	1	V	COI_0126	20259	19954	303	-1	Frataxin homolog CyaY2C facilitates iron supply for heme A synthesis or Fe-S cluster assembly	139	A	47	ATC	1	I	Nonsynonymous SNP
Phl213	Phl213	1	1521002	C	OVINE	contig00007	1	20125	A	substitution	MHA_1557	1521136	1520831	303	-1	possible frataxin family protein	135	G	45	TCG	3	S	COI_0126	20259	19954	303	-1	Frataxin homolog CyaY2C facilitates iron supply for heme A synthesis or Fe-S cluster assembly	135	T	45	TCT	3	S	Synonymous SNP
Phl213	Phl213	1	1521017	G	OVINE	contig00007	1	20140	A	substitution	MHA_1557	1521136	1520831	303	-1	possible frataxin family protein	120	C	40	ACC	3	T	COI_0126	20259	19954	303	-1	Frataxin homolog CyaY2C facilitates iron supply for heme A synthesis or Fe-S cluster assembly	120	T	40	ACT	3	T	Synonymous SNP
Phl213	Phl213	1	1521029	G	OVINE	contig00007	1	20152	A	substitution	MHA_1557	1521136	1520831	303	-1	possible frataxin family protein	108	C	36	GTC	3	V	COI_0126	20259	19954	303	-1	Frataxin homolog CyaY2C facilitates iron supply for heme A synthesis or Fe-S cluster assembly	108	T	36	GTT	3	V	Synonymous SNP
Phl213	Phl213	1	1521032	C	OVINE	contig00007	1	20155	T	substitution	MHA_1557	1521136	1520831	303	-1	possible frataxin family protein	105	G	35	GCG	3	A	COI_0126	20259	19954	303	-1	Frataxin homolog CyaY2C facilitates iron supply for heme A synthesis or Fe-S cluster assembly	105	A	35	GCA	3	A	Synonymous SNP
Phl213	Phl213	1	1521041	G	OVINE	contig00007	1	20164	A	substitution	MHA_1557	1521136	1520831	303	-1	possible frataxin family protein	96	C	32	ATC	3	I	COI_0126	20259	19954	303	-1	Frataxin homolog CyaY2C facilitates iron supply for heme A synthesis or Fe-S cluster assembly	96	T	32	ATT	3	I	Synonymous SNP
Phl213	Phl213	1	1521053	G	OVINE	contig00007	1	20176	T	substitution	MHA_1557	1521136	1520831	303	-1	possible frataxin family protein	84	C	28	GTC	3	V	COI_0126	20259	19954	303	-1	Frataxin homolog CyaY2C facilitates iron supply for heme A synthesis or Fe-S cluster assembly	84	A	28	GTA	3	V	Synonymous SNP
Phl213	Phl213	1	1521068	G	OVINE	contig00007	1	20191	A	substitution	MHA_1557	1521136	1520831	303	-1	possible frataxin family protein	69	C	23	GAC	3	D	COI_0126	20259	19954	303	-1	Frataxin homolog CyaY2C facilitates iron supply for heme A synthesis or Fe-S cluster assembly	69	T	23	GAT	3	D	Synonymous SNP
Phl213	Phl213	1	1521073	A	OVINE	contig00007	1	20196	C	substitution	MHA_1557	1521136	1520831	303	-1	possible frataxin family protein	64	T	22	TAT	1	Y	COI_0126	20259	19954	303	-1	Frataxin homolog CyaY2C facilitates iron supply for heme A synthesis or Fe-S cluster assembly	64	G	22	GAT	1	D	Nonsynonymous SNP
Phl213	Phl213	1	1521098	T	OVINE	contig00007	1	20221	A	substitution	MHA_1557	1521136	1520831	303	-1	possible frataxin family protein	39	A	13	GTA	3	V	COI_0126	20259	19954	303	-1	Frataxin homolog CyaY2C facilitates iron supply for heme A synthesis or Fe-S cluster assembly	39	T	13	GTT	3	V	Synonymous SNP
Phl213	Phl213	1	1521104	C	OVINE	contig00007	1	20227	T	substitution	MHA_1557	1521136	1520831	303	-1	possible frataxin family protein	33	G	11	GAG	3	E	COI_0126	20259	19954	303	-1	Frataxin homolog CyaY2C facilitates iron supply for heme A synthesis or Fe-S cluster assembly	33	A	11	GAA	3	E	Synonymous SNP
Phl213	Phl213	1	1521110	G	OVINE	contig00007	1	20233	T	substitution	MHA_1557	1521136	1520831	303	-1	possible frataxin family protein	27	C	9	GCC	3	A	COI_0126	20259	19954	303	-1	Frataxin homolog CyaY2C facilitates iron supply for heme A synthesis or Fe-S cluster assembly	27	A	9	GCA	3	A	Synonymous SNP
Phl213	Phl213	1	2332191	A	OVINE	contig00008	-1	526	C	substitution	MHA_2433	2332317	2331820	495	-1	hypothetical protein MHA_2433	127	T	43	TAT	1	Y	NA	NA	NA	NA	NA	NA	NA	NA	NA	CAT	NA	H	Nonsynonymous SNP. Gene spanning SNP found in Phl213 Phl213 only
Phl213	Phl213	1	2533618	T	OVINE	contig00010	-1	3191	C	substitution	MHA_2701	2537991	2531920	6069	-1	possible autotransporter/adhesin	4374	A	1458	GTA	3	V	COI_0191	3289	2942	345	-1	hypothetical protein	99	C	33	GTC	3	V	Synonymous SNP
Phl213	Phl213	1	2533663	T	OVINE	contig00010	-1	3146	C	substitution	MHA_2701	2537991	2531920	6069	-1	possible autotransporter/adhesin	4329	A	1443	ACA	3	T	COI_0191	3289	2942	345	-1	hypothetical protein	144	C	48	ACC	3	T	Synonymous SNP
Phl213	Phl213	1	2533669	C	OVINE	contig00010	-1	3140	A	substitution	MHA_2701	2537991	2531920	6069	-1	possible autotransporter/adhesin	4323	G	1441	GCG	3	A	COI_0191	3289	2942	345	-1	hypothetical protein	150	A	50	AAA	3	K	Nonsynonymous SNP
Phl213	Phl213	1	2533671	C	OVINE	contig00010	-1	3138	T	substitution	MHA_2701	2537991	2531920	6069	-1	possible autotransporter/adhesin	4321	G	1441	GCG	1	A	COI_0191	3289	2942	345	-1	hypothetical protein	152	T	51	GTA	2	V	Nonsynonymous SNP
Phl213	Phl213	1	2533675	A	OVINE	contig00010	-1	3134	G	substitution	MHA_2701	2537991	2531920	6069	-1	possible autotransporter/adhesin	4317	T	1439	AAT	3	N	COI_0191	3289	2942	345	-1	hypothetical protein	156	G	52	CCG	3	P	Nonsynonymous SNP
Phl213	Phl213	1	2533681	G	OVINE	contig00010	-1	3128	A	substitution	MHA_2701	2537991	2531920	6069	-1	possible autotransporter/adhesin	4311	C	1437	AAC	3	N	COI_0191	3289	2942	345	-1	hypothetical protein	162	A	54	TTA	3	L	Nonsynonymous SNP
Phl213	Phl213	1	2533687	A	OVINE	contig00010	-1	3122	T	substitution	MHA_2701	2537991	2531920	6069	-1	possible autotransporter/adhesin	4305	T	1435	GTT	3	V	COI_0191	3289	2942	345	-1	hypothetical protein	168	T	56	ACT	3	T	Nonsynonymous SNP
Phl213	Phl213	1	2533738	G	OVINE	contig00010	-1	2324	A	substitution	MHA_2701	2537991	2531920	6069	-1	possible autotransporter/adhesin	4254	C	1418	ATC	3	I	COI_0188	2419	2210	207	-1	hypothetical protein	96	A	32	GAA	3	E	Nonsynonymous SNP
Phl213	Phl213	1	2533743	T	OVINE	contig00010	-1	2319	G	substitution	MHA_2701	2537991	2531920	6069	-1	possible autotransporter/adhesin	4249	A	1417	AAA	1	K	COI_0188	2419	2210	207	-1	hypothetical protein	101	G	34	TGT	2	C	Nonsynonymous SNP
Phl213	Phl213	1	2533747	C	OVINE	contig00010	-1	2315	G	substitution	MHA_2701	2537991	2531920	6069	-1	possible autotransporter/adhesin	4245	G	1415	ACG	3	T	COI_0188	2419	2210	207	-1	hypothetical protein	105	G	35	AAG	3	K	Nonsynonymous SNP
Phl213	Phl213	1	2533750	C	OVINE	contig00010	-1	2312	T	substitution	MHA_2701	2537991	2531920	6069	-1	possible autotransporter/adhesin	4242	G	1414	GAG	3	E	COI_0188	2419	2210	207	-1	hypothetical protein	108	T	36	GTT	3	V	Nonsynonymous SNP
Phl213	Phl213	1	2533756	A	OVINE	contig00010	-1	2306	T	substitution	MHA_2701	2537991	2531920	6069	-1	possible autotransporter/adhesin	4236	T	1412	CTT	3	L	COI_0188	2419	2210	207	-1	hypothetical protein	114	T	38	TTT	3	F	Nonsynonymous SNP
Phl213	Phl213	1	2533759	T	OVINE	contig00010	-1	2303	C	substitution	MHA_2701	2537991	2531920	6069	-1	possible autotransporter/adhesin	4233	A	1411	AAA	3	K	COI_0188	2419	2210	207	-1	hypothetical protein	117	C	39	AGC	3	S	Nonsynonymous SNP
Phl213	Phl213	1	2533766	A	OVINE	contig00010	-1	2296	T	substitution	MHA_2701	2537991	2531920	6069	-1	possible autotransporter/adhesin	4226	T	1409	GTT	2	V	COI_0188	2419	2210	207	-1	hypothetical protein	124	T	42	TTG	1	L	Nonsynonymous SNP
Phl213	Phl213	1	2533767	C	OVINE	contig00010	-1	2295	T	substitution	MHA_2701	2537991	2531920	6069	-1	possible autotransporter/adhesin	4225	G	1409	GTT	1	V	COI_0188	2419	2210	207	-1	hypothetical protein	125	T	42	TTG	2	L	Nonsynonymous SNP
Phl213	Phl213	1	2533772	T	OVINE	contig00010	-1	2290	A	substitution	MHA_2701	2537991	2531920	6069	-1	possible autotransporter/adhesin	4220	A	1407	GAA	2	E	COI_0188	2419	2210	207	-1	hypothetical protein	130	A	44	ACT	1	T	Nonsynonymous SNP
Phl213	Phl213	1	2534392	G	OVINE	contig00010	-1	1757	A	substitution	MHA_2701	2537991	2531920	6069	-1	possible autotransporter/adhesin	3600	C	1200	GGC	3	G	NA	NA	NA	NA	NA	NA	NA	NA	NA	GGA	NA	G	Synonymous SNP. Gene spanning SNP found in Phl213 Phl213 only
Phl213	Phl213	1	2534395	G	OVINE	contig00010	-1	1754	A	substitution	MHA_2701	2537991	2531920	6069	-1	possible autotransporter/adhesin	3597	C	1199	GGC	3	G	NA	NA	NA	NA	NA	NA	NA	NA	NA	GGA	NA	G	Synonymous SNP. Gene spanning SNP found in Phl213 Phl213 only
Phl213	Phl213	1	2534401	G	OVINE	contig00010	-1	1748	A	substitution	MHA_2701	2537991	2531920	6069	-1	possible autotransporter/adhesin	3591	C	1197	GAC	3	D	NA	NA	NA	NA	NA	NA	NA	NA	NA	GAA	NA	E	Nonsynonymous SNP. Gene spanning SNP found in Phl213 Phl213 only
Phl213	Phl213	1	2534403	C	OVINE	contig00010	-1	1746	T	substitution	MHA_2701	2537991	2531920	6069	-1	possible autotransporter/adhesin	3589	G	1197	GAC	1	D	NA	NA	NA	NA	NA	NA	NA	NA	NA	TAC	NA	Y	Nonsynonymous SNP. Gene spanning SNP found in Phl213 Phl213 only
Phl213	Phl213	1	1450909	G	OVINE	contig00011	1	281	A	substitution	MHA_1475	1451381	1450743	636	-1	hypothetical protein MHA_1475	473	C	158	ACC	2	T	COI_0192	804	115	687	-1	hypothetical protein	524	T	175	ATC	2	I	Nonsynonymous SNP
Phl213	Phl213	1	1429384	T	OVINE	contig00013	1	3722	C	substitution	MHA_1455	1429623	1428586	1035	-1	beta-N-acetylhexosaminidase	240	A	80	CAA	3	Q	COI_0200	3961	2924	1035	-1	Beta N-acetyl-glucosaminidase	240	G	80	CAG	3	Q	Synonymous SNP
Phl213	Phl213	1	1429393	C	OVINE	contig00013	1	3731	A	substitution	MHA_1455	1429623	1428586	1035	-1	beta-N-acetylhexosaminidase	231	G	77	CCG	3	P	COI_0200	3961	2924	1035	-1	Beta N-acetyl-glucosaminidase	231	T	77	CCT	3	P	Synonymous SNP
Phl213	Phl213	1	1429398	G	OVINE	contig00013	1	3736	A	substitution	MHA_1455	1429623	1428586	1035	-1	beta-N-acetylhexosaminidase	226	C	76	CTG	1	L	COI_0200	3961	2924	1035	-1	Beta N-acetyl-glucosaminidase	226	T	76	TTG	1	L	Synonymous SNP
Phl213	Phl213	1	1429402	A	OVINE	contig00013	1	3740	T	substitution	MHA_1455	1429623	1428586	1035	-1	beta-N-acetylhexosaminidase	222	T	74	ACT	3	T	COI_0200	3961	2924	1035	-1	Beta N-acetyl-glucosaminidase	222	A	74	ACA	3	T	Synonymous SNP
Phl213	Phl213	1	1429417	A	OVINE	contig00013	1	3755	G	substitution	MHA_1455	1429623	1428586	1035	-1	beta-N-acetylhexosaminidase	207	T	69	TTT	3	F	COI_0200	3961	2924	1035	-1	Beta N-acetyl-glucosaminidase	207	C	69	TTC	3	F	Synonymous SNP
Phl213	Phl213	1	869684	T	OVINE	contig00015	1	511	C	substitution	MHA_0866	878639	868995	9642	-1	possible filamentous hemagglutinin	8956	A	2986	AAA	1	K	NA	NA	NA	NA	NA	NA	NA	NA	NA	GAA	NA	E	Nonsynonymous SNP. Gene spanning SNP found in Phl213 Phl213 only
Phl213	Phl213	1	870651	A	OVINE	contig00015	1	1478	G	substitution	MHA_0866	878639	868995	9642	-1	possible filamentous hemagglutinin	7989	T	2663	GGT	3	G	NA	NA	NA	NA	NA	NA	NA	NA	NA	GGC	NA	G	Synonymous SNP. Gene spanning SNP found in Phl213 Phl213 only
Phl213	Phl213	1	870654	T	OVINE	contig00015	1	1481	C	substitution	MHA_0866	878639	868995	9642	-1	possible filamentous hemagglutinin	7986	A	2662	TCA	3	S	NA	NA	NA	NA	NA	NA	NA	NA	NA	TCG	NA	S	Synonymous SNP. Gene spanning SNP found in Phl213 Phl213 only
Phl213	Phl213	1	870789	A	OVINE	contig00015	1	1616	C	substitution	MHA_0866	878639	868995	9642	-1	possible filamentous hemagglutinin	7851	T	2617	GCT	3	A	NA	NA	NA	NA	NA	NA	NA	NA	NA	GCG	NA	A	Synonymous SNP. Gene spanning SNP found in Phl213 Phl213 only
Phl213	Phl213	1	870818	T	OVINE	contig00015	1	1645	C	substitution	MHA_0866	878639	868995	9642	-1	possible filamentous hemagglutinin	7822	A	2608	ACA	1	T	NA	NA	NA	NA	NA	NA	NA	NA	NA	GCA	NA	A	Nonsynonymous SNP. Gene spanning SNP found in Phl213 Phl213 only
Phl213	Phl213	1	870840	C	OVINE	contig00015	1	1667	T	substitution	MHA_0866	878639	868995	9642	-1	possible filamentous hemagglutinin	7800	G	2600	CTG	3	L	NA	NA	NA	NA	NA	NA	NA	NA	NA	CTA	NA	L	Synonymous SNP. Gene spanning SNP found in Phl213 Phl213 only
Phl213	Phl213	1	870843	T	OVINE	contig00015	1	1670	C	substitution	MHA_0866	878639	868995	9642	-1	possible filamentous hemagglutinin	7797	A	2599	TTA	3	L	NA	NA	NA	NA	NA	NA	NA	NA	NA	TTG	NA	L	Synonymous SNP. Gene spanning SNP found in Phl213 Phl213 only
Phl213	Phl213	1	870846	G	OVINE	contig00015	1	1673	T	substitution	MHA_0866	878639	868995	9642	-1	possible filamentous hemagglutinin	7794	C	2598	GCC	3	A	NA	NA	NA	NA	NA	NA	NA	NA	NA	GCA	NA	A	Synonymous SNP. Gene spanning SNP found in Phl213 Phl213 only
Phl213	Phl213	1	870852	G	OVINE	contig00015	1	1679	A	substitution	MHA_0866	878639	868995	9642	-1	possible filamentous hemagglutinin	7788	C	2596	GCC	3	A	NA	NA	NA	NA	NA	NA	NA	NA	NA	GCT	NA	A	Synonymous SNP. Gene spanning SNP found in Phl213 Phl213 only
Phl213	Phl213	1	870860	G	OVINE	contig00015	1	1687	A	substitution	MHA_0866	878639	868995	9642	-1	possible filamentous hemagglutinin	7780	C	2594	CTG	1	L	NA	NA	NA	NA	NA	NA	NA	NA	NA	TTG	NA	L	Synonymous SNP. Gene spanning SNP found in Phl213 Phl213 only
Phl213	Phl213	1	870864	G	OVINE	contig00015	1	1691	A	substitution	MHA_0866	878639	868995	9642	-1	possible filamentous hemagglutinin	7776	C	2592	GCC	3	A	NA	NA	NA	NA	NA	NA	NA	NA	NA	GCT	NA	A	Synonymous SNP. Gene spanning SNP found in Phl213 Phl213 only
Phl213	Phl213	1	874071	A	OVINE	contig00015	1	4898	G	substitution	MHA_0866	878639	868995	9642	-1	possible filamentous hemagglutinin	4569	T	1523	CAT	3	H	NA	NA	NA	NA	NA	NA	NA	NA	NA	CAC	NA	H	Synonymous SNP. Gene spanning SNP found in Phl213 Phl213 only
Phl213	Phl213	1	875479	C	OVINE	contig00015	1	6306	T	substitution	MHA_0866	878639	868995	9642	-1	possible filamentous hemagglutinin	3161	G	1054	GGG	2	G	NA	NA	NA	NA	NA	NA	NA	NA	NA	GAG	NA	E	Nonsynonymous SNP. Gene spanning SNP found in Phl213 Phl213 only
Phl213	Phl213	1	877467	A	OVINE	contig00015	1	8294	G	substitution	MHA_0866	878639	868995	9642	-1	possible filamentous hemagglutinin	1173	T	391	GGT	3	G	COI_0219	8403	8182	219	-1	hypothetical protein	110	C	37	GCG	2	A	Nonsynonymous SNP
Phl213	Phl213	1	878007	T	OVINE	contig00015	1	8834	G	substitution	MHA_0866	878639	868995	9642	-1	possible filamentous hemagglutinin	633	A	211	CAA	3	Q	COI_0222	8769	8963	192	1	hypothetical protein	66	G	22	CCG	3	P	Nonsynonymous SNP
Phl213	Phl213	1	878010	A	OVINE	contig00015	1	8837	G	substitution	MHA_0866	878639	868995	9642	-1	possible filamentous hemagglutinin	630	T	210	AAT	3	N	COI_0222	8769	8963	192	1	hypothetical protein	69	G	23	TTG	3	L	Nonsynonymous SNP
Phl213	Phl213	1	878013	T	OVINE	contig00015	1	8840	A	substitution	MHA_0866	878639	868995	9642	-1	possible filamentous hemagglutinin	627	A	209	ATA	3	I	COI_0222	8769	8963	192	1	hypothetical protein	72	A	24	TTA	3	L	Nonsynonymous SNP
Phl213	Phl213	1	878025	T	OVINE	contig00015	1	8852	A	substitution	MHA_0866	878639	868995	9642	-1	possible filamentous hemagglutinin	615	A	205	GGA	3	G	COI_0222	8769	8963	192	1	hypothetical protein	84	A	28	TTA	3	L	Nonsynonymous SNP
Phl213	Phl213	1	878061	A	OVINE	contig00015	1	8888	G	substitution	MHA_0866	878639	868995	9642	-1	possible filamentous hemagglutinin	579	T	193	GGT	3	G	COI_0222	8769	8963	192	1	hypothetical protein	120	G	40	ATG	3	M	Nonsynonymous SNP
Phl213	Phl213	1	878157	A	OVINE	contig00015	1	8984	G	substitution	MHA_0866	878639	868995	9642	-1	possible filamentous hemagglutinin	483	T	161	AGT	3	S	COI_0223	8982	9167	183	1	hypothetical protein	3	G	1	TTG	3	L	Nonsynonymous SNP
Phl213	Phl213	1	878217	T	OVINE	contig00015	1	9044	C	substitution	MHA_0866	878639	868995	9642	-1	possible filamentous hemagglutinin	423	A	141	CAA	3	Q	COI_0223	8982	9167	183	1	hypothetical protein	63	C	21	CCC	3	P	Nonsynonymous SNP
Phl213	Phl213	1	878226	A	OVINE	contig00015	1	9053	T	substitution	MHA_0866	878639	868995	9642	-1	possible filamentous hemagglutinin	414	T	138	GGT	3	G	COI_0223	8982	9167	183	1	hypothetical protein	72	T	24	ATT	3	I	Nonsynonymous SNP
Phl213	Phl213	1	878232	T	OVINE	contig00015	1	9059	C	substitution	MHA_0866	878639	868995	9642	-1	possible filamentous hemagglutinin	408	A	136	CAA	3	Q	COI_0223	8982	9167	183	1	hypothetical protein	78	C	26	GCC	3	A	Nonsynonymous SNP
Phl213	Phl213	1	878283	C	OVINE	contig00015	1	9110	T	substitution	MHA_0866	878639	868995	9642	-1	possible filamentous hemagglutinin	357	G	119	GCG	3	A	COI_0223	8982	9167	183	1	hypothetical protein	129	T	43	TCT	3	S	Nonsynonymous SNP
Phl213	Phl213	1	878375	A	OVINE	contig00015	1	9202	G	substitution	MHA_0866	878639	868995	9642	-1	possible filamentous hemagglutinin	265	T	89	TTG	1	L	COI_0224	9164	9277	111	1	hypothetical protein	39	G	13	CAG	3	Q	Nonsynonymous SNP
Phl213	Phl213	1	878403	A	OVINE	contig00015	1	9230	G	substitution	MHA_0866	878639	868995	9642	-1	possible filamentous hemagglutinin	237	T	79	ACT	3	T	COI_0224	9164	9277	111	1	hypothetical protein	67	G	23	GGT	1	G	Nonsynonymous SNP
Phl213	Phl213	1	878427	A	OVINE	contig00015	1	9254	G	substitution	MHA_0866	878639	868995	9642	-1	possible filamentous hemagglutinin	213	T	71	ACT	3	T	COI_0224	9164	9277	111	1	hypothetical protein	91	G	31	GGT	1	G	Nonsynonymous SNP
Phl213	Phl213	1	878559	T	OVINE	contig00015	1	9386	G	substitution	MHA_0866	878639	868995	9642	-1	possible filamentous hemagglutinin	81	A	27	GCA	3	A	COI_0225	9285	9479	192	1	hypothetical protein	102	G	34	CCG	3	P	Nonsynonymous SNP
Phl213	Phl213	1	878563	A	OVINE	contig00015	1	9390	G	substitution	MHA_0866	878639	868995	9642	-1	possible filamentous hemagglutinin	77	T	26	TTA	2	L	COI_0225	9285	9479	192	1	hypothetical protein	106	G	36	GAT	1	D	Nonsynonymous SNP
Phl213	Phl213	1	878589	A	OVINE	contig00015	1	9416	G	substitution	MHA_0866	878639	868995	9642	-1	possible filamentous hemagglutinin	51	T	17	ATT	3	I	COI_0225	9285	9479	192	1	hypothetical protein	132	G	44	ACG	3	T	Nonsynonymous SNP
Phl213	Phl213	1	878703	A	OVINE	contig00015	1	9531	G	substitution	MHA_0867	880487	878691	1794	-1	hemagglutinin secretion protein FhaC	1785	T	595	GGT	3	G	COI_0226	11315	9519	1794	-1	Hemolysin activator protein precursor	1785	C	595	GGC	3	G	Synonymous SNP
Phl213	Phl213	1	878727	G	OVINE	contig00015	1	9555	A	substitution	MHA_0867	880487	878691	1794	-1	hemagglutinin secretion protein FhaC	1761	C	587	GAC	3	D	COI_0226	11315	9519	1794	-1	Hemolysin activator protein precursor	1761	T	587	GAT	3	D	Synonymous SNP
Phl213	Phl213	1	878777	C	OVINE	contig00015	1	9605	G	substitution	MHA_0867	880487	878691	1794	-1	hemagglutinin secretion protein FhaC	1711	G	571	GTG	1	V	COI_0226	11315	9519	1794	-1	Hemolysin activator protein precursor	1711	C	571	CTG	1	L	Nonsynonymous SNP
Phl213	Phl213	1	878790	T	OVINE	contig00015	1	9618	C	substitution	MHA_0867	880487	878691	1794	-1	hemagglutinin secretion protein FhaC	1698	A	566	GGA	3	G	COI_0226	11315	9519	1794	-1	Hemolysin activator protein precursor	1698	G	566	GGG	3	G	Synonymous SNP
Phl213	Phl213	1	878905	T	OVINE	contig00015	1	9733	C	substitution	MHA_0867	880487	878691	1794	-1	hemagglutinin secretion protein FhaC	1583	A	528	AAC	2	N	COI_0226	11315	9519	1794	-1	Hemolysin activator protein precursor	1583	G	528	AGC	2	S	Nonsynonymous SNP
Phl213	Phl213	1	879358	C	OVINE	contig00015	1	10186	G	substitution	MHA_0867	880487	878691	1794	-1	hemagglutinin secretion protein FhaC	1130	G	377	AGC	2	S	COI_0226	11315	9519	1794	-1	Hemolysin activator protein precursor	1130	C	377	ACC	2	T	Nonsynonymous SNP
Phl213	Phl213	1	879366	A	OVINE	contig00015	1	10194	G	substitution	MHA_0867	880487	878691	1794	-1	hemagglutinin secretion protein FhaC	1122	T	374	CGT	3	R	COI_0226	11315	9519	1794	-1	Hemolysin activator protein precursor	1122	C	374	CGC	3	R	Synonymous SNP
Phl213	Phl213	1	879825	A	OVINE	contig00015	1	10653	G	substitution	MHA_0867	880487	878691	1794	-1	hemagglutinin secretion protein FhaC	663	T	221	AAT	3	N	COI_0226	11315	9519	1794	-1	Hemolysin activator protein precursor	663	C	221	AAC	3	N	Synonymous SNP
Phl213	Phl213	1	879833	G	OVINE	contig00015	1	10661	A	substitution	MHA_0867	880487	878691	1794	-1	hemagglutinin secretion protein FhaC	655	C	219	CTG	1	L	COI_0226	11315	9519	1794	-1	Hemolysin activator protein precursor	655	T	219	TTG	1	L	Synonymous SNP
Phl213	Phl213	1	879834	A	OVINE	contig00015	1	10662	C	substitution	MHA_0867	880487	878691	1794	-1	hemagglutinin secretion protein FhaC	654	T	218	TCT	3	S	COI_0226	11315	9519	1794	-1	Hemolysin activator protein precursor	654	G	218	TCG	3	S	Synonymous SNP
Phl213	Phl213	1	879837	C	OVINE	contig00015	1	10665	T	substitution	MHA_0867	880487	878691	1794	-1	hemagglutinin secretion protein FhaC	651	G	217	CAG	3	Q	COI_0226	11315	9519	1794	-1	Hemolysin activator protein precursor	651	A	217	CAA	3	Q	Synonymous SNP
Phl213	Phl213	1	879846	A	OVINE	contig00015	1	10674	C	substitution	MHA_0867	880487	878691	1794	-1	hemagglutinin secretion protein FhaC	642	T	214	GAT	3	D	COI_0226	11315	9519	1794	-1	Hemolysin activator protein precursor	642	G	214	GAG	3	E	Nonsynonymous SNP
Phl213	Phl213	1	879851	G	OVINE	contig00015	1	10679	T	substitution	MHA_0867	880487	878691	1794	-1	hemagglutinin secretion protein FhaC	637	C	213	CGA	1	R	COI_0226	11315	9519	1794	-1	Hemolysin activator protein precursor	637	A	213	AGA	1	R	Synonymous SNP
Phl213	Phl213	1	879900	C	OVINE	contig00015	1	10728	T	substitution	MHA_0867	880487	878691	1794	-1	hemagglutinin secretion protein FhaC	588	G	196	CTG	3	L	COI_0226	11315	9519	1794	-1	Hemolysin activator protein precursor	588	A	196	CTA	3	L	Synonymous SNP
Phl213	Phl213	1	879969	G	OVINE	contig00015	1	10797	A	substitution	MHA_0867	880487	878691	1794	-1	hemagglutinin secretion protein FhaC	519	C	173	ACC	3	T	COI_0226	11315	9519	1794	-1	Hemolysin activator protein precursor	519	T	173	ACT	3	T	Synonymous SNP
Phl213	Phl213	1	879987	G	OVINE	contig00015	1	10815	A	substitution	MHA_0867	880487	878691	1794	-1	hemagglutinin secretion protein FhaC	501	C	167	GGC	3	G	COI_0226	11315	9519	1794	-1	Hemolysin activator protein precursor	501	T	167	GGT	3	G	Synonymous SNP
Phl213	Phl213	1	880041	A	OVINE	contig00015	1	10869	G	substitution	MHA_0867	880487	878691	1794	-1	hemagglutinin secretion protein FhaC	447	T	149	ATT	3	I	COI_0226	11315	9519	1794	-1	Hemolysin activator protein precursor	447	C	149	ATC	3	I	Synonymous SNP
Phl213	Phl213	1	882301	A	OVINE	contig00015	1	13130	G	substitution	MHA_0870	884566	882284	2280	-1	possible competence protein EC	2266	T	756	TAT	1	Y	COI_0228	15395	13113	2280	-1	Predicted hydrolase of the metallo-beta-lactamase superfamily2C clustered with KDO2-Lipid A biosynthesis genes	2266	C	756	CAT	1	H	Nonsynonymous SNP
Phl213	Phl213	1	882417	C	OVINE	contig00015	1	13246	T	substitution	MHA_0870	884566	882284	2280	-1	possible competence protein EC	2150	G	717	AGA	2	R	COI_0228	15395	13113	2280	-1	Predicted hydrolase of the metallo-beta-lactamase superfamily2C clustered with KDO2-Lipid A biosynthesis genes	2150	A	717	AAA	2	K	Nonsynonymous SNP
Phl213	Phl213	1	882449	T	OVINE	contig00015	1	13278	C	substitution	MHA_0870	884566	882284	2280	-1	possible competence protein EC	2118	A	706	CCA	3	P	COI_0228	15395	13113	2280	-1	Predicted hydrolase of the metallo-beta-lactamase superfamily2C clustered with KDO2-Lipid A biosynthesis genes	2118	G	706	CCG	3	P	Synonymous SNP
Phl213	Phl213	1	883950	C	OVINE	contig00015	1	14779	T	substitution	MHA_0870	884566	882284	2280	-1	possible competence protein EC	617	G	206	GGG	2	G	COI_0228	15395	13113	2280	-1	Predicted hydrolase of the metallo-beta-lactamase superfamily2C clustered with KDO2-Lipid A biosynthesis genes	617	A	206	GAG	2	E	Nonsynonymous SNP
Phl213	Phl213	1	884236	T	OVINE	contig00015	1	15065	C	substitution	MHA_0870	884566	882284	2280	-1	possible competence protein EC	331	A	111	AAA	1	K	COI_0228	15395	13113	2280	-1	Predicted hydrolase of the metallo-beta-lactamase superfamily2C clustered with KDO2-Lipid A biosynthesis genes	331	G	111	GAA	1	E	Nonsynonymous SNP
Phl213	Phl213	1	885619	A	OVINE	contig00015	1	16448	G	substitution	MHA_0871	885922	884708	1212	-1	DAACS family dicarboxylate/amino acid:sodium (Na+) or proton (H+) symporter	304	T	102	TTC	1	F	COI_0229	16751	15537	1212	-1	Sodium/dicarboxylate symporter	304	C	102	CTC	1	L	Nonsynonymous SNP
Phl213	Phl213	1	885808	C	OVINE	contig00015	1	16637	T	substitution	MHA_0871	885922	884708	1212	-1	DAACS family dicarboxylate/amino acid:sodium (Na+) or proton (H+) symporter	115	G	39	GTT	1	V	COI_0229	16751	15537	1212	-1	Sodium/dicarboxylate symporter	115	A	39	ATT	1	I	Nonsynonymous SNP
Phl213	Phl213	1	887479	G	OVINE	contig00015	1	18308	A	substitution	MHA_0873	886576	888219	1641	1	UDP-sugar diphosphatase	904	G	302	GCT	1	A	COI_0231	17405	19048	1641	1	UDP-sugar hydrolase%3B 5'-nucleotidase	904	A	302	ACT	1	T	Nonsynonymous SNP
Phl213	Phl213	1	327335	C	OVINE	contig00016	1	9442	T	substitution	MHA_0316	327204	328055	849	1	elongation factor EF1B	132	C	44	TCC	3	S	COI_0241	9311	10162	849	1	Translation elongation factor Ts	132	T	44	TCT	3	S	Synonymous SNP
Phl213	Phl213	1	333265	A	OVINE	contig00016	1	15372	G	substitution	MHA_0322	333250	334095	843	1	hypothetical protein MHA_0322	16	A	6	AAC	1	N	COI_0247	15357	15662	303	1	Possible divergent polysaccharide deacetylase	16	G	6	GAC	1	D	Nonsynonymous SNP
Phl213	Phl213	1	333642	A	OVINE	contig00016	1	15750	C	substitution	MHA_0322	333250	334095	843	1	hypothetical protein MHA_0322	393	A	131	GGA	3	G	COI_0248	15739	15978	237	1	Putative periplasmic protein	12	C	4	GGC	3	G	Synonymous SNP
Phl213	Phl213	1	333676	T	OVINE	contig00016	1	15784	A	substitution	MHA_0322	333250	334095	843	1	hypothetical protein MHA_0322	427	T	143	TTG	1	L	COI_0248	15739	15978	237	1	Putative periplasmic protein	46	A	16	ATG	1	M	Nonsynonymous SNP
Phl213	Phl213	1	333808	C	OVINE	contig00016	1	NA	-	deletion in OVINE contig00016	MHA_0322	333250	334095	843	1	hypothetical protein MHA_0322	559	C	187	CTG	1	L	COI_0248	15739	15978	237	1	Putative periplasmic protein	NA	NA	NA	NA	NA	NA
Phl213	Phl213	1	333872	C	OVINE	contig00016	1	15979	A	substitution	MHA_0322	333250	334095	843	1	hypothetical protein MHA_0322	623	C	208	GCG	2	A	NA	NA	NA	NA	NA	NA	NA	NA	NA	GAG	NA	E	Nonsynonymous SNP. Gene spanning SNP found in Phl213 Phl213 only
Phl213	Phl213	1	335660	C	OVINE	contig00016	1	17767	T	substitution	MHA_0323	334107	335942	1833	1	possible outer membrane protein	1554	C	518	CCC	3	P	COI_0250	16253	18049	1794	1	Outer membrane protein	1515	T	505	CCT	3	P	Synonymous SNP
Phl213	Phl213	1	338166	G	OVINE	contig00016	1	20276	A	substitution	MHA_0324	336023	340120	4095	1	hypothetical protein MHA_0324	2144	G	715	GGA	2	G	COI_0251	18130	22230	4098	1	hypothetical protein	2147	A	716	GAA	2	E	Nonsynonymous SNP
Phl213	Phl213	1	339487	G	OVINE	contig00016	1	21597	A	substitution	MHA_0324	336023	340120	4095	1	hypothetical protein MHA_0324	3465	G	1155	AGG	3	R	COI_0251	18130	22230	4098	1	hypothetical protein	3468	A	1156	AGA	3	R	Synonymous SNP
Phl213	Phl213	1	341966	A	OVINE	contig00016	1	24076	T	substitution	MHA_0326	340235	342001	1764	1	ABC superfamily ATP binding cassette transporter, membrane protein	1732	A	578	ATA	1	I	COI_0252	22345	24111	1764	1	Transport ATP-binding protein CydD	1732	T	578	TTA	1	L	Nonsynonymous SNP
Phl213	Phl213	1	342687	A	OVINE	contig00016	1	24797	C	substitution	MHA_0327	342001	343665	1662	1	ABC superfamily ATP binding cassette transporter, ABC protein	687	A	229	CAA	3	Q	COI_0253	24111	25799	1686	1	Transport ATP-binding protein CydC	687	C	229	CAC	3	H	Nonsynonymous SNP
Phl213	Phl213	1	343031	G	OVINE	contig00016	1	25141	T	substitution	MHA_0327	342001	343665	1662	1	ABC superfamily ATP binding cassette transporter, ABC protein	1031	G	344	TGT	2	C	COI_0253	24111	25799	1686	1	Transport ATP-binding protein CydC	1031	T	344	TTT	2	F	Nonsynonymous SNP
Phl213	Phl213	1	343090	A	OVINE	contig00016	1	25200	G	substitution	MHA_0327	342001	343665	1662	1	ABC superfamily ATP binding cassette transporter, ABC protein	1090	A	364	AAG	1	K	COI_0253	24111	25799	1686	1	Transport ATP-binding protein CydC	1090	G	364	GAG	1	E	Nonsynonymous SNP
Phl213	Phl213	1	343131	G	OVINE	contig00016	1	25241	A	substitution	MHA_0327	342001	343665	1662	1	ABC superfamily ATP binding cassette transporter, ABC protein	1131	G	377	ACG	3	T	COI_0253	24111	25799	1686	1	Transport ATP-binding protein CydC	1131	A	377	ACA	3	T	Synonymous SNP
Phl213	Phl213	1	343134	T	OVINE	contig00016	1	25244	G	substitution	MHA_0327	342001	343665	1662	1	ABC superfamily ATP binding cassette transporter, ABC protein	1134	T	378	GGT	3	G	COI_0253	24111	25799	1686	1	Transport ATP-binding protein CydC	1134	G	378	GGG	3	G	Synonymous SNP
Phl213	Phl213	1	343170	C	OVINE	contig00016	1	25280	A	substitution	MHA_0327	342001	343665	1662	1	ABC superfamily ATP binding cassette transporter, ABC protein	1170	C	390	CGC	3	R	COI_0253	24111	25799	1686	1	Transport ATP-binding protein CydC	1170	A	390	CGA	3	R	Synonymous SNP
Phl213	Phl213	1	343388	C	OVINE	contig00016	1	25498	T	substitution	MHA_0327	342001	343665	1662	1	ABC superfamily ATP binding cassette transporter, ABC protein	1388	C	463	ACA	2	T	COI_0253	24111	25799	1686	1	Transport ATP-binding protein CydC	1388	T	463	ATA	2	I	Nonsynonymous SNP
Phl213	Phl213	1	343398	A	OVINE	contig00016	1	25508	G	substitution	MHA_0327	342001	343665	1662	1	ABC superfamily ATP binding cassette transporter, ABC protein	1398	A	466	TTA	3	L	COI_0253	24111	25799	1686	1	Transport ATP-binding protein CydC	1398	G	466	TTG	3	L	Synonymous SNP
Phl213	Phl213	1	343546	T	OVINE	contig00016	1	25656	A	substitution	MHA_0327	342001	343665	1662	1	ABC superfamily ATP binding cassette transporter, ABC protein	1546	T	516	TTA	1	L	COI_0253	24111	25799	1686	1	Transport ATP-binding protein CydC	1546	A	516	ATA	1	I	Nonsynonymous SNP
Phl213	Phl213	1	345116	A	OVINE	contig00016	1	27226	G	substitution	MHA_0329	344460	345827	1365	1	adenylosuccinate lyase	657	A	219	TCA	3	S	COI_0255	26570	27937	1365	1	Adenylosuccinate lyase	657	G	219	TCG	3	S	Synonymous SNP
Phl213	Phl213	1	345386	T	OVINE	contig00016	1	27496	C	substitution	MHA_0329	344460	345827	1365	1	adenylosuccinate lyase	927	T	309	AAT	3	N	COI_0255	26570	27937	1365	1	Adenylosuccinate lyase	927	C	309	AAC	3	N	Synonymous SNP
Phl213	Phl213	1	347334	G	OVINE	contig00016	1	29444	A	substitution	MHA_0331	346648	347523	873	1	4-hydroxybenzoate octaprenyltransferase	687	G	229	GGG	3	G	COI_0257	28758	29633	873	1	4-hydroxybenzoate polyprenyltransferase	687	A	229	GGA	3	G	Synonymous SNP
Phl213	Phl213	1	350330	T	OVINE	contig00016	1	32382	C	substitution	MHA_0333	349878	352514	2634	1	type III site-specific deoxyribonuclease, restriction subunit	453	T	151	AGT	3	S	COI_0260	31930	34566	2634	1	Type III restriction-modification system restriction subunit	453	C	151	AGC	3	S	Synonymous SNP
Phl213	Phl213	1	350338	C	OVINE	contig00016	1	32390	T	substitution	MHA_0333	349878	352514	2634	1	type III site-specific deoxyribonuclease, restriction subunit	461	C	154	ACT	2	T	COI_0260	31930	34566	2634	1	Type III restriction-modification system restriction subunit	461	T	154	ATT	2	I	Nonsynonymous SNP
Phl213	Phl213	1	350400	G	OVINE	contig00016	1	32452	T	substitution	MHA_0333	349878	352514	2634	1	type III site-specific deoxyribonuclease, restriction subunit	523	G	175	GCT	1	A	COI_0260	31930	34566	2634	1	Type III restriction-modification system restriction subunit	523	T	175	TCT	1	S	Nonsynonymous SNP
Phl213	Phl213	1	350761	T	OVINE	contig00016	1	32813	C	substitution	MHA_0333	349878	352514	2634	1	type III site-specific deoxyribonuclease, restriction subunit	884	T	295	TTA	2	L	COI_0260	31930	34566	2634	1	Type III restriction-modification system restriction subunit	884	C	295	TCA	2	S	Nonsynonymous SNP
Phl213	Phl213	1	351752	G	OVINE	contig00016	1	33804	C	substitution	MHA_0333	349878	352514	2634	1	type III site-specific deoxyribonuclease, restriction subunit	1875	G	625	GAG	3	E	COI_0260	31930	34566	2634	1	Type III restriction-modification system restriction subunit	1875	C	625	GAC	3	D	Nonsynonymous SNP
Phl213	Phl213	1	351847	C	OVINE	contig00016	1	33899	A	substitution	MHA_0333	349878	352514	2634	1	type III site-specific deoxyribonuclease, restriction subunit	1970	C	657	ACA	2	T	COI_0260	31930	34566	2634	1	Type III restriction-modification system restriction subunit	1970	A	657	AAA	2	K	Nonsynonymous SNP
Phl213	Phl213	1	351965	T	OVINE	contig00016	1	34017	G	substitution	MHA_0333	349878	352514	2634	1	type III site-specific deoxyribonuclease, restriction subunit	2088	T	696	CCT	3	P	COI_0260	31930	34566	2634	1	Type III restriction-modification system restriction subunit	2088	G	696	CCG	3	P	Synonymous SNP
Phl213	Phl213	1	351993	A	OVINE	contig00016	1	34045	C	substitution	MHA_0333	349878	352514	2634	1	type III site-specific deoxyribonuclease, restriction subunit	2116	A	706	AAA	1	K	COI_0260	31930	34566	2634	1	Type III restriction-modification system restriction subunit	2116	C	706	CAA	1	Q	Nonsynonymous SNP
Phl213	Phl213	1	352495	C	OVINE	contig00016	1	34547	T	substitution	MHA_0333	349878	352514	2634	1	type III site-specific deoxyribonuclease, restriction subunit	2618	C	873	GCG	2	A	COI_0260	31930	34566	2634	1	Type III restriction-modification system restriction subunit	2618	T	873	GTG	2	V	Nonsynonymous SNP
Phl213	Phl213	1	353430	A	OVINE	contig00016	1	35482	T	substitution	MHA_0334	352646	355078	2430	1	DNA topoisomerase (ATP-hydrolyzing) subunit B	785	A	262	CAG	2	Q	COI_0261	34698	37130	2430	1	DNA gyrase subunit B	785	T	262	CTG	2	L	Nonsynonymous SNP
Phl213	Phl213	1	354286	C	OVINE	contig00016	1	36338	T	substitution	MHA_0334	352646	355078	2430	1	DNA topoisomerase (ATP-hydrolyzing) subunit B	1641	C	547	GGC	3	G	COI_0261	34698	37130	2430	1	DNA gyrase subunit B	1641	T	547	GGT	3	G	Synonymous SNP
Phl213	Phl213	1	357157	G	OVINE	contig00016	1	39207	T	substitution	MHA_0336	357989	356190	1797	-1	hypothetical protein MHA_0336	833	C	278	CCA	2	P	COI_0263	40105	38240	1863	-1	Putative cytoplasmic protein	899	A	300	CAA	2	Q	Nonsynonymous SNP
Phl213	Phl213	1	358243	T	OVINE	contig00016	1	40292	G	substitution	MHA_0337	358217	360505	2286	1	possible helicase	27	T	9	TTT	3	F	COI_0264	40266	42554	2286	1	CRISPR-associated helicase Cas3	27	G	9	TTG	3	L	Nonsynonymous SNP
Phl213	Phl213	1	358827	A	OVINE	contig00016	1	40876	C	substitution	MHA_0337	358217	360505	2286	1	possible helicase	611	A	204	TAC	2	Y	COI_0264	40266	42554	2286	1	CRISPR-associated helicase Cas3	611	C	204	TCC	2	S	Nonsynonymous SNP
Phl213	Phl213	1	358876	G	OVINE	contig00016	1	40925	A	substitution	MHA_0337	358217	360505	2286	1	possible helicase	660	G	220	CAG	3	Q	COI_0264	40266	42554	2286	1	CRISPR-associated helicase Cas3	660	A	220	CAA	3	Q	Synonymous SNP
Phl213	Phl213	1	358892	G	OVINE	contig00016	1	40941	A	substitution	MHA_0337	358217	360505	2286	1	possible helicase	676	G	226	GCC	1	A	COI_0264	40266	42554	2286	1	CRISPR-associated helicase Cas3	676	A	226	ACC	1	T	Nonsynonymous SNP
Phl213	Phl213	1	358896	C	OVINE	contig00016	1	40945	T	substitution	MHA_0337	358217	360505	2286	1	possible helicase	680	C	227	ACT	2	T	COI_0264	40266	42554	2286	1	CRISPR-associated helicase Cas3	680	T	227	ATT	2	I	Nonsynonymous SNP
Phl213	Phl213	1	358957	A	OVINE	contig00016	1	41006	G	substitution	MHA_0337	358217	360505	2286	1	possible helicase	741	A	247	GAA	3	E	COI_0264	40266	42554	2286	1	CRISPR-associated helicase Cas3	741	G	247	GAG	3	E	Synonymous SNP
Phl213	Phl213	1	358983	C	OVINE	contig00016	1	41032	T	substitution	MHA_0337	358217	360505	2286	1	possible helicase	767	C	256	GCA	2	A	COI_0264	40266	42554	2286	1	CRISPR-associated helicase Cas3	767	T	256	GTG	2	V	Nonsynonymous SNP
Phl213	Phl213	1	358984	A	OVINE	contig00016	1	41033	G	substitution	MHA_0337	358217	360505	2286	1	possible helicase	768	A	256	GCA	3	A	COI_0264	40266	42554	2286	1	CRISPR-associated helicase Cas3	768	G	256	GTG	3	V	Nonsynonymous SNP
Phl213	Phl213	1	358999	T	OVINE	contig00016	1	41048	C	substitution	MHA_0337	358217	360505	2286	1	possible helicase	783	T	261	GGT	3	G	COI_0264	40266	42554	2286	1	CRISPR-associated helicase Cas3	783	C	261	GGC	3	G	Synonymous SNP
Phl213	Phl213	1	359164	A	OVINE	contig00016	1	41213	G	substitution	MHA_0337	358217	360505	2286	1	possible helicase	948	A	316	GAA	3	E	COI_0264	40266	42554	2286	1	CRISPR-associated helicase Cas3	948	G	316	GAG	3	E	Synonymous SNP
Phl213	Phl213	1	359165	T	OVINE	contig00016	1	41214	C	substitution	MHA_0337	358217	360505	2286	1	possible helicase	949	T	317	TTA	1	L	COI_0264	40266	42554	2286	1	CRISPR-associated helicase Cas3	949	C	317	CTG	1	L	Synonymous SNP
Phl213	Phl213	1	359167	A	OVINE	contig00016	1	41216	G	substitution	MHA_0337	358217	360505	2286	1	possible helicase	951	A	317	TTA	3	L	COI_0264	40266	42554	2286	1	CRISPR-associated helicase Cas3	951	G	317	CTG	3	L	Synonymous SNP
Phl213	Phl213	1	359257	A	OVINE	contig00016	1	41306	G	substitution	MHA_0337	358217	360505	2286	1	possible helicase	1041	A	347	TCA	3	S	COI_0264	40266	42554	2286	1	CRISPR-associated helicase Cas3	1041	G	347	TCG	3	S	Synonymous SNP
Phl213	Phl213	1	359270	A	OVINE	contig00016	1	41319	G	substitution	MHA_0337	358217	360505	2286	1	possible helicase	1054	A	352	ACT	1	T	COI_0264	40266	42554	2286	1	CRISPR-associated helicase Cas3	1054	G	352	GCT	1	A	Nonsynonymous SNP
Phl213	Phl213	1	359335	C	OVINE	contig00016	1	41384	T	substitution	MHA_0337	358217	360505	2286	1	possible helicase	1119	C	373	CGC	3	R	COI_0264	40266	42554	2286	1	CRISPR-associated helicase Cas3	1119	T	373	CGT	3	R	Synonymous SNP
Phl213	Phl213	1	359338	T	OVINE	contig00016	1	41387	C	substitution	MHA_0337	358217	360505	2286	1	possible helicase	1122	T	374	TGT	3	C	COI_0264	40266	42554	2286	1	CRISPR-associated helicase Cas3	1122	C	374	TGC	3	C	Synonymous SNP
Phl213	Phl213	1	359350	T	OVINE	contig00016	1	41399	C	substitution	MHA_0337	358217	360505	2286	1	possible helicase	1134	T	378	CAT	3	H	COI_0264	40266	42554	2286	1	CRISPR-associated helicase Cas3	1134	C	378	CAC	3	H	Synonymous SNP
Phl213	Phl213	1	359353	T	OVINE	contig00016	1	41402	C	substitution	MHA_0337	358217	360505	2286	1	possible helicase	1137	T	379	AAT	3	N	COI_0264	40266	42554	2286	1	CRISPR-associated helicase Cas3	1137	C	379	AAC	3	N	Synonymous SNP
Phl213	Phl213	1	359358	T	OVINE	contig00016	1	41407	C	substitution	MHA_0337	358217	360505	2286	1	possible helicase	1142	T	381	GTC	2	V	COI_0264	40266	42554	2286	1	CRISPR-associated helicase Cas3	1142	C	381	GCC	2	A	Nonsynonymous SNP
Phl213	Phl213	1	359362	T	OVINE	contig00016	1	41411	C	substitution	MHA_0337	358217	360505	2286	1	possible helicase	1146	T	382	GGT	3	G	COI_0264	40266	42554	2286	1	CRISPR-associated helicase Cas3	1146	C	382	GGC	3	G	Synonymous SNP
Phl213	Phl213	1	1096731	G	OVINE	contig00016	1	57014	A	substitution	MHA_1097	1097456	1096383	1071	-1	homoserine O-acetyltransferase	726	C	242	GAC	3	D	COI_0276	57739	56666	1071	-1	Homoserine O-acetyltransferase	726	T	242	GAT	3	D	Synonymous SNP
Phl213	Phl213	1	1096962	A	OVINE	contig00016	1	57245	G	substitution	MHA_1097	1097456	1096383	1071	-1	homoserine O-acetyltransferase	495	T	165	AAT	3	N	COI_0276	57739	56666	1071	-1	Homoserine O-acetyltransferase	495	C	165	AAC	3	N	Synonymous SNP
Phl213	Phl213	1	1097844	G	OVINE	contig00016	1	58127	T	substitution	MHA_1099	1097724	1098407	681	1	possible membrane protein	121	G	41	GTG	1	V	COI_0277	58007	58690	681	1	SanA protein	121	T	41	TTG	1	L	Nonsynonymous SNP
Phl213	Phl213	1	1099254	A	OVINE	contig00016	1	59537	G	substitution	MHA_1100	1099283	1098444	837	-1	formyltetrahydrofolate deformylase	30	T	10	ACT	3	T	COI_0278	59566	58727	837	-1	Formyltetrahydrofolate deformylase	30	C	10	ACC	3	T	Synonymous SNP
Phl213	Phl213	1	1099587	A	OVINE	contig00016	1	59879	G	substitution	MHA_1101	1099754	1099353	399	-1	DNA-binding protein H-NS	168	T	56	AGT	3	S	COI_0279	60046	59636	408	-1	DNA-binding protein H-NS	168	C	56	AGC	3	S	Synonymous SNP
Phl213	Phl213	1	1099595	G	OVINE	contig00016	1	59887	A	substitution	MHA_1101	1099754	1099353	399	-1	DNA-binding protein H-NS	160	C	54	CTA	1	L	COI_0279	60046	59636	408	-1	DNA-binding protein H-NS	160	T	54	TTA	1	L	Synonymous SNP
Phl213	Phl213	1	1101616	A	OVINE	contig00016	1	61908	G	substitution	MHA_1103	1100191	1101723	1530	1	NhaC family sodium:proton (Na+:H+) antiporter	1426	A	476	ATT	1	I	COI_0280	60483	62015	1530	1	Na+/H+ antiporter	1426	G	476	GTT	1	V	Nonsynonymous SNP
Phl213	Phl213	1	1103350	T	OVINE	contig00016	1	63642	C	substitution	MHA_1105	1102713	1103903	1188	1	tryptophan synthase	638	T	213	ATC	2	I	COI_0282	63005	64195	1188	1	Tryptophan synthase beta chain	638	C	213	ACC	2	T	Nonsynonymous SNP
Phl213	Phl213	1	1103417	C	OVINE	contig00016	1	63709	A	substitution	MHA_1105	1102713	1103903	1188	1	tryptophan synthase	705	C	235	GGC	3	G	COI_0282	63005	64195	1188	1	Tryptophan synthase beta chain	705	A	235	GGA	3	G	Synonymous SNP
Phl213	Phl213	1	1104210	T	OVINE	contig00016	1	64502	C	substitution	MHA_1106	1103905	1104711	804	1	tryptophan synthase	306	T	102	TGT	3	C	COI_0283	64182	65003	819	1	Tryptophan synthase alpha chain	321	C	107	TGC	3	C	Synonymous SNP
Phl213	Phl213	1	1104233	C	OVINE	contig00016	1	64525	T	substitution	MHA_1106	1103905	1104711	804	1	tryptophan synthase	329	C	110	ACC	2	T	COI_0283	64182	65003	819	1	Tryptophan synthase alpha chain	344	T	115	ATC	2	I	Nonsynonymous SNP
Phl213	Phl213	1	1104486	G	OVINE	contig00016	1	64778	A	substitution	MHA_1106	1103905	1104711	804	1	tryptophan synthase	582	G	194	TTG	3	L	COI_0283	64182	65003	819	1	Tryptophan synthase alpha chain	597	A	199	TTA	3	L	Synonymous SNP
Phl213	Phl213	1	1104567	A	OVINE	contig00016	1	64859	G	substitution	MHA_1106	1103905	1104711	804	1	tryptophan synthase	663	A	221	GTA	3	V	COI_0283	64182	65003	819	1	Tryptophan synthase alpha chain	678	G	226	GTG	3	V	Synonymous SNP
Phl213	Phl213	1	1104585	T	OVINE	contig00016	1	64877	C	substitution	MHA_1106	1103905	1104711	804	1	tryptophan synthase	681	T	227	CTT	3	L	COI_0283	64182	65003	819	1	Tryptophan synthase alpha chain	696	C	232	CTC	3	L	Synonymous SNP
Phl213	Phl213	1	1104588	G	OVINE	contig00016	1	64880	A	substitution	MHA_1106	1103905	1104711	804	1	tryptophan synthase	684	G	228	GGG	3	G	COI_0283	64182	65003	819	1	Tryptophan synthase alpha chain	699	A	233	GGA	3	G	Synonymous SNP
Phl213	Phl213	1	1104643	G	OVINE	contig00016	1	64935	T	substitution	MHA_1106	1103905	1104711	804	1	tryptophan synthase	739	G	247	GCT	1	A	COI_0283	64182	65003	819	1	Tryptophan synthase alpha chain	754	T	252	TCT	1	S	Nonsynonymous SNP
Phl213	Phl213	1	1104646	G	OVINE	contig00016	1	64938	A	substitution	MHA_1106	1103905	1104711	804	1	tryptophan synthase	742	G	248	GAC	1	D	COI_0283	64182	65003	819	1	Tryptophan synthase alpha chain	757	A	253	AAC	1	N	Nonsynonymous SNP
Phl213	Phl213	1	1104963	T	OVINE	contig00016	1	65255	G	substitution	MHA_1107	1104761	1105933	1170	1	hypothetical protein MHA_1107	203	T	68	ATC	2	I	COI_0284	65053	66459	1404	1	hypothetical protein	203	G	68	AGC	2	S	Nonsynonymous SNP
Phl213	Phl213	1	15502	G	OVINE	contig00016	1	66771	A	substitution	MHA_0031	15313	18171	2856	1	DNA-directed DNA polymerase I	190	G	64	GCC	1	A	COI_0285	66582	69440	2856	1	DNA polymerase I	190	A	64	ACC	1	T	Nonsynonymous SNP
Phl213	Phl213	1	17190	T	OVINE	contig00016	1	68459	C	substitution	MHA_0031	15313	18171	2856	1	DNA-directed DNA polymerase I	1878	T	626	ACT	3	T	COI_0285	66582	69440	2856	1	DNA polymerase I	1878	C	626	ACC	3	T	Synonymous SNP
Phl213	Phl213	1	19282	C	OVINE	contig00016	1	70551	G	substitution	MHA_0033	19003	19323	318	1	tryptophan operon repressor TrpR	280	C	94	CTG	1	L	COI_0287	70272	70592	318	1	Transcriptional repressor protein TrpR	280	G	94	GTG	1	V	Nonsynonymous SNP
Phl213	Phl213	1	21386	C	OVINE	contig00016	1	72655	A	substitution	MHA_0036	20811	21722	909	1	ribosomal protein S6--glutamic acid ligase	576	C	192	GAC	3	D	COI_0290	72080	72991	909	1	Ribosomal protein S6 glutaminyl transferase	576	A	192	GAA	3	E	Nonsynonymous SNP
Phl213	Phl213	1	21464	C	OVINE	contig00016	1	72733	T	substitution	MHA_0036	20811	21722	909	1	ribosomal protein S6--glutamic acid ligase	654	C	218	GGC	3	G	COI_0290	72080	72991	909	1	Ribosomal protein S6 glutaminyl transferase	654	T	218	GGT	3	G	Synonymous SNP
Phl213	Phl213	1	22717	T	OVINE	contig00016	1	73986	C	substitution	MHA_0038	21879	23147	1266	1	malate dehydrogenase	839	T	280	CTA	2	L	COI_0291	73088	74416	1326	1	NADP-dependent malic enzyme	899	C	300	CCA	2	P	Nonsynonymous SNP
Phl213	Phl213	1	23583	T	OVINE	contig00016	1	74852	G	substitution	MHA_0039	23299	23586	285	1	ribosomal protein L25	285	T	95	GCT	3	A	COI_0292	74568	74855	285	1	LSU ribosomal protein L25p	285	G	95	GCG	3	A	Synonymous SNP
Phl213	Phl213	1	24186	A	OVINE	contig00016	1	75455	G	substitution	MHA_0040	24785	23745	1038	-1	possible integrase/recombinase	600	T	200	TAT	3	Y	COI_0293	76054	75014	1038	-1	COG0582: Integrase	600	C	200	TAC	3	Y	Synonymous SNP
Phl213	Phl213	1	24189	G	OVINE	contig00016	1	75458	C	substitution	MHA_0040	24785	23745	1038	-1	possible integrase/recombinase	597	C	199	GCC	3	A	COI_0293	76054	75014	1038	-1	COG0582: Integrase	597	G	199	GCG	3	A	Synonymous SNP
Phl213	Phl213	1	24195	T	OVINE	contig00016	1	75464	C	substitution	MHA_0040	24785	23745	1038	-1	possible integrase/recombinase	591	A	197	GAA	3	E	COI_0293	76054	75014	1038	-1	COG0582: Integrase	591	G	197	GAG	3	E	Synonymous SNP
Phl213	Phl213	1	24207	C	OVINE	contig00016	1	75476	T	substitution	MHA_0040	24785	23745	1038	-1	possible integrase/recombinase	579	G	193	GCG	3	A	COI_0293	76054	75014	1038	-1	COG0582: Integrase	579	A	193	GCA	3	A	Synonymous SNP
Phl213	Phl213	1	24215	T	OVINE	contig00016	1	75484	G	substitution	MHA_0040	24785	23745	1038	-1	possible integrase/recombinase	571	A	191	AGA	1	R	COI_0293	76054	75014	1038	-1	COG0582: Integrase	571	C	191	CGA	1	R	Synonymous SNP
Phl213	Phl213	1	24267	T	OVINE	contig00016	1	75536	C	substitution	MHA_0040	24785	23745	1038	-1	possible integrase/recombinase	519	A	173	GAA	3	E	COI_0293	76054	75014	1038	-1	COG0582: Integrase	519	G	173	GAG	3	E	Synonymous SNP
Phl213	Phl213	1	24279	G	OVINE	contig00016	1	75548	A	substitution	MHA_0040	24785	23745	1038	-1	possible integrase/recombinase	507	C	169	ACC	3	T	COI_0293	76054	75014	1038	-1	COG0582: Integrase	507	T	169	ACT	3	T	Synonymous SNP
Phl213	Phl213	1	24282	C	OVINE	contig00016	1	75551	T	substitution	MHA_0040	24785	23745	1038	-1	possible integrase/recombinase	504	G	168	CCG	3	P	COI_0293	76054	75014	1038	-1	COG0582: Integrase	504	A	168	CCA	3	P	Synonymous SNP
Phl213	Phl213	1	24294	T	OVINE	contig00016	1	75563	C	substitution	MHA_0040	24785	23745	1038	-1	possible integrase/recombinase	492	A	164	GTA	3	V	COI_0293	76054	75014	1038	-1	COG0582: Integrase	492	G	164	GTG	3	V	Synonymous SNP
Phl213	Phl213	1	24303	T	OVINE	contig00016	1	75572	C	substitution	MHA_0040	24785	23745	1038	-1	possible integrase/recombinase	483	A	161	TCA	3	S	COI_0293	76054	75014	1038	-1	COG0582: Integrase	483	G	161	TCG	3	S	Synonymous SNP
Phl213	Phl213	1	24729	G	OVINE	contig00016	1	75998	A	substitution	MHA_0040	24785	23745	1038	-1	possible integrase/recombinase	57	C	19	CGC	3	R	COI_0293	76054	75014	1038	-1	COG0582: Integrase	57	T	19	CGT	3	R	Synonymous SNP
Phl213	Phl213	1	24732	G	OVINE	contig00016	1	76001	A	substitution	MHA_0040	24785	23745	1038	-1	possible integrase/recombinase	54	C	18	TGC	3	C	COI_0293	76054	75014	1038	-1	COG0582: Integrase	54	T	18	TGT	3	C	Synonymous SNP
Phl213	Phl213	1	24818	A	OVINE	contig00016	1	76087	G	substitution	MHA_0041	25028	24807	219	-1	hypothetical protein MHA_0041	211	T	71	TTT	1	F	COI_0294	76297	76076	219	-1	hypothetical protein	211	C	71	CTT	1	L	Nonsynonymous SNP
Phl213	Phl213	1	24825	T	OVINE	contig00016	1	76094	G	substitution	MHA_0041	25028	24807	219	-1	hypothetical protein MHA_0041	204	A	68	TCA	3	S	COI_0294	76297	76076	219	-1	hypothetical protein	204	C	68	CCC	3	P	Nonsynonymous SNP
Phl213	Phl213	1	24827	A	OVINE	contig00016	1	76096	G	substitution	MHA_0041	25028	24807	219	-1	hypothetical protein MHA_0041	202	T	68	TCA	1	S	COI_0294	76297	76076	219	-1	hypothetical protein	202	C	68	CCC	1	P	Nonsynonymous SNP
Phl213	Phl213	1	24829	A	OVINE	contig00016	1	76098	G	substitution	MHA_0041	25028	24807	219	-1	hypothetical protein MHA_0041	200	T	67	GTA	2	V	COI_0294	76297	76076	219	-1	hypothetical protein	200	C	67	ACA	2	T	Nonsynonymous SNP
Phl213	Phl213	1	24830	C	OVINE	contig00016	1	76099	T	substitution	MHA_0041	25028	24807	219	-1	hypothetical protein MHA_0041	199	G	67	GTA	1	V	COI_0294	76297	76076	219	-1	hypothetical protein	199	A	67	ACA	1	T	Nonsynonymous SNP
Phl213	Phl213	1	319044	T	OVINE	contig00016	1	823	A	substitution	MHA_0309	319039	320274	1233	1	ATP-dependent RNA helicase RhlB	6	T	2	TCT	3	S	COI_0233	818	2053	1233	1	ATP-dependent RNA helicase RhlB	6	A	2	TCA	3	S	Synonymous SNP
Phl213	Phl213	1	319065	C	OVINE	contig00016	1	844	T	substitution	MHA_0309	319039	320274	1233	1	ATP-dependent RNA helicase RhlB	27	C	9	CGC	3	R	COI_0233	818	2053	1233	1	ATP-dependent RNA helicase RhlB	27	T	9	CGT	3	R	Synonymous SNP
Phl213	Phl213	1	319080	G	OVINE	contig00016	1	859	C	substitution	MHA_0309	319039	320274	1233	1	ATP-dependent RNA helicase RhlB	42	G	14	CCG	3	P	COI_0233	818	2053	1233	1	ATP-dependent RNA helicase RhlB	42	C	14	CCC	3	P	Synonymous SNP
Phl213	Phl213	1	319087	G	OVINE	contig00016	1	866	A	substitution	MHA_0309	319039	320274	1233	1	ATP-dependent RNA helicase RhlB	49	G	17	GCT	1	A	COI_0233	818	2053	1233	1	ATP-dependent RNA helicase RhlB	49	A	17	ACA	1	T	Nonsynonymous SNP
Phl213	Phl213	1	319089	T	OVINE	contig00016	1	868	A	substitution	MHA_0309	319039	320274	1233	1	ATP-dependent RNA helicase RhlB	51	T	17	GCT	3	A	COI_0233	818	2053	1233	1	ATP-dependent RNA helicase RhlB	51	A	17	ACA	3	T	Nonsynonymous SNP
Phl213	Phl213	1	319491	C	OVINE	contig00016	1	1270	T	substitution	MHA_0309	319039	320274	1233	1	ATP-dependent RNA helicase RhlB	453	C	151	ATC	3	I	COI_0233	818	2053	1233	1	ATP-dependent RNA helicase RhlB	453	T	151	ATT	3	I	Synonymous SNP
Phl213	Phl213	1	319500	C	OVINE	contig00016	1	1279	T	substitution	MHA_0309	319039	320274	1233	1	ATP-dependent RNA helicase RhlB	462	C	154	GAC	3	D	COI_0233	818	2053	1233	1	ATP-dependent RNA helicase RhlB	462	T	154	GAT	3	D	Synonymous SNP
Phl213	Phl213	1	319506	T	OVINE	contig00016	1	1285	C	substitution	MHA_0309	319039	320274	1233	1	ATP-dependent RNA helicase RhlB	468	T	156	ATT	3	I	COI_0233	818	2053	1233	1	ATP-dependent RNA helicase RhlB	468	C	156	ATC	3	I	Synonymous SNP
Phl213	Phl213	1	319530	A	OVINE	contig00016	1	1309	T	substitution	MHA_0309	319039	320274	1233	1	ATP-dependent RNA helicase RhlB	492	A	164	GCA	3	A	COI_0233	818	2053	1233	1	ATP-dependent RNA helicase RhlB	492	T	164	GCT	3	A	Synonymous SNP
Phl213	Phl213	1	319536	A	OVINE	contig00016	1	1315	T	substitution	MHA_0309	319039	320274	1233	1	ATP-dependent RNA helicase RhlB	498	A	166	CGA	3	R	COI_0233	818	2053	1233	1	ATP-dependent RNA helicase RhlB	498	T	166	CGT	3	R	Synonymous SNP
Phl213	Phl213	1	320028	G	OVINE	contig00016	1	1807	A	substitution	MHA_0309	319039	320274	1233	1	ATP-dependent RNA helicase RhlB	990	G	330	CTG	3	L	COI_0233	818	2053	1233	1	ATP-dependent RNA helicase RhlB	990	A	330	TTA	3	L	Synonymous SNP
Phl213	Phl213	1	320043	A	OVINE	contig00016	1	1822	G	substitution	MHA_0309	319039	320274	1233	1	ATP-dependent RNA helicase RhlB	1005	A	335	GAA	3	E	COI_0233	818	2053	1233	1	ATP-dependent RNA helicase RhlB	1005	G	335	GAG	3	E	Synonymous SNP
Phl213	Phl213	1	320073	G	OVINE	contig00016	1	1852	T	substitution	MHA_0309	319039	320274	1233	1	ATP-dependent RNA helicase RhlB	1035	G	345	GGG	3	G	COI_0233	818	2053	1233	1	ATP-dependent RNA helicase RhlB	1035	T	345	GGT	3	G	Synonymous SNP
Phl213	Phl213	1	320076	A	OVINE	contig00016	1	1855	G	substitution	MHA_0309	319039	320274	1233	1	ATP-dependent RNA helicase RhlB	1038	A	346	CGA	3	R	COI_0233	818	2053	1233	1	ATP-dependent RNA helicase RhlB	1038	G	346	CGG	3	R	Synonymous SNP
Phl213	Phl213	1	320485	C	OVINE	contig00016	1	2264	T	substitution	MHA_0310	320333	321823	1488	1	possible ATPase	153	C	51	GGC	3	G	COI_0234	2112	3602	1488	1	ATPase	153	T	51	GGT	3	G	Synonymous SNP
Phl213	Phl213	1	321244	G	OVINE	contig00016	1	3023	A	substitution	MHA_0310	320333	321823	1488	1	possible ATPase	912	G	304	CCG	3	P	COI_0234	2112	3602	1488	1	ATPase	912	A	304	CCA	3	P	Synonymous SNP
Phl213	Phl213	1	321245	T	OVINE	contig00016	1	3024	C	substitution	MHA_0310	320333	321823	1488	1	possible ATPase	913	T	305	TTG	1	L	COI_0234	2112	3602	1488	1	ATPase	913	C	305	CTC	1	L	Synonymous SNP
Phl213	Phl213	1	321247	G	OVINE	contig00016	1	3026	C	substitution	MHA_0310	320333	321823	1488	1	possible ATPase	915	G	305	TTG	3	L	COI_0234	2112	3602	1488	1	ATPase	915	C	305	CTC	3	L	Synonymous SNP
Phl213	Phl213	1	321251	A	OVINE	contig00016	1	3030	T	substitution	MHA_0310	320333	321823	1488	1	possible ATPase	919	A	307	ATA	1	I	COI_0234	2112	3602	1488	1	ATPase	919	T	307	TTA	1	L	Nonsynonymous SNP
Phl213	Phl213	1	321361	G	OVINE	contig00016	1	3140	C	substitution	MHA_0310	320333	321823	1488	1	possible ATPase	1029	G	343	GCG	3	A	COI_0234	2112	3602	1488	1	ATPase	1029	C	343	GCC	3	A	Synonymous SNP
Phl213	Phl213	1	321912	G	OVINE	contig00016	1	3691	A	substitution	MHA_0311	322511	321885	624	-1	protein disulfide-isomerase	600	C	200	GAC	3	D	COI_0235	4290	3664	624	-1	2-hydroxychromene-2-carboxylate isomerase/DsbA-like thioredoxin domain	600	T	200	GAT	3	D	Synonymous SNP
Phl213	Phl213	1	321915	A	OVINE	contig00016	1	3694	T	substitution	MHA_0311	322511	321885	624	-1	protein disulfide-isomerase	597	T	199	CTT	3	L	COI_0235	4290	3664	624	-1	2-hydroxychromene-2-carboxylate isomerase/DsbA-like thioredoxin domain	597	A	199	CTA	3	L	Synonymous SNP
Phl213	Phl213	1	322166	C	OVINE	contig00016	1	3945	T	substitution	MHA_0311	322511	321885	624	-1	protein disulfide-isomerase	346	G	116	GTT	1	V	COI_0235	4290	3664	624	-1	2-hydroxychromene-2-carboxylate isomerase/DsbA-like thioredoxin domain	346	A	116	ATT	1	I	Nonsynonymous SNP
Phl213	Phl213	1	322170	T	OVINE	contig00016	1	3949	C	substitution	MHA_0311	322511	321885	624	-1	protein disulfide-isomerase	342	A	114	GCA	3	A	COI_0235	4290	3664	624	-1	2-hydroxychromene-2-carboxylate isomerase/DsbA-like thioredoxin domain	342	G	114	GTG	3	V	Nonsynonymous SNP
Phl213	Phl213	1	322171	G	OVINE	contig00016	1	3950	A	substitution	MHA_0311	322511	321885	624	-1	protein disulfide-isomerase	341	C	114	GCA	2	A	COI_0235	4290	3664	624	-1	2-hydroxychromene-2-carboxylate isomerase/DsbA-like thioredoxin domain	341	T	114	GTG	2	V	Nonsynonymous SNP
Phl213	Phl213	1	322661	C	OVINE	contig00016	1	4440	T	substitution	MHA_0312	323531	322521	1008	-1	iron (Fe3+) ABC superfamily ATP binding cassette transporter, ABC protein	871	G	291	GGC	1	G	COI_0236	5310	4300	1008	-1	Ferric iron ABC transporter2C ATP-binding protein	871	A	291	AGC	1	S	Nonsynonymous SNP
Phl213	Phl213	1	323325	A	OVINE	contig00016	1	5104	G	substitution	MHA_0312	323531	322521	1008	-1	iron (Fe3+) ABC superfamily ATP binding cassette transporter, ABC protein	207	T	69	AGT	3	S	COI_0236	5310	4300	1008	-1	Ferric iron ABC transporter2C ATP-binding protein	207	C	69	AGC	3	S	Synonymous SNP
Phl213	Phl213	1	323358	T	OVINE	contig00016	1	5137	G	substitution	MHA_0312	323531	322521	1008	-1	iron (Fe3+) ABC superfamily ATP binding cassette transporter, ABC protein	174	A	58	GGA	3	G	COI_0236	5310	4300	1008	-1	Ferric iron ABC transporter2C ATP-binding protein	174	C	58	GGC	3	G	Synonymous SNP
Phl213	Phl213	1	325334	A	OVINE	contig00016	1	7113	G	substitution	MHA_0314	326267	325310	955	-1	iron (Fe3+) ABC superfamily ATP binding cassette transporter, binding protein	934	T	312	TGA	1	*	COI_0238	8117	7089	1026	-1	Ferric iron ABC transporter2C iron-binding protein	1005	C	335	TTC	3	F	Nonsynonymous SNP
Phl213	Phl213	1	325547	A	OVINE	contig00016	1	7326	G	substitution	MHA_0314	326267	325310	955	-1	iron (Fe3+) ABC superfamily ATP binding cassette transporter, binding protein	721	T	241	TAA	1	*	COI_0238	8117	7089	1026	-1	Ferric iron ABC transporter2C iron-binding protein	792	C	264	AAC	3	N	Nonsynonymous SNP
Phl213	Phl213	1	325571	T	OVINE	contig00016	1	7350	A	substitution	MHA_0314	326267	325310	955	-1	iron (Fe3+) ABC superfamily ATP binding cassette transporter, binding protein	697	A	233	AGT	1	S	COI_0238	8117	7089	1026	-1	Ferric iron ABC transporter2C iron-binding protein	768	T	256	GTT	3	V	Nonsynonymous SNP
Phl213	Phl213	1	325600	G	OVINE	contig00016	1	7379	A	substitution	MHA_0314	326267	325310	955	-1	iron (Fe3+) ABC superfamily ATP binding cassette transporter, binding protein	668	C	223	ACA	2	T	COI_0238	8117	7089	1026	-1	Ferric iron ABC transporter2C iron-binding protein	739	T	247	TAC	1	Y	Nonsynonymous SNP
Phl213	Phl213	1	325607	A	OVINE	contig00016	1	7386	G	substitution	MHA_0314	326267	325310	955	-1	iron (Fe3+) ABC superfamily ATP binding cassette transporter, binding protein	661	T	221	TGG	1	W	COI_0238	8117	7089	1026	-1	Ferric iron ABC transporter2C iron-binding protein	732	C	244	AGC	3	S	Nonsynonymous SNP
Phl213	Phl213	1	364256	T	OVINE	contig00016	1	44486	G	substitution	NA	NA	NA	NA	NA	NA	NA	NA	NA	TAA	NA	*	COI_0266	43730	45481	1749	1	Putative membrane protein	757	G	253	GAA	1	E	Nonsynonymous SNP. Gene spanning SNP found in OVINE contig00016 only
Phl213	Phl213	1	364992	G	OVINE	contig00016	1	45222	A	substitution	NA	NA	NA	NA	NA	NA	NA	NA	NA	GGT	NA	G	COI_0266	43730	45481	1749	1	Putative membrane protein	1493	A	498	GAT	2	D	Nonsynonymous SNP. Gene spanning SNP found in OVINE contig00016 only
Phl213	Phl213	1	365885	C	OVINE	contig00016	1	46111	T	substitution	MHA_0343	365493	366170	675	1	hypothetical protein MHA_0343	393	C	131	ACC	3	T	COI_0267	45719	46396	675	1	CRISPR-associated protein2C CT1134 family	393	T	131	ACT	3	T	Synonymous SNP
Phl213	Phl213	1	367493	C	OVINE	contig00016	1	47709	A	substitution	MHA_0344	366264	367961	1695	1	hypothetical protein MHA_0344	1230	C	410	GGC	3	G	COI_0268	46393	48177	1782	1	CRISPR-associated protein2C CT1133 family	1317	A	439	GGA	3	G	Synonymous SNP
Phl213	Phl213	1	367505	T	OVINE	contig00016	1	47721	C	substitution	MHA_0344	366264	367961	1695	1	hypothetical protein MHA_0344	1242	T	414	GGT	3	G	COI_0268	46393	48177	1782	1	CRISPR-associated protein2C CT1133 family	1329	C	443	GGC	3	G	Synonymous SNP
Phl213	Phl213	1	367517	G	OVINE	contig00016	1	47733	A	substitution	MHA_0344	366264	367961	1695	1	hypothetical protein MHA_0344	1254	G	418	GCG	3	A	COI_0268	46393	48177	1782	1	CRISPR-associated protein2C CT1133 family	1341	A	447	GCA	3	A	Synonymous SNP
Phl213	Phl213	1	367529	A	OVINE	contig00016	1	47745	G	substitution	MHA_0344	366264	367961	1695	1	hypothetical protein MHA_0344	1266	A	422	GCA	3	A	COI_0268	46393	48177	1782	1	CRISPR-associated protein2C CT1133 family	1353	G	451	GCG	3	A	Synonymous SNP
Phl213	Phl213	1	367634	A	OVINE	contig00016	1	47850	G	substitution	MHA_0344	366264	367961	1695	1	hypothetical protein MHA_0344	1371	A	457	GCA	3	A	COI_0268	46393	48177	1782	1	CRISPR-associated protein2C CT1133 family	1458	G	486	GCG	3	A	Synonymous SNP
Phl213	Phl213	1	367654	G	OVINE	contig00016	1	47870	C	substitution	MHA_0344	366264	367961	1695	1	hypothetical protein MHA_0344	1391	G	464	AGC	2	S	COI_0268	46393	48177	1782	1	CRISPR-associated protein2C CT1133 family	1478	C	493	ACC	2	T	Nonsynonymous SNP
Phl213	Phl213	1	367661	A	OVINE	contig00016	1	47877	G	substitution	MHA_0344	366264	367961	1695	1	hypothetical protein MHA_0344	1398	A	466	GCA	3	A	COI_0268	46393	48177	1782	1	CRISPR-associated protein2C CT1133 family	1485	G	495	GCG	3	A	Synonymous SNP
Phl213	Phl213	1	367667	C	OVINE	contig00016	1	47883	T	substitution	MHA_0344	366264	367961	1695	1	hypothetical protein MHA_0344	1404	C	468	GGC	3	G	COI_0268	46393	48177	1782	1	CRISPR-associated protein2C CT1133 family	1491	T	497	GGT	3	G	Synonymous SNP
Phl213	Phl213	1	367694	C	OVINE	contig00016	1	47910	T	substitution	MHA_0344	366264	367961	1695	1	hypothetical protein MHA_0344	1431	C	477	CGC	3	R	COI_0268	46393	48177	1782	1	CRISPR-associated protein2C CT1133 family	1518	T	506	CGT	3	R	Synonymous SNP
Phl213	Phl213	1	367706	G	OVINE	contig00016	1	47922	A	substitution	MHA_0344	366264	367961	1695	1	hypothetical protein MHA_0344	1443	G	481	TCG	3	S	COI_0268	46393	48177	1782	1	CRISPR-associated protein2C CT1133 family	1530	A	510	TCA	3	S	Synonymous SNP
Phl213	Phl213	1	367709	T	OVINE	contig00016	1	47925	C	substitution	MHA_0344	366264	367961	1695	1	hypothetical protein MHA_0344	1446	T	482	GCT	3	A	COI_0268	46393	48177	1782	1	CRISPR-associated protein2C CT1133 family	1533	C	511	GCC	3	A	Synonymous SNP
Phl213	Phl213	1	367721	G	OVINE	contig00016	1	47937	A	substitution	MHA_0344	366264	367961	1695	1	hypothetical protein MHA_0344	1458	G	486	CCG	3	P	COI_0268	46393	48177	1782	1	CRISPR-associated protein2C CT1133 family	1545	A	515	CCA	3	P	Synonymous SNP
Phl213	Phl213	1	367751	T	OVINE	contig00016	1	47967	A	substitution	MHA_0344	366264	367961	1695	1	hypothetical protein MHA_0344	1488	T	496	GGT	3	G	COI_0268	46393	48177	1782	1	CRISPR-associated protein2C CT1133 family	1575	A	525	GGA	3	G	Synonymous SNP
Phl213	Phl213	1	368168	T	OVINE	contig00016	1	48384	C	substitution	MHA_0345	367971	368834	861	1	hypothetical protein MHA_0345	198	T	66	ATT	3	I	COI_0269	48187	49050	861	1	CRISPR-associated protein2C TM1801 family	198	C	66	ATC	3	I	Synonymous SNP
Phl213	Phl213	1	368186	T	OVINE	contig00016	1	48402	C	substitution	MHA_0345	367971	368834	861	1	hypothetical protein MHA_0345	216	T	72	AGT	3	S	COI_0269	48187	49050	861	1	CRISPR-associated protein2C TM1801 family	216	C	72	AGC	3	S	Synonymous SNP
Phl213	Phl213	1	368774	T	OVINE	contig00016	1	48990	C	substitution	MHA_0345	367971	368834	861	1	hypothetical protein MHA_0345	804	T	268	GAT	3	D	COI_0269	48187	49050	861	1	CRISPR-associated protein2C TM1801 family	804	C	268	GAC	3	D	Synonymous SNP
Phl213	Phl213	1	368793	A	OVINE	contig00016	1	49009	G	substitution	MHA_0345	367971	368834	861	1	hypothetical protein MHA_0345	823	A	275	ACC	1	T	COI_0269	48187	49050	861	1	CRISPR-associated protein2C TM1801 family	823	G	275	GCT	1	A	Nonsynonymous SNP
Phl213	Phl213	1	368795	C	OVINE	contig00016	1	49011	T	substitution	MHA_0345	367971	368834	861	1	hypothetical protein MHA_0345	825	C	275	ACC	3	T	COI_0269	48187	49050	861	1	CRISPR-associated protein2C TM1801 family	825	T	275	GCT	3	A	Nonsynonymous SNP
Phl213	Phl213	1	368828	A	OVINE	contig00016	1	49044	G	substitution	MHA_0345	367971	368834	861	1	hypothetical protein MHA_0345	858	A	286	TTA	3	L	COI_0269	48187	49050	861	1	CRISPR-associated protein2C TM1801 family	858	G	286	TTG	3	L	Synonymous SNP
Phl213	Phl213	1	368838	G	OVINE	contig00016	1	49054	A	substitution	MHA_0346	368834	369508	672	1	possible RecB family exonuclease	5	G	2	GGC	2	G	COI_0270	49050	49715	663	1	CRISPR-associated RecB family exonuclease Cas4b	5	A	2	GAC	2	D	Nonsynonymous SNP
Phl213	Phl213	1	369012	C	OVINE	contig00016	1	49228	T	substitution	MHA_0346	368834	369508	672	1	possible RecB family exonuclease	179	C	60	GCG	2	A	COI_0270	49050	49715	663	1	CRISPR-associated RecB family exonuclease Cas4b	179	T	60	GTG	2	V	Nonsynonymous SNP
Phl213	Phl213	1	369047	G	OVINE	contig00016	1	49263	A	substitution	MHA_0346	368834	369508	672	1	possible RecB family exonuclease	214	G	72	GTT	1	V	COI_0270	49050	49715	663	1	CRISPR-associated RecB family exonuclease Cas4b	214	A	72	ACC	1	T	Nonsynonymous SNP
Phl213	Phl213	1	369048	T	OVINE	contig00016	1	49264	C	substitution	MHA_0346	368834	369508	672	1	possible RecB family exonuclease	215	T	72	GTT	2	V	COI_0270	49050	49715	663	1	CRISPR-associated RecB family exonuclease Cas4b	215	C	72	ACC	2	T	Nonsynonymous SNP
Phl213	Phl213	1	369049	T	OVINE	contig00016	1	49265	C	substitution	MHA_0346	368834	369508	672	1	possible RecB family exonuclease	216	T	72	GTT	3	V	COI_0270	49050	49715	663	1	CRISPR-associated RecB family exonuclease Cas4b	216	C	72	ACC	3	T	Nonsynonymous SNP
Phl213	Phl213	1	369052	C	OVINE	contig00016	1	49268	A	substitution	MHA_0346	368834	369508	672	1	possible RecB family exonuclease	219	C	73	CGC	3	R	COI_0270	49050	49715	663	1	CRISPR-associated RecB family exonuclease Cas4b	219	A	73	CGA	3	R	Synonymous SNP
Phl213	Phl213	1	369091	C	OVINE	contig00016	1	49307	G	substitution	MHA_0346	368834	369508	672	1	possible RecB family exonuclease	258	C	86	GCC	3	A	COI_0270	49050	49715	663	1	CRISPR-associated RecB family exonuclease Cas4b	258	G	86	GCG	3	A	Synonymous SNP
Phl213	Phl213	1	369106	A	OVINE	contig00016	1	49322	C	substitution	MHA_0346	368834	369508	672	1	possible RecB family exonuclease	273	A	91	ATA	3	I	COI_0270	49050	49715	663	1	CRISPR-associated RecB family exonuclease Cas4b	273	C	91	ATC	3	I	Synonymous SNP
Phl213	Phl213	1	369109	C	OVINE	contig00016	1	49325	T	substitution	MHA_0346	368834	369508	672	1	possible RecB family exonuclease	276	C	92	AGC	3	S	COI_0270	49050	49715	663	1	CRISPR-associated RecB family exonuclease Cas4b	276	T	92	AGT	3	S	Synonymous SNP
Phl213	Phl213	1	369112	C	OVINE	contig00016	1	49328	T	substitution	MHA_0346	368834	369508	672	1	possible RecB family exonuclease	279	C	93	GGC	3	G	COI_0270	49050	49715	663	1	CRISPR-associated RecB family exonuclease Cas4b	279	T	93	GGT	3	G	Synonymous SNP
Phl213	Phl213	1	369127	T	OVINE	contig00016	1	49343	C	substitution	MHA_0346	368834	369508	672	1	possible RecB family exonuclease	294	T	98	GTT	3	V	COI_0270	49050	49715	663	1	CRISPR-associated RecB family exonuclease Cas4b	294	C	98	GTC	3	V	Synonymous SNP
Phl213	Phl213	1	369136	C	OVINE	contig00016	1	49352	T	substitution	MHA_0346	368834	369508	672	1	possible RecB family exonuclease	303	C	101	GAC	3	D	COI_0270	49050	49715	663	1	CRISPR-associated RecB family exonuclease Cas4b	303	T	101	GAT	3	D	Synonymous SNP
Phl213	Phl213	1	369139	A	OVINE	contig00016	1	49355	G	substitution	MHA_0346	368834	369508	672	1	possible RecB family exonuclease	306	A	102	CTA	3	L	COI_0270	49050	49715	663	1	CRISPR-associated RecB family exonuclease Cas4b	306	G	102	CTG	3	L	Synonymous SNP
Phl213	Phl213	1	369151	G	OVINE	contig00016	1	49367	A	substitution	MHA_0346	368834	369508	672	1	possible RecB family exonuclease	318	G	106	GAG	3	E	COI_0270	49050	49715	663	1	CRISPR-associated RecB family exonuclease Cas4b	318	A	106	GAA	3	E	Synonymous SNP
Phl213	Phl213	1	369160	A	OVINE	contig00016	1	49376	G	substitution	MHA_0346	368834	369508	672	1	possible RecB family exonuclease	327	A	109	CCA	3	P	COI_0270	49050	49715	663	1	CRISPR-associated RecB family exonuclease Cas4b	327	G	109	CCG	3	P	Synonymous SNP
Phl213	Phl213	1	369169	C	OVINE	contig00016	1	49385	T	substitution	MHA_0346	368834	369508	672	1	possible RecB family exonuclease	336	C	112	TAC	3	Y	COI_0270	49050	49715	663	1	CRISPR-associated RecB family exonuclease Cas4b	336	T	112	TAT	3	Y	Synonymous SNP
Phl213	Phl213	1	369214	C	OVINE	contig00016	1	49430	T	substitution	MHA_0346	368834	369508	672	1	possible RecB family exonuclease	381	C	127	CTC	3	L	COI_0270	49050	49715	663	1	CRISPR-associated RecB family exonuclease Cas4b	381	T	127	CTT	3	L	Synonymous SNP
Phl213	Phl213	1	369217	T	OVINE	contig00016	1	49433	C	substitution	MHA_0346	368834	369508	672	1	possible RecB family exonuclease	384	T	128	TGT	3	C	COI_0270	49050	49715	663	1	CRISPR-associated RecB family exonuclease Cas4b	384	C	128	TGC	3	C	Synonymous SNP
Phl213	Phl213	1	376657	C	OVINE	contig00016	1	56279	T	substitution	MHA_0355	375464	376966	1500	1	lysine--tRNA ligase	1194	C	398	CGC	3	R	COI_0275	55086	56588	1500	1	Lysyl-tRNA synthetase (class II)	1194	T	398	CGT	3	R	Synonymous SNP
Phl213	Phl213	1	371193	T	OVINE	contig00016	1	50956	C	substitution	MHA_0349	370852	371865	1011	1	hypothetical protein MHA_0349	342	T	114	ATT	3	I	COI_0272	50615	51628	1011	1	CRISPR-associated protein Cas1	342	C	114	ATC	3	I	Synonymous SNP
Phl213	Phl213	1	371208	G	OVINE	contig00016	1	50971	A	substitution	MHA_0349	370852	371865	1011	1	hypothetical protein MHA_0349	357	G	119	CGG	3	R	COI_0272	50615	51628	1011	1	CRISPR-associated protein Cas1	357	A	119	CGA	3	R	Synonymous SNP
Phl213	Phl213	1	371247	T	OVINE	contig00016	1	51010	G	substitution	MHA_0349	370852	371865	1011	1	hypothetical protein MHA_0349	396	T	132	GCT	3	A	COI_0272	50615	51628	1011	1	CRISPR-associated protein Cas1	396	G	132	GCG	3	A	Synonymous SNP
Phl213	Phl213	1	371250	C	OVINE	contig00016	1	51013	T	substitution	MHA_0349	370852	371865	1011	1	hypothetical protein MHA_0349	399	C	133	GAC	3	D	COI_0272	50615	51628	1011	1	CRISPR-associated protein Cas1	399	T	133	GAT	3	D	Synonymous SNP
Phl213	Phl213	1	371251	C	OVINE	contig00016	1	51014	A	substitution	MHA_0349	370852	371865	1011	1	hypothetical protein MHA_0349	400	C	134	CTT	1	L	COI_0272	50615	51628	1011	1	CRISPR-associated protein Cas1	400	A	134	ATT	1	I	Nonsynonymous SNP
Phl213	Phl213	1	371258	C	OVINE	contig00016	1	51021	T	substitution	MHA_0349	370852	371865	1011	1	hypothetical protein MHA_0349	407	C	136	TCG	2	S	COI_0272	50615	51628	1011	1	CRISPR-associated protein Cas1	407	T	136	TTA	2	L	Nonsynonymous SNP
Phl213	Phl213	1	371259	G	OVINE	contig00016	1	51022	A	substitution	MHA_0349	370852	371865	1011	1	hypothetical protein MHA_0349	408	G	136	TCG	3	S	COI_0272	50615	51628	1011	1	CRISPR-associated protein Cas1	408	A	136	TTA	3	L	Nonsynonymous SNP
Phl213	Phl213	1	371260	A	OVINE	contig00016	1	51023	G	substitution	MHA_0349	370852	371865	1011	1	hypothetical protein MHA_0349	409	A	137	ACA	1	T	COI_0272	50615	51628	1011	1	CRISPR-associated protein Cas1	409	G	137	GCA	1	A	Nonsynonymous SNP
Phl213	Phl213	1	371284	C	OVINE	contig00016	1	51047	T	substitution	MHA_0349	370852	371865	1011	1	hypothetical protein MHA_0349	433	C	145	CTG	1	L	COI_0272	50615	51628	1011	1	CRISPR-associated protein Cas1	433	T	145	TTG	1	L	Synonymous SNP
Phl213	Phl213	1	371300	C	OVINE	contig00016	1	51063	T	substitution	MHA_0349	370852	371865	1011	1	hypothetical protein MHA_0349	449	C	150	ACA	2	T	COI_0272	50615	51628	1011	1	CRISPR-associated protein Cas1	449	T	150	ATA	2	I	Nonsynonymous SNP
Phl213	Phl213	1	371304	A	OVINE	contig00016	1	51067	G	substitution	MHA_0349	370852	371865	1011	1	hypothetical protein MHA_0349	453	A	151	GCA	3	A	COI_0272	50615	51628	1011	1	CRISPR-associated protein Cas1	453	G	151	GCG	3	A	Synonymous SNP
Phl213	Phl213	1	371314	G	OVINE	contig00016	1	51077	A	substitution	MHA_0349	370852	371865	1011	1	hypothetical protein MHA_0349	463	G	155	GAT	1	D	COI_0272	50615	51628	1011	1	CRISPR-associated protein Cas1	463	A	155	AAT	1	N	Nonsynonymous SNP
Phl213	Phl213	1	371328	C	OVINE	contig00016	1	51091	T	substitution	MHA_0349	370852	371865	1011	1	hypothetical protein MHA_0349	477	C	159	GGC	3	G	COI_0272	50615	51628	1011	1	CRISPR-associated protein Cas1	477	T	159	GGT	3	G	Synonymous SNP
Phl213	Phl213	1	371334	G	OVINE	contig00016	1	51097	A	substitution	MHA_0349	370852	371865	1011	1	hypothetical protein MHA_0349	483	G	161	GAG	3	E	COI_0272	50615	51628	1011	1	CRISPR-associated protein Cas1	483	A	161	GAA	3	E	Synonymous SNP
Phl213	Phl213	1	371362	G	OVINE	contig00016	1	51125	A	substitution	MHA_0349	370852	371865	1011	1	hypothetical protein MHA_0349	511	G	171	GTG	1	V	COI_0272	50615	51628	1011	1	CRISPR-associated protein Cas1	511	A	171	ATG	1	M	Nonsynonymous SNP
Phl213	Phl213	1	371445	G	OVINE	contig00016	1	51208	T	substitution	MHA_0349	370852	371865	1011	1	hypothetical protein MHA_0349	594	G	198	GCG	3	A	COI_0272	50615	51628	1011	1	CRISPR-associated protein Cas1	594	T	198	GCT	3	A	Synonymous SNP
Phl213	Phl213	1	1090691	A	OVINE	contig00016	-1	78948	C	substitution	MHA_1085	1090287	1091126	837	1	hypothetical protein MHA_1085	405	A	135	CGA	3	R	COI_0299	79349	78513	834	-1	hypothetical protein	402	C	134	CGC	3	R	Synonymous SNP
Phl213	Phl213	1	1090789	C	OVINE	contig00016	-1	78850	A	substitution	MHA_1085	1090287	1091126	837	1	hypothetical protein MHA_1085	503	C	168	GCT	2	A	COI_0299	79349	78513	834	-1	hypothetical protein	500	A	167	GAT	2	D	Nonsynonymous SNP
Phl213	Phl213	1	1091168	A	OVINE	contig00016	-1	78472	G	substitution	NA	NA	NA	NA	NA	NA	NA	NA	NA	GAG	NA	E	COI_0298	78366	78509	141	1	hypothetical protein	107	C	36	GCG	2	A	Nonsynonymous SNP. Gene spanning SNP found in OVINE contig00016 only
Phl213	Phl213	1	1090235	T	OVINE	contig00016	-1	79400	A	substitution	MHA_1084	1090313	1090194	117	-1	hypothetical protein MHA_1084	79	A	27	AGT	1	S	NA	NA	NA	NA	NA	NA	NA	NA	NA	AGT	NA	S	Synonymous SNP. Gene spanning SNP found in Phl213 Phl213 only
Phl213	Phl213	1	1090246	C	OVINE	contig00016	-1	79389	A	substitution	MHA_1084	1090313	1090194	117	-1	hypothetical protein MHA_1084	68	G	23	GGA	2	G	NA	NA	NA	NA	NA	NA	NA	NA	NA	GAA	NA	E	Nonsynonymous SNP. Gene spanning SNP found in Phl213 Phl213 only
Phl213	Phl213	1	1090247	C	OVINE	contig00016	-1	79388	T	substitution	MHA_1084	1090313	1090194	117	-1	hypothetical protein MHA_1084	67	G	23	GGA	1	G	NA	NA	NA	NA	NA	NA	NA	NA	NA	TGA	NA	*	Nonsynonymous SNP. Gene spanning SNP found in Phl213 Phl213 only
Phl213	Phl213	1	1090249	C	OVINE	contig00016	-1	79386	T	substitution	MHA_1084	1090313	1090194	117	-1	hypothetical protein MHA_1084	65	G	22	GGT	2	G	NA	NA	NA	NA	NA	NA	NA	NA	NA	GTT	NA	V	Nonsynonymous SNP. Gene spanning SNP found in Phl213 Phl213 only
Phl213	Phl213	1	1090251	A	OVINE	contig00016	-1	NA	-	deletion in OVINE contig00016	MHA_1084	1090313	1090194	117	-1	hypothetical protein MHA_1084	63	T	21	GTT	3	V	NA	NA	NA	NA	NA	NA	NA	NA	NA	NA	NA	NA
Phl213	Phl213	1	1722993	T	OVINE	contig00017	1	305	C	substitution	MHA_1769	1722721	1723431	708	1	LysR family transcriptional regulator	273	T	91	GGT	3	G	COI_0302	207	902	693	1	transcriptional regulatory protein	99	C	33	GGC	3	G	Synonymous SNP
Phl213	Phl213	1	1723468	T	OVINE	contig00017	1	788	C	substitution	MHA_1770	1723436	1723582	144	1	hypothetical protein MHA_1770	33	T	11	GGT	3	G	COI_0302	207	902	693	1	transcriptional regulatory protein	582	C	194	GGC	3	G	Synonymous SNP
Phl213	Phl213	1	1723473	C	OVINE	contig00017	1	793	T	substitution	MHA_1770	1723436	1723582	144	1	hypothetical protein MHA_1770	38	C	13	ACA	2	T	COI_0302	207	902	693	1	transcriptional regulatory protein	587	T	196	ATA	2	I	Nonsynonymous SNP
Phl213	Phl213	1	1723956	A	OVINE	contig00017	1	1276	G	substitution	MHA_1771	1724105	1723656	447	-1	hypothetical protein MHA_1771	150	T	50	TAT	3	Y	COI_0303	1425	976	447	-1	Ribonucleotide reductase transcriptional regulator NrdR	150	C	50	TAC	3	Y	Synonymous SNP
Phl213	Phl213	1	1724583	T	OVINE	contig00017	1	1903	C	substitution	MHA_1773	1725830	1724400	1428	-1	DNA helicase DnaB	1248	A	416	GCA	3	A	COI_0305	3183	1720	1461	-1	Replicative DNA helicase	1281	G	427	GCG	3	A	Synonymous SNP
Phl213	Phl213	1	1726219	C	OVINE	contig00017	1	3535	T	substitution	MHA_1774	1726037	1726936	897	1	possible siderophore ABC superfamily ATP binding cassette transporter, binding protein	183	C	61	GAC	3	D	COI_0306	3482	4252	768	1	Ferric anguibactin-binding protein	54	T	18	GAT	3	D	Synonymous SNP
Phl213	Phl213	1	1726365	A	OVINE	contig00017	1	3681	C	substitution	MHA_1774	1726037	1726936	897	1	possible siderophore ABC superfamily ATP binding cassette transporter, binding protein	329	A	110	AAA	2	K	COI_0306	3482	4252	768	1	Ferric anguibactin-binding protein	200	C	67	ACA	2	T	Nonsynonymous SNP
Phl213	Phl213	1	1726536	C	OVINE	contig00017	1	3852	T	substitution	MHA_1774	1726037	1726936	897	1	possible siderophore ABC superfamily ATP binding cassette transporter, binding protein	500	C	167	GCA	2	A	COI_0306	3482	4252	768	1	Ferric anguibactin-binding protein	371	T	124	GTG	2	V	Nonsynonymous SNP
Phl213	Phl213	1	1726537	A	OVINE	contig00017	1	3853	G	substitution	MHA_1774	1726037	1726936	897	1	possible siderophore ABC superfamily ATP binding cassette transporter, binding protein	501	A	167	GCA	3	A	COI_0306	3482	4252	768	1	Ferric anguibactin-binding protein	372	G	124	GTG	3	V	Nonsynonymous SNP
Phl213	Phl213	1	NA	-	OVINE	contig00017	1	5760	A	deletion in Phl213	NA	NA	NA	NA	NA	NA	NA	NA	NA	NA	NA	NA	COI_0308	5307	6245	936	1	ABC-type enterochelin transport system2C permease component	454	A	152	ATC	1	I
Phl213	Phl213	1	1728476	T	OVINE	contig00017	1	5793	A	substitution	NA	NA	NA	NA	NA	NA	NA	NA	NA	TCT	NA	S	COI_0308	5307	6245	936	1	ABC-type enterochelin transport system2C permease component	487	A	163	ACT	1	T	Nonsynonymous SNP. Gene spanning SNP found in OVINE contig00017 only
Phl213	Phl213	1	1728507	C	OVINE	contig00017	1	5825	T	substitution	NA	NA	NA	NA	NA	NA	NA	NA	NA	CCC	NA	P	COI_0308	5307	6245	936	1	ABC-type enterochelin transport system2C permease component	519	T	173	CCT	3	P	Synonymous SNP. Gene spanning SNP found in OVINE contig00017 only
Phl213	Phl213	1	1729140	T	OVINE	contig00017	1	6458	C	substitution	MHA_1777	1728947	1729705	756	1	possible siderophore ABC superfamily ATP binding cassette transporter, ABC protein	194	T	65	ATA	2	I	COI_0309	6265	7023	756	1	Iron(III) dicitrate transport ATP-binding protein FecE	194	C	65	ACA	2	T	Nonsynonymous SNP
Phl213	Phl213	1	1732629	G	OVINE	contig00017	1	9947	A	substitution	MHA_1779	1732561	1733538	975	1	CaCA family calcium (Ca2+):cation antiporter	69	G	23	GTG	3	V	COI_0311	9879	10856	975	1	Inner membrane protein YrbG2C predicted calcium/sodium:proton antiporter	69	A	23	GTA	3	V	Synonymous SNP
Phl213	Phl213	1	1733357	T	OVINE	contig00017	1	10675	C	substitution	MHA_1779	1732561	1733538	975	1	CaCA family calcium (Ca2+):cation antiporter	797	T	266	GTT	2	V	COI_0311	9879	10856	975	1	Inner membrane protein YrbG2C predicted calcium/sodium:proton antiporter	797	C	266	GCT	2	A	Nonsynonymous SNP
Phl213	Phl213	1	1733427	G	OVINE	contig00017	1	10745	A	substitution	MHA_1779	1732561	1733538	975	1	CaCA family calcium (Ca2+):cation antiporter	867	G	289	GGG	3	G	COI_0311	9879	10856	975	1	Inner membrane protein YrbG2C predicted calcium/sodium:proton antiporter	867	A	289	GGA	3	G	Synonymous SNP
Phl213	Phl213	1	1733534	G	OVINE	contig00017	1	10852	T	substitution	MHA_1779	1732561	1733538	975	1	CaCA family calcium (Ca2+):cation antiporter	974	G	325	GGC	2	G	COI_0311	9879	10856	975	1	Inner membrane protein YrbG2C predicted calcium/sodium:proton antiporter	974	T	325	GTC	2	V	Nonsynonymous SNP
Phl213	Phl213	1	1733763	G	OVINE	contig00017	1	11081	A	substitution	MHA_1780	1734677	1733595	1080	-1	phosphoserine transaminase	915	C	305	GAC	3	D	COI_0312	11995	10913	1080	-1	Phosphoserine aminotransferase	915	T	305	GAT	3	D	Synonymous SNP
Phl213	Phl213	1	1733772	C	OVINE	contig00017	1	11090	A	substitution	MHA_1780	1734677	1733595	1080	-1	phosphoserine transaminase	906	G	302	ACG	3	T	COI_0312	11995	10913	1080	-1	Phosphoserine aminotransferase	906	T	302	ACT	3	T	Synonymous SNP
Phl213	Phl213	1	1733781	G	OVINE	contig00017	1	11099	A	substitution	MHA_1780	1734677	1733595	1080	-1	phosphoserine transaminase	897	C	299	ACC	3	T	COI_0312	11995	10913	1080	-1	Phosphoserine aminotransferase	897	T	299	ACT	3	T	Synonymous SNP
Phl213	Phl213	1	1733784	T	OVINE	contig00017	1	11102	C	substitution	MHA_1780	1734677	1733595	1080	-1	phosphoserine transaminase	894	A	298	GTA	3	V	COI_0312	11995	10913	1080	-1	Phosphoserine aminotransferase	894	G	298	GTG	3	V	Synonymous SNP
Phl213	Phl213	1	1733793	T	OVINE	contig00017	1	11111	C	substitution	MHA_1780	1734677	1733595	1080	-1	phosphoserine transaminase	885	A	295	TTA	3	L	COI_0312	11995	10913	1080	-1	Phosphoserine aminotransferase	885	G	295	TTG	3	L	Synonymous SNP
Phl213	Phl213	1	1733802	G	OVINE	contig00017	1	11120	A	substitution	MHA_1780	1734677	1733595	1080	-1	phosphoserine transaminase	876	C	292	AAC	3	N	COI_0312	11995	10913	1080	-1	Phosphoserine aminotransferase	876	T	292	AAT	3	N	Synonymous SNP
Phl213	Phl213	1	1733833	G	OVINE	contig00017	1	11151	T	substitution	MHA_1780	1734677	1733595	1080	-1	phosphoserine transaminase	845	C	282	ACA	2	T	COI_0312	11995	10913	1080	-1	Phosphoserine aminotransferase	845	A	282	AAA	2	K	Nonsynonymous SNP
Phl213	Phl213	1	1733835	T	OVINE	contig00017	1	11153	A	substitution	MHA_1780	1734677	1733595	1080	-1	phosphoserine transaminase	843	A	281	TCA	3	S	COI_0312	11995	10913	1080	-1	Phosphoserine aminotransferase	843	T	281	TCT	3	S	Synonymous SNP
Phl213	Phl213	1	1733838	A	OVINE	contig00017	1	11156	G	substitution	MHA_1780	1734677	1733595	1080	-1	phosphoserine transaminase	840	T	280	AGT	3	S	COI_0312	11995	10913	1080	-1	Phosphoserine aminotransferase	840	C	280	AGC	3	S	Synonymous SNP
Phl213	Phl213	1	1733850	C	OVINE	contig00017	1	11168	T	substitution	MHA_1780	1734677	1733595	1080	-1	phosphoserine transaminase	828	G	276	GAG	3	E	COI_0312	11995	10913	1080	-1	Phosphoserine aminotransferase	828	A	276	GAA	3	E	Synonymous SNP
Phl213	Phl213	1	1733862	T	OVINE	contig00017	1	11180	C	substitution	MHA_1780	1734677	1733595	1080	-1	phosphoserine transaminase	816	A	272	ACA	3	T	COI_0312	11995	10913	1080	-1	Phosphoserine aminotransferase	816	G	272	ATG	3	M	Nonsynonymous SNP
Phl213	Phl213	1	1733863	G	OVINE	contig00017	1	11181	A	substitution	MHA_1780	1734677	1733595	1080	-1	phosphoserine transaminase	815	C	272	ACA	2	T	COI_0312	11995	10913	1080	-1	Phosphoserine aminotransferase	815	T	272	ATG	2	M	Nonsynonymous SNP
Phl213	Phl213	1	1733898	C	OVINE	contig00017	1	11216	A	substitution	MHA_1780	1734677	1733595	1080	-1	phosphoserine transaminase	780	G	260	TTG	3	L	COI_0312	11995	10913	1080	-1	Phosphoserine aminotransferase	780	T	260	CTT	3	L	Synonymous SNP
Phl213	Phl213	1	1733900	A	OVINE	contig00017	1	11218	G	substitution	MHA_1780	1734677	1733595	1080	-1	phosphoserine transaminase	778	T	260	TTG	1	L	COI_0312	11995	10913	1080	-1	Phosphoserine aminotransferase	778	C	260	CTT	1	L	Synonymous SNP
Phl213	Phl213	1	1733901	A	OVINE	contig00017	1	11219	T	substitution	MHA_1780	1734677	1733595	1080	-1	phosphoserine transaminase	777	T	259	GGT	3	G	COI_0312	11995	10913	1080	-1	Phosphoserine aminotransferase	777	A	259	GGA	3	G	Synonymous SNP
Phl213	Phl213	1	1734245	T	OVINE	contig00017	1	11563	C	substitution	MHA_1780	1734677	1733595	1080	-1	phosphoserine transaminase	433	A	145	ATC	1	I	COI_0312	11995	10913	1080	-1	Phosphoserine aminotransferase	433	G	145	GTC	1	V	Nonsynonymous SNP
Phl213	Phl213	1	1735905	G	OVINE	contig00017	1	13223	T	substitution	MHA_1783	1735701	1736969	1266	1	PiT family inorganic phosphate transporter	205	G	69	GCA	1	A	COI_0314	13019	14287	1266	1	Probable low-affinity inorganic phosphate transporter	205	T	69	TCA	1	S	Nonsynonymous SNP
Phl213	Phl213	1	1736292	A	OVINE	contig00017	1	13610	C	substitution	MHA_1783	1735701	1736969	1266	1	PiT family inorganic phosphate transporter	592	A	198	ATT	1	I	COI_0314	13019	14287	1266	1	Probable low-affinity inorganic phosphate transporter	592	C	198	CTT	1	L	Nonsynonymous SNP
Phl213	Phl213	1	1736446	A	OVINE	contig00017	1	13764	G	substitution	MHA_1783	1735701	1736969	1266	1	PiT family inorganic phosphate transporter	746	A	249	GAG	2	E	COI_0314	13019	14287	1266	1	Probable low-affinity inorganic phosphate transporter	746	G	249	GGG	2	G	Nonsynonymous SNP
Phl213	Phl213	1	1739996	T	OVINE	contig00017	1	17314	C	substitution	MHA_1786	1740127	1739033	1092	-1	histidinol-phosphate transaminase	132	A	44	CCA	3	P	COI_0317	17445	16351	1092	-1	Biosynthetic Aromatic amino acid aminotransferase beta @ Histidinol-phosphate aminotransferase	132	G	44	CCG	3	P	Synonymous SNP
Phl213	Phl213	1	1741599	C	OVINE	contig00017	1	18917	T	substitution	MHA_1788	1740399	1741718	1317	1	NCS2 family nucleobase:cation symporter-2	1201	C	401	CAC	1	H	COI_0318	17717	19036	1317	1	Xanthine permease	1201	T	401	TAC	1	Y	Nonsynonymous SNP
Phl213	Phl213	1	1742626	G	OVINE	contig00017	1	19944	T	substitution	MHA_1789	1743831	1741888	1941	-1	M41 family endopeptidase FtsH	1206	C	402	CGC	3	R	COI_0319	21149	19206	1941	-1	Cell division protein FtsH	1206	A	402	CGA	3	R	Synonymous SNP
Phl213	Phl213	1	113669	A	OVINE	contig00018	1	824	G	substitution	NA	NA	NA	NA	NA	NA	NA	NA	NA	AAT	NA	N	COI_0321	188	961	771	1	hypothetical protein	637	G	213	GAT	1	D	Nonsynonymous SNP. Gene spanning SNP found in OVINE contig00018 only
Phl213	Phl213	1	116214	A	OVINE	contig00018	1	3369	G	substitution	NA	NA	NA	NA	NA	NA	NA	NA	NA	ACC	NA	T	COI_0324	2895	3686	789	1	Putative secretion ATPase	475	G	159	GCC	1	A	Nonsynonymous SNP. Gene spanning SNP found in OVINE contig00018 only
Phl213	Phl213	1	121499	T	OVINE	contig00018	1	8654	C	substitution	MHA_0125	121816	121391	423	-1	crossover junction endodeoxyribonuclease	318	A	106	GAA	3	E	COI_0331	8971	8546	423	-1	Putative Holliday junction resolvase	318	G	106	GAG	3	E	Synonymous SNP
Phl213	Phl213	1	1577080	T	OVINE	contig00018	1	13658	C	substitution	MHA_1619	1576908	1579634	2724	1	preprotein translocase subunit SecA	173	T	58	GTA	2	V	COI_0342	13486	16212	2724	1	Protein export cytoplasm protein SecA ATPase RNA helicase	173	C	58	GCA	2	A	Nonsynonymous SNP
Phl213	Phl213	1	1577270	G	OVINE	contig00018	1	13848	A	substitution	MHA_1619	1576908	1579634	2724	1	preprotein translocase subunit SecA	363	G	121	TTG	3	L	COI_0342	13486	16212	2724	1	Protein export cytoplasm protein SecA ATPase RNA helicase	363	A	121	TTA	3	L	Synonymous SNP
Phl213	Phl213	1	1577396	C	OVINE	contig00018	1	13974	T	substitution	MHA_1619	1576908	1579634	2724	1	preprotein translocase subunit SecA	489	C	163	TCC	3	S	COI_0342	13486	16212	2724	1	Protein export cytoplasm protein SecA ATPase RNA helicase	489	T	163	TCT	3	S	Synonymous SNP
Phl213	Phl213	1	1578252	A	OVINE	contig00018	1	14830	G	substitution	MHA_1619	1576908	1579634	2724	1	preprotein translocase subunit SecA	1345	A	449	AAA	1	K	COI_0342	13486	16212	2724	1	Protein export cytoplasm protein SecA ATPase RNA helicase	1345	G	449	GAA	1	E	Nonsynonymous SNP
Phl213	Phl213	1	NA	-	OVINE	contig00019	1	351	C	deletion in Phl213	NA	NA	NA	NA	NA	NA	NA	NA	NA	NA	NA	NA	COI_0344	40	384	342	1	transposase	312	C	104	ACC	3	T
Phl213	Phl213	1	NA	-	OVINE	contig00019	1	352	G	deletion in Phl213	NA	NA	NA	NA	NA	NA	NA	NA	NA	NA	NA	NA	COI_0344	40	384	342	1	transposase	313	G	105	GTA	1	V
Phl213	Phl213	1	NA	-	OVINE	contig00019	1	353	T	deletion in Phl213	NA	NA	NA	NA	NA	NA	NA	NA	NA	NA	NA	NA	COI_0344	40	384	342	1	transposase	314	T	105	GTA	2	V
Phl213	Phl213	1	NA	-	OVINE	contig00019	1	354	A	deletion in Phl213	NA	NA	NA	NA	NA	NA	NA	NA	NA	NA	NA	NA	COI_0344	40	384	342	1	transposase	315	A	105	GTA	3	V
Phl213	Phl213	1	NA	-	OVINE	contig00019	1	355	G	deletion in Phl213	NA	NA	NA	NA	NA	NA	NA	NA	NA	NA	NA	NA	COI_0344	40	384	342	1	transposase	316	G	106	GTG	1	V
Phl213	Phl213	1	NA	-	OVINE	contig00019	1	356	T	deletion in Phl213	NA	NA	NA	NA	NA	NA	NA	NA	NA	NA	NA	NA	COI_0344	40	384	342	1	transposase	317	T	106	GTG	2	V
Phl213	Phl213	1	NA	-	OVINE	contig00019	1	357	G	deletion in Phl213	NA	NA	NA	NA	NA	NA	NA	NA	NA	NA	NA	NA	COI_0344	40	384	342	1	transposase	318	G	106	GTG	3	V
Phl213	Phl213	1	NA	-	OVINE	contig00019	1	358	G	deletion in Phl213	NA	NA	NA	NA	NA	NA	NA	NA	NA	NA	NA	NA	COI_0344	40	384	342	1	transposase	319	G	107	GTA	1	V
Phl213	Phl213	1	NA	-	OVINE	contig00019	1	359	T	deletion in Phl213	NA	NA	NA	NA	NA	NA	NA	NA	NA	NA	NA	NA	COI_0344	40	384	342	1	transposase	320	T	107	GTA	2	V
Phl213	Phl213	1	NA	-	OVINE	contig00019	1	360	A	deletion in Phl213	NA	NA	NA	NA	NA	NA	NA	NA	NA	NA	NA	NA	COI_0344	40	384	342	1	transposase	321	A	107	GTA	3	V
Phl213	Phl213	1	NA	-	OVINE	contig00019	1	361	G	deletion in Phl213	NA	NA	NA	NA	NA	NA	NA	NA	NA	NA	NA	NA	COI_0344	40	384	342	1	transposase	322	G	108	GAA	1	E
Phl213	Phl213	1	1489716	G	OVINE	contig00019	-1	NA	-	deletion in OVINE contig00019	NA	NA	NA	NA	NA	NA	NA	NA	NA	NA	NA	NA	COI_0344	40	384	345	1	transposase	NA	NA	NA	NA	NA	NA
Phl213	Phl213	1	NA	-	OVINE	contig00019	-1	361	C	deletion in Phl213	NA	NA	NA	NA	NA	NA	NA	NA	NA	NA	NA	NA	COI_0344	40	384	342	1	transposase	322	G	108	GAA	1	E
Phl213	Phl213	1	NA	-	OVINE	contig00019	-1	360	T	deletion in Phl213	NA	NA	NA	NA	NA	NA	NA	NA	NA	NA	NA	NA	COI_0344	40	384	342	1	transposase	321	A	107	GTA	3	V
Phl213	Phl213	1	NA	-	OVINE	contig00019	-1	359	A	deletion in Phl213	NA	NA	NA	NA	NA	NA	NA	NA	NA	NA	NA	NA	COI_0344	40	384	342	1	transposase	320	T	107	GTA	2	V
Phl213	Phl213	1	NA	-	OVINE	contig00019	-1	358	C	deletion in Phl213	NA	NA	NA	NA	NA	NA	NA	NA	NA	NA	NA	NA	COI_0344	40	384	342	1	transposase	319	G	107	GTA	1	V
Phl213	Phl213	1	NA	-	OVINE	contig00019	-1	357	C	deletion in Phl213	NA	NA	NA	NA	NA	NA	NA	NA	NA	NA	NA	NA	COI_0344	40	384	342	1	transposase	318	G	106	GTG	3	V
Phl213	Phl213	1	NA	-	OVINE	contig00019	-1	356	A	deletion in Phl213	NA	NA	NA	NA	NA	NA	NA	NA	NA	NA	NA	NA	COI_0344	40	384	342	1	transposase	317	T	106	GTG	2	V
Phl213	Phl213	1	NA	-	OVINE	contig00019	-1	355	C	deletion in Phl213	NA	NA	NA	NA	NA	NA	NA	NA	NA	NA	NA	NA	COI_0344	40	384	342	1	transposase	316	G	106	GTG	1	V
Phl213	Phl213	1	NA	-	OVINE	contig00019	-1	354	T	deletion in Phl213	NA	NA	NA	NA	NA	NA	NA	NA	NA	NA	NA	NA	COI_0344	40	384	342	1	transposase	315	A	105	GTA	3	V
Phl213	Phl213	1	NA	-	OVINE	contig00019	-1	353	A	deletion in Phl213	NA	NA	NA	NA	NA	NA	NA	NA	NA	NA	NA	NA	COI_0344	40	384	342	1	transposase	314	T	105	GTA	2	V
Phl213	Phl213	1	NA	-	OVINE	contig00019	-1	351	G	deletion in Phl213	NA	NA	NA	NA	NA	NA	NA	NA	NA	NA	NA	NA	COI_0344	40	384	342	1	transposase	312	C	104	ACC	3	T
Phl213	Phl213	1	1657976	T	OVINE	contig00020	-1	9610	G	substitution	MHA_1702	1657951	1658943	990	1	lysine 2,3-aminomutase	26	T	9	CTT	2	L	COI_0356	9635	8643	990	-1	Lysine 22C3-aminomutase	26	G	9	CGT	2	R	Nonsynonymous SNP
Phl213	Phl213	1	1658307	T	OVINE	contig00020	-1	9279	C	substitution	MHA_1702	1657951	1658943	990	1	lysine 2,3-aminomutase	357	T	119	CGT	3	R	COI_0356	9635	8643	990	-1	Lysine 22C3-aminomutase	357	C	119	CGC	3	R	Synonymous SNP
Phl213	Phl213	1	1659371	T	OVINE	contig00020	-1	8215	C	substitution	MHA_1703	1660446	1659043	1401	-1	asparagine--tRNA ligase	1076	A	359	AAC	2	N	COI_0355	7140	8543	1401	1	Asparaginyl-tRNA synthetase	1076	G	359	AGC	2	S	Nonsynonymous SNP
Phl213	Phl213	1	1660244	T	OVINE	contig00020	-1	7342	C	substitution	MHA_1703	1660446	1659043	1401	-1	asparagine--tRNA ligase	203	A	68	CAT	2	H	COI_0355	7140	8543	1401	1	Asparaginyl-tRNA synthetase	203	G	68	CGT	2	R	Nonsynonymous SNP
Phl213	Phl213	1	1661721	C	OVINE	contig00020	-1	5864	T	substitution	MHA_1704	1660848	1662395	1545	1	exodeoxyribonuclease I	874	C	292	CCT	1	P	COI_0354	6737	5190	1545	-1	Exodeoxyribonuclease I	874	T	292	TCT	1	S	Nonsynonymous SNP
Phl213	Phl213	1	1662627	C	OVINE	contig00020	-1	4958	A	substitution	MHA_1705	1662392	1662991	597	1	possible DNA glycosylase	236	C	79	GCG	2	A	COI_0353	5187	4594	591	-1	G:T/U mismatch-specific uracil/thymine DNA-glycosylase	230	A	77	GAG	2	E	Nonsynonymous SNP
Phl213	Phl213	1	1662647	G	OVINE	contig00020	-1	4938	A	substitution	MHA_1705	1662392	1662991	597	1	possible DNA glycosylase	256	G	86	GTT	1	V	COI_0353	5187	4594	591	-1	G:T/U mismatch-specific uracil/thymine DNA-glycosylase	250	A	84	ATT	1	I	Nonsynonymous SNP
Phl213	Phl213	1	1664804	T	OVINE	contig00020	-1	2780	G	substitution	MHA_1708	1665683	1664487	1194	-1	possible iron (Fe)-dependent peroxidase	880	A	294	AAA	1	K	COI_0349	2135	3097	960	1	Ferrous iron transport peroxidase EfeB	646	C	216	CAA	1	Q	Nonsynonymous SNP
Phl213	Phl213	1	1666052	G	OVINE	contig00020	-1	1531	A	substitution	MHA_1709	1666361	1665694	665	-1	possible periplasmic iron (Fe) transport lipoprotein	310	C	104	CGA	1	R	COI_0347	1077	1889	810	1	Ferrous iron transport periplasmic protein EfeO2C contains peptidase-M75 domain and (frequently) cupredoxin-like domain	455	T	152	CTG	2	L	Nonsynonymous SNP
Phl213	Phl213	1	1666237	A	OVINE	contig00020	-1	1346	G	substitution	MHA_1709	1666361	1665694	665	-1	possible periplasmic iron (Fe) transport lipoprotein	125	T	42	ATG	2	M	COI_0347	1077	1889	810	1	Ferrous iron transport periplasmic protein EfeO2C contains peptidase-M75 domain and (frequently) cupredoxin-like domain	270	C	90	GAC	3	D	Nonsynonymous SNP
Phl213	Phl213	1	2507564	C	OVINE	contig00020	1	12927	A	substitution	MHA_2675	2507318	2507761	441	1	hypothetical protein MHA_2675	247	C	83	CCT	1	P	COI_0361	12681	13124	441	1	hypothetical protein	247	A	83	ACT	1	T	Nonsynonymous SNP
Phl213	Phl213	1	2508833	C	OVINE	contig00020	1	14196	T	substitution	MHA_2677	2507922	2509592	1668	1	glutamine--tRNA ligase	912	C	304	CGC	3	R	COI_0362	13285	14955	1668	1	Glutaminyl-tRNA synthetase	912	T	304	CGT	3	R	Synonymous SNP
Phl213	Phl213	1	2509483	A	OVINE	contig00020	1	14846	G	substitution	MHA_2677	2507922	2509592	1668	1	glutamine--tRNA ligase	1562	A	521	GAC	2	D	COI_0362	13285	14955	1668	1	Glutaminyl-tRNA synthetase	1562	G	521	GGC	2	G	Nonsynonymous SNP
Phl213	Phl213	1	2510108	C	OVINE	contig00020	1	21545	T	substitution	MHA_2678	2510825	2510019	804	-1	possible PurR family transcriptional regulator	718	G	240	GAT	1	D	COI_0368	22262	20817	1443	-1	Catabolite control protein A	718	A	240	AAT	1	N	Nonsynonymous SNP
Phl213	Phl213	1	2510337	T	OVINE	contig00020	1	21774	C	substitution	MHA_2678	2510825	2510019	804	-1	possible PurR family transcriptional regulator	489	A	163	GTA	3	V	COI_0368	22262	20817	1443	-1	Catabolite control protein A	489	G	163	GTG	3	V	Synonymous SNP
Phl213	Phl213	1	1656821	G	OVINE	contig00020	1	514	T	substitution	MHA_1699	1656672	1656836	162	1	hypothetical protein MHA_1699	150	G	50	TTG	3	L	NA	NA	NA	NA	NA	NA	NA	NA	NA	TTT	NA	F	Nonsynonymous SNP. Gene spanning SNP found in Phl213 Phl213 only
Phl213	Phl213	1	1431426	G	OVINE	contig00021	-1	19168	A	substitution	MHA_1459	1431721	1431401	318	-1	hypothetical protein MHA_1459	296	C	99	ACT	2	T	COI_0391	18873	19193	318	1	PlcB2C ORFX2C ORFP2C ORFB2C ORFA2C ldh gene	296	T	99	ATT	2	I	Nonsynonymous SNP
Phl213	Phl213	1	1432122	G	OVINE	contig00021	-1	18472	A	substitution	MHA_1460	1432317	1431718	597	-1	xanthosine triphosphate pyrophosphatase	196	C	66	CCG	1	P	COI_0390	18277	18876	597	1	Nucleoside 5-triphosphatase RdgB (dHAPTP2C dITP2C XTP-specific)	196	T	66	TCG	1	S	Nonsynonymous SNP
Phl213	Phl213	1	1432128	C	OVINE	contig00021	-1	18466	T	substitution	MHA_1460	1432317	1431718	597	-1	xanthosine triphosphate pyrophosphatase	190	G	64	GGT	1	G	COI_0390	18277	18876	597	1	Nucleoside 5-triphosphatase RdgB (dHAPTP2C dITP2C XTP-specific)	190	A	64	AGT	1	S	Nonsynonymous SNP
Phl213	Phl213	1	1432698	T	OVINE	contig00021	-1	17896	G	substitution	MHA_1461	1432878	1432360	516	-1	acyltransferase	181	A	61	AAA	1	K	COI_0389	17716	18234	516	1	Phosphinothricin N-acetyltransferase	181	C	61	CAA	1	Q	Nonsynonymous SNP
Phl213	Phl213	1	1433623	T	OVINE	contig00021	-1	16971	C	substitution	MHA_1462	1434566	1432929	1635	-1	nitrate/nitrite sensor histidine kinase, NarQ	944	A	315	GAA	2	E	COI_0388	15974	17665	1689	1	Nitrate/nitrite sensor protein	998	G	333	GGA	2	G	Nonsynonymous SNP
Phl213	Phl213	1	1433626	C	OVINE	contig00021	-1	16968	T	substitution	MHA_1462	1434566	1432929	1635	-1	nitrate/nitrite sensor histidine kinase, NarQ	941	G	314	GGT	2	G	COI_0388	15974	17665	1689	1	Nitrate/nitrite sensor protein	995	A	332	GAT	2	D	Nonsynonymous SNP
Phl213	Phl213	1	1434269	C	OVINE	contig00021	-1	16325	T	substitution	MHA_1462	1434566	1432929	1635	-1	nitrate/nitrite sensor histidine kinase, NarQ	298	G	100	GGA	1	G	COI_0388	15974	17665	1689	1	Nitrate/nitrite sensor protein	352	A	118	AGA	1	R	Nonsynonymous SNP
Phl213	Phl213	1	1434341	G	OVINE	contig00021	-1	16253	A	substitution	MHA_1462	1434566	1432929	1635	-1	nitrate/nitrite sensor histidine kinase, NarQ	226	C	76	CCA	1	P	COI_0388	15974	17665	1689	1	Nitrate/nitrite sensor protein	280	T	94	TCA	1	S	Nonsynonymous SNP
Phl213	Phl213	1	1435553	G	OVINE	contig00021	-1	15041	T	substitution	MHA_1464	1436383	1435529	852	-1	lipoprotein PlpD	831	C	277	ACC	3	T	COI_0386	14259	15065	804	1	Outer membrane protein A precursor	783	A	261	ACA	3	T	Synonymous SNP
Phl213	Phl213	1	1435624	A	OVINE	contig00021	-1	14970	C	substitution	MHA_1464	1436383	1435529	852	-1	lipoprotein PlpD	760	T	254	TGT	1	C	COI_0386	14259	15065	804	1	Outer membrane protein A precursor	712	G	238	GGT	1	G	Nonsynonymous SNP
Phl213	Phl213	1	1435674	G	OVINE	contig00021	-1	14920	T	substitution	MHA_1464	1436383	1435529	852	-1	lipoprotein PlpD	710	C	237	GCA	2	A	COI_0386	14259	15065	804	1	Outer membrane protein A precursor	662	A	221	GAA	2	E	Nonsynonymous SNP
Phl213	Phl213	1	1435966	C	OVINE	contig00021	-1	14628	T	substitution	MHA_1464	1436383	1435529	852	-1	lipoprotein PlpD	418	G	140	GCT	1	A	COI_0386	14259	15065	804	1	Outer membrane protein A precursor	370	A	124	ACT	1	T	Nonsynonymous SNP
Phl213	Phl213	1	1436133	G	OVINE	contig00021	-1	14461	A	substitution	MHA_1464	1436383	1435529	852	-1	lipoprotein PlpD	251	C	84	CCT	2	P	COI_0386	14259	15065	804	1	Outer membrane protein A precursor	203	T	68	CTT	2	L	Nonsynonymous SNP
Phl213	Phl213	1	1440021	A	OVINE	contig00021	-1	10574	G	substitution	MHA_1467	1440533	1439004	1527	-1	M23B subfamily peptidase	513	T	171	GGT	3	G	COI_0383	10062	11591	1527	1	hypothetical protein	513	C	171	GGC	3	G	Synonymous SNP
Phl213	Phl213	1	1440439	T	OVINE	contig00021	-1	10156	C	substitution	MHA_1467	1440533	1439004	1527	-1	M23B subfamily peptidase	95	A	32	GAT	2	D	COI_0383	10062	11591	1527	1	hypothetical protein	95	G	32	GGT	2	G	Nonsynonymous SNP
Phl213	Phl213	1	1441828	G	OVINE	contig00021	-1	8767	T	substitution	MHA_1469	1441669	1444482	2811	1	oxoglutarate dehydrogenase (succinyl-transferring)	160	G	54	GTT	1	V	COI_0381	8926	6113	2811	-1	2-oxoglutarate dehydrogenase E1 component	160	T	54	TTT	1	F	Nonsynonymous SNP
Phl213	Phl213	1	1443090	A	OVINE	contig00021	-1	7505	G	substitution	MHA_1469	1441669	1444482	2811	1	oxoglutarate dehydrogenase (succinyl-transferring)	1422	A	474	CCA	3	P	COI_0381	8926	6113	2811	-1	2-oxoglutarate dehydrogenase E1 component	1422	G	474	CCG	3	P	Synonymous SNP
Phl213	Phl213	1	1447125	G	OVINE	contig00021	-1	NA	-	deletion in OVINE contig00021	MHA_1471	1446107	1447267	1158	1	succinate--CoA ligase (ADP-forming)	1019	G	340	GGC	2	G	COI_0378	4488	3331	1155	-1	Succinyl-CoA ligase [ADP-forming] beta chain	NA	NA	NA	NA	NA	NA
Phl213	Phl213	1	1447815	T	OVINE	contig00021	-1	2783	C	substitution	MHA_1472	1447276	1448145	867	1	succinate--CoA ligase (ADP-forming)	540	T	180	GGT	3	G	COI_0377	3322	2453	867	-1	Succinyl-CoA ligase [ADP-forming] alpha chain	540	C	180	GGC	3	G	Synonymous SNP
Phl213	Phl213	1	1448828	T	OVINE	contig00021	-1	1770	C	substitution	MHA_1473	1449661	1448216	1443	-1	AGSC family alanine:sodium (Na+) symporter	834	A	278	TTA	3	L	COI_0376	937	2382	1443	1	Na+/alanine symporter	834	G	278	TTG	3	L	Synonymous SNP
Phl213	Phl213	1	1449017	G	OVINE	contig00021	-1	1581	A	substitution	MHA_1473	1449661	1448216	1443	-1	AGSC family alanine:sodium (Na+) symporter	645	C	215	GCC	3	A	COI_0376	937	2382	1443	1	Na+/alanine symporter	645	T	215	GCT	3	A	Synonymous SNP
Phl213	Phl213	1	446788	C	OVINE	contig00021	-1	34793	G	substitution	MHA_0438	447547	446519	1026	-1	bacteriophage major capsid protein N	760	G	254	GAA	1	E	COI_0406	34034	35062	1026	1	Phage capsid protein	760	C	254	CAA	1	Q	Nonsynonymous SNP
Phl213	Phl213	1	452735	C	OVINE	contig00021	-1	28846	T	substitution	MHA_0442	453169	452165	1002	-1	glyceraldehyde-3-phosphate dehydrogenase	435	G	145	GTG	3	V	COI_0402	28412	29416	1002	1	NAD-dependent glyceraldehyde-3-phosphate dehydrogenase	435	A	145	GTA	3	V	Synonymous SNP
Phl213	Phl213	1	452753	G	OVINE	contig00021	-1	28828	A	substitution	MHA_0442	453169	452165	1002	-1	glyceraldehyde-3-phosphate dehydrogenase	417	C	139	TAC	3	Y	COI_0402	28412	29416	1002	1	NAD-dependent glyceraldehyde-3-phosphate dehydrogenase	417	T	139	TAT	3	Y	Synonymous SNP
Phl213	Phl213	1	452762	A	OVINE	contig00021	-1	28819	G	substitution	MHA_0442	453169	452165	1002	-1	glyceraldehyde-3-phosphate dehydrogenase	408	T	136	TTT	3	F	COI_0402	28412	29416	1002	1	NAD-dependent glyceraldehyde-3-phosphate dehydrogenase	408	C	136	TTC	3	F	Synonymous SNP
Phl213	Phl213	1	452771	G	OVINE	contig00021	-1	28810	A	substitution	MHA_0442	453169	452165	1002	-1	glyceraldehyde-3-phosphate dehydrogenase	399	C	133	GGC	3	G	COI_0402	28412	29416	1002	1	NAD-dependent glyceraldehyde-3-phosphate dehydrogenase	399	T	133	GGT	3	G	Synonymous SNP
Phl213	Phl213	1	452930	C	OVINE	contig00021	-1	28651	T	substitution	MHA_0442	453169	452165	1002	-1	glyceraldehyde-3-phosphate dehydrogenase	240	G	80	CCG	3	P	COI_0402	28412	29416	1002	1	NAD-dependent glyceraldehyde-3-phosphate dehydrogenase	240	A	80	CCA	3	P	Synonymous SNP
Phl213	Phl213	1	453630	T	OVINE	contig00021	-1	27951	C	substitution	MHA_0443	453394	453789	393	1	peptide-methionine-(S)-S-oxide reductase	237	T	79	AGT	3	S	COI_0401	28268	27792	474	-1	Peptide methionine sulfoxide reductase MsrB	318	C	106	AGC	3	S	Synonymous SNP
Phl213	Phl213	1	454356	C	OVINE	contig00021	-1	27225	T	substitution	MHA_0444	454958	453876	1080	-1	3-isopropylmalate dehydrogenase	603	G	201	TCG	3	S	COI_0400	26623	27705	1080	1	3-isopropylmalate dehydrogenase	603	A	201	TCA	3	S	Synonymous SNP
Phl213	Phl213	1	454708	A	OVINE	contig00021	-1	26873	G	substitution	MHA_0444	454958	453876	1080	-1	3-isopropylmalate dehydrogenase	251	T	84	CTA	2	L	COI_0400	26623	27705	1080	1	3-isopropylmalate dehydrogenase	251	C	84	CCA	2	P	Nonsynonymous SNP
Phl213	Phl213	1	455731	G	OVINE	contig00021	-1	25850	A	substitution	MHA_0446	456379	455327	1050	-1	possible dipeptide ABC superfamily ATP binding cassette transporter, ABC protein	649	C	217	CGT	1	R	COI_0398	25202	26254	1050	1	Peptide transport system ATP-binding protein SapD	649	T	217	TGT	1	C	Nonsynonymous SNP
Phl213	Phl213	1	456336	A	OVINE	contig00021	-1	25245	G	substitution	MHA_0446	456379	455327	1050	-1	possible dipeptide ABC superfamily ATP binding cassette transporter, ABC protein	44	T	15	ATG	2	M	COI_0398	25202	26254	1050	1	Peptide transport system ATP-binding protein SapD	44	C	15	ACG	2	T	Nonsynonymous SNP
Phl213	Phl213	1	456744	G	OVINE	contig00021	-1	24837	A	substitution	MHA_0447	457343	456450	891	-1	possible dipeptide ABC superfamily ATP binding cassette transporter, membrane protein	600	C	200	TGC	3	C	COI_0397	24238	25131	891	1	Peptide transport system permease protein sapC	600	T	200	CAT	3	H	Nonsynonymous SNP
Phl213	Phl213	1	456745	C	OVINE	contig00021	-1	24836	T	substitution	MHA_0447	457343	456450	891	-1	possible dipeptide ABC superfamily ATP binding cassette transporter, membrane protein	599	G	200	TGC	2	C	COI_0397	24238	25131	891	1	Peptide transport system permease protein sapC	599	A	200	CAT	2	H	Nonsynonymous SNP
Phl213	Phl213	1	456746	A	OVINE	contig00021	-1	24835	G	substitution	MHA_0447	457343	456450	891	-1	possible dipeptide ABC superfamily ATP binding cassette transporter, membrane protein	598	T	200	TGC	1	C	COI_0397	24238	25131	891	1	Peptide transport system permease protein sapC	598	C	200	CAT	1	H	Nonsynonymous SNP
Phl213	Phl213	1	443308	T	OVINE	contig00021	-1	39085	C	substitution	MHA_0431	443728	443270	456	-1	bacteriophage tail synthesis protein S	421	A	141	ATT	1	I	COI_0415	38665	39129	462	1	Phage tail completion protein	421	G	141	GTT	1	V	Nonsynonymous SNP
Phl213	Phl213	1	443315	C	OVINE	contig00021	-1	39078	T	substitution	MHA_0431	443728	443270	456	-1	bacteriophage tail synthesis protein S	414	G	138	CTG	3	L	COI_0415	38665	39129	462	1	Phage tail completion protein	414	A	138	AGA	3	R	Nonsynonymous SNP
Phl213	Phl213	1	443316	A	OVINE	contig00021	-1	39077	C	substitution	MHA_0431	443728	443270	456	-1	bacteriophage tail synthesis protein S	413	T	138	CTG	2	L	COI_0415	38665	39129	462	1	Phage tail completion protein	413	G	138	AGA	2	R	Nonsynonymous SNP
Phl213	Phl213	1	443318	A	OVINE	contig00021	-1	39075	G	substitution	MHA_0431	443728	443270	456	-1	bacteriophage tail synthesis protein S	411	T	137	GAT	3	D	COI_0415	38665	39129	462	1	Phage tail completion protein	411	C	137	GAC	3	D	Synonymous SNP
Phl213	Phl213	1	443321	G	OVINE	contig00021	-1	39072	T	substitution	MHA_0431	443728	443270	456	-1	bacteriophage tail synthesis protein S	408	C	136	GAC	3	D	COI_0415	38665	39129	462	1	Phage tail completion protein	408	A	136	GAA	3	E	Nonsynonymous SNP
Phl213	Phl213	1	443333	A	OVINE	contig00021	-1	39060	G	substitution	MHA_0431	443728	443270	456	-1	bacteriophage tail synthesis protein S	396	T	132	GGT	3	G	COI_0415	38665	39129	462	1	Phage tail completion protein	396	C	132	GGC	3	G	Synonymous SNP
Phl213	Phl213	1	443336	T	OVINE	contig00021	-1	39057	C	substitution	MHA_0431	443728	443270	456	-1	bacteriophage tail synthesis protein S	393	A	131	CTA	3	L	COI_0415	38665	39129	462	1	Phage tail completion protein	393	G	131	CTG	3	L	Synonymous SNP
Phl213	Phl213	1	443371	C	OVINE	contig00021	-1	39022	T	substitution	MHA_0431	443728	443270	456	-1	bacteriophage tail synthesis protein S	358	G	120	GAT	1	D	COI_0415	38665	39129	462	1	Phage tail completion protein	358	A	120	AAT	1	N	Nonsynonymous SNP
Phl213	Phl213	1	443420	G	OVINE	contig00021	-1	38973	A	substitution	MHA_0431	443728	443270	456	-1	bacteriophage tail synthesis protein S	309	C	103	ATC	3	I	COI_0415	38665	39129	462	1	Phage tail completion protein	309	T	103	ATT	3	I	Synonymous SNP
Phl213	Phl213	1	443438	C	OVINE	contig00021	-1	38955	T	substitution	MHA_0431	443728	443270	456	-1	bacteriophage tail synthesis protein S	291	G	97	GAG	3	E	COI_0415	38665	39129	462	1	Phage tail completion protein	291	A	97	GAA	3	E	Synonymous SNP
Phl213	Phl213	1	443444	A	OVINE	contig00021	-1	38949	G	substitution	MHA_0431	443728	443270	456	-1	bacteriophage tail synthesis protein S	285	T	95	GGT	3	G	COI_0415	38665	39129	462	1	Phage tail completion protein	285	C	95	GGC	3	G	Synonymous SNP
Phl213	Phl213	1	443449	A	OVINE	contig00021	-1	38944	G	substitution	MHA_0431	443728	443270	456	-1	bacteriophage tail synthesis protein S	280	T	94	TTA	1	L	COI_0415	38665	39129	462	1	Phage tail completion protein	280	C	94	CTA	1	L	Synonymous SNP
Phl213	Phl213	1	443477	C	OVINE	contig00021	-1	38916	T	substitution	MHA_0431	443728	443270	456	-1	bacteriophage tail synthesis protein S	252	G	84	CGG	3	R	COI_0415	38665	39129	462	1	Phage tail completion protein	252	A	84	CGA	3	R	Synonymous SNP
Phl213	Phl213	1	443486	A	OVINE	contig00021	-1	38907	G	substitution	MHA_0431	443728	443270	456	-1	bacteriophage tail synthesis protein S	243	T	81	CGT	3	R	COI_0415	38665	39129	462	1	Phage tail completion protein	243	C	81	CGC	3	R	Synonymous SNP
Phl213	Phl213	1	443498	A	OVINE	contig00021	-1	38895	G	substitution	MHA_0431	443728	443270	456	-1	bacteriophage tail synthesis protein S	231	T	77	ATT	3	I	COI_0415	38665	39129	462	1	Phage tail completion protein	231	C	77	ATC	3	I	Synonymous SNP
Phl213	Phl213	1	443564	C	OVINE	contig00021	-1	38829	T	substitution	MHA_0431	443728	443270	456	-1	bacteriophage tail synthesis protein S	165	G	55	GAG	3	E	COI_0415	38665	39129	462	1	Phage tail completion protein	165	A	55	GAA	3	E	Synonymous SNP
Phl213	Phl213	1	443582	T	OVINE	contig00021	-1	38811	G	substitution	MHA_0431	443728	443270	456	-1	bacteriophage tail synthesis protein S	147	A	49	CCA	3	P	COI_0415	38665	39129	462	1	Phage tail completion protein	147	C	49	CCC	3	P	Synonymous SNP
Phl213	Phl213	1	443609	G	OVINE	contig00021	-1	38784	A	substitution	MHA_0431	443728	443270	456	-1	bacteriophage tail synthesis protein S	120	C	40	CGC	3	R	COI_0415	38665	39129	462	1	Phage tail completion protein	120	T	40	CGT	3	R	Synonymous SNP
Phl213	Phl213	1	443615	G	OVINE	contig00021	-1	38778	C	substitution	MHA_0431	443728	443270	456	-1	bacteriophage tail synthesis protein S	114	C	38	AGC	3	S	COI_0415	38665	39129	462	1	Phage tail completion protein	114	G	38	TCG	3	S	Synonymous SNP
Phl213	Phl213	1	443617	T	OVINE	contig00021	-1	38776	A	substitution	MHA_0431	443728	443270	456	-1	bacteriophage tail synthesis protein S	112	A	38	AGC	1	S	COI_0415	38665	39129	462	1	Phage tail completion protein	112	T	38	TCG	1	S	Synonymous SNP
Phl213	Phl213	1	443621	G	OVINE	contig00021	-1	38772	T	substitution	MHA_0431	443728	443270	456	-1	bacteriophage tail synthesis protein S	108	C	36	GCC	3	A	COI_0415	38665	39129	462	1	Phage tail completion protein	108	A	36	GCA	3	A	Synonymous SNP
Phl213	Phl213	1	443624	A	OVINE	contig00021	-1	38769	T	substitution	MHA_0431	443728	443270	456	-1	bacteriophage tail synthesis protein S	105	T	35	CTT	3	L	COI_0415	38665	39129	462	1	Phage tail completion protein	105	A	35	TTA	3	L	Synonymous SNP
Phl213	Phl213	1	443626	G	OVINE	contig00021	-1	38767	A	substitution	MHA_0431	443728	443270	456	-1	bacteriophage tail synthesis protein S	103	C	35	CTT	1	L	COI_0415	38665	39129	462	1	Phage tail completion protein	103	T	35	TTA	1	L	Synonymous SNP
Phl213	Phl213	1	443888	G	OVINE	contig00021	-1	38505	T	substitution	MHA_0432	444206	443721	483	-1	bacteriophage tail completion protein R	319	C	107	CTC	1	L	COI_0414	38187	38672	483	1	Phage-related tail protein	319	A	107	ATT	1	I	Nonsynonymous SNP
Phl213	Phl213	1	443908	C	OVINE	contig00021	-1	38485	A	substitution	MHA_0432	444206	443721	483	-1	bacteriophage tail completion protein R	299	G	100	AGC	2	S	COI_0414	38187	38672	483	1	Phage-related tail protein	299	T	100	ATC	2	I	Nonsynonymous SNP
Phl213	Phl213	1	443910	C	OVINE	contig00021	-1	38483	T	substitution	MHA_0432	444206	443721	483	-1	bacteriophage tail completion protein R	297	G	99	GAG	3	E	COI_0414	38187	38672	483	1	Phage-related tail protein	297	A	99	GAA	3	E	Synonymous SNP
Phl213	Phl213	1	444006	T	OVINE	contig00021	-1	38387	C	substitution	MHA_0432	444206	443721	483	-1	bacteriophage tail completion protein R	201	A	67	CCA	3	P	COI_0414	38187	38672	483	1	Phage-related tail protein	201	G	67	CCG	3	P	Synonymous SNP
Phl213	Phl213	1	438684	T	OVINE	contig00021	-1	44086	G	substitution	MHA_0425	438794	437877	915	-1	bacteriophage baseplate assembly protein J	111	A	37	CCA	3	P	COI_0422	43976	44890	912	1	Baseplate assembly protein J	111	C	37	CCC	3	P	Synonymous SNP
Phl213	Phl213	1	438690	G	OVINE	contig00021	-1	44080	A	substitution	MHA_0425	438794	437877	915	-1	bacteriophage baseplate assembly protein J	105	C	35	CTC	3	L	COI_0422	43976	44890	912	1	Baseplate assembly protein J	105	T	35	CTT	3	L	Synonymous SNP
Phl213	Phl213	1	438693	G	OVINE	contig00021	-1	44077	C	substitution	MHA_0425	438794	437877	915	-1	bacteriophage baseplate assembly protein J	102	C	34	TCC	3	S	COI_0422	43976	44890	912	1	Baseplate assembly protein J	102	G	34	TCG	3	S	Synonymous SNP
Phl213	Phl213	1	438722	G	OVINE	contig00021	-1	44048	A	substitution	MHA_0425	438794	437877	915	-1	bacteriophage baseplate assembly protein J	73	C	25	CTG	1	L	COI_0422	43976	44890	912	1	Baseplate assembly protein J	73	T	25	TTA	1	L	Synonymous SNP
Phl213	Phl213	1	438756	C	OVINE	contig00021	-1	44014	T	substitution	MHA_0425	438794	437877	915	-1	bacteriophage baseplate assembly protein J	39	G	13	CCG	3	P	COI_0422	43976	44890	912	1	Baseplate assembly protein J	39	A	13	CCA	3	P	Synonymous SNP
Phl213	Phl213	1	1902011	T	OVINE	contig00021	-1	46984	C	substitution	MHA_1973	1903444	1901165	2277	-1	hypothetical protein MHA_1973	1434	A	478	GTA	3	V	NA	NA	NA	NA	NA	NA	NA	NA	NA	GTC	NA	V	Synonymous SNP. Gene spanning SNP found in Phl213 Phl213 only
Phl213	Phl213	1	1902133	C	OVINE	contig00021	-1	46862	T	substitution	MHA_1973	1903444	1901165	2277	-1	hypothetical protein MHA_1973	1312	G	438	GAT	1	D	NA	NA	NA	NA	NA	NA	NA	NA	NA	TAT	NA	Y	Nonsynonymous SNP. Gene spanning SNP found in Phl213 Phl213 only
Phl213	Phl213	1	1902244	G	OVINE	contig00021	-1	46751	T	substitution	MHA_1973	1903444	1901165	2277	-1	hypothetical protein MHA_1973	1201	C	401	CTA	1	L	NA	NA	NA	NA	NA	NA	NA	NA	NA	TTA	NA	L	Synonymous SNP. Gene spanning SNP found in Phl213 Phl213 only
Phl213	Phl213	1	1902245	A	OVINE	contig00021	-1	46750	G	substitution	MHA_1973	1903444	1901165	2277	-1	hypothetical protein MHA_1973	1200	T	400	CGT	3	R	NA	NA	NA	NA	NA	NA	NA	NA	NA	CGG	NA	R	Synonymous SNP. Gene spanning SNP found in Phl213 Phl213 only
Phl213	Phl213	1	1902268	C	OVINE	contig00021	-1	46727	T	substitution	MHA_1973	1903444	1901165	2277	-1	hypothetical protein MHA_1973	1177	G	393	GGC	1	G	NA	NA	NA	NA	NA	NA	NA	NA	NA	TGC	NA	C	Nonsynonymous SNP. Gene spanning SNP found in Phl213 Phl213 only
Phl213	Phl213	1	1902278	A	OVINE	contig00021	-1	46717	G	substitution	MHA_1973	1903444	1901165	2277	-1	hypothetical protein MHA_1973	1167	T	389	TTT	3	F	NA	NA	NA	NA	NA	NA	NA	NA	NA	TTG	NA	L	Nonsynonymous SNP. Gene spanning SNP found in Phl213 Phl213 only
Phl213	Phl213	1	1902295	A	OVINE	contig00021	-1	46700	C	substitution	MHA_1973	1903444	1901165	2277	-1	hypothetical protein MHA_1973	1150	T	384	TTG	1	L	NA	NA	NA	NA	NA	NA	NA	NA	NA	CTG	NA	L	Synonymous SNP. Gene spanning SNP found in Phl213 Phl213 only
Phl213	Phl213	1	1902296	T	OVINE	contig00021	-1	46699	G	substitution	MHA_1973	1903444	1901165	2277	-1	hypothetical protein MHA_1973	1149	A	383	GGA	3	G	NA	NA	NA	NA	NA	NA	NA	NA	NA	GGG	NA	G	Synonymous SNP. Gene spanning SNP found in Phl213 Phl213 only
Phl213	Phl213	1	440326	C	OVINE	contig00021	-1	42053	T	substitution	MHA_0429	442902	439990	2910	-1	bacteriophage tail protein T	2577	G	859	AAG	3	K	COI_0417	39456	42389	2931	1	hypothetical protein	2598	A	866	AAA	3	K	Synonymous SNP
Phl213	Phl213	1	440332	C	OVINE	contig00021	-1	42047	T	substitution	MHA_0429	442902	439990	2910	-1	bacteriophage tail protein T	2571	G	857	GTG	3	V	COI_0417	39456	42389	2931	1	hypothetical protein	2592	A	864	GTA	3	V	Synonymous SNP
Phl213	Phl213	1	440350	A	OVINE	contig00021	-1	42029	G	substitution	MHA_0429	442902	439990	2910	-1	bacteriophage tail protein T	2553	T	851	TAT	3	Y	COI_0417	39456	42389	2931	1	hypothetical protein	2574	C	858	TAC	3	Y	Synonymous SNP
Phl213	Phl213	1	2219988	T	OVINE	contig00022	-1	25559	C	substitution	MHA_2312	2219899	2221239	1338	1	hypothetical protein MHA_2312	90	T	30	ATT	3	I	COI_0457	25651	24308	1341	-1	hypothetical protein	93	C	31	ATC	3	I	Synonymous SNP
Phl213	Phl213	1	2219992	T	OVINE	contig00022	-1	25555	C	substitution	MHA_2312	2219899	2221239	1338	1	hypothetical protein MHA_2312	94	T	32	TTG	1	L	COI_0457	25651	24308	1341	-1	hypothetical protein	97	C	33	CTG	1	L	Synonymous SNP
Phl213	Phl213	1	2220033	C	OVINE	contig00022	-1	25514	T	substitution	MHA_2312	2219899	2221239	1338	1	hypothetical protein MHA_2312	135	C	45	GGC	3	G	COI_0457	25651	24308	1341	-1	hypothetical protein	138	T	46	GGT	3	G	Synonymous SNP
Phl213	Phl213	1	2220066	A	OVINE	contig00022	-1	25481	G	substitution	MHA_2312	2219899	2221239	1338	1	hypothetical protein MHA_2312	168	A	56	TCA	3	S	COI_0457	25651	24308	1341	-1	hypothetical protein	171	G	57	TCG	3	S	Synonymous SNP
Phl213	Phl213	1	2220138	G	OVINE	contig00022	-1	25409	A	substitution	MHA_2312	2219899	2221239	1338	1	hypothetical protein MHA_2312	240	G	80	GTG	3	V	COI_0457	25651	24308	1341	-1	hypothetical protein	243	A	81	GTA	3	V	Synonymous SNP
Phl213	Phl213	1	2220266	C	OVINE	contig00022	-1	25281	T	substitution	MHA_2312	2219899	2221239	1338	1	hypothetical protein MHA_2312	368	C	123	GCG	2	A	COI_0457	25651	24308	1341	-1	hypothetical protein	371	T	124	GTG	2	V	Nonsynonymous SNP
Phl213	Phl213	1	2220295	A	OVINE	contig00022	-1	25252	C	substitution	MHA_2312	2219899	2221239	1338	1	hypothetical protein MHA_2312	397	A	133	AAC	1	N	COI_0457	25651	24308	1341	-1	hypothetical protein	400	C	134	CAC	1	H	Nonsynonymous SNP
Phl213	Phl213	1	2220342	A	OVINE	contig00022	-1	25205	T	substitution	MHA_2312	2219899	2221239	1338	1	hypothetical protein MHA_2312	444	A	148	CCA	3	P	COI_0457	25651	24308	1341	-1	hypothetical protein	447	T	149	CCT	3	P	Synonymous SNP
Phl213	Phl213	1	2220345	G	OVINE	contig00022	-1	25202	A	substitution	MHA_2312	2219899	2221239	1338	1	hypothetical protein MHA_2312	447	G	149	GAG	3	E	COI_0457	25651	24308	1341	-1	hypothetical protein	450	A	150	GAA	3	E	Synonymous SNP
Phl213	Phl213	1	2220365	T	OVINE	contig00022	-1	25182	G	substitution	MHA_2312	2219899	2221239	1338	1	hypothetical protein MHA_2312	467	T	156	ATC	2	I	COI_0457	25651	24308	1341	-1	hypothetical protein	470	G	157	AGC	2	S	Nonsynonymous SNP
Phl213	Phl213	1	2220385	G	OVINE	contig00022	-1	25162	A	substitution	MHA_2312	2219899	2221239	1338	1	hypothetical protein MHA_2312	487	G	163	GGC	1	G	COI_0457	25651	24308	1341	-1	hypothetical protein	490	A	164	AGC	1	S	Nonsynonymous SNP
Phl213	Phl213	1	2220404	G	OVINE	contig00022	-1	25143	A	substitution	MHA_2312	2219899	2221239	1338	1	hypothetical protein MHA_2312	506	G	169	AGC	2	S	COI_0457	25651	24308	1341	-1	hypothetical protein	509	A	170	AAC	2	N	Nonsynonymous SNP
Phl213	Phl213	1	2220408	C	OVINE	contig00022	-1	25139	T	substitution	MHA_2312	2219899	2221239	1338	1	hypothetical protein MHA_2312	510	C	170	GGC	3	G	COI_0457	25651	24308	1341	-1	hypothetical protein	513	T	171	GGT	3	G	Synonymous SNP
Phl213	Phl213	1	2220415	C	OVINE	contig00022	-1	25132	T	substitution	MHA_2312	2219899	2221239	1338	1	hypothetical protein MHA_2312	517	C	173	CTA	1	L	COI_0457	25651	24308	1341	-1	hypothetical protein	520	T	174	TTA	1	L	Synonymous SNP
Phl213	Phl213	1	2220420	C	OVINE	contig00022	-1	25127	T	substitution	MHA_2312	2219899	2221239	1338	1	hypothetical protein MHA_2312	522	C	174	GGC	3	G	COI_0457	25651	24308	1341	-1	hypothetical protein	525	T	175	GGT	3	G	Synonymous SNP
Phl213	Phl213	1	2220424	A	OVINE	contig00022	-1	25123	G	substitution	MHA_2312	2219899	2221239	1338	1	hypothetical protein MHA_2312	526	A	176	ACT	1	T	COI_0457	25651	24308	1341	-1	hypothetical protein	529	G	177	GCT	1	A	Nonsynonymous SNP
Phl213	Phl213	1	2220434	C	OVINE	contig00022	-1	25113	T	substitution	MHA_2312	2219899	2221239	1338	1	hypothetical protein MHA_2312	536	C	179	ACA	2	T	COI_0457	25651	24308	1341	-1	hypothetical protein	539	T	180	ATA	2	I	Nonsynonymous SNP
Phl213	Phl213	1	2220439	A	OVINE	contig00022	-1	25108	G	substitution	MHA_2312	2219899	2221239	1338	1	hypothetical protein MHA_2312	541	A	181	ACC	1	T	COI_0457	25651	24308	1341	-1	hypothetical protein	544	G	182	GCC	1	A	Nonsynonymous SNP
Phl213	Phl213	1	2220450	C	OVINE	contig00022	-1	25097	A	substitution	MHA_2312	2219899	2221239	1338	1	hypothetical protein MHA_2312	552	C	184	CCC	3	P	COI_0457	25651	24308	1341	-1	hypothetical protein	555	A	185	CCA	3	P	Synonymous SNP
Phl213	Phl213	1	2220479	A	OVINE	contig00022	-1	25068	G	substitution	MHA_2312	2219899	2221239	1338	1	hypothetical protein MHA_2312	581	A	194	GAT	2	D	COI_0457	25651	24308	1341	-1	hypothetical protein	584	G	195	GGT	2	G	Nonsynonymous SNP
Phl213	Phl213	1	2220534	T	OVINE	contig00022	-1	25013	C	substitution	MHA_2312	2219899	2221239	1338	1	hypothetical protein MHA_2312	636	T	212	CGT	3	R	COI_0457	25651	24308	1341	-1	hypothetical protein	639	C	213	CGC	3	R	Synonymous SNP
Phl213	Phl213	1	2220594	T	OVINE	contig00022	-1	24953	C	substitution	MHA_2312	2219899	2221239	1338	1	hypothetical protein MHA_2312	696	T	232	GGT	3	G	COI_0457	25651	24308	1341	-1	hypothetical protein	699	C	233	GGC	3	G	Synonymous SNP
Phl213	Phl213	1	2220609	T	OVINE	contig00022	-1	24938	A	substitution	MHA_2312	2219899	2221239	1338	1	hypothetical protein MHA_2312	711	T	237	GGT	3	G	COI_0457	25651	24308	1341	-1	hypothetical protein	714	A	238	GGA	3	G	Synonymous SNP
Phl213	Phl213	1	2220618	C	OVINE	contig00022	-1	24929	T	substitution	MHA_2312	2219899	2221239	1338	1	hypothetical protein MHA_2312	720	C	240	AAC	3	N	COI_0457	25651	24308	1341	-1	hypothetical protein	723	T	241	AAT	3	N	Synonymous SNP
Phl213	Phl213	1	2220619	C	OVINE	contig00022	-1	24928	T	substitution	MHA_2312	2219899	2221239	1338	1	hypothetical protein MHA_2312	721	C	241	CTT	1	L	COI_0457	25651	24308	1341	-1	hypothetical protein	724	T	242	TTG	1	L	Synonymous SNP
Phl213	Phl213	1	2220621	T	OVINE	contig00022	-1	24926	G	substitution	MHA_2312	2219899	2221239	1338	1	hypothetical protein MHA_2312	723	T	241	CTT	3	L	COI_0457	25651	24308	1341	-1	hypothetical protein	726	G	242	TTG	3	L	Synonymous SNP
Phl213	Phl213	1	2220654	C	OVINE	contig00022	-1	24893	T	substitution	MHA_2312	2219899	2221239	1338	1	hypothetical protein MHA_2312	756	C	252	GCC	3	A	COI_0457	25651	24308	1341	-1	hypothetical protein	759	T	253	GCT	3	A	Synonymous SNP
Phl213	Phl213	1	2220681	A	OVINE	contig00022	-1	24866	G	substitution	MHA_2312	2219899	2221239	1338	1	hypothetical protein MHA_2312	783	A	261	GTA	3	V	COI_0457	25651	24308	1341	-1	hypothetical protein	786	G	262	GTG	3	V	Synonymous SNP
Phl213	Phl213	1	2220690	G	OVINE	contig00022	-1	24857	T	substitution	MHA_2312	2219899	2221239	1338	1	hypothetical protein MHA_2312	792	G	264	CCG	3	P	COI_0457	25651	24308	1341	-1	hypothetical protein	795	T	265	CCT	3	P	Synonymous SNP
Phl213	Phl213	1	2220705	A	OVINE	contig00022	-1	24842	G	substitution	MHA_2312	2219899	2221239	1338	1	hypothetical protein MHA_2312	807	A	269	GTA	3	V	COI_0457	25651	24308	1341	-1	hypothetical protein	810	G	270	GTG	3	V	Synonymous SNP
Phl213	Phl213	1	2220708	C	OVINE	contig00022	-1	24839	T	substitution	MHA_2312	2219899	2221239	1338	1	hypothetical protein MHA_2312	810	C	270	TTC	3	F	COI_0457	25651	24308	1341	-1	hypothetical protein	813	T	271	TTT	3	F	Synonymous SNP
Phl213	Phl213	1	2220732	A	OVINE	contig00022	-1	24815	G	substitution	MHA_2312	2219899	2221239	1338	1	hypothetical protein MHA_2312	834	A	278	AAA	3	K	COI_0457	25651	24308	1341	-1	hypothetical protein	837	G	279	AAG	3	K	Synonymous SNP
Phl213	Phl213	1	2220807	A	OVINE	contig00022	-1	24740	C	substitution	MHA_2312	2219899	2221239	1338	1	hypothetical protein MHA_2312	909	A	303	CTA	3	L	COI_0457	25651	24308	1341	-1	hypothetical protein	912	C	304	CTC	3	L	Synonymous SNP
Phl213	Phl213	1	2220852	C	OVINE	contig00022	-1	24695	T	substitution	MHA_2312	2219899	2221239	1338	1	hypothetical protein MHA_2312	954	C	318	GGC	3	G	COI_0457	25651	24308	1341	-1	hypothetical protein	957	T	319	GGT	3	G	Synonymous SNP
Phl213	Phl213	1	2220867	T	OVINE	contig00022	-1	24680	A	substitution	MHA_2312	2219899	2221239	1338	1	hypothetical protein MHA_2312	969	T	323	GCT	3	A	COI_0457	25651	24308	1341	-1	hypothetical protein	972	A	324	GCA	3	A	Synonymous SNP
Phl213	Phl213	1	2221251	G	OVINE	contig00022	-1	24296	A	substitution	NA	NA	NA	NA	NA	NA	NA	NA	NA	CTG	NA	L	COI_0456	24296	23607	687	-1	Metal-dependent hydrolase	1	A	1	ATG	1	M	Nonsynonymous SNP. Gene spanning SNP found in OVINE contig00022 only
Phl213	Phl213	1	2222133	G	OVINE	contig00022	-1	23414	A	substitution	NA	NA	NA	NA	NA	NA	NA	NA	NA	CCC	NA	P	COI_0455	23450	21633	1815	-1	Radical SAM family protein HutW2C similar to coproporphyrinogen III oxidase2C oxygen-independent2C associated with heme uptake / Putative heme iron utilization protein	37	A	13	ACC	1	T	Nonsynonymous SNP. Gene spanning SNP found in OVINE contig00022 only
Phl213	Phl213	1	2223168	A	OVINE	contig00022	-1	22379	C	substitution	MHA_2314	2222169	2223914	1743	1	possible oxygen-independent coproporphyrinogen III oxidase	1000	A	334	AAA	1	K	COI_0455	23450	21633	1815	-1	Radical SAM family protein HutW2C similar to coproporphyrinogen III oxidase2C oxygen-independent2C associated with heme uptake / Putative heme iron utilization protein	1072	C	358	CAA	1	Q	Nonsynonymous SNP
Phl213	Phl213	1	2224717	T	OVINE	contig00022	-1	20830	C	substitution	MHA_2316	2225229	2224618	609	-1	possible cytochrome c	513	A	171	GCA	3	A	COI_0453	20306	20929	621	1	Functional role page for Cytochrome c-type protein TorY	525	G	175	GCG	3	A	Synonymous SNP
Phl213	Phl213	1	2226115	C	OVINE	contig00022	-1	19432	T	substitution	MHA_2318	2225424	2226332	906	1	glycine--tRNA ligase	692	C	231	GCC	2	A	COI_0452	20123	19215	906	-1	Glycyl-tRNA synthetase alpha chain	692	T	231	GTC	2	V	Nonsynonymous SNP
Phl213	Phl213	1	2226592	T	OVINE	contig00022	-1	18955	C	substitution	MHA_2319	2226412	2226672	258	1	possible glutaredoxin	181	T	61	TAT	1	Y	COI_0451	19135	18875	258	-1	Glutaredoxin-related protein	181	C	61	CAT	1	H	Nonsynonymous SNP
Phl213	Phl213	1	2226985	A	OVINE	contig00022	-1	18562	G	substitution	MHA_2320	2226715	2227749	1032	1	hypothetical protein MHA_2320	271	A	91	ACA	1	T	COI_0450	18832	17798	1032	-1	Putative cytoplasmic protein	271	G	91	GCA	1	A	Nonsynonymous SNP
Phl213	Phl213	1	2227085	G	OVINE	contig00022	-1	18462	A	substitution	MHA_2320	2226715	2227749	1032	1	hypothetical protein MHA_2320	371	G	124	GGG	2	G	COI_0450	18832	17798	1032	-1	Putative cytoplasmic protein	371	A	124	GAG	2	E	Nonsynonymous SNP
Phl213	Phl213	1	2227197	C	OVINE	contig00022	-1	18350	T	substitution	MHA_2320	2226715	2227749	1032	1	hypothetical protein MHA_2320	483	C	161	ACC	3	T	COI_0450	18832	17798	1032	-1	Putative cytoplasmic protein	483	T	161	ACT	3	T	Synonymous SNP
Phl213	Phl213	1	2227203	T	OVINE	contig00022	-1	18344	C	substitution	MHA_2320	2226715	2227749	1032	1	hypothetical protein MHA_2320	489	T	163	ATT	3	I	COI_0450	18832	17798	1032	-1	Putative cytoplasmic protein	489	C	163	ATC	3	I	Synonymous SNP
Phl213	Phl213	1	2227546	T	OVINE	contig00022	-1	18001	C	substitution	MHA_2320	2226715	2227749	1032	1	hypothetical protein MHA_2320	832	T	278	TAC	1	Y	COI_0450	18832	17798	1032	-1	Putative cytoplasmic protein	832	C	278	CAC	1	H	Nonsynonymous SNP
Phl213	Phl213	1	2228181	C	OVINE	contig00022	-1	17367	A	substitution	MHA_2321	2228127	2228591	462	1	hypothetical protein MHA_2321	55	C	19	CAA	1	Q	NA	NA	NA	NA	NA	NA	NA	NA	NA	TAA	NA	*	Nonsynonymous SNP. Gene spanning SNP found in Phl213 Phl213 only
Phl213	Phl213	1	2228623	C	OVINE	contig00022	-1	16925	T	substitution	MHA_2322	2228600	2230666	2064	1	glycine--tRNA ligase	24	C	8	GCC	3	A	COI_0448	16948	14882	2064	-1	Glycyl-tRNA synthetase beta chain	24	T	8	GCT	3	A	Synonymous SNP
Phl213	Phl213	1	2228656	A	OVINE	contig00022	-1	16892	G	substitution	MHA_2322	2228600	2230666	2064	1	glycine--tRNA ligase	57	A	19	GCA	3	A	COI_0448	16948	14882	2064	-1	Glycyl-tRNA synthetase beta chain	57	G	19	GCG	3	A	Synonymous SNP
Phl213	Phl213	1	2228711	G	OVINE	contig00022	-1	16837	T	substitution	MHA_2322	2228600	2230666	2064	1	glycine--tRNA ligase	112	G	38	GCA	1	A	COI_0448	16948	14882	2064	-1	Glycyl-tRNA synthetase beta chain	112	T	38	TCG	1	S	Nonsynonymous SNP
Phl213	Phl213	1	2228713	A	OVINE	contig00022	-1	16835	G	substitution	MHA_2322	2228600	2230666	2064	1	glycine--tRNA ligase	114	A	38	GCA	3	A	COI_0448	16948	14882	2064	-1	Glycyl-tRNA synthetase beta chain	114	G	38	TCG	3	S	Nonsynonymous SNP
Phl213	Phl213	1	2228717	C	OVINE	contig00022	-1	16831	T	substitution	MHA_2322	2228600	2230666	2064	1	glycine--tRNA ligase	118	C	40	CTT	1	L	COI_0448	16948	14882	2064	-1	Glycyl-tRNA synthetase beta chain	118	T	40	TTA	1	L	Synonymous SNP
Phl213	Phl213	1	2228749	T	OVINE	contig00022	-1	16799	C	substitution	MHA_2322	2228600	2230666	2064	1	glycine--tRNA ligase	150	T	50	GCT	3	A	COI_0448	16948	14882	2064	-1	Glycyl-tRNA synthetase beta chain	150	C	50	GCC	3	A	Synonymous SNP
Phl213	Phl213	1	2228824	G	OVINE	contig00022	-1	16724	T	substitution	MHA_2322	2228600	2230666	2064	1	glycine--tRNA ligase	225	G	75	CCG	3	P	COI_0448	16948	14882	2064	-1	Glycyl-tRNA synthetase beta chain	225	T	75	CCT	3	P	Synonymous SNP
Phl213	Phl213	1	2228836	A	OVINE	contig00022	-1	16712	G	substitution	MHA_2322	2228600	2230666	2064	1	glycine--tRNA ligase	237	A	79	GCA	3	A	COI_0448	16948	14882	2064	-1	Glycyl-tRNA synthetase beta chain	237	G	79	GCG	3	A	Synonymous SNP
Phl213	Phl213	1	2228869	A	OVINE	contig00022	-1	16679	G	substitution	MHA_2322	2228600	2230666	2064	1	glycine--tRNA ligase	270	A	90	GCA	3	A	COI_0448	16948	14882	2064	-1	Glycyl-tRNA synthetase beta chain	270	G	90	GCG	3	A	Synonymous SNP
Phl213	Phl213	1	2228872	G	OVINE	contig00022	-1	16676	A	substitution	MHA_2322	2228600	2230666	2064	1	glycine--tRNA ligase	273	G	91	GCG	3	A	COI_0448	16948	14882	2064	-1	Glycyl-tRNA synthetase beta chain	273	A	91	GCA	3	A	Synonymous SNP
Phl213	Phl213	1	2228875	A	OVINE	contig00022	-1	16673	G	substitution	MHA_2322	2228600	2230666	2064	1	glycine--tRNA ligase	276	A	92	GAA	3	E	COI_0448	16948	14882	2064	-1	Glycyl-tRNA synthetase beta chain	276	G	92	GAG	3	E	Synonymous SNP
Phl213	Phl213	1	2228886	A	OVINE	contig00022	-1	16662	G	substitution	MHA_2322	2228600	2230666	2064	1	glycine--tRNA ligase	287	A	96	AAG	2	K	COI_0448	16948	14882	2064	-1	Glycyl-tRNA synthetase beta chain	287	G	96	AGA	2	R	Nonsynonymous SNP
Phl213	Phl213	1	2228893	C	OVINE	contig00022	-1	16655	T	substitution	MHA_2322	2228600	2230666	2064	1	glycine--tRNA ligase	294	C	98	TGC	3	C	COI_0448	16948	14882	2064	-1	Glycyl-tRNA synthetase beta chain	294	T	98	TGT	3	C	Synonymous SNP
Phl213	Phl213	1	2228896	G	OVINE	contig00022	-1	16652	T	substitution	MHA_2322	2228600	2230666	2064	1	glycine--tRNA ligase	297	G	99	GGG	3	G	COI_0448	16948	14882	2064	-1	Glycyl-tRNA synthetase beta chain	297	T	99	GGT	3	G	Synonymous SNP
Phl213	Phl213	1	2228899	T	OVINE	contig00022	-1	16649	C	substitution	MHA_2322	2228600	2230666	2064	1	glycine--tRNA ligase	300	T	100	ATT	3	I	COI_0448	16948	14882	2064	-1	Glycyl-tRNA synthetase beta chain	300	C	100	ATC	3	I	Synonymous SNP
Phl213	Phl213	1	2228902	C	OVINE	contig00022	-1	16646	G	substitution	MHA_2322	2228600	2230666	2064	1	glycine--tRNA ligase	303	C	101	ACC	3	T	COI_0448	16948	14882	2064	-1	Glycyl-tRNA synthetase beta chain	303	G	101	ACG	3	T	Synonymous SNP
Phl213	Phl213	1	2228905	A	OVINE	contig00022	-1	16643	G	substitution	MHA_2322	2228600	2230666	2064	1	glycine--tRNA ligase	306	A	102	GTA	3	V	COI_0448	16948	14882	2064	-1	Glycyl-tRNA synthetase beta chain	306	G	102	GTG	3	V	Synonymous SNP
Phl213	Phl213	1	2228914	T	OVINE	contig00022	-1	16634	C	substitution	MHA_2322	2228600	2230666	2064	1	glycine--tRNA ligase	315	T	105	GCT	3	A	COI_0448	16948	14882	2064	-1	Glycyl-tRNA synthetase beta chain	315	C	105	GCC	3	A	Synonymous SNP
Phl213	Phl213	1	2228926	C	OVINE	contig00022	-1	16622	T	substitution	MHA_2322	2228600	2230666	2064	1	glycine--tRNA ligase	327	C	109	GCC	3	A	COI_0448	16948	14882	2064	-1	Glycyl-tRNA synthetase beta chain	327	T	109	GCT	3	A	Synonymous SNP
Phl213	Phl213	1	2228959	C	OVINE	contig00022	-1	16589	A	substitution	MHA_2322	2228600	2230666	2064	1	glycine--tRNA ligase	360	C	120	GCC	3	A	COI_0448	16948	14882	2064	-1	Glycyl-tRNA synthetase beta chain	360	A	120	GCA	3	A	Synonymous SNP
Phl213	Phl213	1	2228986	T	OVINE	contig00022	-1	16562	C	substitution	MHA_2322	2228600	2230666	2064	1	glycine--tRNA ligase	387	T	129	AAT	3	N	COI_0448	16948	14882	2064	-1	Glycyl-tRNA synthetase beta chain	387	C	129	AAC	3	N	Synonymous SNP
Phl213	Phl213	1	2228990	T	OVINE	contig00022	-1	16558	C	substitution	MHA_2322	2228600	2230666	2064	1	glycine--tRNA ligase	391	T	131	TTG	1	L	COI_0448	16948	14882	2064	-1	Glycyl-tRNA synthetase beta chain	391	C	131	CTG	1	L	Synonymous SNP
Phl213	Phl213	1	2228995	C	OVINE	contig00022	-1	16553	G	substitution	MHA_2322	2228600	2230666	2064	1	glycine--tRNA ligase	396	C	132	GTC	3	V	COI_0448	16948	14882	2064	-1	Glycyl-tRNA synthetase beta chain	396	G	132	GTG	3	V	Synonymous SNP
Phl213	Phl213	1	2229004	C	OVINE	contig00022	-1	16544	T	substitution	MHA_2322	2228600	2230666	2064	1	glycine--tRNA ligase	405	C	135	ATC	3	I	COI_0448	16948	14882	2064	-1	Glycyl-tRNA synthetase beta chain	405	T	135	ATT	3	I	Synonymous SNP
Phl213	Phl213	1	2229007	C	OVINE	contig00022	-1	16541	G	substitution	MHA_2322	2228600	2230666	2064	1	glycine--tRNA ligase	408	C	136	GCC	3	A	COI_0448	16948	14882	2064	-1	Glycyl-tRNA synthetase beta chain	408	G	136	GCG	3	A	Synonymous SNP
Phl213	Phl213	1	2229025	G	OVINE	contig00022	-1	16523	A	substitution	MHA_2322	2228600	2230666	2064	1	glycine--tRNA ligase	426	G	142	TTG	3	L	COI_0448	16948	14882	2064	-1	Glycyl-tRNA synthetase beta chain	426	A	142	TTA	3	L	Synonymous SNP
Phl213	Phl213	1	2229028	G	OVINE	contig00022	-1	16520	A	substitution	MHA_2322	2228600	2230666	2064	1	glycine--tRNA ligase	429	G	143	CCG	3	P	COI_0448	16948	14882	2064	-1	Glycyl-tRNA synthetase beta chain	429	A	143	CCA	3	P	Synonymous SNP
Phl213	Phl213	1	2229058	A	OVINE	contig00022	-1	16490	G	substitution	MHA_2322	2228600	2230666	2064	1	glycine--tRNA ligase	459	A	153	AAA	3	K	COI_0448	16948	14882	2064	-1	Glycyl-tRNA synthetase beta chain	459	G	153	AAG	3	K	Synonymous SNP
Phl213	Phl213	1	2229060	C	OVINE	contig00022	-1	16488	G	substitution	MHA_2322	2228600	2230666	2064	1	glycine--tRNA ligase	461	C	154	ACC	2	T	COI_0448	16948	14882	2064	-1	Glycyl-tRNA synthetase beta chain	461	G	154	AGC	2	S	Nonsynonymous SNP
Phl213	Phl213	1	2229070	C	OVINE	contig00022	-1	16478	T	substitution	MHA_2322	2228600	2230666	2064	1	glycine--tRNA ligase	471	C	157	TTC	3	F	COI_0448	16948	14882	2064	-1	Glycyl-tRNA synthetase beta chain	471	T	157	TTT	3	F	Synonymous SNP
Phl213	Phl213	1	2229073	C	OVINE	contig00022	-1	16475	T	substitution	MHA_2322	2228600	2230666	2064	1	glycine--tRNA ligase	474	C	158	GTC	3	V	COI_0448	16948	14882	2064	-1	Glycyl-tRNA synthetase beta chain	474	T	158	GTT	3	V	Synonymous SNP
Phl213	Phl213	1	2229091	G	OVINE	contig00022	-1	16457	T	substitution	MHA_2322	2228600	2230666	2064	1	glycine--tRNA ligase	492	G	164	GTG	3	V	COI_0448	16948	14882	2064	-1	Glycyl-tRNA synthetase beta chain	492	T	164	GTT	3	V	Synonymous SNP
Phl213	Phl213	1	2229094	A	OVINE	contig00022	-1	16454	G	substitution	MHA_2322	2228600	2230666	2064	1	glycine--tRNA ligase	495	A	165	ACA	3	T	COI_0448	16948	14882	2064	-1	Glycyl-tRNA synthetase beta chain	495	G	165	ACG	3	T	Synonymous SNP
Phl213	Phl213	1	2229113	T	OVINE	contig00022	-1	16435	C	substitution	MHA_2322	2228600	2230666	2064	1	glycine--tRNA ligase	514	T	172	TTG	1	L	COI_0448	16948	14882	2064	-1	Glycyl-tRNA synthetase beta chain	514	C	172	CTG	1	L	Synonymous SNP
Phl213	Phl213	1	2229148	C	OVINE	contig00022	-1	16400	T	substitution	MHA_2322	2228600	2230666	2064	1	glycine--tRNA ligase	549	C	183	GGC	3	G	COI_0448	16948	14882	2064	-1	Glycyl-tRNA synthetase beta chain	549	T	183	GGT	3	G	Synonymous SNP
Phl213	Phl213	1	2229154	T	OVINE	contig00022	-1	16394	C	substitution	MHA_2322	2228600	2230666	2064	1	glycine--tRNA ligase	555	T	185	ACT	3	T	COI_0448	16948	14882	2064	-1	Glycyl-tRNA synthetase beta chain	555	C	185	ACC	3	T	Synonymous SNP
Phl213	Phl213	1	2229173	T	OVINE	contig00022	-1	16375	C	substitution	MHA_2322	2228600	2230666	2064	1	glycine--tRNA ligase	574	T	192	TTA	1	L	COI_0448	16948	14882	2064	-1	Glycyl-tRNA synthetase beta chain	574	C	192	CTT	1	L	Synonymous SNP
Phl213	Phl213	1	2229175	A	OVINE	contig00022	-1	16373	T	substitution	MHA_2322	2228600	2230666	2064	1	glycine--tRNA ligase	576	A	192	TTA	3	L	COI_0448	16948	14882	2064	-1	Glycyl-tRNA synthetase beta chain	576	T	192	CTT	3	L	Synonymous SNP
Phl213	Phl213	1	2229178	T	OVINE	contig00022	-1	16370	A	substitution	MHA_2322	2228600	2230666	2064	1	glycine--tRNA ligase	579	T	193	GGT	3	G	COI_0448	16948	14882	2064	-1	Glycyl-tRNA synthetase beta chain	579	A	193	GGA	3	G	Synonymous SNP
Phl213	Phl213	1	2229187	G	OVINE	contig00022	-1	16361	A	substitution	MHA_2322	2228600	2230666	2064	1	glycine--tRNA ligase	588	G	196	GAG	3	E	COI_0448	16948	14882	2064	-1	Glycyl-tRNA synthetase beta chain	588	A	196	GAA	3	E	Synonymous SNP
Phl213	Phl213	1	2229190	C	OVINE	contig00022	-1	16358	T	substitution	MHA_2322	2228600	2230666	2064	1	glycine--tRNA ligase	591	C	197	TTC	3	F	COI_0448	16948	14882	2064	-1	Glycyl-tRNA synthetase beta chain	591	T	197	TTT	3	F	Synonymous SNP
Phl213	Phl213	1	2229191	C	OVINE	contig00022	-1	16357	A	substitution	MHA_2322	2228600	2230666	2064	1	glycine--tRNA ligase	592	C	198	CAA	1	Q	COI_0448	16948	14882	2064	-1	Glycyl-tRNA synthetase beta chain	592	A	198	ACG	1	T	Nonsynonymous SNP
Phl213	Phl213	1	2229193	A	OVINE	contig00022	-1	16355	G	substitution	MHA_2322	2228600	2230666	2064	1	glycine--tRNA ligase	594	A	198	CAA	3	Q	COI_0448	16948	14882	2064	-1	Glycyl-tRNA synthetase beta chain	594	G	198	ACG	3	T	Nonsynonymous SNP
Phl213	Phl213	1	2229226	G	OVINE	contig00022	-1	16322	A	substitution	MHA_2322	2228600	2230666	2064	1	glycine--tRNA ligase	627	G	209	TTG	3	L	COI_0448	16948	14882	2064	-1	Glycyl-tRNA synthetase beta chain	627	A	209	TTA	3	L	Synonymous SNP
Phl213	Phl213	1	2229241	T	OVINE	contig00022	-1	16307	G	substitution	MHA_2322	2228600	2230666	2064	1	glycine--tRNA ligase	642	T	214	TCT	3	S	COI_0448	16948	14882	2064	-1	Glycyl-tRNA synthetase beta chain	642	G	214	TCG	3	S	Synonymous SNP
Phl213	Phl213	1	2229247	A	OVINE	contig00022	-1	16301	T	substitution	MHA_2322	2228600	2230666	2064	1	glycine--tRNA ligase	648	A	216	GTA	3	V	COI_0448	16948	14882	2064	-1	Glycyl-tRNA synthetase beta chain	648	T	216	GTT	3	V	Synonymous SNP
Phl213	Phl213	1	2229250	A	OVINE	contig00022	-1	16298	C	substitution	MHA_2322	2228600	2230666	2064	1	glycine--tRNA ligase	651	A	217	GCA	3	A	COI_0448	16948	14882	2064	-1	Glycyl-tRNA synthetase beta chain	651	C	217	GCC	3	A	Synonymous SNP
Phl213	Phl213	1	2229274	A	OVINE	contig00022	-1	16274	G	substitution	MHA_2322	2228600	2230666	2064	1	glycine--tRNA ligase	675	A	225	TTA	3	L	COI_0448	16948	14882	2064	-1	Glycyl-tRNA synthetase beta chain	675	G	225	TTG	3	L	Synonymous SNP
Phl213	Phl213	1	2229277	T	OVINE	contig00022	-1	16271	C	substitution	MHA_2322	2228600	2230666	2064	1	glycine--tRNA ligase	678	T	226	ATT	3	I	COI_0448	16948	14882	2064	-1	Glycyl-tRNA synthetase beta chain	678	C	226	ATC	3	I	Synonymous SNP
Phl213	Phl213	1	2229301	A	OVINE	contig00022	-1	16247	G	substitution	MHA_2322	2228600	2230666	2064	1	glycine--tRNA ligase	702	A	234	GCA	3	A	COI_0448	16948	14882	2064	-1	Glycyl-tRNA synthetase beta chain	702	G	234	GCG	3	A	Synonymous SNP
Phl213	Phl213	1	2229313	T	OVINE	contig00022	-1	16235	C	substitution	MHA_2322	2228600	2230666	2064	1	glycine--tRNA ligase	714	T	238	GGT	3	G	COI_0448	16948	14882	2064	-1	Glycyl-tRNA synthetase beta chain	714	C	238	GGC	3	G	Synonymous SNP
Phl213	Phl213	1	2229316	C	OVINE	contig00022	-1	16232	T	substitution	MHA_2322	2228600	2230666	2064	1	glycine--tRNA ligase	717	C	239	GGC	3	G	COI_0448	16948	14882	2064	-1	Glycyl-tRNA synthetase beta chain	717	T	239	GGT	3	G	Synonymous SNP
Phl213	Phl213	1	2229334	A	OVINE	contig00022	-1	16214	G	substitution	MHA_2322	2228600	2230666	2064	1	glycine--tRNA ligase	735	A	245	GAA	3	E	COI_0448	16948	14882	2064	-1	Glycyl-tRNA synthetase beta chain	735	G	245	GAG	3	E	Synonymous SNP
Phl213	Phl213	1	2229359	T	OVINE	contig00022	-1	16189	C	substitution	MHA_2322	2228600	2230666	2064	1	glycine--tRNA ligase	760	T	254	TTG	1	L	COI_0448	16948	14882	2064	-1	Glycyl-tRNA synthetase beta chain	760	C	254	CTG	1	L	Synonymous SNP
Phl213	Phl213	1	2229364	G	OVINE	contig00022	-1	16184	A	substitution	MHA_2322	2228600	2230666	2064	1	glycine--tRNA ligase	765	G	255	GTG	3	V	COI_0448	16948	14882	2064	-1	Glycyl-tRNA synthetase beta chain	765	A	255	GTA	3	V	Synonymous SNP
Phl213	Phl213	1	2229379	A	OVINE	contig00022	-1	16169	G	substitution	MHA_2322	2228600	2230666	2064	1	glycine--tRNA ligase	780	A	260	GTA	3	V	COI_0448	16948	14882	2064	-1	Glycyl-tRNA synthetase beta chain	780	G	260	GTG	3	V	Synonymous SNP
Phl213	Phl213	1	2229382	C	OVINE	contig00022	-1	16166	A	substitution	MHA_2322	2228600	2230666	2064	1	glycine--tRNA ligase	783	C	261	CTC	3	L	COI_0448	16948	14882	2064	-1	Glycyl-tRNA synthetase beta chain	783	A	261	CTA	3	L	Synonymous SNP
Phl213	Phl213	1	2229385	C	OVINE	contig00022	-1	16163	T	substitution	MHA_2322	2228600	2230666	2064	1	glycine--tRNA ligase	786	C	262	ACC	3	T	COI_0448	16948	14882	2064	-1	Glycyl-tRNA synthetase beta chain	786	T	262	ACT	3	T	Synonymous SNP
Phl213	Phl213	1	2229388	C	OVINE	contig00022	-1	16160	T	substitution	MHA_2322	2228600	2230666	2064	1	glycine--tRNA ligase	789	C	263	GCC	3	A	COI_0448	16948	14882	2064	-1	Glycyl-tRNA synthetase beta chain	789	T	263	GCT	3	A	Synonymous SNP
Phl213	Phl213	1	2229391	G	OVINE	contig00022	-1	16157	A	substitution	MHA_2322	2228600	2230666	2064	1	glycine--tRNA ligase	792	G	264	AAG	3	K	COI_0448	16948	14882	2064	-1	Glycyl-tRNA synthetase beta chain	792	A	264	AAA	3	K	Synonymous SNP
Phl213	Phl213	1	2229421	G	OVINE	contig00022	-1	16127	A	substitution	MHA_2322	2228600	2230666	2064	1	glycine--tRNA ligase	822	G	274	GCG	3	A	COI_0448	16948	14882	2064	-1	Glycyl-tRNA synthetase beta chain	822	A	274	GCA	3	A	Synonymous SNP
Phl213	Phl213	1	2229532	C	OVINE	contig00022	-1	16016	T	substitution	MHA_2322	2228600	2230666	2064	1	glycine--tRNA ligase	933	C	311	GAC	3	D	COI_0448	16948	14882	2064	-1	Glycyl-tRNA synthetase beta chain	933	T	311	GAT	3	D	Synonymous SNP
Phl213	Phl213	1	2229535	A	OVINE	contig00022	-1	16013	G	substitution	MHA_2322	2228600	2230666	2064	1	glycine--tRNA ligase	936	A	312	CCA	3	P	COI_0448	16948	14882	2064	-1	Glycyl-tRNA synthetase beta chain	936	G	312	CCG	3	P	Synonymous SNP
Phl213	Phl213	1	2229622	G	OVINE	contig00022	-1	15926	A	substitution	MHA_2322	2228600	2230666	2064	1	glycine--tRNA ligase	1023	G	341	AAG	3	K	COI_0448	16948	14882	2064	-1	Glycyl-tRNA synthetase beta chain	1023	A	341	AAA	3	K	Synonymous SNP
Phl213	Phl213	1	2229623	T	OVINE	contig00022	-1	15925	C	substitution	MHA_2322	2228600	2230666	2064	1	glycine--tRNA ligase	1024	T	342	TTG	1	L	COI_0448	16948	14882	2064	-1	Glycyl-tRNA synthetase beta chain	1024	C	342	CTG	1	L	Synonymous SNP
Phl213	Phl213	1	2229694	C	OVINE	contig00022	-1	15854	T	substitution	MHA_2322	2228600	2230666	2064	1	glycine--tRNA ligase	1095	C	365	ACC	3	T	COI_0448	16948	14882	2064	-1	Glycyl-tRNA synthetase beta chain	1095	T	365	ACT	3	T	Synonymous SNP
Phl213	Phl213	1	2229700	C	OVINE	contig00022	-1	15848	T	substitution	MHA_2322	2228600	2230666	2064	1	glycine--tRNA ligase	1101	C	367	CGC	3	R	COI_0448	16948	14882	2064	-1	Glycyl-tRNA synthetase beta chain	1101	T	367	CGT	3	R	Synonymous SNP
Phl213	Phl213	1	2229709	G	OVINE	contig00022	-1	15839	C	substitution	MHA_2322	2228600	2230666	2064	1	glycine--tRNA ligase	1110	G	370	GCG	3	A	COI_0448	16948	14882	2064	-1	Glycyl-tRNA synthetase beta chain	1110	C	370	GCC	3	A	Synonymous SNP
Phl213	Phl213	1	2229715	A	OVINE	contig00022	-1	15833	G	substitution	MHA_2322	2228600	2230666	2064	1	glycine--tRNA ligase	1116	A	372	GCA	3	A	COI_0448	16948	14882	2064	-1	Glycyl-tRNA synthetase beta chain	1116	G	372	GCG	3	A	Synonymous SNP
Phl213	Phl213	1	2229730	G	OVINE	contig00022	-1	15818	A	substitution	MHA_2322	2228600	2230666	2064	1	glycine--tRNA ligase	1131	G	377	AAG	3	K	COI_0448	16948	14882	2064	-1	Glycyl-tRNA synthetase beta chain	1131	A	377	AAA	3	K	Synonymous SNP
Phl213	Phl213	1	2229736	C	OVINE	contig00022	-1	15812	T	substitution	MHA_2322	2228600	2230666	2064	1	glycine--tRNA ligase	1137	C	379	ATC	3	I	COI_0448	16948	14882	2064	-1	Glycyl-tRNA synthetase beta chain	1137	T	379	ATT	3	I	Synonymous SNP
Phl213	Phl213	1	2229784	T	OVINE	contig00022	-1	15764	C	substitution	MHA_2322	2228600	2230666	2064	1	glycine--tRNA ligase	1185	T	395	TGT	3	C	COI_0448	16948	14882	2064	-1	Glycyl-tRNA synthetase beta chain	1185	C	395	TGC	3	C	Synonymous SNP
Phl213	Phl213	1	2229787	C	OVINE	contig00022	-1	15761	T	substitution	MHA_2322	2228600	2230666	2064	1	glycine--tRNA ligase	1188	C	396	GAC	3	D	COI_0448	16948	14882	2064	-1	Glycyl-tRNA synthetase beta chain	1188	T	396	GAT	3	D	Synonymous SNP
Phl213	Phl213	1	2229788	C	OVINE	contig00022	-1	15760	T	substitution	MHA_2322	2228600	2230666	2064	1	glycine--tRNA ligase	1189	C	397	CTG	1	L	COI_0448	16948	14882	2064	-1	Glycyl-tRNA synthetase beta chain	1189	T	397	TTG	1	L	Synonymous SNP
Phl213	Phl213	1	2229817	T	OVINE	contig00022	-1	15731	C	substitution	MHA_2322	2228600	2230666	2064	1	glycine--tRNA ligase	1218	T	406	ACT	3	T	COI_0448	16948	14882	2064	-1	Glycyl-tRNA synthetase beta chain	1218	C	406	ACC	3	T	Synonymous SNP
Phl213	Phl213	1	2229847	T	OVINE	contig00022	-1	15701	C	substitution	MHA_2322	2228600	2230666	2064	1	glycine--tRNA ligase	1248	T	416	TAT	3	Y	COI_0448	16948	14882	2064	-1	Glycyl-tRNA synthetase beta chain	1248	C	416	TAC	3	Y	Synonymous SNP
Phl213	Phl213	1	2229859	C	OVINE	contig00022	-1	15689	T	substitution	MHA_2322	2228600	2230666	2064	1	glycine--tRNA ligase	1260	C	420	GAC	3	D	COI_0448	16948	14882	2064	-1	Glycyl-tRNA synthetase beta chain	1260	T	420	GAT	3	D	Synonymous SNP
Phl213	Phl213	1	2229862	T	OVINE	contig00022	-1	15686	G	substitution	MHA_2322	2228600	2230666	2064	1	glycine--tRNA ligase	1263	T	421	GGT	3	G	COI_0448	16948	14882	2064	-1	Glycyl-tRNA synthetase beta chain	1263	G	421	GGG	3	G	Synonymous SNP
Phl213	Phl213	1	2229913	T	OVINE	contig00022	-1	15635	C	substitution	MHA_2322	2228600	2230666	2064	1	glycine--tRNA ligase	1314	T	438	TTT	3	F	COI_0448	16948	14882	2064	-1	Glycyl-tRNA synthetase beta chain	1314	C	438	TTC	3	F	Synonymous SNP
Phl213	Phl213	1	2229916	T	OVINE	contig00022	-1	15632	C	substitution	MHA_2322	2228600	2230666	2064	1	glycine--tRNA ligase	1317	T	439	GCT	3	A	COI_0448	16948	14882	2064	-1	Glycyl-tRNA synthetase beta chain	1317	C	439	GCC	3	A	Synonymous SNP
Phl213	Phl213	1	2229919	C	OVINE	contig00022	-1	15629	T	substitution	MHA_2322	2228600	2230666	2064	1	glycine--tRNA ligase	1320	C	440	GGC	3	G	COI_0448	16948	14882	2064	-1	Glycyl-tRNA synthetase beta chain	1320	T	440	GGT	3	G	Synonymous SNP
Phl213	Phl213	1	2229937	A	OVINE	contig00022	-1	15611	G	substitution	MHA_2322	2228600	2230666	2064	1	glycine--tRNA ligase	1338	A	446	TCA	3	S	COI_0448	16948	14882	2064	-1	Glycyl-tRNA synthetase beta chain	1338	G	446	TCG	3	S	Synonymous SNP
Phl213	Phl213	1	2229938	T	OVINE	contig00022	-1	15610	C	substitution	MHA_2322	2228600	2230666	2064	1	glycine--tRNA ligase	1339	T	447	TTG	1	L	COI_0448	16948	14882	2064	-1	Glycyl-tRNA synthetase beta chain	1339	C	447	CTG	1	L	Synonymous SNP
Phl213	Phl213	1	2229964	G	OVINE	contig00022	-1	15584	A	substitution	MHA_2322	2228600	2230666	2064	1	glycine--tRNA ligase	1365	G	455	GCG	3	A	COI_0448	16948	14882	2064	-1	Glycyl-tRNA synthetase beta chain	1365	A	455	GCA	3	A	Synonymous SNP
Phl213	Phl213	1	2229979	G	OVINE	contig00022	-1	15569	C	substitution	MHA_2322	2228600	2230666	2064	1	glycine--tRNA ligase	1380	G	460	ACG	3	T	COI_0448	16948	14882	2064	-1	Glycyl-tRNA synthetase beta chain	1380	C	460	ACC	3	T	Synonymous SNP
Phl213	Phl213	1	2229982	A	OVINE	contig00022	-1	15566	C	substitution	MHA_2322	2228600	2230666	2064	1	glycine--tRNA ligase	1383	A	461	CTA	3	L	COI_0448	16948	14882	2064	-1	Glycyl-tRNA synthetase beta chain	1383	C	461	CTC	3	L	Synonymous SNP
Phl213	Phl213	1	2230321	C	OVINE	contig00022	-1	15227	T	substitution	MHA_2322	2228600	2230666	2064	1	glycine--tRNA ligase	1722	C	574	GAC	3	D	COI_0448	16948	14882	2064	-1	Glycyl-tRNA synthetase beta chain	1722	T	574	GAT	3	D	Synonymous SNP
Phl213	Phl213	1	2231827	T	OVINE	contig00022	-1	13721	C	substitution	MHA_2323	2232072	2230771	1299	-1	hypothetical protein MHA_2323	246	A	82	GGA	3	G	COI_0447	13476	14777	1299	1	Putative inner membrane protein	246	G	82	GGG	3	G	Synonymous SNP
Phl213	Phl213	1	2231877	C	OVINE	contig00022	-1	13671	T	substitution	MHA_2323	2232072	2230771	1299	-1	hypothetical protein MHA_2323	196	G	66	GCA	1	A	COI_0447	13476	14777	1299	1	Putative inner membrane protein	196	A	66	ACA	1	T	Nonsynonymous SNP
Phl213	Phl213	1	2232587	A	OVINE	contig00022	-1	12961	G	substitution	MHA_2324	2233363	2232086	1275	-1	HAAAP family hydroxy/aromatic amino acid permease	777	T	259	TTT	3	F	COI_0446	12185	13462	1275	1	Serine transporter	777	C	259	TTC	3	F	Synonymous SNP
Phl213	Phl213	1	2236534	T	OVINE	contig00022	-1	9014	C	substitution	MHA_2330	2237526	2236435	1089	-1	tRNA (uracil-5-)-methyltransferase	993	A	331	CAA	3	Q	COI_0439	8022	9113	1089	1	tRNA (uracil-5-)-methyltransferase	993	G	331	CAG	3	Q	Synonymous SNP
Phl213	Phl213	1	2236552	G	OVINE	contig00022	-1	8996	A	substitution	MHA_2330	2237526	2236435	1089	-1	tRNA (uracil-5-)-methyltransferase	975	C	325	ACC	3	T	COI_0439	8022	9113	1089	1	tRNA (uracil-5-)-methyltransferase	975	T	325	ACT	3	T	Synonymous SNP
Phl213	Phl213	1	2236570	G	OVINE	contig00022	-1	8978	A	substitution	MHA_2330	2237526	2236435	1089	-1	tRNA (uracil-5-)-methyltransferase	957	C	319	ATC	3	I	COI_0439	8022	9113	1089	1	tRNA (uracil-5-)-methyltransferase	957	T	319	ATT	3	I	Synonymous SNP
Phl213	Phl213	1	2236605	T	OVINE	contig00022	-1	8943	C	substitution	MHA_2330	2237526	2236435	1089	-1	tRNA (uracil-5-)-methyltransferase	922	A	308	AAT	1	N	COI_0439	8022	9113	1089	1	tRNA (uracil-5-)-methyltransferase	922	G	308	GAT	1	D	Nonsynonymous SNP
Phl213	Phl213	1	2237317	A	OVINE	contig00022	-1	8231	C	substitution	MHA_2330	2237526	2236435	1089	-1	tRNA (uracil-5-)-methyltransferase	210	T	70	CGT	3	R	COI_0439	8022	9113	1089	1	tRNA (uracil-5-)-methyltransferase	210	G	70	CGG	3	R	Synonymous SNP
Phl213	Phl213	1	2238026	G	OVINE	contig00022	-1	7522	A	substitution	MHA_2332	2237928	2238053	123	1	hypothetical protein MHA_2332	99	G	33	TTG	3	L	NA	NA	NA	NA	NA	NA	NA	NA	NA	TTT	NA	F	Nonsynonymous SNP. Gene spanning SNP found in Phl213 Phl213 only
Phl213	Phl213	1	2238029	A	OVINE	contig00022	-1	7519	G	substitution	MHA_2332	2237928	2238053	123	1	hypothetical protein MHA_2332	102	A	34	GCA	3	A	NA	NA	NA	NA	NA	NA	NA	NA	NA	GCC	NA	A	Synonymous SNP. Gene spanning SNP found in Phl213 Phl213 only
Phl213	Phl213	1	2065436	G	OVINE	contig00022	-1	81373	A	substitution	MHA_2159	2065203	2065727	522	1	PTS family glucitol/sorbitol porter component IIA	234	G	78	GGG	3	G	COI_0515	81636	81082	552	-1	PTS system2C glucitol/sorbitol-specific IIC component	264	A	88	GGA	3	G	Synonymous SNP
Phl213	Phl213	1	2066499	G	OVINE	contig00022	-1	80310	A	substitution	MHA_2160	2065758	2066759	999	1	PTS family glucitol/sorbitol porter component IIB	742	G	248	GCC	1	A	COI_0514	81051	80050	999	-1	PTS system2C glucitol/sorbitol-specific IIB component and second of two IIC components	742	A	248	ACC	1	T	Nonsynonymous SNP
Phl213	Phl213	1	2066699	T	OVINE	contig00022	-1	80110	C	substitution	MHA_2160	2065758	2066759	999	1	PTS family glucitol/sorbitol porter component IIB	942	T	314	TTT	3	F	COI_0514	81051	80050	999	-1	PTS system2C glucitol/sorbitol-specific IIB component and second of two IIC components	942	C	314	TTC	3	F	Synonymous SNP
Phl213	Phl213	1	2066714	G	OVINE	contig00022	-1	80095	A	substitution	MHA_2160	2065758	2066759	999	1	PTS family glucitol/sorbitol porter component IIB	957	G	319	CCG	3	P	COI_0514	81051	80050	999	-1	PTS system2C glucitol/sorbitol-specific IIB component and second of two IIC components	957	A	319	CCA	3	P	Synonymous SNP
Phl213	Phl213	1	2066945	C	OVINE	contig00022	-1	79864	G	substitution	MHA_2161	2066837	2067202	363	1	unnamed protein product	109	C	37	CAA	1	Q	COI_0513	80005	79607	396	-1	PTS system2C glucitol/sorbitol-specific IIA component	142	G	48	GAA	1	E	Nonsynonymous SNP
Phl213	Phl213	1	2067270	T	OVINE	contig00022	-1	79539	C	substitution	MHA_2162	2067250	2068038	786	1	sorbitol-6-phosphate 2-dehydrogenase	21	T	7	GTT	3	V	COI_0512	79559	78771	786	-1	Sorbitol-6-phosphate 2-dehydrogenase	21	C	7	GTC	3	V	Synonymous SNP
Phl213	Phl213	1	2067359	T	OVINE	contig00022	-1	79450	C	substitution	MHA_2162	2067250	2068038	786	1	sorbitol-6-phosphate 2-dehydrogenase	110	T	37	TTA	2	L	COI_0512	79559	78771	786	-1	Sorbitol-6-phosphate 2-dehydrogenase	110	C	37	TCA	2	S	Nonsynonymous SNP
Phl213	Phl213	1	2067973	G	OVINE	contig00022	-1	78836	A	substitution	MHA_2162	2067250	2068038	786	1	sorbitol-6-phosphate 2-dehydrogenase	724	G	242	GGC	1	G	COI_0512	79559	78771	786	-1	Sorbitol-6-phosphate 2-dehydrogenase	724	A	242	AGC	1	S	Nonsynonymous SNP
Phl213	Phl213	1	2069699	T	OVINE	contig00022	-1	77110	C	substitution	MHA_2165	2069340	2070137	795	1	possible glucitol operon repressor	360	T	120	ATT	3	I	COI_0509	77469	76672	795	-1	Glucitol operon repressor	360	C	120	ATC	3	I	Synonymous SNP
Phl213	Phl213	1	2069879	C	OVINE	contig00022	-1	76930	T	substitution	MHA_2165	2069340	2070137	795	1	possible glucitol operon repressor	540	C	180	GAC	3	D	COI_0509	77469	76672	795	-1	Glucitol operon repressor	540	T	180	GAT	3	D	Synonymous SNP
Phl213	Phl213	1	2070204	C	OVINE	contig00022	-1	76605	T	substitution	MHA_2166	2070148	2071083	933	1	possible sugar phosphate isomerase	57	C	19	ATC	3	I	COI_0508	76661	75726	933	-1	Arabinose 5-phosphate isomerase	57	T	19	ATT	3	I	Synonymous SNP
Phl213	Phl213	1	2071249	G	OVINE	contig00022	-1	75560	A	substitution	NA	NA	NA	NA	NA	NA	NA	NA	NA	GAT	NA	D	COI_0507	75299	75682	381	1	hypothetical protein	262	T	88	TAT	1	Y	Nonsynonymous SNP. Gene spanning SNP found in OVINE contig00022 only
Phl213	Phl213	1	2072605	C	OVINE	contig00022	-1	74201	A	substitution	MHA_2168	2071979	2073838	1857	1	PTS family mannitol porter component IIABC	627	C	209	GGC	3	G	COI_0506	74827	72968	1857	-1	PTS system2C mannitol-specific IIC component / PTS system2C mannitol-specific IIB component / PTS system2C mannitol-specific IIA component	627	A	209	GGA	3	G	Synonymous SNP
Phl213	Phl213	1	2073423	C	OVINE	contig00022	-1	73383	T	substitution	MHA_2168	2071979	2073838	1857	1	PTS family mannitol porter component IIABC	1445	C	482	GCA	2	A	COI_0506	74827	72968	1857	-1	PTS system2C mannitol-specific IIC component / PTS system2C mannitol-specific IIB component / PTS system2C mannitol-specific IIA component	1445	T	482	GTA	2	V	Nonsynonymous SNP
Phl213	Phl213	1	1881098	C	OVINE	contig00022	-1	67105	T	substitution	MHA_1947	1881805	1880291	1512	-1	possible xylose ABC superfamily ATP binding cassette transporter, ABC protein	708	G	236	ACG	3	T	COI_0500	66398	67912	1512	1	D-xylose transport ATP-binding protein XylG	708	A	236	ACA	3	T	Synonymous SNP
Phl213	Phl213	1	1882162	T	OVINE	contig00022	-1	66041	C	substitution	MHA_1948	1882873	1881872	999	-1	possible xylose ABC superfamily ATP binding cassette transporter, binding protein	712	A	238	AGC	1	S	COI_0499	65330	66331	999	1	Xylose ABC transporter2C periplasmic xylose-binding protein XylF	712	G	238	GGC	1	G	Nonsynonymous SNP
Phl213	Phl213	1	1882840	T	OVINE	contig00022	-1	65363	C	substitution	MHA_1948	1882873	1881872	999	-1	possible xylose ABC superfamily ATP binding cassette transporter, binding protein	34	A	12	ACG	1	T	COI_0499	65330	66331	999	1	Xylose ABC transporter2C periplasmic xylose-binding protein XylF	34	G	12	GCG	1	A	Nonsynonymous SNP
Phl213	Phl213	1	1883102	T	OVINE	contig00022	-1	65101	G	substitution	MHA_1949	1883102	1883007	93	-1	hypothetical protein MHA_1949	1	A	1	ATG	1	M	NA	NA	NA	NA	NA	NA	NA	NA	NA	GTG	NA	V	Nonsynonymous SNP. Gene spanning SNP found in Phl213 Phl213 only
Phl213	Phl213	1	1883242	G	OVINE	contig00022	-1	64961	T	substitution	MHA_1950	1883115	1884434	1317	1	xylose isomerase	128	G	43	CGG	2	R	COI_0498	65088	63769	1317	-1	Xylose isomerase	128	T	43	CTG	2	L	Nonsynonymous SNP
Phl213	Phl213	1	1884455	A	OVINE	contig00022	-1	63748	C	substitution	MHA_1951	1884523	1884431	90	-1	hypothetical protein MHA_1951	69	T	23	GAT	3	D	NA	NA	NA	NA	NA	NA	NA	NA	NA	GAC	NA	D	Synonymous SNP. Gene spanning SNP found in Phl213 Phl213 only
Phl213	Phl213	1	1885153	A	OVINE	contig00022	-1	63050	G	substitution	MHA_1952	1884587	1886032	1443	1	xylulokinase	567	A	189	CTA	3	L	COI_0497	63616	62171	1443	-1	Xylulose kinase	567	G	189	CTG	3	L	Synonymous SNP
Phl213	Phl213	1	1885156	T	OVINE	contig00022	-1	63047	C	substitution	MHA_1952	1884587	1886032	1443	1	xylulokinase	570	T	190	AAT	3	N	COI_0497	63616	62171	1443	-1	Xylulose kinase	570	C	190	AAC	3	N	Synonymous SNP
Phl213	Phl213	1	1885782	T	OVINE	contig00022	-1	62421	C	substitution	MHA_1952	1884587	1886032	1443	1	xylulokinase	1196	T	399	GTG	2	V	COI_0497	63616	62171	1443	-1	Xylulose kinase	1196	C	399	GCG	2	A	Nonsynonymous SNP
Phl213	Phl213	1	1886691	A	OVINE	contig00022	-1	61512	G	substitution	MHA_1954	1886542	1887084	540	1	possible esterase	150	A	50	TTA	3	L	COI_0495	61661	61119	540	-1	hypothetical protein	150	G	50	TTG	3	L	Synonymous SNP
Phl213	Phl213	1	1886693	A	OVINE	contig00022	-1	61510	G	substitution	MHA_1954	1886542	1887084	540	1	possible esterase	152	A	51	AAT	2	N	COI_0495	61661	61119	540	-1	hypothetical protein	152	G	51	AGT	2	S	Nonsynonymous SNP
Phl213	Phl213	1	1886702	C	OVINE	contig00022	-1	61501	A	substitution	MHA_1954	1886542	1887084	540	1	possible esterase	161	C	54	GCA	2	A	COI_0495	61661	61119	540	-1	hypothetical protein	161	A	54	GAG	2	E	Nonsynonymous SNP
Phl213	Phl213	1	1886704	C	OVINE	contig00022	-1	61499	A	substitution	MHA_1954	1886542	1887084	540	1	possible esterase	163	C	55	CAA	1	Q	COI_0495	61661	61119	540	-1	hypothetical protein	163	A	55	AAA	1	K	Nonsynonymous SNP
Phl213	Phl213	1	1886709	T	OVINE	contig00022	-1	61494	G	substitution	MHA_1954	1886542	1887084	540	1	possible esterase	168	T	56	AAT	3	N	COI_0495	61661	61119	540	-1	hypothetical protein	168	G	56	AAG	3	K	Nonsynonymous SNP
Phl213	Phl213	1	1886715	G	OVINE	contig00022	-1	61488	A	substitution	MHA_1954	1886542	1887084	540	1	possible esterase	174	G	58	GAG	3	E	COI_0495	61661	61119	540	-1	hypothetical protein	174	A	58	GAA	3	E	Synonymous SNP
Phl213	Phl213	1	1886724	T	OVINE	contig00022	-1	61479	G	substitution	MHA_1954	1886542	1887084	540	1	possible esterase	183	T	61	GAT	3	D	COI_0495	61661	61119	540	-1	hypothetical protein	183	G	61	GAG	3	E	Nonsynonymous SNP
Phl213	Phl213	1	1886730	G	OVINE	contig00022	-1	61473	T	substitution	MHA_1954	1886542	1887084	540	1	possible esterase	189	G	63	ACG	3	T	COI_0495	61661	61119	540	-1	hypothetical protein	189	T	63	ACT	3	T	Synonymous SNP
Phl213	Phl213	1	1886748	T	OVINE	contig00022	-1	61455	C	substitution	MHA_1954	1886542	1887084	540	1	possible esterase	207	T	69	AGT	3	S	COI_0495	61661	61119	540	-1	hypothetical protein	207	C	69	AGC	3	S	Synonymous SNP
Phl213	Phl213	1	1886754	T	OVINE	contig00022	-1	61449	A	substitution	MHA_1954	1886542	1887084	540	1	possible esterase	213	T	71	GGT	3	G	COI_0495	61661	61119	540	-1	hypothetical protein	213	A	71	GGA	3	G	Synonymous SNP
Phl213	Phl213	1	1886757	C	OVINE	contig00022	-1	61446	T	substitution	MHA_1954	1886542	1887084	540	1	possible esterase	216	C	72	TGC	3	C	COI_0495	61661	61119	540	-1	hypothetical protein	216	T	72	TGT	3	C	Synonymous SNP
Phl213	Phl213	1	1886781	C	OVINE	contig00022	-1	61422	T	substitution	MHA_1954	1886542	1887084	540	1	possible esterase	240	C	80	GCC	3	A	COI_0495	61661	61119	540	-1	hypothetical protein	240	T	80	GCT	3	A	Synonymous SNP
Phl213	Phl213	1	1886787	T	OVINE	contig00022	-1	61416	C	substitution	MHA_1954	1886542	1887084	540	1	possible esterase	246	T	82	AAT	3	N	COI_0495	61661	61119	540	-1	hypothetical protein	246	C	82	AAC	3	N	Synonymous SNP
Phl213	Phl213	1	1886840	A	OVINE	contig00022	-1	61363	C	substitution	MHA_1954	1886542	1887084	540	1	possible esterase	299	A	100	GAA	2	E	COI_0495	61661	61119	540	-1	hypothetical protein	299	C	100	GCA	2	A	Nonsynonymous SNP
Phl213	Phl213	1	1886847	A	OVINE	contig00022	-1	61356	G	substitution	MHA_1954	1886542	1887084	540	1	possible esterase	306	A	102	TTA	3	L	COI_0495	61661	61119	540	-1	hypothetical protein	306	G	102	TTG	3	L	Synonymous SNP
Phl213	Phl213	1	1886856	G	OVINE	contig00022	-1	61347	T	substitution	MHA_1954	1886542	1887084	540	1	possible esterase	315	G	105	CTG	3	L	COI_0495	61661	61119	540	-1	hypothetical protein	315	T	105	CTT	3	L	Synonymous SNP
Phl213	Phl213	1	1886857	T	OVINE	contig00022	-1	61346	G	substitution	MHA_1954	1886542	1887084	540	1	possible esterase	316	T	106	TCT	1	S	COI_0495	61661	61119	540	-1	hypothetical protein	316	G	106	GCT	1	A	Nonsynonymous SNP
Phl213	Phl213	1	1886889	G	OVINE	contig00022	-1	61314	A	substitution	MHA_1954	1886542	1887084	540	1	possible esterase	348	G	116	CCG	3	P	COI_0495	61661	61119	540	-1	hypothetical protein	348	A	116	CCA	3	P	Synonymous SNP
Phl213	Phl213	1	1886895	A	OVINE	contig00022	-1	61308	G	substitution	MHA_1954	1886542	1887084	540	1	possible esterase	354	A	118	GTA	3	V	COI_0495	61661	61119	540	-1	hypothetical protein	354	G	118	GTG	3	V	Synonymous SNP
Phl213	Phl213	1	1886931	T	OVINE	contig00022	-1	61272	C	substitution	MHA_1954	1886542	1887084	540	1	possible esterase	390	T	130	GAT	3	D	COI_0495	61661	61119	540	-1	hypothetical protein	390	C	130	GAC	3	D	Synonymous SNP
Phl213	Phl213	1	1886937	G	OVINE	contig00022	-1	61266	A	substitution	MHA_1954	1886542	1887084	540	1	possible esterase	396	G	132	AAG	3	K	COI_0495	61661	61119	540	-1	hypothetical protein	396	A	132	AAA	3	K	Synonymous SNP
Phl213	Phl213	1	1886940	C	OVINE	contig00022	-1	61263	G	substitution	MHA_1954	1886542	1887084	540	1	possible esterase	399	C	133	GTC	3	V	COI_0495	61661	61119	540	-1	hypothetical protein	399	G	133	GTG	3	V	Synonymous SNP
Phl213	Phl213	1	1886943	G	OVINE	contig00022	-1	61260	T	substitution	MHA_1954	1886542	1887084	540	1	possible esterase	402	G	134	GTG	3	V	COI_0495	61661	61119	540	-1	hypothetical protein	402	T	134	GTT	3	V	Synonymous SNP
Phl213	Phl213	1	1886944	A	OVINE	contig00022	-1	61259	C	substitution	MHA_1954	1886542	1887084	540	1	possible esterase	403	A	135	AAT	1	N	COI_0495	61661	61119	540	-1	hypothetical protein	403	C	135	CAT	1	H	Nonsynonymous SNP
Phl213	Phl213	1	1886949	C	OVINE	contig00022	-1	61254	T	substitution	MHA_1954	1886542	1887084	540	1	possible esterase	408	C	136	CAC	3	H	COI_0495	61661	61119	540	-1	hypothetical protein	408	T	136	CAT	3	H	Synonymous SNP
Phl213	Phl213	1	1886977	T	OVINE	contig00022	-1	61226	G	substitution	MHA_1954	1886542	1887084	540	1	possible esterase	436	T	146	TTG	1	L	COI_0495	61661	61119	540	-1	hypothetical protein	436	G	146	GTG	1	V	Nonsynonymous SNP
Phl213	Phl213	1	1886982	C	OVINE	contig00022	-1	61221	A	substitution	MHA_1954	1886542	1887084	540	1	possible esterase	441	C	147	CAC	3	H	COI_0495	61661	61119	540	-1	hypothetical protein	441	A	147	CAA	3	Q	Nonsynonymous SNP
Phl213	Phl213	1	1886998	T	OVINE	contig00022	-1	61205	C	substitution	MHA_1954	1886542	1887084	540	1	possible esterase	457	T	153	TTA	1	L	COI_0495	61661	61119	540	-1	hypothetical protein	457	C	153	CTA	1	L	Synonymous SNP
Phl213	Phl213	1	1887003	T	OVINE	contig00022	-1	61200	G	substitution	MHA_1954	1886542	1887084	540	1	possible esterase	462	T	154	AAT	3	N	COI_0495	61661	61119	540	-1	hypothetical protein	462	G	154	AAG	3	K	Nonsynonymous SNP
Phl213	Phl213	1	1887019	T	OVINE	contig00022	-1	61184	G	substitution	MHA_1954	1886542	1887084	540	1	possible esterase	478	T	160	TTG	1	L	COI_0495	61661	61119	540	-1	hypothetical protein	478	G	160	GTG	1	V	Nonsynonymous SNP
Phl213	Phl213	1	1887033	T	OVINE	contig00022	-1	61170	A	substitution	MHA_1954	1886542	1887084	540	1	possible esterase	492	T	164	GGT	3	G	COI_0495	61661	61119	540	-1	hypothetical protein	492	A	164	GGA	3	G	Synonymous SNP
Phl213	Phl213	1	1887034	G	OVINE	contig00022	-1	61169	A	substitution	MHA_1954	1886542	1887084	540	1	possible esterase	493	G	165	GTT	1	V	COI_0495	61661	61119	540	-1	hypothetical protein	493	A	165	ATT	1	I	Nonsynonymous SNP
Phl213	Phl213	1	256773	T	OVINE	contig00022	1	44453	A	substitution	MHA_0254	256657	259518	2859	1	leukotoxin	117	T	39	ACT	3	T	COI_0481	44337	47198	2859	1	Leukotoxin (Lkt)	117	A	39	ACA	3	T	Synonymous SNP
Phl213	Phl213	1	257643	T	OVINE	contig00022	1	45323	C	substitution	MHA_0254	256657	259518	2859	1	leukotoxin	987	T	329	AGT	3	S	COI_0481	44337	47198	2859	1	Leukotoxin (Lkt)	987	C	329	AGC	3	S	Synonymous SNP
Phl213	Phl213	1	259171	A	OVINE	contig00022	1	46851	G	substitution	MHA_0254	256657	259518	2859	1	leukotoxin	2515	A	839	AAC	1	N	COI_0481	44337	47198	2859	1	Leukotoxin (Lkt)	2515	G	839	GAC	1	D	Nonsynonymous SNP
Phl213	Phl213	1	261556	G	OVINE	contig00022	1	49236	A	substitution	MHA_0255	259593	261719	2124	1	leukotoxin secretion protein LktB	1964	G	655	GGC	2	G	COI_0482	47273	49399	2124	1	LktB	1964	A	655	GAC	2	D	Nonsynonymous SNP
Phl213	Phl213	1	2005587	G	OVINE	contig00022	1	82192	T	substitution	MHA_2090	2005946	2005578	366	-1	MerTP family mercury (Hg2+) permease, membrane protein MerT	360	C	120	AGC	3	S	COI_0517	82413	82183	228	-1	mercuric ion transport protein	222	A	74	AGA	3	R	Nonsynonymous SNP
Phl213	Phl213	1	2005851	C	OVINE	contig00022	1	82456	T	substitution	MHA_2090	2005946	2005578	366	-1	MerTP family mercury (Hg2+) permease, membrane protein MerT	96	G	32	GGG	3	G	NA	NA	NA	NA	NA	NA	NA	NA	NA	GGA	NA	G	Synonymous SNP. Gene spanning SNP found in Phl213 Phl213 only
Phl213	Phl213	1	2007415	A	OVINE	contig00022	1	84020	C	substitution	MHA_2092	2008310	2007267	1041	-1	possible dehydrogenase	896	T	299	GTC	2	V	COI_0519	84915	83872	1041	-1	Probable oxidoreductase	896	G	299	GGC	2	G	Nonsynonymous SNP
Phl213	Phl213	1	2008937	G	OVINE	contig00022	1	85542	A	substitution	MHA_2095	2009476	2008910	564	-1	RpoE family DNA-directed RNA polymerase sigma subunit	540	C	180	CGC	3	R	COI_0521	86036	85515	519	-1	DNA-directed RNA polymerase specialized sigma subunit2C sigma24-like	495	T	165	CGT	3	R	Synonymous SNP
Phl213	Phl213	1	2009146	C	OVINE	contig00022	1	85751	T	substitution	MHA_2095	2009476	2008910	564	-1	RpoE family DNA-directed RNA polymerase sigma subunit	331	G	111	GTA	1	V	COI_0521	86036	85515	519	-1	DNA-directed RNA polymerase specialized sigma subunit2C sigma24-like	286	A	96	ATA	1	I	Nonsynonymous SNP
Phl213	Phl213	1	2009243	T	OVINE	contig00022	1	85848	A	substitution	MHA_2095	2009476	2008910	564	-1	RpoE family DNA-directed RNA polymerase sigma subunit	234	A	78	CCA	3	P	COI_0521	86036	85515	519	-1	DNA-directed RNA polymerase specialized sigma subunit2C sigma24-like	189	T	63	CCT	3	P	Synonymous SNP
Phl213	Phl213	1	1022477	G	OVINE	contig00022	1	89212	A	substitution	NA	NA	NA	NA	NA	NA	NA	NA	NA	GGG	NA	G	COI_0527	88727	89917	1188	1	Ornithine aminotransferase	486	A	162	GGA	3	G	Synonymous SNP. Gene spanning SNP found in OVINE contig00022 only
Phl213	Phl213	1	1023478	A	OVINE	contig00022	1	90213	G	substitution	MHA_1019	1023311	1024765	1452	1	NhaC family sodium:proton (Na+:H+) antiporter	168	A	56	GCA	3	A	COI_0528	89992	91503	1509	1	Na+/H+ antiporter NhaC	222	G	74	GCG	3	A	Synonymous SNP
Phl213	Phl213	1	NA	-	OVINE	contig00022	1	90397	G	deletion in Phl213	MHA_1019	1023311	1024765	1452	1	NhaC family sodium:proton (Na+:H+) antiporter	NA	NA	NA	NA	NA	NA	COI_0528	89992	91503	1509	1	Na+/H+ antiporter NhaC	406	G	136	GTA	1	V
Phl213	Phl213	1	NA	-	OVINE	contig00022	1	90398	T	deletion in Phl213	MHA_1019	1023311	1024765	1452	1	NhaC family sodium:proton (Na+:H+) antiporter	NA	NA	NA	NA	NA	NA	COI_0528	89992	91503	1509	1	Na+/H+ antiporter NhaC	407	T	136	GTA	2	V
Phl213	Phl213	1	NA	-	OVINE	contig00022	1	90399	A	deletion in Phl213	MHA_1019	1023311	1024765	1452	1	NhaC family sodium:proton (Na+:H+) antiporter	NA	NA	NA	NA	NA	NA	COI_0528	89992	91503	1509	1	Na+/H+ antiporter NhaC	408	A	136	GTA	3	V
Phl213	Phl213	1	1023734	G	OVINE	contig00022	1	90472	A	substitution	MHA_1019	1023311	1024765	1452	1	NhaC family sodium:proton (Na+:H+) antiporter	424	G	142	GTA	1	V	COI_0528	89992	91503	1509	1	Na+/H+ antiporter NhaC	481	A	161	ATA	1	I	Nonsynonymous SNP
Phl213	Phl213	1	1024849	T	OVINE	contig00022	1	91587	G	substitution	MHA_1020	1024891	1024796	93	-1	hypothetical protein MHA_1020	43	A	15	ATG	1	M	NA	NA	NA	NA	NA	NA	NA	NA	NA	CTG	NA	L	Nonsynonymous SNP. Gene spanning SNP found in Phl213 Phl213 only
Phl213	Phl213	1	1025349	C	OVINE	contig00022	1	92087	T	substitution	MHA_1021	1024885	1028481	3594	1	bifunctional proline dehydrogenase/1-pyrroline-5-carboxylate dehydrogenase	465	C	155	GGC	3	G	COI_0529	91665	95219	3552	1	Proline dehydrogenase (Proline oxidase) / Delta-1-pyrroline-5-carboxylate dehydrogenase	423	T	141	GGT	3	G	Synonymous SNP
Phl213	Phl213	1	1025404	A	OVINE	contig00022	1	92142	C	substitution	MHA_1021	1024885	1028481	3594	1	bifunctional proline dehydrogenase/1-pyrroline-5-carboxylate dehydrogenase	520	A	174	AAA	1	K	COI_0529	91665	95219	3552	1	Proline dehydrogenase (Proline oxidase) / Delta-1-pyrroline-5-carboxylate dehydrogenase	478	C	160	CAA	1	Q	Nonsynonymous SNP
Phl213	Phl213	1	1026243	T	OVINE	contig00022	1	92981	C	substitution	MHA_1021	1024885	1028481	3594	1	bifunctional proline dehydrogenase/1-pyrroline-5-carboxylate dehydrogenase	1359	T	453	GGT	3	G	COI_0529	91665	95219	3552	1	Proline dehydrogenase (Proline oxidase) / Delta-1-pyrroline-5-carboxylate dehydrogenase	1317	C	439	GGC	3	G	Synonymous SNP
Phl213	Phl213	1	1026359	C	OVINE	contig00022	1	93097	A	substitution	MHA_1021	1024885	1028481	3594	1	bifunctional proline dehydrogenase/1-pyrroline-5-carboxylate dehydrogenase	1475	C	492	GCC	2	A	COI_0529	91665	95219	3552	1	Proline dehydrogenase (Proline oxidase) / Delta-1-pyrroline-5-carboxylate dehydrogenase	1433	A	478	GAC	2	D	Nonsynonymous SNP
Phl213	Phl213	1	1026384	C	OVINE	contig00022	1	93122	T	substitution	MHA_1021	1024885	1028481	3594	1	bifunctional proline dehydrogenase/1-pyrroline-5-carboxylate dehydrogenase	1500	C	500	ACC	3	T	COI_0529	91665	95219	3552	1	Proline dehydrogenase (Proline oxidase) / Delta-1-pyrroline-5-carboxylate dehydrogenase	1458	T	486	ACT	3	T	Synonymous SNP
Phl213	Phl213	1	1026579	A	OVINE	contig00022	1	93317	C	substitution	MHA_1021	1024885	1028481	3594	1	bifunctional proline dehydrogenase/1-pyrroline-5-carboxylate dehydrogenase	1695	A	565	CGA	3	R	COI_0529	91665	95219	3552	1	Proline dehydrogenase (Proline oxidase) / Delta-1-pyrroline-5-carboxylate dehydrogenase	1653	C	551	CGC	3	R	Synonymous SNP
Phl213	Phl213	1	1026682	A	OVINE	contig00022	1	93420	G	substitution	MHA_1021	1024885	1028481	3594	1	bifunctional proline dehydrogenase/1-pyrroline-5-carboxylate dehydrogenase	1798	A	600	AGT	1	S	COI_0529	91665	95219	3552	1	Proline dehydrogenase (Proline oxidase) / Delta-1-pyrroline-5-carboxylate dehydrogenase	1756	G	586	GGT	1	G	Nonsynonymous SNP
Phl213	Phl213	1	1027037	T	OVINE	contig00022	1	93775	C	substitution	MHA_1021	1024885	1028481	3594	1	bifunctional proline dehydrogenase/1-pyrroline-5-carboxylate dehydrogenase	2153	T	718	GTC	2	V	COI_0529	91665	95219	3552	1	Proline dehydrogenase (Proline oxidase) / Delta-1-pyrroline-5-carboxylate dehydrogenase	2111	C	704	GCC	2	A	Nonsynonymous SNP
Phl213	Phl213	1	1027398	A	OVINE	contig00022	1	94136	G	substitution	MHA_1021	1024885	1028481	3594	1	bifunctional proline dehydrogenase/1-pyrroline-5-carboxylate dehydrogenase	2514	A	838	GGA	3	G	COI_0529	91665	95219	3552	1	Proline dehydrogenase (Proline oxidase) / Delta-1-pyrroline-5-carboxylate dehydrogenase	2472	G	824	GGG	3	G	Synonymous SNP
Phl213	Phl213	1	1027503	T	OVINE	contig00022	1	94241	C	substitution	MHA_1021	1024885	1028481	3594	1	bifunctional proline dehydrogenase/1-pyrroline-5-carboxylate dehydrogenase	2619	T	873	AAT	3	N	COI_0529	91665	95219	3552	1	Proline dehydrogenase (Proline oxidase) / Delta-1-pyrroline-5-carboxylate dehydrogenase	2577	C	859	AAC	3	N	Synonymous SNP
Phl213	Phl213	1	1028128	A	OVINE	contig00022	1	94866	G	substitution	MHA_1021	1024885	1028481	3594	1	bifunctional proline dehydrogenase/1-pyrroline-5-carboxylate dehydrogenase	3244	A	1082	AGC	1	S	COI_0529	91665	95219	3552	1	Proline dehydrogenase (Proline oxidase) / Delta-1-pyrroline-5-carboxylate dehydrogenase	3202	G	1068	GGC	1	G	Nonsynonymous SNP
Phl213	Phl213	1	1028137	A	OVINE	contig00022	1	94875	G	substitution	MHA_1021	1024885	1028481	3594	1	bifunctional proline dehydrogenase/1-pyrroline-5-carboxylate dehydrogenase	3253	A	1085	AAT	1	N	COI_0529	91665	95219	3552	1	Proline dehydrogenase (Proline oxidase) / Delta-1-pyrroline-5-carboxylate dehydrogenase	3211	G	1071	GAT	1	D	Nonsynonymous SNP
Phl213	Phl213	1	1028198	C	OVINE	contig00022	1	94936	T	substitution	MHA_1021	1024885	1028481	3594	1	bifunctional proline dehydrogenase/1-pyrroline-5-carboxylate dehydrogenase	3314	C	1105	GCA	2	A	COI_0529	91665	95219	3552	1	Proline dehydrogenase (Proline oxidase) / Delta-1-pyrroline-5-carboxylate dehydrogenase	3272	T	1091	GTA	2	V	Nonsynonymous SNP
Phl213	Phl213	1	2212867	G	OVINE	contig00022	-1	33721	A	substitution	MHA_2305	2212408	2213799	1389	1	signal recognition particle protein	460	G	154	GCG	1	A	COI_0465	34201	32789	1410	-1	Signal recognition particle2C subunit Ffh SRP54	481	A	161	ACG	1	T	Nonsynonymous SNP
Phl213	Phl213	1	2212941	C	OVINE	contig00022	-1	33647	T	substitution	MHA_2305	2212408	2213799	1389	1	signal recognition particle protein	534	C	178	CAC	3	H	COI_0465	34201	32789	1410	-1	Signal recognition particle2C subunit Ffh SRP54	555	T	185	CAT	3	H	Synonymous SNP
Phl213	Phl213	1	2213163	C	OVINE	contig00022	-1	33425	T	substitution	MHA_2305	2212408	2213799	1389	1	signal recognition particle protein	756	C	252	GGC	3	G	COI_0465	34201	32789	1410	-1	Signal recognition particle2C subunit Ffh SRP54	777	T	259	GGT	3	G	Synonymous SNP
Phl213	Phl213	1	2217562	T	OVINE	contig00022	-1	29026	G	substitution	MHA_2309	2217016	2217648	630	1	L-fuculose-phosphate aldolase	547	T	183	TCC	1	S	COI_0461	29572	28940	630	-1	Ribulose-5-phosphate 4-epimerase and related epimerases and aldolases	547	G	183	GCC	1	A	Nonsynonymous SNP
Phl213	Phl213	1	2217745	C	OVINE	contig00022	-1	28843	A	substitution	MHA_2310	2217650	2218426	774	1	hydroxypyruvate isomerase	96	C	32	GTC	3	V	COI_0460	28938	28162	774	-1	Hydroxypyruvate isomerase	96	A	32	GTA	3	V	Synonymous SNP
Phl213	Phl213	1	2217763	T	OVINE	contig00022	-1	28825	C	substitution	MHA_2310	2217650	2218426	774	1	hydroxypyruvate isomerase	114	T	38	TAT	3	Y	COI_0460	28938	28162	774	-1	Hydroxypyruvate isomerase	114	C	38	TAC	3	Y	Synonymous SNP
Phl213	Phl213	1	2217782	T	OVINE	contig00022	-1	28806	C	substitution	MHA_2310	2217650	2218426	774	1	hydroxypyruvate isomerase	133	T	45	TTG	1	L	COI_0460	28938	28162	774	-1	Hydroxypyruvate isomerase	133	C	45	CTG	1	L	Synonymous SNP
Phl213	Phl213	1	2217823	G	OVINE	contig00022	-1	28765	A	substitution	MHA_2310	2217650	2218426	774	1	hydroxypyruvate isomerase	174	G	58	TTG	3	L	COI_0460	28938	28162	774	-1	Hydroxypyruvate isomerase	174	A	58	TTA	3	L	Synonymous SNP
Phl213	Phl213	1	2218400	C	OVINE	contig00022	-1	28188	T	substitution	MHA_2310	2217650	2218426	774	1	hydroxypyruvate isomerase	751	C	251	CTA	1	L	COI_0460	28938	28162	774	-1	Hydroxypyruvate isomerase	751	T	251	TTG	1	L	Synonymous SNP
Phl213	Phl213	1	2218402	A	OVINE	contig00022	-1	28186	G	substitution	MHA_2310	2217650	2218426	774	1	hydroxypyruvate isomerase	753	A	251	CTA	3	L	COI_0460	28938	28162	774	-1	Hydroxypyruvate isomerase	753	G	251	TTG	3	L	Synonymous SNP
Phl213	Phl213	1	2218414	G	OVINE	contig00022	-1	28174	A	substitution	MHA_2310	2217650	2218426	774	1	hydroxypyruvate isomerase	765	G	255	GAG	3	E	COI_0460	28938	28162	774	-1	Hydroxypyruvate isomerase	765	A	255	GAA	3	E	Synonymous SNP
Phl213	Phl213	1	2218417	G	OVINE	contig00022	-1	28171	A	substitution	MHA_2310	2217650	2218426	774	1	hydroxypyruvate isomerase	768	G	256	CAG	3	Q	COI_0460	28938	28162	774	-1	Hydroxypyruvate isomerase	768	A	256	CAA	3	Q	Synonymous SNP
Phl213	Phl213	1	263988	T	OVINE	contig00022	1	52592	C	substitution	NA	NA	NA	NA	NA	NA	NA	NA	NA	GTC	NA	V	COI_0485	51844	53010	1164	1	ABC-type nitrate/sulfonate/bicarbonate transport systems periplasmic components	749	C	250	GCC	2	A	Nonsynonymous SNP. Gene spanning SNP found in OVINE contig00022 only
Phl213	Phl213	1	265659	C	OVINE	contig00022	1	54263	G	substitution	MHA_0259	265321	266379	1056	1	acyl-CoA dehydrogenase	339	C	113	TCC	3	S	COI_0487	53925	54983	1056	1	Acyl-CoA dehydrogenase2C short-chain specific	339	G	113	TCG	3	S	Synonymous SNP
Phl213	Phl213	1	265665	G	OVINE	contig00022	1	54269	A	substitution	MHA_0259	265321	266379	1056	1	acyl-CoA dehydrogenase	345	G	115	GCG	3	A	COI_0487	53925	54983	1056	1	Acyl-CoA dehydrogenase2C short-chain specific	345	A	115	GCA	3	A	Synonymous SNP
Phl213	Phl213	1	265785	T	OVINE	contig00022	1	54389	C	substitution	MHA_0259	265321	266379	1056	1	acyl-CoA dehydrogenase	465	T	155	GCT	3	A	COI_0487	53925	54983	1056	1	Acyl-CoA dehydrogenase2C short-chain specific	465	C	155	GCC	3	A	Synonymous SNP
Phl213	Phl213	1	265791	C	OVINE	contig00022	1	54395	T	substitution	MHA_0259	265321	266379	1056	1	acyl-CoA dehydrogenase	471	C	157	TTC	3	F	COI_0487	53925	54983	1056	1	Acyl-CoA dehydrogenase2C short-chain specific	471	T	157	TTT	3	F	Synonymous SNP
Phl213	Phl213	1	265800	T	OVINE	contig00022	1	54404	C	substitution	MHA_0259	265321	266379	1056	1	acyl-CoA dehydrogenase	480	T	160	GGT	3	G	COI_0487	53925	54983	1056	1	Acyl-CoA dehydrogenase2C short-chain specific	480	C	160	GGC	3	G	Synonymous SNP
Phl213	Phl213	1	265803	T	OVINE	contig00022	1	54407	C	substitution	MHA_0259	265321	266379	1056	1	acyl-CoA dehydrogenase	483	T	161	TTT	3	F	COI_0487	53925	54983	1056	1	Acyl-CoA dehydrogenase2C short-chain specific	483	C	161	TTC	3	F	Synonymous SNP
Phl213	Phl213	1	265809	C	OVINE	contig00022	1	54413	T	substitution	MHA_0259	265321	266379	1056	1	acyl-CoA dehydrogenase	489	C	163	GAC	3	D	COI_0487	53925	54983	1056	1	Acyl-CoA dehydrogenase2C short-chain specific	489	T	163	GAT	3	D	Synonymous SNP
Phl213	Phl213	1	265824	A	OVINE	contig00022	1	54428	G	substitution	MHA_0259	265321	266379	1056	1	acyl-CoA dehydrogenase	504	A	168	CTA	3	L	COI_0487	53925	54983	1056	1	Acyl-CoA dehydrogenase2C short-chain specific	504	G	168	CTG	3	L	Synonymous SNP
Phl213	Phl213	1	265833	A	OVINE	contig00022	1	54437	C	substitution	MHA_0259	265321	266379	1056	1	acyl-CoA dehydrogenase	513	A	171	GCA	3	A	COI_0487	53925	54983	1056	1	Acyl-CoA dehydrogenase2C short-chain specific	513	C	171	GCC	3	A	Synonymous SNP
Phl213	Phl213	1	265834	A	OVINE	contig00022	1	54438	G	substitution	MHA_0259	265321	266379	1056	1	acyl-CoA dehydrogenase	514	A	172	ATT	1	I	COI_0487	53925	54983	1056	1	Acyl-CoA dehydrogenase2C short-chain specific	514	G	172	GTT	1	V	Nonsynonymous SNP
Phl213	Phl213	1	265842	C	OVINE	contig00022	1	54446	A	substitution	MHA_0259	265321	266379	1056	1	acyl-CoA dehydrogenase	522	C	174	TCC	3	S	COI_0487	53925	54983	1056	1	Acyl-CoA dehydrogenase2C short-chain specific	522	A	174	TCA	3	S	Synonymous SNP
Phl213	Phl213	1	265845	C	OVINE	contig00022	1	54449	T	substitution	MHA_0259	265321	266379	1056	1	acyl-CoA dehydrogenase	525	C	175	ACC	3	T	COI_0487	53925	54983	1056	1	Acyl-CoA dehydrogenase2C short-chain specific	525	T	175	ACT	3	T	Synonymous SNP
Phl213	Phl213	1	265849	A	OVINE	contig00022	1	54453	G	substitution	MHA_0259	265321	266379	1056	1	acyl-CoA dehydrogenase	529	A	177	AAA	1	K	COI_0487	53925	54983	1056	1	Acyl-CoA dehydrogenase2C short-chain specific	529	G	177	GAA	1	E	Nonsynonymous SNP
Phl213	Phl213	1	265866	C	OVINE	contig00022	1	54470	T	substitution	MHA_0259	265321	266379	1056	1	acyl-CoA dehydrogenase	546	C	182	ACC	3	T	COI_0487	53925	54983	1056	1	Acyl-CoA dehydrogenase2C short-chain specific	546	T	182	ACT	3	T	Synonymous SNP
Phl213	Phl213	1	266172	G	OVINE	contig00022	1	54776	T	substitution	MHA_0259	265321	266379	1056	1	acyl-CoA dehydrogenase	852	G	284	GTG	3	V	COI_0487	53925	54983	1056	1	Acyl-CoA dehydrogenase2C short-chain specific	852	T	284	GTT	3	V	Synonymous SNP
Phl213	Phl213	1	266178	T	OVINE	contig00022	1	54782	C	substitution	MHA_0259	265321	266379	1056	1	acyl-CoA dehydrogenase	858	T	286	AAT	3	N	COI_0487	53925	54983	1056	1	Acyl-CoA dehydrogenase2C short-chain specific	858	C	286	AAC	3	N	Synonymous SNP
Phl213	Phl213	1	266190	T	OVINE	contig00022	1	54794	G	substitution	MHA_0259	265321	266379	1056	1	acyl-CoA dehydrogenase	870	T	290	CTT	3	L	COI_0487	53925	54983	1056	1	Acyl-CoA dehydrogenase2C short-chain specific	870	G	290	CTG	3	L	Synonymous SNP
Phl213	Phl213	1	266199	G	OVINE	contig00022	1	54803	C	substitution	MHA_0259	265321	266379	1056	1	acyl-CoA dehydrogenase	879	G	293	GCG	3	A	COI_0487	53925	54983	1056	1	Acyl-CoA dehydrogenase2C short-chain specific	879	C	293	GCC	3	A	Synonymous SNP
Phl213	Phl213	1	266205	T	OVINE	contig00022	1	54809	C	substitution	MHA_0259	265321	266379	1056	1	acyl-CoA dehydrogenase	885	T	295	ATT	3	I	COI_0487	53925	54983	1056	1	Acyl-CoA dehydrogenase2C short-chain specific	885	C	295	ATC	3	I	Synonymous SNP
Phl213	Phl213	1	266208	C	OVINE	contig00022	1	54812	T	substitution	MHA_0259	265321	266379	1056	1	acyl-CoA dehydrogenase	888	C	296	GAC	3	D	COI_0487	53925	54983	1056	1	Acyl-CoA dehydrogenase2C short-chain specific	888	T	296	GAT	3	D	Synonymous SNP
Phl213	Phl213	1	266214	C	OVINE	contig00022	1	54818	T	substitution	MHA_0259	265321	266379	1056	1	acyl-CoA dehydrogenase	894	C	298	GTC	3	V	COI_0487	53925	54983	1056	1	Acyl-CoA dehydrogenase2C short-chain specific	894	T	298	GTT	3	V	Synonymous SNP
Phl213	Phl213	1	266232	T	OVINE	contig00022	1	54836	C	substitution	MHA_0259	265321	266379	1056	1	acyl-CoA dehydrogenase	912	T	304	ACT	3	T	COI_0487	53925	54983	1056	1	Acyl-CoA dehydrogenase2C short-chain specific	912	C	304	ACC	3	T	Synonymous SNP
Phl213	Phl213	1	266239	C	OVINE	contig00022	1	54843	T	substitution	MHA_0259	265321	266379	1056	1	acyl-CoA dehydrogenase	919	C	307	CTA	1	L	COI_0487	53925	54983	1056	1	Acyl-CoA dehydrogenase2C short-chain specific	919	T	307	TTA	1	L	Synonymous SNP
Phl213	Phl213	1	266247	G	OVINE	contig00022	1	54851	A	substitution	MHA_0259	265321	266379	1056	1	acyl-CoA dehydrogenase	927	G	309	CTG	3	L	COI_0487	53925	54983	1056	1	Acyl-CoA dehydrogenase2C short-chain specific	927	A	309	CTA	3	L	Synonymous SNP
Phl213	Phl213	1	266256	T	OVINE	contig00022	1	54860	C	substitution	MHA_0259	265321	266379	1056	1	acyl-CoA dehydrogenase	936	T	312	AGT	3	S	COI_0487	53925	54983	1056	1	Acyl-CoA dehydrogenase2C short-chain specific	936	C	312	AGC	3	S	Synonymous SNP
Phl213	Phl213	1	266259	C	OVINE	contig00022	1	54863	T	substitution	MHA_0259	265321	266379	1056	1	acyl-CoA dehydrogenase	939	C	313	GGC	3	G	COI_0487	53925	54983	1056	1	Acyl-CoA dehydrogenase2C short-chain specific	939	T	313	GGT	3	G	Synonymous SNP
Phl213	Phl213	1	266268	C	OVINE	contig00022	1	54872	T	substitution	MHA_0259	265321	266379	1056	1	acyl-CoA dehydrogenase	948	C	316	GGC	3	G	COI_0487	53925	54983	1056	1	Acyl-CoA dehydrogenase2C short-chain specific	948	T	316	GGT	3	G	Synonymous SNP
Phl213	Phl213	1	266272	C	OVINE	contig00022	1	54876	T	substitution	MHA_0259	265321	266379	1056	1	acyl-CoA dehydrogenase	952	C	318	CTG	1	L	COI_0487	53925	54983	1056	1	Acyl-CoA dehydrogenase2C short-chain specific	952	T	318	TTG	1	L	Synonymous SNP
Phl213	Phl213	1	266280	T	OVINE	contig00022	1	54884	C	substitution	MHA_0259	265321	266379	1056	1	acyl-CoA dehydrogenase	960	T	320	AAT	3	N	COI_0487	53925	54983	1056	1	Acyl-CoA dehydrogenase2C short-chain specific	960	C	320	AAC	3	N	Synonymous SNP
Phl213	Phl213	1	266527	A	OVINE	contig00022	1	55121	G	substitution	MHA_0260	267042	266500	540	-1	hypothetical protein MHA_0260	516	T	172	ATT	3	I	COI_0488	55636	55094	540	-1	Macrophage infectivity potentiator-related protein	516	C	172	ATC	3	I	Synonymous SNP
Phl213	Phl213	1	266533	A	OVINE	contig00022	1	55127	C	substitution	MHA_0260	267042	266500	540	-1	hypothetical protein MHA_0260	510	T	170	ATT	3	I	COI_0488	55636	55094	540	-1	Macrophage infectivity potentiator-related protein	510	G	170	ACG	3	T	Nonsynonymous SNP
Phl213	Phl213	1	266534	A	OVINE	contig00022	1	55128	G	substitution	MHA_0260	267042	266500	540	-1	hypothetical protein MHA_0260	509	T	170	ATT	2	I	COI_0488	55636	55094	540	-1	Macrophage infectivity potentiator-related protein	509	C	170	ACG	2	T	Nonsynonymous SNP
Phl213	Phl213	1	266551	A	OVINE	contig00022	1	55145	C	substitution	MHA_0260	267042	266500	540	-1	hypothetical protein MHA_0260	492	T	164	GTT	3	V	COI_0488	55636	55094	540	-1	Macrophage infectivity potentiator-related protein	492	G	164	GTG	3	V	Synonymous SNP
Phl213	Phl213	1	266554	G	OVINE	contig00022	1	55148	A	substitution	MHA_0260	267042	266500	540	-1	hypothetical protein MHA_0260	489	C	163	TAC	3	Y	COI_0488	55636	55094	540	-1	Macrophage infectivity potentiator-related protein	489	T	163	TAT	3	Y	Synonymous SNP
Phl213	Phl213	1	266566	T	OVINE	contig00022	1	55160	G	substitution	MHA_0260	267042	266500	540	-1	hypothetical protein MHA_0260	477	A	159	ACA	3	T	COI_0488	55636	55094	540	-1	Macrophage infectivity potentiator-related protein	477	C	159	ACC	3	T	Synonymous SNP
Phl213	Phl213	1	266572	C	OVINE	contig00022	1	55166	G	substitution	MHA_0260	267042	266500	540	-1	hypothetical protein MHA_0260	471	G	157	TTG	3	L	COI_0488	55636	55094	540	-1	Macrophage infectivity potentiator-related protein	471	C	157	CTC	3	L	Synonymous SNP
Phl213	Phl213	1	266574	A	OVINE	contig00022	1	55168	G	substitution	MHA_0260	267042	266500	540	-1	hypothetical protein MHA_0260	469	T	157	TTG	1	L	COI_0488	55636	55094	540	-1	Macrophage infectivity potentiator-related protein	469	C	157	CTC	1	L	Synonymous SNP
Phl213	Phl213	1	266923	T	OVINE	contig00022	1	55517	G	substitution	MHA_0260	267042	266500	540	-1	hypothetical protein MHA_0260	120	A	40	GCA	3	A	COI_0488	55636	55094	540	-1	Macrophage infectivity potentiator-related protein	120	C	40	GCC	3	A	Synonymous SNP
Phl213	Phl213	1	269000	A	OVINE	contig00022	1	57594	G	substitution	MHA_0262	269494	268709	783	-1	MIP family major intrinsic protein channel protein	495	T	165	GAT	3	D	COI_0490	58088	57303	783	-1	Glycerol uptake facilitator protein	495	C	165	GAC	3	D	Synonymous SNP
Phl213	Phl213	1	269006	G	OVINE	contig00022	1	57600	A	substitution	MHA_0262	269494	268709	783	-1	MIP family major intrinsic protein channel protein	489	C	163	GGC	3	G	COI_0490	58088	57303	783	-1	Glycerol uptake facilitator protein	489	T	163	GGT	3	G	Synonymous SNP
Phl213	Phl213	1	269120	A	OVINE	contig00022	1	57714	G	substitution	MHA_0262	269494	268709	783	-1	MIP family major intrinsic protein channel protein	375	T	125	GTT	3	V	COI_0490	58088	57303	783	-1	Glycerol uptake facilitator protein	375	C	125	GTC	3	V	Synonymous SNP
Phl213	Phl213	1	269123	A	OVINE	contig00022	1	57717	C	substitution	MHA_0262	269494	268709	783	-1	MIP family major intrinsic protein channel protein	372	T	124	ACT	3	T	COI_0490	58088	57303	783	-1	Glycerol uptake facilitator protein	372	G	124	ACG	3	T	Synonymous SNP
Phl213	Phl213	1	269126	T	OVINE	contig00022	1	57720	C	substitution	MHA_0262	269494	268709	783	-1	MIP family major intrinsic protein channel protein	369	A	123	GAA	3	E	COI_0490	58088	57303	783	-1	Glycerol uptake facilitator protein	369	G	123	GAG	3	E	Synonymous SNP
Phl213	Phl213	1	248691	T	OVINE	contig00022	1	36596	G	substitution	MHA_0244	249752	248607	1143	-1	A/G-specific adenine glycosylase	1062	A	354	CAA	3	Q	COI_0472	37657	36512	1143	-1	A/G-specific adenine glycosylase	1062	C	354	CAC	3	H	Nonsynonymous SNP
Phl213	Phl213	1	248938	A	OVINE	contig00022	1	36843	G	substitution	MHA_0244	249752	248607	1143	-1	A/G-specific adenine glycosylase	815	T	272	GTG	2	V	COI_0472	37657	36512	1143	-1	A/G-specific adenine glycosylase	815	C	272	GCG	2	A	Nonsynonymous SNP
Phl213	Phl213	1	249001	T	OVINE	contig00022	1	36906	C	substitution	MHA_0244	249752	248607	1143	-1	A/G-specific adenine glycosylase	752	A	251	AAA	2	K	COI_0472	37657	36512	1143	-1	A/G-specific adenine glycosylase	752	G	251	AGA	2	R	Nonsynonymous SNP
Phl213	Phl213	1	249060	A	OVINE	contig00022	1	36965	G	substitution	MHA_0244	249752	248607	1143	-1	A/G-specific adenine glycosylase	693	T	231	TTT	3	F	COI_0472	37657	36512	1143	-1	A/G-specific adenine glycosylase	693	C	231	TTC	3	F	Synonymous SNP
Phl213	Phl213	1	250206	T	OVINE	contig00022	1	38111	C	substitution	MHA_0245	249836	250228	390	1	possible lactoylglutathione lyase	371	T	124	CTG	2	L	COI_0473	37741	38133	390	1	Hypothetical protein YaeR with similarity to glyoxylase family	371	C	124	CCG	2	P	Nonsynonymous SNP
Phl213	Phl213	1	250535	G	OVINE	contig00022	1	38440	A	substitution	MHA_0246	250229	251098	867	1	DMT superfamily drug/metabolite transporter	307	G	103	GGC	1	G	COI_0474	38134	39003	867	1	Permease of the drug/metabolite transporter (DMT) superfamily	307	A	103	AGC	1	S	Nonsynonymous SNP
Phl213	Phl213	1	250758	T	OVINE	contig00022	1	38663	C	substitution	MHA_0246	250229	251098	867	1	DMT superfamily drug/metabolite transporter	530	T	177	ATG	2	M	COI_0474	38134	39003	867	1	Permease of the drug/metabolite transporter (DMT) superfamily	530	C	177	ACG	2	T	Nonsynonymous SNP
Phl213	Phl213	1	251746	G	OVINE	contig00022	1	39651	A	substitution	MHA_0247	251114	251827	711	1	sugar fermentation transcriptional regulator	633	G	211	CAG	3	Q	COI_0475	39019	39732	711	1	Sugar/maltose fermentation stimulation protein homolog	633	A	211	CAA	3	Q	Synonymous SNP
Phl213	Phl213	1	251798	G	OVINE	contig00022	1	39703	A	substitution	MHA_0247	251114	251827	711	1	sugar fermentation transcriptional regulator	685	G	229	GCA	1	A	COI_0475	39019	39732	711	1	Sugar/maltose fermentation stimulation protein homolog	685	A	229	ACA	1	T	Nonsynonymous SNP
Phl213	Phl213	1	252247	G	OVINE	contig00022	1	40152	A	substitution	MHA_0248	251888	252409	519	1	arginine ABC superfamily ATP binding cassette transporter, membrane protein	360	G	120	GTG	3	V	COI_0476	39793	40314	519	1	ATP-dependent protease HslV	360	A	120	GTA	3	V	Synonymous SNP
Phl213	Phl213	1	252355	C	OVINE	contig00022	1	40260	T	substitution	MHA_0248	251888	252409	519	1	arginine ABC superfamily ATP binding cassette transporter, membrane protein	468	C	156	ATC	3	I	COI_0476	39793	40314	519	1	ATP-dependent protease HslV	468	T	156	ATT	3	I	Synonymous SNP
Phl213	Phl213	1	2239840	G	OVINE	contig00022	-1	6639	A	substitution	MHA_2335	2240226	2239282	942	-1	4-hydroxy-3-methylbut-2-enyl diphosphate reductase	387	C	129	GGC	3	G	COI_0436	6253	7197	942	1	4-hydroxy-3-methylbut-2-enyl diphosphate reductase	387	T	129	GGT	3	G	Synonymous SNP
Phl213	Phl213	1	2240806	T	OVINE	contig00022	-1	5673	C	substitution	MHA_2338	2241135	2240797	336	-1	nitrogen regulatory protein PII	330	A	110	GAA	3	E	COI_0434	5344	5682	336	1	Nitrogen regulatory protein P-II	330	G	110	GAG	3	E	Synonymous SNP
Phl213	Phl213	1	2241190	A	OVINE	contig00022	-1	5289	G	substitution	MHA_2339	2241750	2241145	603	-1	molybdopterin biosynthesis protein	561	T	187	GCT	3	A	COI_0433	4729	5334	603	1	Molybdopterin biosynthesis Mog protein2C molybdochelatase	561	C	187	GCC	3	A	Synonymous SNP
Phl213	Phl213	1	2241839	T	OVINE	contig00022	-1	4640	G	substitution	MHA_2340	2242658	2241747	909	-1	cytochrome c biogenesis protein	820	A	274	AGC	1	S	COI_0432	3821	4732	909	1	Cytochrome c heme lyase subunit CcmH	820	C	274	CGC	1	R	Nonsynonymous SNP
Phl213	Phl213	1	253541	T	OVINE	contig00022	1	41241	C	substitution	MHA_0250	252669	253991	1320	1	arginine ABC superfamily ATP binding cassette transporter, ABC protein	873	T	291	CAT	3	H	COI_0477	40369	41691	1320	1	ATP-dependent hsl protease ATP-binding subunit HslU	873	C	291	CAC	3	H	Synonymous SNP
Phl213	Phl213	1	253771	A	OVINE	contig00022	1	41471	G	substitution	MHA_0250	252669	253991	1320	1	arginine ABC superfamily ATP binding cassette transporter, ABC protein	1103	A	368	GAC	2	D	COI_0477	40369	41691	1320	1	ATP-dependent hsl protease ATP-binding subunit HslU	1103	G	368	GGC	2	G	Nonsynonymous SNP
Phl213	Phl213	1	254572	G	OVINE	contig00022	1	42272	A	substitution	MHA_0251	254067	254945	876	1	arginine ABC superfamily ATP binding cassette transporter, membrane protein	506	G	169	GGT	2	G	COI_0478	41752	42645	891	1	Membrane protein LAPB	521	A	174	GAT	2	D	Nonsynonymous SNP
Phl213	Phl213	1	255624	T	OVINE	contig00022	1	43314	G	substitution	MHA_0252	255731	255015	714	-1	arginine ABC superfamily ATP binding cassette transporter, binding protein	108	A	36	GAA	3	E	COI_0479	43442	42705	735	-1	Arginine-binding periplasmic protein precursor	129	C	43	GAC	3	D	Nonsynonymous SNP
Phl213	Phl213	1	256358	A	OVINE	contig00022	1	44038	G	substitution	MHA_0253	256138	256641	501	1	leukotoxin acyltransferase	221	A	74	AAT	2	N	COI_0480	43809	44318	507	1	LktC	230	G	77	AGT	2	S	Nonsynonymous SNP
Phl213	Phl213	1	256362	G	OVINE	contig00022	1	44042	A	substitution	MHA_0253	256138	256641	501	1	leukotoxin acyltransferase	225	G	75	TCG	3	S	COI_0480	43809	44318	507	1	LktC	234	A	78	TCA	3	S	Synonymous SNP
Phl213	Phl213	1	256371	A	OVINE	contig00022	1	44051	G	substitution	MHA_0253	256138	256641	501	1	leukotoxin acyltransferase	234	A	78	CCA	3	P	COI_0480	43809	44318	507	1	LktC	243	G	81	CCG	3	P	Synonymous SNP
Phl213	Phl213	1	256374	A	OVINE	contig00022	1	44054	G	substitution	MHA_0253	256138	256641	501	1	leukotoxin acyltransferase	237	A	79	GAA	3	E	COI_0480	43809	44318	507	1	LktC	246	G	82	GAG	3	E	Synonymous SNP
Phl213	Phl213	1	256389	T	OVINE	contig00022	1	44069	C	substitution	MHA_0253	256138	256641	501	1	leukotoxin acyltransferase	252	T	84	GGT	3	G	COI_0480	43809	44318	507	1	LktC	261	C	87	GGC	3	G	Synonymous SNP
Phl213	Phl213	1	256392	C	OVINE	contig00022	1	44072	T	substitution	MHA_0253	256138	256641	501	1	leukotoxin acyltransferase	255	C	85	GAC	3	D	COI_0480	43809	44318	507	1	LktC	264	T	88	GAT	3	D	Synonymous SNP
Phl213	Phl213	1	256398	C	OVINE	contig00022	1	44078	T	substitution	MHA_0253	256138	256641	501	1	leukotoxin acyltransferase	261	C	87	CGC	3	R	COI_0480	43809	44318	507	1	LktC	270	T	90	CGT	3	R	Synonymous SNP
Phl213	Phl213	1	256467	C	OVINE	contig00022	1	44147	T	substitution	MHA_0253	256138	256641	501	1	leukotoxin acyltransferase	330	C	110	TAC	3	Y	COI_0480	43809	44318	507	1	LktC	339	T	113	TAT	3	Y	Synonymous SNP
Phl213	Phl213	1	256468	C	OVINE	contig00022	1	44148	G	substitution	MHA_0253	256138	256641	501	1	leukotoxin acyltransferase	331	C	111	CCT	1	P	COI_0480	43809	44318	507	1	LktC	340	G	114	GCT	1	A	Nonsynonymous SNP
Phl213	Phl213	1	256475	T	OVINE	contig00022	1	44155	C	substitution	MHA_0253	256138	256641	501	1	leukotoxin acyltransferase	338	T	113	ATG	2	M	COI_0480	43809	44318	507	1	LktC	347	C	116	ACA	2	T	Nonsynonymous SNP
Phl213	Phl213	1	256476	G	OVINE	contig00022	1	44156	A	substitution	MHA_0253	256138	256641	501	1	leukotoxin acyltransferase	339	G	113	ATG	3	M	COI_0480	43809	44318	507	1	LktC	348	A	116	ACA	3	T	Nonsynonymous SNP
Phl213	Phl213	1	256530	C	OVINE	contig00022	1	44210	T	substitution	MHA_0253	256138	256641	501	1	leukotoxin acyltransferase	393	C	131	GCC	3	A	COI_0480	43809	44318	507	1	LktC	402	T	134	GCT	3	A	Synonymous SNP
Phl213	Phl213	1	256533	C	OVINE	contig00022	1	44213	T	substitution	MHA_0253	256138	256641	501	1	leukotoxin acyltransferase	396	C	132	TAC	3	Y	COI_0480	43809	44318	507	1	LktC	405	T	135	TAT	3	Y	Synonymous SNP
Phl213	Phl213	1	256570	A	OVINE	contig00022	1	44250	G	substitution	MHA_0253	256138	256641	501	1	leukotoxin acyltransferase	433	A	145	AAA	1	K	COI_0480	43809	44318	507	1	LktC	442	G	148	GAA	1	E	Nonsynonymous SNP
Phl213	Phl213	1	256583	C	OVINE	contig00022	1	44263	A	substitution	MHA_0253	256138	256641	501	1	leukotoxin acyltransferase	446	C	149	ACA	2	T	COI_0480	43809	44318	507	1	LktC	455	A	152	AAA	2	K	Nonsynonymous SNP
Phl213	Phl213	1	2244162	T	OVINE	contig00022	-1	2350	C	substitution	MHA_2343	2244668	2244129	537	-1	possible thiol:disulfide isomerase protein DsbE	507	A	169	CAA	3	Q	COI_0429	1844	2383	537	1	Cytochrome c-type biogenesis protein CcmG/DsbE2C thiol:disulfide oxidoreductase	507	G	169	CAG	3	Q	Synonymous SNP
Phl213	Phl213	1	2244171	C	OVINE	contig00022	-1	2341	G	substitution	MHA_2343	2244668	2244129	537	-1	possible thiol:disulfide isomerase protein DsbE	498	G	166	GTG	3	V	COI_0429	1844	2383	537	1	Cytochrome c-type biogenesis protein CcmG/DsbE2C thiol:disulfide oxidoreductase	498	C	166	GTC	3	V	Synonymous SNP
Phl213	Phl213	1	2244219	G	OVINE	contig00022	-1	2293	A	substitution	MHA_2343	2244668	2244129	537	-1	possible thiol:disulfide isomerase protein DsbE	450	C	150	GGC	3	G	COI_0429	1844	2383	537	1	Cytochrome c-type biogenesis protein CcmG/DsbE2C thiol:disulfide oxidoreductase	450	T	150	GGT	3	G	Synonymous SNP
Phl213	Phl213	1	2244270	G	OVINE	contig00022	-1	2242	A	substitution	MHA_2343	2244668	2244129	537	-1	possible thiol:disulfide isomerase protein DsbE	399	C	133	CTC	3	L	COI_0429	1844	2383	537	1	Cytochrome c-type biogenesis protein CcmG/DsbE2C thiol:disulfide oxidoreductase	399	T	133	CTT	3	L	Synonymous SNP
Phl213	Phl213	1	2244276	G	OVINE	contig00022	-1	2236	A	substitution	MHA_2343	2244668	2244129	537	-1	possible thiol:disulfide isomerase protein DsbE	393	C	131	GGC	3	G	COI_0429	1844	2383	537	1	Cytochrome c-type biogenesis protein CcmG/DsbE2C thiol:disulfide oxidoreductase	393	T	131	GGT	3	G	Synonymous SNP
Phl213	Phl213	1	2244297	C	OVINE	contig00022	-1	2215	G	substitution	MHA_2343	2244668	2244129	537	-1	possible thiol:disulfide isomerase protein DsbE	372	G	124	GCG	3	A	COI_0429	1844	2383	537	1	Cytochrome c-type biogenesis protein CcmG/DsbE2C thiol:disulfide oxidoreductase	372	C	124	GCC	3	A	Synonymous SNP
Phl213	Phl213	1	2244333	A	OVINE	contig00022	-1	2179	G	substitution	MHA_2343	2244668	2244129	537	-1	possible thiol:disulfide isomerase protein DsbE	336	T	112	ATT	3	I	COI_0429	1844	2383	537	1	Cytochrome c-type biogenesis protein CcmG/DsbE2C thiol:disulfide oxidoreductase	336	C	112	ATC	3	I	Synonymous SNP
Phl213	Phl213	1	2244336	C	OVINE	contig00022	-1	2176	G	substitution	MHA_2343	2244668	2244129	537	-1	possible thiol:disulfide isomerase protein DsbE	333	G	111	GCG	3	A	COI_0429	1844	2383	537	1	Cytochrome c-type biogenesis protein CcmG/DsbE2C thiol:disulfide oxidoreductase	333	C	111	GCC	3	A	Synonymous SNP
Phl213	Phl213	1	2244468	G	OVINE	contig00022	-1	2044	A	substitution	MHA_2343	2244668	2244129	537	-1	possible thiol:disulfide isomerase protein DsbE	201	C	67	GGC	3	G	COI_0429	1844	2383	537	1	Cytochrome c-type biogenesis protein CcmG/DsbE2C thiol:disulfide oxidoreductase	201	T	67	GGT	3	G	Synonymous SNP
Phl213	Phl213	1	2244484	T	OVINE	contig00022	-1	2028	C	substitution	MHA_2343	2244668	2244129	537	-1	possible thiol:disulfide isomerase protein DsbE	185	A	62	AAT	2	N	COI_0429	1844	2383	537	1	Cytochrome c-type biogenesis protein CcmG/DsbE2C thiol:disulfide oxidoreductase	185	G	62	AGT	2	S	Nonsynonymous SNP
Phl213	Phl213	1	2244549	A	OVINE	contig00022	-1	1963	G	substitution	MHA_2343	2244668	2244129	537	-1	possible thiol:disulfide isomerase protein DsbE	120	T	40	ATT	3	I	COI_0429	1844	2383	537	1	Cytochrome c-type biogenesis protein CcmG/DsbE2C thiol:disulfide oxidoreductase	120	C	40	ATC	3	I	Synonymous SNP
Phl213	Phl213	1	2244579	A	OVINE	contig00022	-1	1933	G	substitution	MHA_2343	2244668	2244129	537	-1	possible thiol:disulfide isomerase protein DsbE	90	T	30	GAT	3	D	COI_0429	1844	2383	537	1	Cytochrome c-type biogenesis protein CcmG/DsbE2C thiol:disulfide oxidoreductase	90	C	30	GAC	3	D	Synonymous SNP
Phl213	Phl213	1	2244630	C	OVINE	contig00022	-1	1882	T	substitution	MHA_2343	2244668	2244129	537	-1	possible thiol:disulfide isomerase protein DsbE	39	G	13	TTG	3	L	COI_0429	1844	2383	537	1	Cytochrome c-type biogenesis protein CcmG/DsbE2C thiol:disulfide oxidoreductase	39	A	13	TTA	3	L	Synonymous SNP
Phl213	Phl213	1	2244875	G	OVINE	contig00022	-1	1651	A	substitution	MHA_2344	2245771	2244821	948	-1	pantothenate kinase	897	C	299	CTC	3	L	COI_0428	755	1705	948	1	Pantothenate kinase	897	T	299	CTT	3	L	Synonymous SNP
Phl213	Phl213	1	2244881	G	OVINE	contig00022	-1	1645	A	substitution	MHA_2344	2245771	2244821	948	-1	pantothenate kinase	891	C	297	GCC	3	A	COI_0428	755	1705	948	1	Pantothenate kinase	891	T	297	GCT	3	A	Synonymous SNP
Phl213	Phl213	1	2244926	G	OVINE	contig00022	-1	1600	A	substitution	MHA_2344	2245771	2244821	948	-1	pantothenate kinase	846	C	282	AAC	3	N	COI_0428	755	1705	948	1	Pantothenate kinase	846	T	282	AAT	3	N	Synonymous SNP
Phl213	Phl213	1	2245028	G	OVINE	contig00022	-1	1498	A	substitution	MHA_2344	2245771	2244821	948	-1	pantothenate kinase	744	C	248	CGC	3	R	COI_0428	755	1705	948	1	Pantothenate kinase	744	T	248	CGT	3	R	Synonymous SNP
Phl213	Phl213	1	2245139	C	OVINE	contig00022	-1	1387	T	substitution	MHA_2344	2245771	2244821	948	-1	pantothenate kinase	633	G	211	CCG	3	P	COI_0428	755	1705	948	1	Pantothenate kinase	633	A	211	CCA	3	P	Synonymous SNP
Phl213	Phl213	1	2245238	C	OVINE	contig00022	-1	1288	T	substitution	MHA_2344	2245771	2244821	948	-1	pantothenate kinase	534	G	178	TTG	3	L	COI_0428	755	1705	948	1	Pantothenate kinase	534	A	178	CTA	3	L	Synonymous SNP
Phl213	Phl213	1	2245240	A	OVINE	contig00022	-1	1286	G	substitution	MHA_2344	2245771	2244821	948	-1	pantothenate kinase	532	T	178	TTG	1	L	COI_0428	755	1705	948	1	Pantothenate kinase	532	C	178	CTA	1	L	Synonymous SNP
Phl213	Phl213	1	2245241	A	OVINE	contig00022	-1	1285	G	substitution	MHA_2344	2245771	2244821	948	-1	pantothenate kinase	531	T	177	CAT	3	H	COI_0428	755	1705	948	1	Pantothenate kinase	531	C	177	CAC	3	H	Synonymous SNP
Phl213	Phl213	1	2245256	A	OVINE	contig00022	-1	1270	G	substitution	MHA_2344	2245771	2244821	948	-1	pantothenate kinase	516	T	172	GCT	3	A	COI_0428	755	1705	948	1	Pantothenate kinase	516	C	172	GCC	3	A	Synonymous SNP
Phl213	Phl213	1	1887510	A	OVINE	contig00022	-1	60748	G	substitution	MHA_1955	1888079	1887255	822	-1	diaminopimelate epimerase	570	T	190	AAT	3	N	COI_0494	60179	61003	822	1	Diaminopimelate epimerase	570	C	190	AAC	3	N	Synonymous SNP
Phl213	Phl213	1	1017802	C	OVINE	contig00022	1	88273	A	substitution	MHA_1017	1017354	1017932	576	1	IS1016 transposase	449	C	150	ACA	2	T	COI_0526	88227	88403	174	1	IS1016 transposase	47	A	16	AAA	2	K	Nonsynonymous SNP
Phl213	Phl213	1	1017821	C	OVINE	contig00022	1	88292	A	substitution	MHA_1017	1017354	1017932	576	1	IS1016 transposase	468	C	156	CAC	3	H	COI_0526	88227	88403	174	1	IS1016 transposase	66	A	22	CAA	3	Q	Nonsynonymous SNP
Phl213	Phl213	1	2560514	C	OVINE	contig00023	1	993	T	substitution	MHA_2723	2560545	2559955	588	-1	hypothetical protein MHA_2723	32	G	11	CGT	2	R	COI_0531	1171	434	735	-1	hypothetical protein	179	A	60	CAT	2	H	Nonsynonymous SNP
Phl213	Phl213	1	2561158	T	OVINE	contig00023	1	1637	C	substitution	MHA_2724	2561756	2560692	1062	-1	uroporphyrinogen decarboxylase	599	A	200	GAT	2	D	COI_0532	2235	1171	1062	-1	Uroporphyrinogen III decarboxylase	599	G	200	GGT	2	G	Nonsynonymous SNP
Phl213	Phl213	1	2565381	A	OVINE	contig00023	1	5860	G	substitution	MHA_2731	2564535	2566049	1512	1	SSS family proline:sodium (Na+) symporter	847	A	283	ATT	1	I	COI_0537	5014	6528	1512	1	Proline/sodium symporter PutP @ Propionate/sodium symporter	847	G	283	GTG	1	V	Nonsynonymous SNP
Phl213	Phl213	1	2565386	C	OVINE	contig00023	1	5865	T	substitution	MHA_2731	2564535	2566049	1512	1	SSS family proline:sodium (Na+) symporter	852	C	284	ATC	3	I	COI_0537	5014	6528	1512	1	Proline/sodium symporter PutP @ Propionate/sodium symporter	852	T	284	ATT	3	I	Synonymous SNP
Phl213	Phl213	1	2565393	C	OVINE	contig00023	1	5872	T	substitution	MHA_2731	2564535	2566049	1512	1	SSS family proline:sodium (Na+) symporter	859	C	287	CTG	1	L	COI_0537	5014	6528	1512	1	Proline/sodium symporter PutP @ Propionate/sodium symporter	859	T	287	TTA	1	L	Synonymous SNP
Phl213	Phl213	1	2565395	G	OVINE	contig00023	1	5874	A	substitution	MHA_2731	2564535	2566049	1512	1	SSS family proline:sodium (Na+) symporter	861	G	287	CTG	3	L	COI_0537	5014	6528	1512	1	Proline/sodium symporter PutP @ Propionate/sodium symporter	861	A	287	TTA	3	L	Synonymous SNP
Phl213	Phl213	1	2565398	G	OVINE	contig00023	1	5877	T	substitution	MHA_2731	2564535	2566049	1512	1	SSS family proline:sodium (Na+) symporter	864	G	288	GGG	3	G	COI_0537	5014	6528	1512	1	Proline/sodium symporter PutP @ Propionate/sodium symporter	864	T	288	GGT	3	G	Synonymous SNP
Phl213	Phl213	1	2565404	A	OVINE	contig00023	1	5883	C	substitution	MHA_2731	2564535	2566049	1512	1	SSS family proline:sodium (Na+) symporter	870	A	290	ATA	3	I	COI_0537	5014	6528	1512	1	Proline/sodium symporter PutP @ Propionate/sodium symporter	870	C	290	ATC	3	I	Synonymous SNP
Phl213	Phl213	1	2565407	C	OVINE	contig00023	1	5886	T	substitution	MHA_2731	2564535	2566049	1512	1	SSS family proline:sodium (Na+) symporter	873	C	291	GGC	3	G	COI_0537	5014	6528	1512	1	Proline/sodium symporter PutP @ Propionate/sodium symporter	873	T	291	GGT	3	G	Synonymous SNP
Phl213	Phl213	1	2565437	T	OVINE	contig00023	1	5916	C	substitution	MHA_2731	2564535	2566049	1512	1	SSS family proline:sodium (Na+) symporter	903	T	301	TTT	3	F	COI_0537	5014	6528	1512	1	Proline/sodium symporter PutP @ Propionate/sodium symporter	903	C	301	TTC	3	F	Synonymous SNP
Phl213	Phl213	1	2565440	C	OVINE	contig00023	1	5919	A	substitution	MHA_2731	2564535	2566049	1512	1	SSS family proline:sodium (Na+) symporter	906	C	302	GGC	3	G	COI_0537	5014	6528	1512	1	Proline/sodium symporter PutP @ Propionate/sodium symporter	906	A	302	GGA	3	G	Synonymous SNP
Phl213	Phl213	1	2566337	C	OVINE	contig00023	1	6816	T	substitution	MHA_2732	2566201	2567367	1164	1	MFS family major facilitator transporter	137	C	46	ACG	2	T	COI_0538	6680	7846	1164	1	Permeases of the major facilitator superfamily	137	T	46	ATG	2	M	Nonsynonymous SNP
Phl213	Phl213	1	2566960	A	OVINE	contig00023	1	7439	G	substitution	MHA_2732	2566201	2567367	1164	1	MFS family major facilitator transporter	760	A	254	ATT	1	I	COI_0538	6680	7846	1164	1	Permeases of the major facilitator superfamily	760	G	254	GTT	1	V	Nonsynonymous SNP
Phl213	Phl213	1	2567181	G	OVINE	contig00023	1	7660	A	substitution	MHA_2732	2566201	2567367	1164	1	MFS family major facilitator transporter	981	G	327	AAG	3	K	COI_0538	6680	7846	1164	1	Permeases of the major facilitator superfamily	981	A	327	AAA	3	K	Synonymous SNP
Phl213	Phl213	1	2567702	A	OVINE	contig00023	1	8181	G	substitution	MHA_2733	2568484	2567612	870	-1	possible methyltransferase	783	T	261	CTT	3	L	COI_0539	8963	8091	870	-1	rRNA small subunit methyltransferase I	783	C	261	CTC	3	L	Synonymous SNP
Phl213	Phl213	1	2568218	G	OVINE	contig00023	1	8697	A	substitution	MHA_2733	2568484	2567612	870	-1	possible methyltransferase	267	C	89	AAC	3	N	COI_0539	8963	8091	870	-1	rRNA small subunit methyltransferase I	267	T	89	AAT	3	N	Synonymous SNP
Phl213	Phl213	1	2568269	A	OVINE	contig00023	1	8748	G	substitution	MHA_2733	2568484	2567612	870	-1	possible methyltransferase	216	T	72	AAT	3	N	COI_0539	8963	8091	870	-1	rRNA small subunit methyltransferase I	216	C	72	AAC	3	N	Synonymous SNP
Phl213	Phl213	1	2568287	G	OVINE	contig00023	1	8766	A	substitution	MHA_2733	2568484	2567612	870	-1	possible methyltransferase	198	C	66	TTC	3	F	COI_0539	8963	8091	870	-1	rRNA small subunit methyltransferase I	198	T	66	TTT	3	F	Synonymous SNP
Phl213	Phl213	1	2568305	G	OVINE	contig00023	1	8784	A	substitution	MHA_2733	2568484	2567612	870	-1	possible methyltransferase	180	C	60	GGC	3	G	COI_0539	8963	8091	870	-1	rRNA small subunit methyltransferase I	180	T	60	GGT	3	G	Synonymous SNP
Phl213	Phl213	1	2568338	A	OVINE	contig00023	1	8817	G	substitution	MHA_2733	2568484	2567612	870	-1	possible methyltransferase	147	T	49	ACT	3	T	COI_0539	8963	8091	870	-1	rRNA small subunit methyltransferase I	147	C	49	ACC	3	T	Synonymous SNP
Phl213	Phl213	1	2568368	T	OVINE	contig00023	1	8847	G	substitution	MHA_2733	2568484	2567612	870	-1	possible methyltransferase	117	A	39	TCA	3	S	COI_0539	8963	8091	870	-1	rRNA small subunit methyltransferase I	117	C	39	TCC	3	S	Synonymous SNP
Phl213	Phl213	1	2568377	G	OVINE	contig00023	1	8856	A	substitution	MHA_2733	2568484	2567612	870	-1	possible methyltransferase	108	C	36	GAC	3	D	COI_0539	8963	8091	870	-1	rRNA small subunit methyltransferase I	108	T	36	GAT	3	D	Synonymous SNP
Phl213	Phl213	1	2568386	C	OVINE	contig00023	1	8865	T	substitution	MHA_2733	2568484	2567612	870	-1	possible methyltransferase	99	G	33	CGG	3	R	COI_0539	8963	8091	870	-1	rRNA small subunit methyltransferase I	99	A	33	CGA	3	R	Synonymous SNP
Phl213	Phl213	1	2568419	C	OVINE	contig00023	1	8898	G	substitution	MHA_2733	2568484	2567612	870	-1	possible methyltransferase	66	G	22	ACG	3	T	COI_0539	8963	8091	870	-1	rRNA small subunit methyltransferase I	66	C	22	ACC	3	T	Synonymous SNP
Phl213	Phl213	1	2568459	C	OVINE	contig00023	1	8938	T	substitution	MHA_2733	2568484	2567612	870	-1	possible methyltransferase	26	G	9	GGA	2	G	COI_0539	8963	8091	870	-1	rRNA small subunit methyltransferase I	26	A	9	GAA	2	E	Nonsynonymous SNP
Phl213	Phl213	1	2569802	C	OVINE	contig00023	1	10281	T	substitution	MHA_2734	2568558	2570279	1719	1	lipoprotein LppC	1245	C	415	AAC	3	N	COI_0540	9037	10758	1719	1	LppC putative lipoprotein	1245	T	415	AAT	3	N	Synonymous SNP
Phl213	Phl213	1	2570390	C	OVINE	contig00023	1	10869	T	substitution	MHA_2735	2570254	2570625	369	1	hypothetical protein MHA_2735	137	C	46	CCG	2	P	COI_0541	10733	11104	369	1	Predicted endonuclease distantly related to archaeal Holliday junction resolvase	137	T	46	CTG	2	L	Nonsynonymous SNP
Phl213	Phl213	1	2570610	C	OVINE	contig00023	1	11089	T	substitution	MHA_2735	2570254	2570625	369	1	hypothetical protein MHA_2735	357	C	119	CCC	3	P	COI_0541	10733	11104	369	1	Predicted endonuclease distantly related to archaeal Holliday junction resolvase	357	T	119	CCT	3	P	Synonymous SNP
Phl213	Phl213	1	2570688	T	OVINE	contig00023	1	11167	G	substitution	MHA_2736	2570631	2571215	582	1	phosphoheptose isomerase	58	T	20	TCT	1	S	COI_0542	11110	11694	582	1	Phosphoheptose isomerase	58	G	20	GCT	1	A	Nonsynonymous SNP
Phl213	Phl213	1	2571131	A	OVINE	contig00023	1	11610	C	substitution	MHA_2736	2570631	2571215	582	1	phosphoheptose isomerase	501	A	167	TCA	3	S	COI_0542	11110	11694	582	1	Phosphoheptose isomerase	501	C	167	TCC	3	S	Synonymous SNP
Phl213	Phl213	1	2571322	C	OVINE	contig00023	1	11801	T	substitution	MHA_2737	2571225	2571815	588	1	possible lipoprotein	98	C	33	GCG	2	A	COI_0543	11704	12294	588	1	21 kDa hemolysin precursor	98	T	33	GTG	2	V	Nonsynonymous SNP
Phl213	Phl213	1	2571446	C	OVINE	contig00023	1	11925	A	substitution	MHA_2737	2571225	2571815	588	1	possible lipoprotein	222	C	74	CGC	3	R	COI_0543	11704	12294	588	1	21 kDa hemolysin precursor	222	A	74	CGA	3	R	Synonymous SNP
Phl213	Phl213	1	2571657	A	OVINE	contig00023	1	12136	G	substitution	MHA_2737	2571225	2571815	588	1	possible lipoprotein	433	A	145	AGC	1	S	COI_0543	11704	12294	588	1	21 kDa hemolysin precursor	433	G	145	GGC	1	G	Nonsynonymous SNP
Phl213	Phl213	1	2572383	C	OVINE	contig00023	1	12862	T	substitution	MHA_2739	2572289	2572576	285	1	hypothetical protein MHA_2739	95	C	32	GCA	2	A	NA	NA	NA	NA	NA	NA	NA	NA	NA	GTA	NA	V	Nonsynonymous SNP. Gene spanning SNP found in Phl213 Phl213 only
Phl213	Phl213	1	2572876	G	OVINE	contig00023	1	13355	A	substitution	MHA_2741	2573865	2572723	1140	-1	acetylornithine deacetylase	990	C	330	ACC	3	T	COI_0545	14344	13202	1140	-1	Acetylornithine deacetylase	990	T	330	ACT	3	T	Synonymous SNP
Phl213	Phl213	1	2573650	G	OVINE	contig00023	1	14129	A	substitution	MHA_2741	2573865	2572723	1140	-1	acetylornithine deacetylase	216	C	72	GGC	3	G	COI_0545	14344	13202	1140	-1	Acetylornithine deacetylase	216	T	72	GGT	3	G	Synonymous SNP
Phl213	Phl213	1	2573701	G	OVINE	contig00023	1	14180	A	substitution	MHA_2741	2573865	2572723	1140	-1	acetylornithine deacetylase	165	C	55	GGC	3	G	COI_0545	14344	13202	1140	-1	Acetylornithine deacetylase	165	T	55	GGT	3	G	Synonymous SNP
Phl213	Phl213	1	2573853	G	OVINE	contig00023	1	14332	A	substitution	MHA_2741	2573865	2572723	1140	-1	acetylornithine deacetylase	13	C	5	CCC	1	P	COI_0545	14344	13202	1140	-1	Acetylornithine deacetylase	13	T	5	TCC	1	S	Nonsynonymous SNP
Phl213	Phl213	1	2574500	G	OVINE	contig00023	1	14979	C	substitution	MHA_2742	2574660	2573869	789	-1	hypothetical protein MHA_2742	161	C	54	GCT	2	A	COI_0546	15139	14348	789	-1	Cytosol aminopeptidase PepA	161	G	54	GGT	2	G	Nonsynonymous SNP
Phl213	Phl213	1	2574649	T	OVINE	contig00023	1	15128	C	substitution	MHA_2742	2574660	2573869	789	-1	hypothetical protein MHA_2742	12	A	4	GAA	3	E	COI_0546	15139	14348	789	-1	Cytosol aminopeptidase PepA	12	G	4	GAG	3	E	Synonymous SNP
Phl213	Phl213	1	2575983	G	OVINE	contig00023	1	16462	A	substitution	MHA_2744	2576210	2575302	906	-1	recombinase	228	C	76	GCC	3	A	COI_0548	16689	15781	906	-1	DNA recombination-dependent growth factor C	228	T	76	GCT	3	A	Synonymous SNP
Phl213	Phl213	1	2576923	G	OVINE	contig00023	1	17402	A	substitution	MHA_2745	2576287	2577105	816	1	pyrroline-5-carboxylate reductase	637	G	213	GCG	1	A	COI_0549	16766	17584	816	1	Pyrroline-5-carboxylate reductase	637	A	213	ACG	1	T	Nonsynonymous SNP
Phl213	Phl213	1	2577242	C	OVINE	contig00023	1	17721	A	substitution	MHA_2746	2577102	2578256	1152	1	MFS family major facilitator transporter	141	C	47	GCC	3	A	COI_0550	17581	18735	1152	1	Probable 3-phenylpropionic acid transporter	141	A	47	GCA	3	A	Synonymous SNP
Phl213	Phl213	1	2577358	C	OVINE	contig00023	1	17837	T	substitution	MHA_2746	2577102	2578256	1152	1	MFS family major facilitator transporter	257	C	86	GCG	2	A	COI_0550	17581	18735	1152	1	Probable 3-phenylpropionic acid transporter	257	T	86	GTG	2	V	Nonsynonymous SNP
Phl213	Phl213	1	2579208	C	OVINE	contig00023	1	NA	-	deletion in OVINE contig00023	MHA_2748	2578856	2579392	534	1	ProQ activator of osmoprotectant transporter ProP	353	C	118	GCG	2	A	COI_0552	19335	19868	531	1	ProQ: influences osmotic activation of compatible solute ProP	NA	NA	NA	NA	NA	NA
Phl213	Phl213	1	2579209	G	OVINE	contig00023	1	NA	-	deletion in OVINE contig00023	MHA_2748	2578856	2579392	534	1	ProQ activator of osmoprotectant transporter ProP	354	G	118	GCG	3	A	COI_0552	19335	19868	531	1	ProQ: influences osmotic activation of compatible solute ProP	NA	NA	NA	NA	NA	NA
Phl213	Phl213	1	2580037	C	OVINE	contig00023	1	20513	T	substitution	MHA_2749	2579478	2581490	2010	1	S41 family carboxy-terminal peptidase	560	C	187	CCT	2	P	COI_0553	19954	21966	2010	1	Tail-specific protease precursor	560	T	187	CTT	2	L	Nonsynonymous SNP
Phl213	Phl213	1	2582208	G	OVINE	contig00023	1	22684	A	substitution	MHA_2750	2581581	2583113	1530	1	hypothetical protein MHA_2750	628	G	210	GAC	1	D	COI_0554	22057	23589	1530	1	L2CD-transpeptidase YcbB	628	A	210	AAC	1	N	Nonsynonymous SNP
Phl213	Phl213	1	2582511	T	OVINE	contig00023	1	22987	G	substitution	MHA_2750	2581581	2583113	1530	1	hypothetical protein MHA_2750	931	T	311	TAT	1	Y	COI_0554	22057	23589	1530	1	L2CD-transpeptidase YcbB	931	G	311	GAT	1	D	Nonsynonymous SNP
Phl213	Phl213	1	2582555	A	OVINE	contig00023	1	23031	G	substitution	MHA_2750	2581581	2583113	1530	1	hypothetical protein MHA_2750	975	A	325	GTA	3	V	COI_0554	22057	23589	1530	1	L2CD-transpeptidase YcbB	975	G	325	GTG	3	V	Synonymous SNP
Phl213	Phl213	1	2585233	T	OVINE	contig00023	1	25709	C	substitution	MHA_2754	2585251	2584892	357	-1	possible HIT histidine triad hydrolase	19	A	7	AAA	1	K	COI_0558	25727	25368	357	-1	YcfF/hinT protein: a purine nucleoside phosphoramidase	19	G	7	GAA	1	E	Nonsynonymous SNP
Phl213	Phl213	1	2585969	T	OVINE	contig00023	1	26445	G	substitution	MHA_2756	2586897	2585860	1035	-1	possible GTP-binding protein	929	A	310	GAG	2	E	COI_0560	27373	26336	1035	-1	Ribosome small subunit-stimulated GTPase EngC	929	C	310	GCG	2	A	Nonsynonymous SNP
Phl213	Phl213	1	2587432	C	OVINE	contig00023	1	27908	T	substitution	MHA_2757	2587343	2588236	891	1	LysR family transcriptional regulator	90	C	30	CTC	3	L	COI_0561	27819	28712	891	1	Similar to glycine cleavage system transcriptional activator GcvA	90	T	30	CTT	3	L	Synonymous SNP
Phl213	Phl213	1	2588517	T	OVINE	contig00023	1	28993	C	substitution	MHA_2759	2588312	2588995	681	1	possible HAD superfamily haloacid dehalogenase hydrolase	206	T	69	GTA	2	V	COI_0563	28788	29471	681	1	5'-nucleotidase YjjG	206	C	69	GCA	2	A	Nonsynonymous SNP
Phl213	Phl213	1	2589628	T	OVINE	contig00023	1	30104	C	substitution	MHA_2760	2588992	2589975	981	1	LysR family transcriptional regulator	637	T	213	TAT	1	Y	COI_0564	29468	30451	981	1	Cys regulon transcriptional activator CysB	637	C	213	CAT	1	H	Nonsynonymous SNP
Phl213	Phl213	1	2589705	A	OVINE	contig00023	1	30181	G	substitution	MHA_2760	2588992	2589975	981	1	LysR family transcriptional regulator	714	A	238	GTA	3	V	COI_0564	29468	30451	981	1	Cys regulon transcriptional activator CysB	714	G	238	GTG	3	V	Synonymous SNP
Phl213	Phl213	1	2592850	T	OVINE	contig00023	1	33326	C	substitution	MHA_2763	2592007	2593644	1635	1	CTP synthase	844	T	282	TGC	1	C	COI_0567	32483	34120	1635	1	CTP synthase	844	C	282	CGC	1	R	Nonsynonymous SNP
Phl213	Phl213	1	2594213	G	OVINE	contig00023	1	34690	T	substitution	MHA_2764	2594408	2593812	594	-1	HesB family protein	196	C	66	CGT	1	R	COI_0568	34885	34289	594	-1	NfuA Fe-S protein maturation	196	A	66	AGT	1	S	Nonsynonymous SNP
Phl213	Phl213	1	2596620	C	OVINE	contig00023	1	37097	T	substitution	MHA_2766	2596216	2597451	1233	1	sodium (Na+)-translocating NADH dehydrogenase (ubiquinone) subunit B	405	C	135	GGC	3	G	COI_0570	36693	37928	1233	1	Na(+)-translocating NADH-quinone reductase subunit B	405	T	135	GGT	3	G	Synonymous SNP
Phl213	Phl213	1	2597100	T	OVINE	contig00023	1	37577	C	substitution	MHA_2766	2596216	2597451	1233	1	sodium (Na+)-translocating NADH dehydrogenase (ubiquinone) subunit B	885	T	295	GGT	3	G	COI_0570	36693	37928	1233	1	Na(+)-translocating NADH-quinone reductase subunit B	885	C	295	GGC	3	G	Synonymous SNP
Phl213	Phl213	1	2598878	A	OVINE	contig00023	1	39355	G	substitution	MHA_2769	2598845	2599441	594	1	sodium (Na+)-translocating NADH dehydrogenase (ubiquinone) subunit E	34	A	12	ATA	1	I	NA	NA	NA	NA	NA	NA	NA	NA	NA	GTA	NA	V	Nonsynonymous SNP. Gene spanning SNP found in Phl213 Phl213 only
Phl213	Phl213	1	2599756	A	OVINE	contig00023	1	40233	T	substitution	MHA_2770	2599452	2600681	1227	1	sodium (Na+)-translocating NADH dehydrogenase (ubiquinone) subunit F	305	A	102	AAA	2	K	COI_0574	39929	41158	1227	1	Na(+)-translocating NADH-quinone reductase subunit F	305	T	102	ATA	2	I	Nonsynonymous SNP
Phl213	Phl213	1	2600639	T	OVINE	contig00023	1	41116	C	substitution	MHA_2770	2599452	2600681	1227	1	sodium (Na+)-translocating NADH dehydrogenase (ubiquinone) subunit F	1188	T	396	GGT	3	G	COI_0574	39929	41158	1227	1	Na(+)-translocating NADH-quinone reductase subunit F	1188	C	396	GGC	3	G	Synonymous SNP
Phl213	Phl213	1	2600815	T	OVINE	contig00023	1	41292	C	substitution	MHA_2771	2600793	2601227	432	1	hypothetical protein MHA_2771	23	T	8	GTA	2	V	COI_0575	41249	41704	453	1	nucleotidyltransferase	44	C	15	GCA	2	A	Nonsynonymous SNP
Phl213	Phl213	1	2601333	C	OVINE	contig00023	1	41810	T	substitution	MHA_2772	2601220	2601513	291	1	hypothetical protein MHA_2772	114	C	38	GCC	3	A	COI_0576	41697	41990	291	1	conserved hypothetical protein HI0073	114	T	38	GCT	3	A	Synonymous SNP
Phl213	Phl213	1	2602237	A	OVINE	contig00023	1	42714	C	substitution	MHA_2773	2601562	2602596	1032	1	thiamine biosynthesis lipoprotein	676	A	226	AAG	1	K	COI_0577	42030	43073	1041	1	Thiamin biosynthesis lipoprotein ApbE	685	C	229	CAG	1	Q	Nonsynonymous SNP
Phl213	Phl213	1	2602898	A	OVINE	contig00023	1	43375	C	substitution	MHA_2775	2602856	2603272	414	1	hypothetical protein MHA_2775	43	A	15	AAA	1	K	COI_0579	43333	43542	207	1	Nucleotidyltransferase substrate binding protein2C HI0074	43	C	15	CAA	1	Q	Nonsynonymous SNP
Phl213	Phl213	1	1827922	T	OVINE	contig00024	1	31246	C	substitution	MHA_1886	1827442	1828140	696	1	glucosamine-6-phosphate deaminase	481	T	161	TAC	1	Y	COI_0617	30766	31464	696	1	6-phosphogluconolactonase2C eukaryotic type	481	C	161	CAC	1	H	Nonsynonymous SNP
Phl213	Phl213	1	1828413	A	OVINE	contig00024	1	31737	C	substitution	MHA_1887	1828316	1829203	885	1	hypothetical protein MHA_1887	98	A	33	TAT	2	Y	COI_0618	31640	32086	444	1	hypothetical protein	98	C	33	TCT	2	S	Nonsynonymous SNP
Phl213	Phl213	1	1828760	C	OVINE	contig00024	1	32084	T	substitution	MHA_1887	1828316	1829203	885	1	hypothetical protein MHA_1887	445	C	149	CAG	1	Q	NA	NA	NA	NA	NA	NA	NA	NA	NA	TAG	NA	*	Nonsynonymous SNP. Gene spanning SNP found in Phl213 Phl213 only
Phl213	Phl213	1	1828979	A	OVINE	contig00024	1	32303	G	substitution	MHA_1887	1828316	1829203	885	1	hypothetical protein MHA_1887	664	A	222	ATA	1	I	COI_0619	32096	32527	429	1	hypothetical protein	208	G	70	GTA	1	V	Nonsynonymous SNP
Phl213	Phl213	1	1830401	G	OVINE	contig00024	1	33725	A	substitution	MHA_1889	1829985	1831439	1452	1	phosphogluconate 2-dehydrogenase	417	G	139	GGG	3	G	COI_0621	33309	34763	1452	1	6-phosphogluconate dehydrogenase2C decarboxylating	417	A	139	GGA	3	G	Synonymous SNP
Phl213	Phl213	1	1831436	G	OVINE	contig00024	1	34760	A	substitution	MHA_1889	1829985	1831439	1452	1	phosphogluconate 2-dehydrogenase	1452	G	484	GTG	3	V	COI_0621	33309	34763	1452	1	6-phosphogluconate dehydrogenase2C decarboxylating	1452	A	484	GTA	3	V	Synonymous SNP
Phl213	Phl213	1	1833606	G	OVINE	contig00024	1	36930	A	substitution	MHA_1891	1835102	1832238	2862	-1	valine--tRNA ligase	1497	C	499	ACC	3	T	COI_0623	38408	35562	2844	-1	Valyl-tRNA synthetase	1479	T	493	ACT	3	T	Synonymous SNP
Phl213	Phl213	1	1833684	C	OVINE	contig00024	1	37008	T	substitution	MHA_1891	1835102	1832238	2862	-1	valine--tRNA ligase	1419	G	473	AAG	3	K	COI_0623	38408	35562	2844	-1	Valyl-tRNA synthetase	1401	A	467	AAA	3	K	Synonymous SNP
Phl213	Phl213	1	1834085	C	OVINE	contig00024	1	37409	T	substitution	MHA_1891	1835102	1832238	2862	-1	valine--tRNA ligase	1018	G	340	GGC	1	G	COI_0623	38408	35562	2844	-1	Valyl-tRNA synthetase	1000	A	334	AGC	1	S	Nonsynonymous SNP
Phl213	Phl213	1	1837125	A	OVINE	contig00024	1	40449	C	substitution	NA	NA	NA	NA	NA	NA	NA	NA	NA	CTC	NA	L	COI_0627	40987	40241	744	-1	Huntingtin interacting protein E-like protein	539	G	180	CGC	2	R	Nonsynonymous SNP. Gene spanning SNP found in OVINE contig00024 only
Phl213	Phl213	1	1837207	T	OVINE	contig00024	1	40531	C	substitution	NA	NA	NA	NA	NA	NA	NA	NA	NA	ACC	NA	T	COI_0627	40987	40241	744	-1	Huntingtin interacting protein E-like protein	457	G	153	GCC	1	A	Nonsynonymous SNP. Gene spanning SNP found in OVINE contig00024 only
Phl213	Phl213	1	1837271	G	OVINE	contig00024	1	40595	T	substitution	NA	NA	NA	NA	NA	NA	NA	NA	NA	CCC	NA	P	COI_0627	40987	40241	744	-1	Huntingtin interacting protein E-like protein	393	A	131	CCA	3	P	Synonymous SNP. Gene spanning SNP found in OVINE contig00024 only
Phl213	Phl213	1	1837455	G	OVINE	contig00024	1	40783	A	substitution	NA	NA	NA	NA	NA	NA	NA	NA	NA	CGG	NA	R	COI_0627	40987	40241	744	-1	Huntingtin interacting protein E-like protein	205	T	69	TGG	1	W	Nonsynonymous SNP. Gene spanning SNP found in OVINE contig00024 only
Phl213	Phl213	1	1837940	T	OVINE	contig00024	1	41268	C	substitution	MHA_1896	1838099	1837656	441	-1	possible acyltransferase	160	A	54	ACA	1	T	COI_0628	41427	40984	441	-1	acetyltransferase2C GNAT family	160	G	54	GCA	1	A	Nonsynonymous SNP
Phl213	Phl213	1	1838055	G	OVINE	contig00024	1	41383	T	substitution	MHA_1896	1838099	1837656	441	-1	possible acyltransferase	45	C	15	CTC	3	L	COI_0628	41427	40984	441	-1	acetyltransferase2C GNAT family	45	A	15	CTA	3	L	Synonymous SNP
Phl213	Phl213	1	1838077	C	OVINE	contig00024	1	41405	T	substitution	MHA_1896	1838099	1837656	441	-1	possible acyltransferase	23	G	8	CGC	2	R	COI_0628	41427	40984	441	-1	acetyltransferase2C GNAT family	23	A	8	CAC	2	H	Nonsynonymous SNP
Phl213	Phl213	1	1838428	C	OVINE	contig00024	1	41756	T	substitution	MHA_1897	1838530	1838093	435	-1	DNA-directed DNA polymerase III chi subunit	103	G	35	GGT	1	G	COI_0629	41858	41421	435	-1	DNA polymerase III chi subunit	103	A	35	AGT	1	S	Nonsynonymous SNP
Phl213	Phl213	1	1840238	T	OVINE	contig00024	1	43566	G	substitution	MHA_1900	1840210	1840761	549	1	hypothetical protein MHA_1900	29	T	10	GTT	2	V	COI_0632	43532	44089	555	1	ATPases involved in chromosome partitioning	35	G	12	GGT	2	G	Nonsynonymous SNP
Phl213	Phl213	1	1840723	G	OVINE	contig00024	1	44051	A	substitution	MHA_1900	1840210	1840761	549	1	hypothetical protein MHA_1900	514	G	172	GAA	1	E	COI_0632	43532	44089	555	1	ATPases involved in chromosome partitioning	520	A	174	AAA	1	K	Nonsynonymous SNP
Phl213	Phl213	1	1819576	T	OVINE	contig00024	1	22990	C	substitution	MHA_1875	1819150	1819928	776	1	hypothetical protein MHA_1875	427	T	143	TGG	1	W	COI_0606	22497	23342	843	1	hypothetical protein	494	C	165	GCG	2	A	Nonsynonymous SNP
Phl213	Phl213	1	1820427	A	OVINE	contig00024	1	23841	G	substitution	MHA_1876	1820098	1820847	747	1	triose-phosphate isomerase	330	A	110	GTA	3	V	COI_0607	23512	24261	747	1	Phosphoribosylformimino-5-aminoimidazole carboxamide ribotide isomerase	330	G	110	GTG	3	V	Synonymous SNP
Phl213	Phl213	1	1820441	T	OVINE	contig00024	1	23855	C	substitution	MHA_1876	1820098	1820847	747	1	triose-phosphate isomerase	344	T	115	ATG	2	M	COI_0607	23512	24261	747	1	Phosphoribosylformimino-5-aminoimidazole carboxamide ribotide isomerase	344	C	115	ACG	2	T	Nonsynonymous SNP
Phl213	Phl213	1	1820535	G	OVINE	contig00024	1	23949	T	substitution	MHA_1876	1820098	1820847	747	1	triose-phosphate isomerase	438	G	146	ATG	3	M	COI_0607	23512	24261	747	1	Phosphoribosylformimino-5-aminoimidazole carboxamide ribotide isomerase	438	T	146	ATT	3	I	Nonsynonymous SNP
Phl213	Phl213	1	1820625	C	OVINE	contig00024	1	24039	T	substitution	MHA_1876	1820098	1820847	747	1	triose-phosphate isomerase	528	C	176	GAC	3	D	COI_0607	23512	24261	747	1	Phosphoribosylformimino-5-aminoimidazole carboxamide ribotide isomerase	528	T	176	GAT	3	D	Synonymous SNP
Phl213	Phl213	1	1820631	C	OVINE	contig00024	1	24045	A	substitution	MHA_1876	1820098	1820847	747	1	triose-phosphate isomerase	534	C	178	TCC	3	S	COI_0607	23512	24261	747	1	Phosphoribosylformimino-5-aminoimidazole carboxamide ribotide isomerase	534	A	178	TCA	3	S	Synonymous SNP
Phl213	Phl213	1	1820643	G	OVINE	contig00024	1	24057	A	substitution	MHA_1876	1820098	1820847	747	1	triose-phosphate isomerase	546	G	182	ACG	3	T	COI_0607	23512	24261	747	1	Phosphoribosylformimino-5-aminoimidazole carboxamide ribotide isomerase	546	A	182	ACA	3	T	Synonymous SNP
Phl213	Phl213	1	1820661	A	OVINE	contig00024	1	24075	G	substitution	MHA_1876	1820098	1820847	747	1	triose-phosphate isomerase	564	A	188	GTA	3	V	COI_0607	23512	24261	747	1	Phosphoribosylformimino-5-aminoimidazole carboxamide ribotide isomerase	564	G	188	GTG	3	V	Synonymous SNP
Phl213	Phl213	1	1821000	A	OVINE	contig00024	1	24414	G	substitution	MHA_1877	1820829	1821602	771	1	imidazoleglycerol-phosphate synthase	172	A	58	AGC	1	S	COI_0608	24243	25016	771	1	Imidazole glycerol phosphate synthase cyclase subunit	172	G	58	GGC	1	G	Nonsynonymous SNP
Phl213	Phl213	1	1821227	C	OVINE	contig00024	1	24641	T	substitution	MHA_1877	1820829	1821602	771	1	imidazoleglycerol-phosphate synthase	399	C	133	TTC	3	F	COI_0608	24243	25016	771	1	Imidazole glycerol phosphate synthase cyclase subunit	399	T	133	TTT	3	F	Synonymous SNP
Phl213	Phl213	1	1821698	A	OVINE	contig00024	1	25112	G	substitution	MHA_1878	1821599	1821985	384	1	possible dioxygenase	100	A	34	ACC	1	T	COI_0609	25013	25399	384	1	biphenyl-22C3-diol 12C2-dioxygenase III-related protein	100	G	34	GCC	1	A	Nonsynonymous SNP
Phl213	Phl213	1	1821975	T	OVINE	contig00024	1	25389	G	substitution	MHA_1878	1821599	1821985	384	1	possible dioxygenase	377	T	126	CTA	2	L	COI_0609	25013	25399	384	1	biphenyl-22C3-diol 12C2-dioxygenase III-related protein	377	G	126	CGA	2	R	Nonsynonymous SNP
Phl213	Phl213	1	1823393	T	OVINE	contig00024	1	26806	C	substitution	MHA_1880	1823618	1822725	891	-1	HSP33 family chaperone	226	A	76	AGC	1	S	COI_0611	27031	26138	891	-1	33 kDa chaperonin (Heat shock protein 33) (HSP33)	226	G	76	GGC	1	G	Nonsynonymous SNP
Phl213	Phl213	1	1823719	T	OVINE	contig00024	1	27132	A	substitution	MHA_1881	1823620	1823865	243	1	hypothetical protein MHA_1881	100	T	34	TTG	1	L	COI_0612	27158	27009	147	-1	Type I restriction-modification system2C restriction subunit R	27	T	9	CAT	3	H	Nonsynonymous SNP
Phl213	Phl213	1	1823772	G	OVINE	contig00024	1	27185	A	substitution	MHA_1881	1823620	1823865	243	1	hypothetical protein MHA_1881	153	G	51	ATG	3	M	NA	NA	NA	NA	NA	NA	NA	NA	NA	ATA	NA	I	Nonsynonymous SNP. Gene spanning SNP found in Phl213 Phl213 only
Phl213	Phl213	1	NA	-	OVINE	contig00024	1	27232	A	deletion in Phl213	MHA_1881	1823620	1823865	246	1	hypothetical protein MHA_1881	NA	NA	NA	NA	NA	NA	NA	NA	NA	NA	NA	NA	NA	NA	NA	NA	NA	NA
Phl213	Phl213	1	1826643	T	OVINE	contig00024	1	30057	C	substitution	MHA_1885	1825815	1827302	1485	1	glucose-6-phosphate 1-dehydrogenase	829	T	277	TTA	1	L	COI_0616	29229	30716	1485	1	Glucose-6-phosphate 1-dehydrogenase	829	C	277	CTA	1	L	Synonymous SNP
Phl213	Phl213	1	1826787	A	OVINE	contig00024	1	30201	G	substitution	MHA_1885	1825815	1827302	1485	1	glucose-6-phosphate 1-dehydrogenase	973	A	325	AAA	1	K	COI_0616	29229	30716	1485	1	Glucose-6-phosphate 1-dehydrogenase	973	G	325	GAA	1	E	Nonsynonymous SNP
Phl213	Phl213	1	1827169	C	OVINE	contig00024	1	30583	G	substitution	MHA_1885	1825815	1827302	1485	1	glucose-6-phosphate 1-dehydrogenase	1355	C	452	GCC	2	A	COI_0616	29229	30716	1485	1	Glucose-6-phosphate 1-dehydrogenase	1355	G	452	GGC	2	G	Nonsynonymous SNP
Phl213	Phl213	1	2481352	G	OVINE	contig00024	-1	22062	T	substitution	NA	NA	NA	NA	NA	NA	NA	NA	NA	GAG	NA	E	COI_0605	21805	22398	591	1	Imidazole glycerol phosphate synthase amidotransferase subunit	258	A	86	GAA	3	E	Synonymous SNP. Gene spanning SNP found in OVINE contig00024 only
Phl213	Phl213	1	2481858	G	OVINE	contig00024	-1	21557	C	substitution	MHA_2635	2482362	2481607	753	-1	hypothetical protein MHA_2635	505	C	169	CCT	1	P	COI_0604	20771	21808	1035	1	hypothetical protein	787	G	263	GCT	1	A	Nonsynonymous SNP
Phl213	Phl213	1	2481953	T	OVINE	contig00024	-1	NA	-	deletion in OVINE contig00024	MHA_2635	2482362	2481607	753	-1	hypothetical protein MHA_2635	410	A	137	CAA	2	Q	COI_0604	20771	21808	1035	1	hypothetical protein	NA	NA	NA	NA	NA	NA
Phl213	Phl213	1	2481954	G	OVINE	contig00024	-1	NA	-	deletion in OVINE contig00024	MHA_2635	2482362	2481607	753	-1	hypothetical protein MHA_2635	409	C	137	CAA	1	Q	COI_0604	20771	21808	1035	1	hypothetical protein	NA	NA	NA	NA	NA	NA
Phl213	Phl213	1	2481955	A	OVINE	contig00024	-1	NA	-	deletion in OVINE contig00024	MHA_2635	2482362	2481607	753	-1	hypothetical protein MHA_2635	408	T	136	GGT	3	G	COI_0604	20771	21808	1035	1	hypothetical protein	NA	NA	NA	NA	NA	NA
Phl213	Phl213	1	2481956	C	OVINE	contig00024	-1	NA	-	deletion in OVINE contig00024	MHA_2635	2482362	2481607	753	-1	hypothetical protein MHA_2635	407	G	136	GGT	2	G	COI_0604	20771	21808	1035	1	hypothetical protein	NA	NA	NA	NA	NA	NA
Phl213	Phl213	1	2481957	C	OVINE	contig00024	-1	NA	-	deletion in OVINE contig00024	MHA_2635	2482362	2481607	753	-1	hypothetical protein MHA_2635	406	G	136	GGT	1	G	COI_0604	20771	21808	1035	1	hypothetical protein	NA	NA	NA	NA	NA	NA
Phl213	Phl213	1	2481958	A	OVINE	contig00024	-1	NA	-	deletion in OVINE contig00024	MHA_2635	2482362	2481607	753	-1	hypothetical protein MHA_2635	405	T	135	ATT	3	I	COI_0604	20771	21808	1035	1	hypothetical protein	NA	NA	NA	NA	NA	NA
Phl213	Phl213	1	2481959	A	OVINE	contig00024	-1	NA	-	deletion in OVINE contig00024	MHA_2635	2482362	2481607	753	-1	hypothetical protein MHA_2635	404	T	135	ATT	2	I	COI_0604	20771	21808	1035	1	hypothetical protein	NA	NA	NA	NA	NA	NA
Phl213	Phl213	1	2481960	T	OVINE	contig00024	-1	NA	-	deletion in OVINE contig00024	MHA_2635	2482362	2481607	753	-1	hypothetical protein MHA_2635	403	A	135	ATT	1	I	COI_0604	20771	21808	1035	1	hypothetical protein	NA	NA	NA	NA	NA	NA
Phl213	Phl213	1	2481961	G	OVINE	contig00024	-1	NA	-	deletion in OVINE contig00024	MHA_2635	2482362	2481607	753	-1	hypothetical protein MHA_2635	402	C	134	AAC	3	N	COI_0604	20771	21808	1035	1	hypothetical protein	NA	NA	NA	NA	NA	NA
Phl213	Phl213	1	2481962	T	OVINE	contig00024	-1	NA	-	deletion in OVINE contig00024	MHA_2635	2482362	2481607	753	-1	hypothetical protein MHA_2635	401	A	134	AAC	2	N	COI_0604	20771	21808	1035	1	hypothetical protein	NA	NA	NA	NA	NA	NA
[truncated: 7,892 more rows]

## Sheet: SNP in non-coding region
GenomeA	ContigA	ContigA Orientation	SNP Position on ContigA	SNP Base	GenomeB	ContigB	ContigB Orientation	SNP Position on ContigB	SNP Base	Type of SNP
[truncated: 565 more rows]
