# Supplementary material for: A three-way comparative genomic analysis of Mannheimia haemolytica isolates
Source: BMC Genomics. 2010 Oct 4;11:535. doi: 10.1186/1471-2164-11-535 (PMC3091684; doi:10.1186/1471-2164-11-535)
Supplement: Additional file 10 — Table S10: Type 3 effectors proteins from B, O and A1. [file 1471-2164-11-535-S10.XLS]

## Sheet: Sheet1
Locus tag ID	Product description	Classification	Discriminant	Probability	Z-score	Prediction
MHA_2333	hypothetical protein	1	-0.623505	0.917254	2.32153	High		# train_file=/home/scratch/sieve/bin/models/stmpsy_original.train
COI_0208	hypothetical protein	1	-0.695242	0.659223	1.88865	High		# learned_file=/home/scratch/sieve/bin/models/stmpsy_original.predictions
COI_0258	methyltransferase	1	-0.717114	0.531846	1.75667	High		# test_file=mh.all_orfs.protein.fasta.train
COI_0668	hypothetical protein	-1	-0.734151	0.428726	1.65386	High		# matrix_from_file=false zero_mean=false variance_one=false normalize=true
MHA_1381	hypothetical protein	-1	-0.741127	0.387741	1.61176	High		# constant=10 coefficient=1 power=1
COK_2421	hypothetical protein	-1	-0.741228	0.387158	1.61115	High		# radial=true width_factor=0.424397 two_squared_width=0.5
COI_1959	hypothetical protein	-1	-0.741228	0.387158	1.61115	High		# host=compute-0-15.local date=Tue Oct 27 14:38:30 PDT 2009
COI_0194	hypothetical protein	-1	-0.742317	0.380889	1.60458	High		# A=-24.3359 B=-17.5791 Error=0
COK_2252	bifunctional riboflavin kinase/FMN adenylyltransferase	-1	-0.745582	0.362337	1.58488	High
COK_1615	aspartate ammonia-lyase	-1	-0.75303	0.321587	1.53994	High
COK_1027	tail protein U	-1	-0.753631	0.318404	1.53631	High
COI_0695	tail protein U	-1	-0.756351	0.304215	1.5199	High
COI_2066	hypothetical protein	-1	-0.758146	0.295048	1.50906	High
MHA_2800	S6 family igA-specific metalloendopeptidase	-1	-0.761432	0.278692	1.48924	High
COI_2561	possible bacteriophage antirepressor	-1	-0.761709	0.277339	1.48756	High
COK_1350	S6 family igA-specific metalloendopeptidase	-1	-0.766196	0.255994	1.46049	High
COI_2438	S6 family igA-specific metalloendopeptidase	-1	-0.766196	0.255994	1.46049	High
COK_0667	hypothetical protein	-1	-0.769211	0.242271	1.44229	High
COI_2150	hypothetical protein	-1	-0.769971	0.238892	1.43771	High
MHA_1984	possible bacteriophage tail core protein	-1	-0.770611	0.236072	1.43385	High
COK_0836	hypothetical protein	-1	-0.771659	0.231504	1.42752	High
COI_1692	hypothetical protein	-1	-0.771659	0.231504	1.42752	High
COK_0840	hypothetical protein	-1	-0.772542	0.227703	1.42219	High
COI_1696	hypothetical protein	-1	-0.772542	0.227703	1.42219	High
MHA_0286	type I site-specific deoxyribonuclease, methyltransferase subunit	-1	-0.772619	0.227373	1.42173	High
COK_2523	ABC transport system permease protein	-1	-0.78163	0.19116	1.36735	High
MHA_1219	hypothetical protein	-1	-0.783292	0.184984	1.35732	High
MHA_0627	hypothetical protein	-1	-0.784375	0.181043	1.35079	High
COI_2002	b-ketoacyl synthase III -like protein	-1	-0.792076	0.154896	1.30432	High
MHA_0414	bacteriophage tail protein U	-1	-0.793896	0.149186	1.29334	High
COK_2053	hypothetical protein	-1	-0.796511	0.141288	1.27756	High
MHA_1014	hypothetical protein	-1	-0.798326	0.136013	1.2666	High
COK_1200	hypothetical protein	-1	-0.798326	0.136013	1.2666	High
COI_1375	hypothetical protein	-1	-0.798326	0.136013	1.2666	High
MHA_1339	glutamate dehydrogenase (NADP(+))	-1	-0.798384	0.135847	1.26625	High
COK_0669	phage protein	-1	-0.798862	0.134488	1.26337	High
COI_2148	phage protein	-1	-0.798862	0.134488	1.26337	High
COI_2169	hypothetical protein	-1	-0.801939	0.126008	1.2448	High
COI_1040	hypothetical protein	-1	-0.802777	0.123779	1.23975	High
COI_0187	hypothetical protein	-1	-0.806495	0.114295	1.21731	High
MHA_2197	D-ribose ABC superfamily ATP binding cassette transporter, membrane protein	-1	-0.807677	0.111415	1.21018	High
MHA_1032	possible 3-oxoacyl-	-1	-0.80805	0.110519	1.20793	High
COK_0379	b-ketoacyl synthase III -like protein	-1	-0.808084	0.110438	1.20772	High
COK_0664	hypothetical protein	-1	-0.808101	0.110397	1.20762	High
COI_2153	hypothetical protein	-1	-0.808101	0.110397	1.20762	High
COI_2333	transferrin binding protein A	-1	-0.808238	0.11007	1.20679	High
MHA_2255	possible lipoprotein	-1	-0.808509	0.109426	1.20516	High
COK_1631	possible lipoprotein	-1	-0.808509	0.109426	1.20516	High
MHA_0413	bacteriophage tail protein D	-1	-0.810617	0.104526	1.19244	High
COK_0611	capsule polysaccharide export protein PhyA	-1	-0.811239	0.103118	1.18868	High
COI_0038	capsule polysaccharide export protein PhyA	-1	-0.811239	0.103118	1.18868	High
COI_2251	possible lipoprotein	-1	-0.811269	0.10305	1.1885	High
MHA_0337	possible helicase	-1	-0.8128	0.0996569	1.17926	High
MHA_1186	hypothetical protein	-1	-0.813399	0.0983566	1.17565	High
MHA_0951	hypothetical protein	-1	-0.814305	0.0964186	1.17018	High
COK_1026	tail protein D	-1	-0.81465	0.0956896	1.1681	High
COK_2381	hypothetical protein	-1	-0.815265	0.0944023	1.16439	High
COI_0188	hypothetical protein	-1	-0.815265	0.0944023	1.16439	High
COI_0210	hypothetical protein	-1	-0.816845	0.091166	1.15485	High
COK_0522	hypothetical protein	-1	-0.819008	0.0868975	1.1418	High
COI_2049	hypothetical protein	-1	-0.819008	0.0868975	1.1418	High
MHA_0253	leukotoxin acyltransferase	-1	-0.819099	0.0867219	1.14125	High
COK_0929	hypothetical protein	-1	-0.819602	0.0857573	1.13822	High
COK_0275	leukotoxin acyl transferase	-1	-0.820544	0.083977	1.13253	High
COI_0480	leukotoxin acyl transferase	-1	-0.820544	0.083977	1.13253	High
COK_0795	possible helicase	-1	-0.821106	0.0829309	1.12914	High
MHA_1624	hypothetical protein	-1	-0.821711	0.081818	1.12549	High
COK_1391	possible cytochrome-c peroxidase	-1	-0.822136	0.0810443	1.12293	High
COK_0356	hypothetical protein	-1	-0.822418	0.0805347	1.12123	High
COI_1087	hypothetical protein	-1	-0.822418	0.0805347	1.12123	High
MHA_1505	hypothetical protein	-1	-0.822488	0.0804086	1.1208	High
COI_2620	hypothetical protein	-1	-0.822976	0.0795349	1.11786	High
COI_0444	hypothetical protein	-1	-0.823479	0.0786433	1.11482	High
MHA_2161	unnamed protein product	-1	-0.824543	0.0767875	1.1084	High
MHA_1195	hypothetical protein	-1	-0.824988	0.0760233	1.10572	High
MHA_0162	hypothetical protein	-1	-0.825699	0.0748167	1.10143	High
COK_1784	hypothetical protein	-1	-0.825699	0.0748167	1.10143	High
COI_2364	hypothetical protein	-1	-0.825699	0.0748167	1.10143	High
COK_0826	hypothetical protein	-1	-0.826075	0.0741858	1.09916	High
COI_1682	hypothetical protein	-1	-0.826075	0.0741858	1.09916	High
COI_2052	hypothetical protein	-1	-0.82882	0.0697262	1.08259	High
COI_1239	possible bacteriophage antirepressor	-1	-0.829052	0.0693609	1.08119	High
COI_2627	organic solvent tolerance protein	-1	-0.829888	0.0680591	1.07615	High
COK_0551	Mu-like phage gp29	-1	-0.830252	0.0674994	1.07395	High
COI_2677	Mu-like phage gp29	-1	-0.830252	0.0674994	1.07395	High
COI_2051	hypothetical protein	-1	-0.830777	0.0666996	1.07078	High
COK_0639	putative tail fiber assembly protein	-1	-0.831482	0.0656395	1.06653	High
COI_2130	putative tail fiber assembly protein	-1	-0.831578	0.0654964	1.06595	High
MHA_1739	ABC superfamily ATP binding cassette transporter, ABC protein	-1	-0.831624	0.0654279	1.06567	High
COK_1015	hypothetical protein	-1	-0.83181	0.0651517	1.06455	High
COI_0681	hypothetical protein	-1	-0.83181	0.0651517	1.06455	High
COK_2389	hypothetical protein	-1	-0.831992	0.0648824	1.06345	High
COI_0179	hypothetical protein	-1	-0.831992	0.0648824	1.06345	High
MHA_1135	chromosome partitioning ATPase	-1	-0.832	0.0648706	1.0634	High
COK_1040	hypothetical protein	-1	-0.832148	0.0646524	1.06251	High
COI_0419	hypothetical protein	-1	-0.832148	0.0646524	1.06251	High
MHA_2836	hypothetical protein	-1	-0.832306	0.0644203	1.06156	High
COK_2499	hypothetical protein	-1	-0.832306	0.0644203	1.06156	High
COI_1801	hypothetical protein	-1	-0.832306	0.0644203	1.06156	High
MHA_0014	possible bacteriophage tail protein	-1	-0.832739	0.0637881	1.05894	High
MHA_1194	hypothetical protein	-1	-0.833719	0.0623786	1.05303	High
COI_1590	hypothetical protein	-1	-0.833719	0.0623786	1.05303	High
COK_1878	hypothetical protein	-1	-0.833946	0.0620563	1.05166	High
COI_1104	hypothetical protein	-1	-0.833946	0.0620563	1.05166	High
MHA_1749	possible bacteriophage replication protein	-1	-0.83429	0.0615708	1.04959	High
COK_0539	monofunctional biosynthetic peptidoglycan transglycosylase	-1	-0.834495	0.0612832	1.04835	High
MHA_0908	hypothetical protein	-1	-0.835208	0.0602926	1.04405	High
COI_0178	hypothetical protein	-1	-0.835539	0.0598378	1.04205	High
COK_0274	leukotoxin	-1	-0.836084	0.059096	1.03876	High
COI_2126	possible bacteriophage terminase small subunit	-1	-0.836145	0.0590135	1.03839	High
COK_0586	chromosome partitioning ATPase	-1	-0.836855	0.0580613	1.03411	High
COI_1012	conserved possible transposase	-1	-0.836857	0.0580586	1.0341	High
COI_2131	hypothetical protein	-1	-0.83778	0.0568424	1.02853	High
MHA_2474	hypothetical protein	-1	-0.837936	0.0566392	1.02758	High
MHA_0822	ribosomal protein S1	-1	-0.838782	0.0555491	1.02248	High
COK_0153	beta-1,4-xylosidase	-1	-0.838782	0.0555491	1.02248	High
COI_1301	beta-1,4-xylosidase	-1	-0.838782	0.0555491	1.02248	High
COI_1598	conserved putative exported protein	-1	-0.839259	0.0549432	1.0196	High
COK_1257	hypothetical protein	-1	-0.839456	0.0546948	1.01841	High
COI_0591	hypothetical protein	-1	-0.839456	0.0546948	1.01841	High
COK_2571	hypothetical protein	-1	-0.839789	0.0542773	1.0164	High
COK_1901	glutamate--cysteine ligase	-1	-0.840153	0.0538244	1.01421	High
COI_0264	possible helicase	-1	-0.840352	0.0535783	1.01301	High
COI_1907	ferrichrome transport periplasmic protein FhuD precursor	-1	-0.841873	0.0517321	1.00383	High
COI_0691	hypothetical protein	-1	-0.842009	0.05157	1.00301	High
COK_2580	hypothetical protein	-1	-0.842146	0.0514072	1.00218	High
MHA_1114	possible Lhr family helicase	-1	-0.842464	0.0510311	1.00026	High
COI_1242	possible integrase/recombinase	-1	-0.842751	0.0506939	0.998529	High
COK_0524	hypothetical protein	-1	-0.843221	0.0501463	0.995693	High
COI_2047	hypothetical protein	-1	-0.843221	0.0501463	0.995693	High
MHA_1571	nucleoside-diphosphate kinase	-1	-0.843291	0.0500652	0.99527	High
COK_0790	methyltransferase	-1	-0.843291	0.0500652	0.99527	High
COI_0259	methyltransferase	-1	-0.843291	0.0500652	0.99527	High
COI_2303	hypothetical protein	-1	-0.843501	0.0498227	0.994003	High
COI_0481	leukotoxin structural protein	-1	-0.843591	0.0497192	0.99346	High
MHA_0663	possible IVSP family Type IV (conjugal DNA-protein transfer-VirB) secretory pathway pilus biogenesis protein PilB	-1	-0.843704	0.0495894	0.992778	High
MHA_0717	possible sulfur oxidation protein DsrH	-1	-0.844001	0.0492498	0.990986	High
COK_0361	possible sulfur oxidation protein DsrH	-1	-0.844001	0.0492498	0.990986	High
COI_2020	possible sulfur oxidation protein DsrH	-1	-0.844001	0.0492498	0.990986	High
MHA_0624	hypothetical protein	-1	-0.844408	0.0487881	0.98853	High
MHA_0613	hypothetical protein	-1	-0.844739	0.0484157	0.986533	High
COI_0694	tail protein D	-1	-0.846122	0.0468884	0.978187	High
COK_0805	possible bacteriophage antirepressor	-1	-0.846672	0.0462939	0.974868	High
COI_2562	possible bacteriophage antirepressor	-1	-0.846672	0.0462939	0.974868	High
MHA_0578	possible chromosome partitioning ATPase Soj	-1	-0.846749	0.0462112	0.974404	High
COI_2619	hypothetical protein	-1	-0.846969	0.0459758	0.973076	High
MHA_1997	hypothetical bacteriophage protein	-1	-0.84707	0.0458681	0.972467	High
MHA_0558	hypothetical protein	-1	-0.847387	0.0455317	0.970554	High
COK_2532	possible nucleic acid-binding protein	-1	-0.847622	0.0452838	0.969136	High
MHA_1096	possible integrase/recombinase	-1	-0.847707	0.0451944	0.968623	High
MHA_2624	hypothetical protein	-1	-0.847719	0.0451818	0.96855	High
MHA_2655	possible transcriptional regulator	-1	-0.848222	0.0446567	0.965515	High
MHA_0665	A24 family prepilin peptidase	-1	-0.848633	0.0442319	0.963035	Moderate
MHA_2093	hypothetical protein	-1	-0.848807	0.0440532	0.961985	Moderate
COI_0367	hypothetical protein	-1	-0.849235	0.0436167	0.959402	Moderate
COI_2428	hypothetical protein	-1	-0.849695	0.0431521	0.956627	Moderate
COK_0028	hypothetical protein	-1	-0.850174	0.0426733	0.953736	Moderate
MHA_1391	hypothetical protein	-1	-0.850447	0.0424028	0.952089	Moderate
MHA_1867	possible glycosyl hydrolase	-1	-0.850692	0.0421613	0.95061	Moderate
COI_2452	possible glycosyl hydrolase	-1	-0.850692	0.0421613	0.95061	Moderate
COK_0978	ribosomal protein S9	-1	-0.85091	0.0419476	0.949295	Moderate
COK_1336	possible glycosyl hydrolase	-1	-0.850919	0.0419388	0.94924	Moderate
COK_0151	GPH family glycoside-pentoside-hexuronide:cation symporter	-1	-0.85128	0.0415872	0.947062	Moderate
COI_1303	GPH family glycoside-pentoside-hexuronide:cation symporter	-1	-0.85128	0.0415872	0.947062	Moderate
COK_0236	hypothetical protein	-1	-0.852786	0.0401507	0.937974	Moderate
COI_0520	hypothetical protein	-1	-0.852786	0.0401507	0.937974	Moderate
MHA_2626	bacteriophage recombinase	-1	-0.853886	0.0391317	0.931337	Moderate
COK_0161	hypothetical protein	-1	-0.855686	0.0375175	0.920475	Moderate
COI_1293	hypothetical protein	-1	-0.855686	0.0375175	0.920475	Moderate
COI_1464	C-5 cytosine-specific DNA methylase	-1	-0.85579	0.0374262	0.919847	Moderate
COI_0294	hypothetical protein	-1	-0.85598	0.03726	0.918701	Moderate
MHA_0610	hypothetical protein	-1	-0.856684	0.0366502	0.914453	Moderate
COI_2732	hypothetical protein	-1	-0.856812	0.0365404	0.91368	Moderate
COK_0132	hypothetical protein	-1	-0.857534	0.0359269	0.909323	Moderate
COI_0249	hypothetical protein	-1	-0.857534	0.0359269	0.909323	Moderate
COK_0658	hypothetical protein	-1	-0.859376	0.0344061	0.898208	Moderate
COK_0634	S6 family IgA-specific metalloendopeptidase	-1	-0.859959	0.0339379	0.89469	Moderate
COI_2430	S6 family IgA-specific metalloendopeptidase	-1	-0.859959	0.0339379	0.89469	Moderate
MHA_0563	S6 family IgA-specific metalloendopeptidase	-1	-0.85998	0.0339211	0.894563	Moderate
MHA_0703	hypothetical protein	-1	-0.860217	0.0337326	0.893133	Moderate
COK_1956	hypothetical protein	-1	-0.860217	0.0337326	0.893133	Moderate
COI_1163	hypothetical protein	-1	-0.860217	0.0337326	0.893133	Moderate
MHA_0419	hypothetical protein	-1	-0.86023	0.0337223	0.893055	Moderate
COK_1087	possible outer membrane protein	-1	-0.860288	0.0336763	0.892705	Moderate
COK_2383	hypothetical protein	-1	-0.861498	0.0327311	0.885403	Moderate
COI_0185	hypothetical protein	-1	-0.861498	0.0327311	0.885403	Moderate
MHA_0821	hypothetical protein	-1	-0.861516	0.0327173	0.885295	Moderate
COK_0686	NinG recombination protein	-1	-0.861711	0.0325674	0.884118	Moderate
COI_1128	hypothetical protein	-1	-0.861733	0.0325506	0.883985	Moderate
COK_0527	hypothetical protein	-1	-0.861738	0.0325467	0.883955	Moderate
COI_2044	hypothetical protein	-1	-0.861738	0.0325467	0.883955	Moderate
COI_1606	conserved putative exported protein	-1	-0.86188	0.0324381	0.883098	Moderate
COI_0076	possible bacteriophage tail protein	-1	-0.861971	0.0323687	0.882549	Moderate
COK_0637	hypothetical protein	-1	-0.86246	0.031998	0.879598	Moderate
MHA_0580	hypothetical protein	-1	-0.862648	0.0318566	0.878464	Moderate
MHA_0196	transferrin binding protein A	-1	-0.864014	0.0308471	0.870221	Moderate
MHA_1221	hypothetical protein	-1	-0.86436	0.0305964	0.868133	Moderate
MHA_1111	hypothetical bacteriophage protein	-1	-0.864983	0.0301499	0.864374	Moderate
MHA_0026	hypothetical protein	-1	-0.865352	0.0298884	0.862147	Moderate
COK_0689	possible prophage antirepressor	-1	-0.865589	0.0297216	0.860717	Moderate
COI_0268	CRISPR-associated protein, CT1133	-1	-0.865601	0.0297132	0.860644	Moderate
MHA_0979	NAD(P)H dehydrogenase (quinone)	-1	-0.865616	0.0297027	0.860554	Moderate
COI_1344	MdaB protein	-1	-0.865616	0.0297027	0.860554	Moderate
COK_2510	thiamine-phosphate diphosphorylase	-1	-0.865717	0.0296319	0.859944	Moderate
COI_1790	thiamine-phosphate diphosphorylase	-1	-0.865717	0.0296319	0.859944	Moderate
MHA_2051	thiamine-phosphate diphosphorylase	-1	-0.865745	0.0296124	0.859775	Moderate
COK_1753	transferrin binding protein A	-1	-0.866287	0.0292357	0.856505	Moderate
COK_0238	putative secreted cysteine protease	-1	-0.866572	0.0290395	0.854785	Moderate
COI_0518	putative secreted cysteine protease	-1	-0.866572	0.0290395	0.854785	Moderate
COI_0612	hypothetical protein	-1	-0.866717	0.0289401	0.85391	Moderate
MHA_0508	possible glycosyltransferase	-1	-0.866826	0.0288657	0.853252	Moderate
MHA_1976	possible bacteriophage baseplate protein	-1	-0.867561	0.0283685	0.848817	Moderate
MHA_0479	zinc (Zn2+)-dependent dehydrogenase	-1	-0.868142	0.0279813	0.845311	Moderate
COK_0154	beta-1,4-xylosidase	-1	-0.868142	0.0279813	0.845311	Moderate
COI_1300	beta-1,4-xylosidase	-1	-0.868142	0.0279813	0.845311	Moderate
MHA_1768	possible outer membrane protein	-1	-0.868572	0.0276981	0.842716	Moderate
MHA_1618	hypothetical protein	-1	-0.868603	0.0276778	0.842529	Moderate
COK_1510	3-polyprenyl-4-hydroxybenzoate decarboxylase	-1	-0.868685	0.0276242	0.842034	Moderate
COI_1833	hypothetical protein	-1	-0.868685	0.0276242	0.842034	Moderate
MHA_1207	hypothetical protein	-1	-0.868786	0.0275582	0.841425	Moderate
COI_0637	possible outer membrane protein	-1	-0.868922	0.0274697	0.840604	Moderate
MHA_2657	hypothetical protein	-1	-0.86956	0.0270579	0.836754	Moderate
MHA_0436	bacteriophage head completion protein L	-1	-0.869846	0.0268753	0.835029	Moderate
COI_0408	head completion protein L	-1	-0.869846	0.0268753	0.835029	Moderate
MHA_0901	S24 family peptidase	-1	-0.869955	0.026806	0.834371	Moderate
MHA_1774	possible siderophore ABC superfamily ATP binding cassette transporter, binding protein	-1	-0.870138	0.0266901	0.833267	Moderate
MHA_0015	hypothetical protein	-1	-0.870326	0.0265715	0.832132	Moderate
COK_0529	hypothetical protein	-1	-0.870969	0.0261697	0.828252	Moderate
COK_1887	hypothetical protein	-1	-0.871016	0.0261406	0.827968	Moderate
MHA_2839	D-lactate dehydrogenase	-1	-0.871146	0.0260602	0.827184	Moderate
COI_2159	hypothetical protein	-1	-0.871278	0.0259788	0.826387	Moderate
COK_0018	hypothetical protein	-1	-0.871777	0.0256732	0.823376	Moderate
COK_1862	hypothetical protein	-1	-0.871802	0.025658	0.823225	Moderate
COI_1121	hypothetical protein	-1	-0.871802	0.025658	0.823225	Moderate
MHA_2131	hypothetical protein	-1	-0.871914	0.02559	0.82255	Moderate
COK_2552	hypothetical protein	-1	-0.871914	0.02559	0.82255	Moderate
COI_1750	hypothetical protein	-1	-0.871914	0.02559	0.82255	Moderate
COK_0835	HNH endonuclease	-1	-0.871958	0.0255633	0.822284	Moderate
COI_1691	HNH endonuclease	-1	-0.871958	0.0255633	0.822284	Moderate
COI_2042	hypothetical protein	-1	-0.872259	0.0253814	0.820468	Moderate
COK_1049	possible holin	-1	-0.872356	0.0253231	0.819882	Moderate
COI_0410	possible holin	-1	-0.872356	0.0253231	0.819882	Moderate
MHA_0006	possible bacteriophage antirepressor	-1	-0.872663	0.0251394	0.81803	Moderate
MHA_1337	hypothetical protein	-1	-0.872739	0.0250941	0.817571	Moderate
COI_1589	hypothetical protein	-1	-0.873461	0.0246678	0.813214	Moderate
MHA_2530	hypothetical protein	-1	-0.873562	0.0246087	0.812605	Moderate
COK_1169	hypothetical protein	-1	-0.873562	0.0246087	0.812605	Moderate
COI_1406	hypothetical protein	-1	-0.873562	0.0246087	0.812605	Moderate
MHA_0820	hypothetical protein	-1	-0.873695	0.0245312	0.811802	Moderate
MHA_1208	hypothetical protein	-1	-0.874089	0.0243028	0.809425	Moderate
MHA_0161	hypothetical protein	-1	-0.874374	0.0241388	0.807705	Moderate
COK_1785	hypothetical protein	-1	-0.874374	0.0241388	0.807705	Moderate
COI_2365	hypothetical protein	-1	-0.874374	0.0241388	0.807705	Moderate
MHA_0705	hypothetical protein	-1	-0.874397	0.0241257	0.807566	Moderate
MHA_0545	hypothetical protein	-1	-0.874753	0.0239225	0.805418	Moderate
COK_2202	hypothetical protein	-1	-0.874753	0.0239225	0.805418	Moderate
COI_0809	hypothetical protein	-1	-0.874753	0.0239225	0.805418	Moderate
COK_2197	hypothetical protein	-1	-0.874874	0.0238539	0.804688	Moderate
COI_1690	phage terminase, small subunit, putative, P27 family	-1	-0.875149	0.0236985	0.803028	Moderate
COK_0670	hypothetical protein	-1	-0.875194	0.0236732	0.802757	Moderate
COI_2147	hypothetical protein	-1	-0.875194	0.0236732	0.802757	Moderate
MHA_1852	possible sialyltransferase	-1	-0.875515	0.0234933	0.80082	Moderate
MHA_0410	hypothetical protein	-1	-0.877029	0.0226627	0.791684	Moderate
MHA_1160	hypothetical protein	-1	-0.87708	0.0226353	0.791376	Moderate
COK_1032	hypothetical protein	-1	-0.877136	0.0226051	0.791038	Moderate
COK_2263	uxu operon regulator	-1	-0.877259	0.0225391	0.790296	Moderate
MHA_0357	possible bacteriophage tail protein	-1	-0.877517	0.0224012	0.788739	Moderate
MHA_2025	hypothetical protein	-1	-0.877593	0.0223607	0.788281	Moderate
COI_0703	hypothetical protein	-1	-0.87782	0.0222403	0.786911	Moderate
MHA_1981	possible bacteriophage tail protein	-1	-0.877985	0.0221531	0.785915	Moderate
COK_0542	sheath protein gpL	-1	-0.878142	0.0220705	0.784968	Moderate
COK_1051	head completion protein L	-1	-0.878224	0.0220275	0.784473	Moderate
COK_1242	hypothetical protein	-1	-0.878315	0.0219798	0.783924	Moderate
COI_0606	hypothetical protein	-1	-0.878315	0.0219798	0.783924	Moderate
MHA_2254	hypothetical protein	-1	-0.878444	0.0219124	0.783145	Moderate
COK_1632	hypothetical protein	-1	-0.878444	0.0219124	0.783145	Moderate
MHA_1751	possible bacteriophage antirepressor	-1	-0.878596	0.0218333	0.782228	Moderate
MHA_2753	hypothetical protein	-1	-0.87874	0.0217586	0.781359	Moderate
COK_2349	hypothetical protein	-1	-0.87874	0.0217586	0.781359	Moderate
COI_0557	hypothetical protein	-1	-0.87874	0.0217586	0.781359	Moderate
MHA_2262	possible adhesin	-1	-0.878812	0.0217213	0.780925	Moderate
COK_1623	possible adhesin	-1	-0.878812	0.0217213	0.780925	Moderate
COI_2259	possible adhesin	-1	-0.878812	0.0217213	0.780925	Moderate
MHA_0422	hypothetical protein	-1	-0.879051	0.0215981	0.779482	Moderate
MHA_2203	lysine--tRNA ligase	-1	-0.879293	0.021474	0.778022	Moderate
COK_1274	hypothetical protein	-1	-0.879741	0.0212461	0.775319	Moderate
COK_1398	hypothetical protein	-1	-0.880189	0.0210205	0.772615	Moderate
COI_1888	hypothetical protein	-1	-0.880493	0.0208688	0.770781	Moderate
COI_1599	hypothetical protein	-1	-0.880643	0.0207944	0.769876	Moderate
COK_0525	hypothetical protein	-1	-0.881006	0.0206153	0.767685	Moderate
COI_2046	hypothetical protein	-1	-0.881006	0.0206153	0.767685	Moderate
MHA_1482	bacteriophage tail protein	-1	-0.881021	0.0206079	0.767595	Moderate
COK_0243	unnamed protein product	-1	-0.881227	0.0205069	0.766352	Moderate
COI_1520	hypothetical protein	-1	-0.881241	0.0205001	0.766267	Moderate
COI_0855	possible LexA family repressor/S24 family protease	-1	-0.88159	0.0203303	0.764161	Moderate
COI_0513	unnamed protein product	-1	-0.88167	0.0202915	0.763679	Moderate
MHA_0520	capsule polysaccharide export protein PhyA	-1	-0.881717	0.0202688	0.763395	Moderate
COK_0005	hypothetical protein	-1	-0.881763	0.0202466	0.763117	Moderate
COI_0098	hypothetical protein	-1	-0.881763	0.0202466	0.763117	Moderate
COK_0671	Putative phage protein	-1	-0.881917	0.0201724	0.762188	Moderate
COI_2146	Putative phage protein	-1	-0.881917	0.0201724	0.762188	Moderate
COK_0675	Putative phage head protein	-1	-0.881966	0.0201488	0.761892	Moderate
MHA_0101	possible glycosyltransferase	-1	-0.882317	0.0199809	0.759774	Moderate
COK_1439	hypothetical protein	-1	-0.882658	0.019819	0.757717	Moderate
COI_2395	hypothetical protein	-1	-0.882658	0.019819	0.757717	Moderate
COK_1223	hypothetical protein	-1	-0.882705	0.0197968	0.757433	Moderate
COK_1844	hypothetical protein	-1	-0.882815	0.0197449	0.756769	Moderate
COI_2586	hypothetical protein	-1	-0.882815	0.0197449	0.756769	Moderate
COI_2065	hypothetical protein	-1	-0.882881	0.0197138	0.756371	Moderate
COI_1583	conserved putative exported protein	-1	-0.883022	0.0196476	0.75552	Moderate
MHA_2420	nicotinamide phosphoribosyltransferase	-1	-0.883113	0.019605	0.754971	Moderate
COI_1539	hypothetical protein	-1	-0.883373	0.0194838	0.753402	Moderate
COK_0752	possible glycosyltransferase	-1	-0.883398	0.0194722	0.753251	Moderate
COI_1849	possible glycosyltransferase	-1	-0.883398	0.0194722	0.753251	Moderate
COI_2717	hypothetical protein	-1	-0.883973	0.0192068	0.749781	Moderate
COI_1041	hypothetical protein	-1	-0.884113	0.0191427	0.748937	Moderate
MHA_2726	hypothetical protein	-1	-0.884265	0.0190734	0.748019	Moderate
COK_2374	hypothetical protein	-1	-0.884265	0.0190734	0.748019	Moderate
COI_0533	hypothetical protein	-1	-0.884265	0.0190734	0.748019	Moderate
COK_1572	SsoIM	-1	-0.884277	0.0190679	0.747947	Moderate
COI_1664	SsoIM	-1	-0.884277	0.0190679	0.747947	Moderate
MHA_0284	type I site-specific deoxyribonuclease, restriction subunit	-1	-0.884418	0.0190038	0.747096	Moderate
COI_2170	hypothetical protein	-1	-0.884506	0.018964	0.746565	Moderate
MHA_0932	Mu bacteriophage protein T	-1	-0.884533	0.0189517	0.746402	Moderate
COK_1272	hypothetical protein	-1	-0.884682	0.0188844	0.745503	Moderate
MHA_1578	hypothetical protein	-1	-0.884766	0.0188466	0.744996	Moderate
COK_2089	hypothetical protein	-1	-0.884766	0.0188466	0.744996	Moderate
COI_0150	hypothetical protein	-1	-0.884766	0.0188466	0.744996	Moderate
COI_1237	hypothetical protein	-1	-0.884929	0.0187734	0.744013	Moderate
COK_1397	hypothetical protein	-1	-0.884962	0.0187586	0.743813	Moderate
MHA_1736	M20B family peptidase T	-1	-0.88504	0.0187237	0.743343	Moderate
MHA_2602	hypothetical protein	-1	-0.885178	0.0186621	0.74251	Moderate
MHA_2492	serotype 1-specific antigen	-1	-0.88525	0.01863	0.742076	Moderate
MHA_1154	hypothetical protein	-1	-0.885571	0.0184877	0.740139	Moderate
COK_0312	hypothetical protein	-1	-0.885743	0.0184119	0.739101	Moderate
MHA_1121	hypothetical protein	-1	-0.886015	0.0182927	0.737459	Moderate
COK_0600	hypothetical protein	-1	-0.886015	0.0182927	0.737459	Moderate
COI_1511	hypothetical protein	-1	-0.886015	0.0182927	0.737459	Moderate
MHA_1180	possible soluble lytic murein transglycosylase	-1	-0.88611	0.0182512	0.736886	Moderate
MHA_1375	primosomal replication protein N	-1	-0.886117	0.0182482	0.736844	Moderate
COK_2427	primosomal replication protein N	-1	-0.886117	0.0182482	0.736844	Moderate
COI_1952	primosomal replication protein N	-1	-0.886117	0.0182482	0.736844	Moderate
COK_2411	serotype-1-specific antigen	-1	-0.886119	0.0182473	0.736832	Moderate
MHA_1210	hypothetical protein	-1	-0.887166	0.0177964	0.730514	Moderate
COI_1579	hypothetical protein	-1	-0.887166	0.0177964	0.730514	Moderate
MHA_0630	possible molybdopterin/thiamine biosynthesis protein	-1	-0.887276	0.0177497	0.72985	Moderate
MHA_0347	hypothetical protein	-1	-0.887297	0.0177408	0.729723	Moderate
COK_1025	hypothetical protein	-1	-0.887364	0.0177124	0.729319	Moderate
COK_1048	endolysin	-1	-0.887448	0.0176768	0.728812	Moderate
COK_2165	hypothetical protein	-1	-0.887844	0.0175103	0.726423	Moderate
MHA_0489	possible competence protein	-1	-0.887888	0.0174919	0.726157	Moderate
COI_0701	hypothetical protein	-1	-0.888107	0.0174005	0.724835	Moderate
COK_1033	hypothetical protein	-1	-0.888356	0.0172972	0.723333	Moderate
COK_2485	hypothetical protein	-1	-0.888575	0.0172068	0.722011	Moderate
COI_1815	hypothetical protein	-1	-0.888575	0.0172068	0.722011	Moderate
MHA_2622	hypothetical protein	-1	-0.888719	0.0171477	0.721142	Moderate
MHA_2046	hypothetical protein	-1	-0.888789	0.017119	0.72072	Moderate
COI_1794	anaerobic ribonucleoside-triphosphate reductase activating protein	-1	-0.888789	0.017119	0.72072	Moderate
COI_0218	hypothetical protein	-1	-0.888798	0.0171153	0.720666	Moderate
MHA_1910	possible lipoprotein ABC superfamily ATP binding cassette transporter, membrane protein	-1	-0.889107	0.0169893	0.718801	Moderate
MHA_2486	allophanate hydrolase subunit 1	-1	-0.889176	0.0169612	0.718385	Moderate
COK_1437	possible autotransporter/adhesin	-1	-0.889199	0.0169519	0.718246	Moderate
COI_2393	possible autotransporter/adhesin	-1	-0.889199	0.0169519	0.718246	Moderate
MHA_1142	hypothetical protein	-1	-0.88929	0.0169151	0.717697	Moderate
COK_0694	possible bacteriophage replication protein	-1	-0.889312	0.0169062	0.717564	Moderate
COK_0734	IS1016C2 transposase	-1	-0.889325	0.0169009	0.717486	Moderate
MHA_1967	hypothetical protein	-1	-0.88944	0.0168545	0.716792	Moderate
MHA_2549	hypothetical protein	-1	-0.889594	0.0167925	0.715862	Moderate
COK_1324	putative glycosyl transferase	-1	-0.88968	0.0167579	0.715343	Moderate
COI_2464	putative glycosyl transferase	-1	-0.88968	0.0167579	0.715343	Moderate
COI_0618	Hypothetical protein COLAER_01850	-1	-0.890388	0.0164764	0.711071	Moderate
COK_1195	galactoside ABC superfamily ATP binding cassette transporter, ABC protein	-1	-0.890588	0.0163977	0.709864	Moderate
COI_0997	hypothetical protein	-1	-0.890918	0.0162687	0.707873	Moderate
COI_1576	hypothetical protein	-1	-0.890999	0.0162372	0.707384	Moderate
COK_1235	hypothetical protein	-1	-0.891242	0.016143	0.705918	Moderate
COI_1916	hypothetical protein	-1	-0.891694	0.0159692	0.70319	Moderate
COK_1438	hypothetical protein	-1	-0.891799	0.0159291	0.702557	Moderate
COI_2394	hypothetical protein	-1	-0.891799	0.0159291	0.702557	Moderate
MHA_2600	hypothetical protein	-1	-0.891977	0.0158613	0.701483	Moderate
MHA_2098	IS1016 transposase	-1	-0.892285	0.0157448	0.699624	Moderate
COI_0345	IS1016C2 transposase	-1	-0.892285	0.0157448	0.699624	Moderate
COK_1271	hypothetical protein	-1	-0.892413	0.0156966	0.698852	Moderate
MHA_1036	hypothetical protein	-1	-0.892583	0.0156328	0.697826	Moderate
COK_1380	outer membrane protein P2 precursor	-1	-0.892598	0.0156272	0.697735	Moderate
COK_0384	possible transcriptional regulator	-1	-0.89265	0.0156077	0.697421	Moderate
COI_1998	possible transcriptional regulator	-1	-0.89265	0.0156077	0.697421	Moderate
MHA_1201	hypothetical protein	-1	-0.892724	0.0155801	0.696975	Moderate
COI_0592	hypothetical protein	-1	-0.892725	0.0155797	0.696969	Moderate
COK_1523	AraC family transcriptional regulator	-1	-0.892931	0.015503	0.695726	Moderate
MHA_2326	hypothetical protein	-1	-0.892938	0.0155004	0.695684	Moderate
COK_1633	glycine hydroxymethyltransferase	-1	-0.892949	0.0154963	0.695617	Moderate
MHA_2512	hypothetical protein	-1	-0.892975	0.0154866	0.69546	Moderate
MHA_0534	hypothetical protein	-1	-0.89327	0.0153776	0.69368	Moderate
COK_0148	hypothetical protein	-1	-0.89327	0.0153776	0.69368	Moderate
COI_1306	hypothetical protein	-1	-0.89327	0.0153776	0.69368	Moderate
COK_0679	hypothetical protein	-1	-0.893568	0.0152682	0.691882	Moderate
MHA_2460	hypothetical protein	-1	-0.893597	0.0152575	0.691707	Moderate
COK_0820	phage minor tail family protein	-1	-0.893722	0.0152119	0.690953	Moderate
COK_1260	hypothetical protein	-1	-0.893738	0.0152061	0.690856	Moderate
COK_0799	CRISPR-associated protein, CT1133	-1	-0.893777	0.0151919	0.690621	Moderate
COK_1504	neuraminidase	-1	-0.894027	0.0151011	0.689112	Moderate
COI_0667	neuraminidase	-1	-0.894027	0.0151011	0.689112	Moderate
MHA_0400	hypothetical protein	-1	-0.894068	0.0150863	0.688865	Moderate
COI_2724	hypothetical protein	-1	-0.894083	0.0150809	0.688774	Moderate
MHA_0024	possible bacteriophage tail protein	-1	-0.894263	0.0150159	0.687688	Moderate
COI_2727	hypothetical protein	-1	-0.894341	0.0149879	0.687217	Moderate
COK_0199	hypothetical protein	-1	-0.89441	0.0149631	0.686801	Moderate
COI_2618	type I site-specific deoxyribonuclease, restriction subunit	-1	-0.894701	0.0148591	0.685045	Moderate
COK_0930	type I site-specific deoxyribonuclease, restriction subunit	-1	-0.895171	0.0146926	0.682209	Moderate
MHA_0762	hypothetical protein	-1	-0.895372	0.0146219	0.680996	Moderate
COK_1273	hypothetical protein	-1	-0.895565	0.0145544	0.679831	Moderate
COK_2191	ABC superfamily ATP binding cassette transporter, membrane protein	-1	-0.895614	0.0145373	0.679536	Moderate
COI_1460	hypothetical protein	-1	-0.895622	0.0145345	0.679487	Moderate
COK_1229	Hypothetical protein COLAER_01850	-1	-0.895729	0.0144973	0.678842	Moderate
COK_1011	hypothetical protein	-1	-0.896013	0.0143989	0.677128	Moderate
MHA_2126	hypothetical protein	-1	-0.896149	0.014352	0.676307	Moderate
COI_1755	hypothetical protein	-1	-0.896149	0.014352	0.676307	Moderate
MHA_1170	hypothetical protein	-1	-0.896191	0.0143375	0.676054	Moderate
MHA_1930	malate dehydrogenase	-1	-0.896511	0.0142279	0.674123	Moderate
COK_2540	hemoglobin receptor	-1	-0.896511	0.0142279	0.674123	Moderate
COI_1762	hemoglobin receptor	-1	-0.896511	0.0142279	0.674123	Moderate
COI_1522	hypothetical protein	-1	-0.896722	0.0141561	0.67285	Moderate
COK_2251	possible competence protein	-1	-0.896771	0.0141394	0.672554	Moderate
COI_0899	possible competence protein	-1	-0.896771	0.0141394	0.672554	Moderate
MHA_1666	PTS family porter component IIA	-1	-0.897043	0.0140474	0.670913	Moderate
COK_1409	PTS family porter component IIA	-1	-0.897043	0.0140474	0.670913	Moderate
COI_0974	PTS family porter component IIA	-1	-0.897043	0.0140474	0.670913	Moderate
COI_0204	hypothetical protein	-1	-0.897045	0.0140468	0.670901	Moderate
COI_0648	hypothetical protein	-1	-0.898046	0.0137134	0.66486	Moderate
COK_1265	phage major capsid protein, P2 family	-1	-0.89823	0.0136529	0.66375	Moderate
MHA_0572	hypothetical protein	-1	-0.898279	0.0136369	0.663454	Moderate
MHA_2761	possible outer membrane protein	-1	-0.898333	0.0136192	0.663128	Moderate
COK_2341	hypothetical protein	-1	-0.898333	0.0136192	0.663128	Moderate
COI_0565	hypothetical protein	-1	-0.898333	0.0136192	0.663128	Moderate
MHA_0138	hypothetical protein	-1	-0.898342	0.0136163	0.663074	Moderate
COK_1807	hypothetical protein	-1	-0.898342	0.0136163	0.663074	Moderate
COI_2386	hypothetical protein	-1	-0.898342	0.0136163	0.663074	Moderate
MHA_0254	leukotoxin	-1	-0.898492	0.0135673	0.662169	Moderate
MHA_2601	hypothetical protein	-1	-0.898541	0.0135514	0.661873	Moderate
COK_0650	BcepNY3gp32	-1	-0.898564	0.0135439	0.661734	Moderate
MHA_1791	IS1016 transposase	-1	-0.898651	0.0135156	0.661209	Moderate
MHA_0494	IS1016 transposase	-1	-0.898697	0.0135007	0.660932	Moderate
COI_0411	endolysin	-1	-0.899043	0.013389	0.658844	Moderate
MHA_0943	Mu bacteriophage protein gp46	-1	-0.899058	0.0133842	0.658753	Moderate
COK_0573	inorganic polyphosphate/ATP-NAD kinase	-1	-0.899358	0.0132882	0.656943	Moderate
COI_2698	inorganic polyphosphate/ATP-NAD kinase	-1	-0.899358	0.0132882	0.656943	Moderate
COK_0403	hypothetical protein	-1	-0.89939	0.0132779	0.65675	Moderate
COI_1979	hypothetical protein	-1	-0.89939	0.0132779	0.65675	Moderate
MHA_1887	hypothetical protein	-1	-0.899513	0.0132388	0.656008	Moderate
COI_1672	hypothetical protein	-1	-0.899517	0.0132375	0.655984	Moderate
COK_1515	possible siderophore esterase	-1	-0.899587	0.0132153	0.655561	Moderate
COI_0656	possible siderophore esterase	-1	-0.899587	0.0132153	0.655561	Moderate
COI_1025	Gifsy-1 prophage VmtM	-1	-0.899636	0.0131997	0.655266	Moderate
MHA_0437	bacteriophage terminase small subunit	-1	-0.899751	0.0131633	0.654572	Moderate
COK_0582	hypothetical protein	-1	-0.899765	0.0131589	0.654487	Moderate
MHA_0910	hypothetical protein	-1	-0.899965	0.0130959	0.65328	Moderate
MHA_1766	dioxygenase	-1	-0.899989	0.0130883	0.653135	Moderate
COK_0622	possible glycosyltransferase	-1	-0.900016	0.0130798	0.652973	Moderate
MHA_2837	lipoprotein VacJ	-1	-0.900036	0.0130735	0.652852	Moderate
MHA_1990	hypothetical bacteriophage protein	-1	-0.900045	0.0130707	0.652798	Moderate
COK_2207	hypothetical protein	-1	-0.900131	0.0130438	0.652279	Moderate
COI_0814	hypothetical protein	-1	-0.900131	0.0130438	0.652279	Moderate
MHA_1216	antirestriction protein	-1	-0.90036	0.0129722	0.650897	Moderate
COI_1573	antirestriction protein	-1	-0.90036	0.0129722	0.650897	Moderate
MHA_2531	hypothetical protein	-1	-0.900743	0.0128534	0.648586	Moderate
COK_1168	hypothetical protein	-1	-0.900743	0.0128534	0.648586	Moderate
COK_0680	hypothetical protein	-1	-0.900793	0.012838	0.648284	Moderate
COK_1215	hypothetical protein	-1	-0.90111	0.0127406	0.646371	Moderate
COI_0632	hypothetical protein	-1	-0.90111	0.0127406	0.646371	Moderate
COK_1532	dioxygenase	-1	-0.9012	0.0127131	0.645828	Moderate
COI_0638	dioxygenase	-1	-0.9012	0.0127131	0.645828	Moderate
MHA_2529	hypothetical protein	-1	-0.901304	0.0126813	0.6452	Moderate
COK_1170	MazG nucleotide pyrophosphohydrolase	-1	-0.901304	0.0126813	0.6452	Moderate
COI_1405	MazG nucleotide pyrophosphohydrolase	-1	-0.901304	0.0126813	0.6452	Moderate
COK_0928	type I restriction-modification system, subunit S	-1	-0.901461	0.0126336	0.644253	Moderate
COI_2621	type I restriction-modification system, subunit S	-1	-0.901557	0.0126045	0.643674	Moderate
COI_0699	tail sheath protein FI	-1	-0.901831	0.0125217	0.64202	Moderate
COK_1031	tail sheath protein FI	-1	-0.901854	0.0125148	0.641881	Moderate
COK_1199	pseudoazurin	-1	-0.902108	0.0124387	0.640349	Moderate
MHA_0623	hypothetical protein	-1	-0.902131	0.0124318	0.64021	Moderate
MHA_1501	bacteriophage terminase large subunit	-1	-0.90241	0.0123487	0.638526	Moderate
MHA_0221	TonB protein	-1	-0.902473	0.01233	0.638146	Moderate
COK_1730	TonB2	-1	-0.902473	0.01233	0.638146	Moderate
COI_2309	TonB2	-1	-0.902473	0.01233	0.638146	Moderate
MHA_0418	bacteriophage tail sheath protein FI	-1	-0.902572	0.0123007	0.637549	Moderate
MHA_2618	hypothetical protein	-1	-0.902924	0.0121971	0.635425	Moderate
COK_1885	hypothetical protein	-1	-0.90332	0.0120815	0.633035	Moderate
COI_1096	hypothetical protein	-1	-0.90332	0.0120815	0.633035	Moderate
COK_2397	glutamate--tRNA ligase	-1	-0.903413	0.0120545	0.632474	Moderate
MHA_1979	possible bacteriophage tail fiber protein	-1	-0.903501	0.0120291	0.631943	Moderate
MHA_0181	hypothetical protein	-1	-0.903915	0.0119099	0.629445	Moderate
COK_1767	hypothetical protein	-1	-0.903915	0.0119099	0.629445	Moderate
COI_2347	hypothetical protein	-1	-0.903915	0.0119099	0.629445	Moderate
COK_0003	hypothetical protein	-1	-0.904104	0.0118559	0.628304	Moderate
COI_0096	hypothetical protein	-1	-0.904104	0.0118559	0.628304	Moderate
MHA_2316	possible cytochrome c	-1	-0.90415	0.0118428	0.628027	Moderate
COK_0301	possible cytochrome c	-1	-0.90415	0.0118428	0.628027	Moderate
COI_0453	possible cytochrome c	-1	-0.90415	0.0118428	0.628027	Moderate
COK_2090	SNF2 family helicase	-1	-0.904318	0.011795	0.627013	Moderate
COI_0671	hypothetical protein	-1	-0.904533	0.0117342	0.625715	Moderate
COK_0232	hypothetical protein	-1	-0.90511	0.0115725	0.622234	Moderate
COI_0524	hypothetical protein	-1	-0.90511	0.0115725	0.622234	Moderate
COK_0134	putative tubulin binding protein	-1	-0.905301	0.0115194	0.621081	Moderate
COI_0251	putative tubulin binding protein	-1	-0.905301	0.0115194	0.621081	Moderate
MHA_0324	hypothetical protein	-1	-0.905306	0.0115181	0.621051	Moderate
COK_1022	CI repressor	-1	-0.905619	0.0114317	0.619162	Low
COI_0689	CI repressor	-1	-0.905619	0.0114317	0.619162	Low
COK_1587	hypothetical protein	-1	-0.906038	0.011317	0.616634	Low
MHA_0526	hypothetical protein	-1	-0.90607	0.0113083	0.616441	Low
MHA_1700	hypothetical protein	-1	-0.906177	0.0112792	0.615795	Low
COI_2142	Putative phage head protein	-1	-0.906287	0.0112494	0.615131	Low
MHA_0737	S49 family endopeptidase	-1	-0.906491	0.0111943	0.6139	Low
MHA_1462	nitrate/nitrite sensor histidine kinase, NarQ	-1	-0.906578	0.0111709	0.613375	Low
COK_2386	hypothetical protein	-1	-0.906784	0.0111157	0.612132	Low
COI_0182	hypothetical protein	-1	-0.906784	0.0111157	0.612132	Low
MHA_2652	bacteriophage integrase	-1	-0.906796	0.0111124	0.61206	Low
COK_0223	TonB-dependent outer membrane receptor	-1	-0.906796	0.0111124	0.61206	Low
COI_0091	TonB-dependent outer membrane receptor	-1	-0.906796	0.0111124	0.61206	Low
COI_2706	hypothetical protein	-1	-0.907045	0.0110461	0.610557	Low
COI_1020	bacteriophage tail protein	-1	-0.907207	0.0110031	0.60958	Low
COK_2282	hypothetical protein	-1	-0.907217	0.0110004	0.609519	Low
COI_0211	hypothetical protein	-1	-0.907244	0.0109933	0.609356	Low
COK_2080	S13 family serine-type D-Ala-D-Ala carboxypeptidase	-1	-0.907297	0.0109793	0.609037	Low
COI_0141	S13 family serine-type D-Ala-D-Ala carboxypeptidase	-1	-0.907297	0.0109793	0.609037	Low
COI_1531	carbonate dehydratase	-1	-0.907563	0.0109092	0.607431	Low
MHA_2470	hypothetical bacteriophage protein	-1	-0.90758	0.0109047	0.607329	Low
COK_0663	hypothetical protein	-1	-0.907609	0.0108971	0.607154	Low
COI_2154	hypothetical protein	-1	-0.907609	0.0108971	0.607154	Low
COK_0974	hypothetical protein	-1	-0.907906	0.0108195	0.605362	Low
MHA_0002	hypothetical protein	-1	-0.90791	0.0108184	0.605337	Low
MHA_1263	hypothetical protein	-1	-0.907953	0.0108073	0.605078	Low
COK_1834	hypothetical protein	-1	-0.907967	0.0108036	0.604993	Low
COK_1639	RNA methyltransferase	-1	-0.908014	0.0107914	0.60471	Low
MHA_1206	hypothetical membrane protein	-1	-0.908089	0.0107719	0.604257	Low
COK_0378	putative oxidoreductase protein	-1	-0.908089	0.0107719	0.604257	Low
MHA_0486	possible outer membrane protein	-1	-0.908171	0.0107507	0.603762	Low
COK_0192	hypothetical protein	-1	-0.908174	0.0107499	0.603744	Low
COI_1497	hypothetical protein	-1	-0.908184	0.0107473	0.603684	Low
MHA_1506	possible chitinase	-1	-0.908252	0.0107297	0.603274	Low
MHA_0817	hypothetical protein	-1	-0.908613	0.0106369	0.601095	Low
COI_0225	hypothetical protein	-1	-0.908629	0.0106328	0.600999	Low
COK_1893	possible transposase/recombinase	-1	-0.908819	0.0105843	0.599852	Low
COI_2718	hypothetical protein	-1	-0.908967	0.0105466	0.598959	Low
COK_0801	possible RecB family exonuclease	-1	-0.90911	0.0105104	0.598096	Low
MHA_1569	S13 family serine-type D-Ala-D-Ala carboxypeptidase	-1	-0.909113	0.0105096	0.598078	Low
COK_2561	possible membrane protein	-1	-0.909186	0.0104911	0.597638	Low
MHA_0598	hypothetical protein	-1	-0.909245	0.0104762	0.597282	Low
MHA_0570	hypothetical protein	-1	-0.909306	0.0104609	0.596914	Low
COI_0297	possible prophage antirepressor	-1	-0.909314	0.0104589	0.596865	Low
COI_1036	hypothetical protein	-1	-0.909327	0.0104556	0.596787	Low
COI_0270	possible RecB family exonuclease	-1	-0.909488	0.0104151	0.595815	Low
MHA_0507	acid phosphatase	-1	-0.909506	0.0104106	0.595707	Low
COK_0623	acid phosphatase	-1	-0.909506	0.0104106	0.595707	Low
COI_0100	acid phosphatase	-1	-0.909506	0.0104106	0.595707	Low
MHA_0001	hypothetical protein	-1	-0.909731	0.0103543	0.594349	Low
MHA_0756	hypothetical protein	-1	-0.909902	0.0103118	0.593317	Low
COI_1057	6-phosphogluconate dehydrogenase	-1	-0.909902	0.0103118	0.593317	Low
MHA_0030	hypothetical protein	-1	-0.909934	0.0103038	0.593124	Low
COK_0858	hypothetical protein	-1	-0.910039	0.0102778	0.59249	Low
COI_2116	hypothetical protein	-1	-0.910039	0.0102778	0.59249	Low
MHA_1117	PTS family fructose (fru) porter component IIA	-1	-0.910329	0.0102063	0.59074	Low
MHA_1232	hypothetical protein	-1	-0.910361	0.0101984	0.590547	Low
COK_0905	hypothetical protein	-1	-0.910483	0.0101685	0.589811	Low
COI_2644	hypothetical protein	-1	-0.910483	0.0101685	0.589811	Low
COI_2008	hypothetical protein	-1	-0.91055	0.0101521	0.589407	Low
MHA_0364	hypothetical protein	-1	-0.910698	0.010116	0.588514	Low
MHA_2015	bacteriophage transposase	-1	-0.910704	0.0101145	0.588478	Low
MHA_2405	hypothetical protein	-1	-0.910761	0.0101006	0.588134	Low
MHA_1343	hypothetical protein	-1	-0.9109	0.0100669	0.587295	Low
MHA_1459	hypothetical protein	-1	-0.910966	0.0100509	0.586897	Low
COK_0467	hypothetical protein	-1	-0.911058	0.0100286	0.586341	Low
COI_0346	hypothetical protein	-1	-0.911058	0.0100286	0.586341	Low
MHA_0295	hypothetical protein	-1	-0.911093	0.0100202	0.58613	Low
COK_1069	hypothetical protein	-1	-0.911242	0.00998425	0.585231	Low
COI_0391	hypothetical protein	-1	-0.911242	0.00998425	0.585231	Low
MHA_1744	hypothetical protein	-1	-0.911248	0.0099828	0.585195	Low
COI_1887	hypothetical protein	-1	-0.911276	0.00997607	0.585026	Low
COI_0079	hypothetical protein	-1	-0.91133	0.0099631	0.5847	Low
MHA_1497	hypothetical protein	-1	-0.911399	0.00994655	0.584284	Low
COI_1035	hypothetical protein	-1	-0.911477	0.00992788	0.583813	Low
COK_1006	integrase	-1	-0.911613	0.0098954	0.582992	Low
COI_0212	hypothetical protein	-1	-0.911982	0.0098078	0.580766	Low
COK_2405	possible LexA family repressor/S24 family protease	-1	-0.912108	0.00977807	0.580005	Low
COK_1708	hypothetical protein	-1	-0.912137	0.00977124	0.57983	Low
COK_2149	possible bacteriophage antirepressor	-1	-0.912446	0.00969875	0.577966	Low
COI_1902	possible bacteriophage antirepressor	-1	-0.912446	0.00969875	0.577966	Low
COK_1442	hypothetical protein	-1	-0.912456	0.00969641	0.577905	Low
COI_1465	integrase	-1	-0.912512	0.00968333	0.577567	Low
COK_1261	hypothetical protein	-1	-0.912805	0.00961519	0.575799	Low
MHA_1342	hypothetical protein	-1	-0.912991	0.00957218	0.574677	Low
COI_1489	hypothetical protein	-1	-0.913113	0.00954408	0.573941	Low
MHA_1551	hypothetical protein	-1	-0.913385	0.00948171	0.572299	Low
MHA_0639	outer membrane protein P1	-1	-0.913402	0.00947782	0.572197	Low
COK_0552	Mu-like phage gp28	-1	-0.913407	0.00947668	0.572167	Low
COK_0334	possible filamentous hemagglutinin	-1	-0.913693	0.00941157	0.570441	Low
MHA_2100	possible transposase	-1	-0.913719	0.00940567	0.570284	Low
COK_1275	alpha replication protein of prophage CP-933I	-1	-0.913728	0.00940363	0.57023	Low
MHA_1444	hypothetical protein	-1	-0.913888	0.00936743	0.569264	Low
COK_0060	hypothetical protein	-1	-0.913888	0.00936743	0.569264	Low
COI_0770	hypothetical protein	-1	-0.913888	0.00936743	0.569264	Low
MHA_2544	possible lipoprotein LolB	-1	-0.913917	0.00936088	0.569089	Low
MHA_1516	hypothetical protein	-1	-0.914226	0.00929141	0.567225	Low
COI_0036	hypothetical protein	-1	-0.914296	0.00927574	0.566802	Low
COK_0609	hypothetical protein	-1	-0.914317	0.00927104	0.566675	Low
COI_0669	phage anti-repressor protein AntB	-1	-0.914561	0.00921666	0.565203	Low
MHA_0168	RhtB family homoserine/threonine resistance transporter	-1	-0.914626	0.00920223	0.564811	Low
COK_1778	RhtB family homoserine/threonine resistance transporter	-1	-0.914626	0.00920223	0.564811	Low
COI_2358	RhtB family homoserine/threonine resistance transporter	-1	-0.914626	0.00920223	0.564811	Low
COK_0613	possible chromosome partitioning ATPase	-1	-0.914664	0.0091938	0.564582	Low
COI_0040	possible chromosome partitioning ATPase	-1	-0.914664	0.0091938	0.564582	Low
COI_1537	phosphatidylserine decarboxylase	-1	-0.914821	0.00915906	0.563634	Low
MHA_2458	hypothetical bacteriophage protein	-1	-0.91494	0.00913282	0.562916	Low
MHA_1397	possible molybdenum (Mo2+) ABC superfamily ATP binding cassette transporter, binding protein	-1	-0.914979	0.00912423	0.562681	Low
COK_1993	type II secretion system protein E	-1	-0.915742	0.00895788	0.558077	Low
COI_1200	type II secretion system protein E	-1	-0.915742	0.00895788	0.558077	Low
MHA_1417	hypothetical protein	-1	-0.915754	0.00895529	0.558004	Low
COK_0828	phage head-tail adaptor, putative	-1	-0.915898	0.00892424	0.557135	Low
COI_2679	Mu-like phage gp28	-1	-0.915908	0.00892209	0.557075	Low
COK_2014	outer membrane protein P1	-1	-0.916015	0.00889909	0.556429	Low
COI_1221	outer membrane protein P1	-1	-0.916015	0.00889909	0.556429	Low
MHA_0810	asparaginase	-1	-0.916147	0.0088708	0.555633	Low
COK_1297	Tannase and feruloyl esterase	-1	-0.916254	0.00884794	0.554987	Low
COI_2491	Tannase and feruloyl esterase	-1	-0.916254	0.00884794	0.554987	Low
COI_1684	phage head-tail adaptor, putative	-1	-0.916307	0.00883663	0.554667	Low
COK_0129	possible M23B family outer membrane metalloprotease	-1	-0.916309	0.00883621	0.554655	Low
MHA_0518	possible chromosome partitioning ATPase	-1	-0.916561	0.00878266	0.553134	Low
COK_0081	hypothetical protein	-1	-0.916874	0.00871659	0.551246	Low
COI_0034	hypothetical protein	-1	-0.916874	0.00871659	0.551246	Low
MHA_1313	possible transcriptional regulator	-1	-0.916949	0.00870084	0.550793	Low
COK_0499	possible transcriptional regulator	-1	-0.916949	0.00870084	0.550793	Low
COI_2550	possible transcriptional regulator	-1	-0.916949	0.00870084	0.550793	Low
COI_1525	translocation protein TolB precursor	-1	-0.916994	0.0086914	0.550522	Low
COI_1009	hypothetical protein	-1	-0.917243	0.00863934	0.549019	Low
MHA_1657	hypothetical protein	-1	-0.917408	0.00860502	0.548023	Low
COI_2726	hypothetical protein	-1	-0.917437	0.008599	0.547848	Low
MHA_0741	possible dipeptide/oligopeptide/nickel (Ni2+) ABC superfamily ATP binding cassette transporter, ABC protein DppF	-1	-0.917529	0.00857994	0.547293	Low
COI_1582	putative exported protein	-1	-0.918048	0.00847316	0.544161	Low
MHA_2381	hypothetical protein	-1	-0.918278	0.00842627	0.542773	Low
COK_0687	predicted plasmid maintenance system killer protein	-1	-0.918536	0.00837397	0.541217	Low
MHA_0352	hypothetical protein	-1	-0.918701	0.00834069	0.540221	Low
COK_1403	L-ascorbate-6-phosphate lactonase UlaG-like protein	-1	-0.91894	0.00829272	0.538779	Low
COI_0980	L-ascorbate-6-phosphate lactonase UlaG-like protein	-1	-0.91894	0.00829272	0.538779	Low
COI_2135	possible chitinase	-1	-0.919014	0.00827793	0.538332	Low
COK_0824	hypothetical protein	-1	-0.919124	0.00825598	0.537668	Low
MHA_2606	hypothetical protein	-1	-0.919156	0.0082496	0.537475	Low
COK_2320	possible bifunctional P-loop ATPase/acetyltransferase	-1	-0.919236	0.00823369	0.536993	Low
COI_2577	possible bifunctional P-loop ATPase/acetyltransferase	-1	-0.919236	0.00823369	0.536993	Low
MHA_0625	hypothetical protein	-1	-0.919253	0.00823031	0.53689	Low
COI_1461	hypothetical protein	-1	-0.919461	0.0081891	0.535635	Low
COK_0528	hypothetical protein	-1	-0.919475	0.00818633	0.53555	Low
COI_2424	hypothetical protein	-1	-0.919512	0.00817902	0.535327	Low
COK_0543	hypothetical protein	-1	-0.919598	0.00816206	0.534808	Low
COK_1880	putative phage anti-repressor protein	-1	-0.919619	0.00815793	0.534681	Low
COI_1102	putative phage anti-repressor protein	-1	-0.919619	0.00815793	0.534681	Low
MHA_2703	possible opacity-associated protein B	-1	-0.919698	0.00814239	0.534205	Low
MHA_1517	hypothetical protein	-1	-0.919722	0.00813767	0.53406	Low
MHA_0953	hypothetical protein	-1	-0.92015	0.00805403	0.531477	Low
COK_2331	nucleotidyltransferase substrate binding protein, HI0074 family	-1	-0.920213	0.00804179	0.531097	Low
COK_2506	anaerobic ribonucleoside-triphosphate reductase activating protein	-1	-0.920431	0.00799958	0.529781	Low
MHA_0936	hypothetical protein	-1	-0.920759	0.00793649	0.527802	Low
COK_1859	hypothetical protein	-1	-0.920759	0.00793649	0.527802	Low
COI_1125	hypothetical protein	-1	-0.920759	0.00793649	0.527802	Low
COK_2012	cysteine desulfurase	-1	-0.920887	0.007912	0.52703	Low
COI_0902	possible outer membrane protein	-1	-0.921108	0.00786989	0.525696	Low
MHA_2242	peptidylprolyl isomerase	-1	-0.921207	0.0078511	0.525099	Low
COK_1308	peptidylprolyl isomerase	-1	-0.921207	0.0078511	0.525099	Low
COI_2480	peptidylprolyl isomerase	-1	-0.921207	0.0078511	0.525099	Low
MHA_0962	hypothetical protein	-1	-0.921238	0.00784523	0.524912	Low
COI_2526	N-acetylglucosamine-6-phosphate deacetylase	-1	-0.921487	0.0077982	0.523409	Low
COK_0952	initiation factor IF2-1	-1	-0.921526	0.00779086	0.523174	Low
MHA_2077	hypothetical protein	-1	-0.921606	0.00777583	0.522691	Low
COK_1911	hypothetical protein	-1	-0.921606	0.00777583	0.522691	Low
COI_1618	hypothetical protein	-1	-0.921606	0.00777583	0.522691	Low
MHA_0421	hypothetical protein	-1	-0.9217	0.0077582	0.522124	Low
COI_0738	hypothetical protein	-1	-0.921906	0.0077197	0.520881	Low
COK_0041	putative anticodon nuclease	-1	-0.921931	0.00771504	0.52073	Low
MHA_1525	hypothetical protein	-1	-0.922244	0.00765695	0.518841	Low
COI_1944	hypothetical protein	-1	-0.922248	0.00765621	0.518817	Low
COK_1107	possible opacity-associated protein B	-1	-0.922354	0.00763663	0.518177	Low
COI_1631	possible opacity-associated protein B	-1	-0.922354	0.00763663	0.518177	Low
MHA_1977	possible bacteriophage baseplate protein	-1	-0.922412	0.00762595	0.517827	Low
COI_2156	hypothetical protein	-1	-0.922481	0.00761325	0.517411	Low
MHA_1139	hypothetical protein	-1	-0.922605	0.00759048	0.516663	Low
MHA_1947	possible xylose ABC superfamily ATP binding cassette transporter, ABC protein	-1	-0.922669	0.00757876	0.516277	Low
MHA_0883	possible bifunctional amino acid-binding protein/DNA-binding protein	-1	-0.92269	0.00757492	0.51615	Low
MHA_1054	outer membrane protein OmpA	-1	-0.922695	0.007574	0.51612	Low
MHA_1279	hypothetical protein	-1	-0.922824	0.00755044	0.515341	Low
COK_2206	putative cytoplasmic protein	-1	-0.92285	0.0075457	0.515184	Low
COK_2313	possible bifunctional amino acid-binding protein/DNA-binding protein	-1	-0.922859	0.00754406	0.51513	Low
COI_2570	possible bifunctional amino acid-binding protein/DNA-binding protein	-1	-0.922859	0.00754406	0.51513	Low
COK_0806	hypothetical protein	-1	-0.922984	0.00752132	0.514376	Low
MHA_2471	hypothetical protein	-1	-0.923033	0.00751242	0.51408	Low
MHA_1187	hypothetical protein	-1	-0.92316	0.00748942	0.513314	Low
MHA_0759	hypothetical protein	-1	-0.923307	0.00746287	0.512427	Low
COK_0434	hypothetical protein	-1	-0.923307	0.00746287	0.512427	Low
COI_1054	hypothetical protein	-1	-0.923307	0.00746287	0.512427	Low
COK_0666	hypothetical protein	-1	-0.92343	0.00744073	0.511685	Low
COI_2151	hypothetical protein	-1	-0.92343	0.00744073	0.511685	Low
MHA_2247	RNA methyltransferase	-1	-0.923516	0.00742529	0.511166	Low
COI_0813	putative cytoplasmic protein	-1	-0.923527	0.00742332	0.511099	Low
COI_2062	hypothetical protein	-1	-0.923634	0.00740416	0.510454	Low
MHA_0226	hypothetical protein	-1	-0.92366	0.00739951	0.510297	Low
MHA_0345	hypothetical protein	-1	-0.923667	0.00739826	0.510254	Low
MHA_2281	lipoprotein	-1	-0.923692	0.00739379	0.510104	Low
COI_0850	serotype-1-specific antigen	-1	-0.923797	0.00737506	0.50947	Low
COK_2221	peptidylprolyl isomerase	-1	-0.924003	0.00733845	0.508227	Low
COK_0800	CRISPR-associated protein TM1801	-1	-0.924132	0.00731562	0.507448	Low
COI_0269	CRISPR-associated protein TM1801	-1	-0.924132	0.00731562	0.507448	Low
MHA_1900	hypothetical protein	-1	-0.924393	0.00726963	0.505873	Low
MHA_1072	hypothetical protein	-1	-0.924402	0.00726805	0.505819	Low
COK_1543	hypothetical protein	-1	-0.924402	0.00726805	0.505819	Low
MHA_0967	TorA chaperone	-1	-0.924495	0.00725174	0.505258	Low
COK_2567	TorA chaperone	-1	-0.924495	0.00725174	0.505258	Low
COI_1332	TorA chaperone	-1	-0.924495	0.00725174	0.505258	Low
COK_2163	hypothetical protein	-1	-0.924546	0.00724281	0.50495	Low
COI_1739	hypothetical protein	-1	-0.924546	0.00724281	0.50495	Low
COI_2167	BcepNY3gp32	-1	-0.924664	0.00722219	0.504238	Low
COK_1280	isopropylmalate isomerase large subunit	-1	-0.924857	0.0071886	0.503074	Low
COI_0586	isopropylmalate isomerase large subunit	-1	-0.924857	0.0071886	0.503074	Low
COK_2127	hypothetical protein	-1	-0.924904	0.00718044	0.50279	Low
COI_0334	hypothetical protein	-1	-0.924904	0.00718044	0.50279	Low
COK_0681	hypothetical protein	-1	-0.925125	0.0071422	0.501456	Low
MHA_1995	hypothetical bacteriophage protein	-1	-0.925258	0.00711928	0.500654	Low
MHA_0492	hypothetical protein	-1	-0.92529	0.00711378	0.500461	Low
COK_0249	possible transposase	-1	-0.925317	0.00710914	0.500298	Low
COI_0507	possible transposase	-1	-0.925317	0.00710914	0.500298	Low
COK_1108	possible opacity-associated protein A	-1	-0.925378	0.00709867	0.49993	Low
COI_1630	possible opacity-associated protein A	-1	-0.925378	0.00709867	0.49993	Low
MHA_1133	membrane-bound lytic murein transglycosylase	-1	-0.925576	0.00706479	0.498735	Low
COI_2596	hypothetical protein	-1	-0.925576	0.00706479	0.498735	Low
MHA_1521	hypothetical protein	-1	-0.925667	0.00704927	0.498186	Low
COK_0357	hypothetical protein	-1	-0.925872	0.00701444	0.496949	Low
COK_1052	terminase small subunit	-1	-0.925963	0.00699903	0.4964	Low
MHA_1645	hypothetical protein	-1	-0.926027	0.00698821	0.496013	Low
MHA_0940	Mu bacteriophage tail protein P	-1	-0.92605	0.00698433	0.495875	Low
COK_1852	Mu bacteriophage tail protein P	-1	-0.92605	0.00698433	0.495875	Low
COI_1132	Mu bacteriophage tail protein P	-1	-0.92605	0.00698433	0.495875	Low
COI_0407	terminase small subunit	-1	-0.926065	0.0069818	0.495784	Low
COK_2167	hypothetical protein	-1	-0.926181	0.00696225	0.495084	Low
MHA_2611	hypothetical protein	-1	-0.926284	0.00694494	0.494463	Low
MHA_0018	possible RelB protein	-1	-0.926675	0.00687963	0.492103	Low
COK_2160	Plasmid maintenance system killer	-1	-0.926722	0.00687182	0.491819	Low
COI_1680	hypothetical protein	-1	-0.926766	0.00686451	0.491554	Low
MHA_0724	hypothetical protein	-1	-0.926883	0.00684513	0.490848	Low
MHA_0706	[formate-C-acetyltransferase]-activating enzyme [Mannheimia haemolytica PHL213]	-1	-0.927014	0.00682349	0.490057	Low
COK_0372	purine nucleoside phosphorylase	-1	-0.927014	0.00682349	0.490057	Low
COI_2009	purine nucleoside phosphorylase	-1	-0.927014	0.00682349	0.490057	Low
MHA_0933	hypothetical protein	-1	-0.927064	0.00681525	0.489756	Low
COI_0368	possible PurR family transcriptional regulator	-1	-0.927108	0.006808	0.48949	Low
MHA_2758	hypothetical protein	-1	-0.927154	0.00680044	0.489213	Low
COK_2344	hypothetical protein	-1	-0.927154	0.00680044	0.489213	Low
COI_0562	hypothetical protein	-1	-0.927154	0.00680044	0.489213	Low
COK_2565	hypothetical protein	-1	-0.927183	0.00679567	0.489038	Low
COK_1724	hypothetical protein	-1	-0.927204	0.00679223	0.488911	Low
COI_1088	hypothetical protein	-1	-0.927294	0.00677747	0.488368	Low
MHA_0346	possible RecB family exonuclease	-1	-0.927356	0.00676732	0.487994	Low
MHA_0914	hypothetical protein	-1	-0.927487	0.00674592	0.487203	Low
MHA_0708	possible adhesin processing protein	-1	-0.927517	0.00674103	0.487022	Low
COI_2012	possible adhesin processing protein	-1	-0.927517	0.00674103	0.487022	Low
COK_0727	hypothetical protein	-1	-0.927555	0.00673484	0.486793	Low
MHA_0579	hypothetical protein	-1	-0.927633	0.00672216	0.486322	Low
COK_2261	glucuronate isomerase	-1	-0.927792	0.00669637	0.485363	Low
COK_0369	possible adhesin processing protein	-1	-0.927951	0.00667068	0.484403	Low
COI_2398	hypothetical protein	-1	-0.928041	0.00665619	0.48386	Low
COK_2060	hypothetical protein	-1	-0.928097	0.00664718	0.483522	Low
COI_0121	hypothetical protein	-1	-0.928097	0.00664718	0.483522	Low
COI_2729	hypothetical protein	-1	-0.928126	0.00664252	0.483347	Low
MHA_1039	hypothetical protein	-1	-0.928139	0.00664044	0.483269	Low
COK_0387	hypothetical protein	-1	-0.928139	0.00664044	0.483269	Low
COI_1995	hypothetical protein	-1	-0.928139	0.00664044	0.483269	Low
COK_1896	hypothetical protein	-1	-0.928217	0.00662793	0.482798	Low
COI_2278	lipoprotein	-1	-0.92822	0.00662745	0.48278	Low
COK_1949	PTS system, fructose-specific IIA/FPr component	-1	-0.928247	0.00662312	0.482617	Low
COI_1156	PTS system, fructose-specific IIA/FPr component	-1	-0.928247	0.00662312	0.482617	Low
COK_1980	hypothetical protein	-1	-0.928283	0.00661736	0.4824	Low
COK_2175	hypothetical protein	-1	-0.928315	0.00661224	0.482207	Low
COK_0508	nicotinamide phosphoribosyltransferase	-1	-0.92855	0.00657478	0.480789	Low
COI_2539	nicotinamide phosphoribosyltransferase	-1	-0.92855	0.00657478	0.480789	Low
COI_0213	hypothetical protein	-1	-0.928586	0.00656906	0.480571	Low
COI_0206	hypothetical protein	-1	-0.928588	0.00656875	0.480559	Low
COK_1237	hypothetical protein	-1	-0.92884	0.00652885	0.479039	Low
COI_0455	possible oxygen-independent coproporphyrinogen III oxidase	-1	-0.928869	0.00652427	0.478864	Low
MHA_0251	arginine ABC superfamily ATP binding cassette transporter, membrane protein	-1	-0.929054	0.00649515	0.477747	Low
COK_1848	possible bacteriophage tail protein	-1	-0.929239	0.00646617	0.476631	Low
COI_1136	possible bacteriophage tail protein	-1	-0.929239	0.00646617	0.476631	Low
COK_0293	hypothetical protein	-1	-0.929262	0.00646257	0.476492	Low
MHA_0412	hypothetical bacteriophage protein	-1	-0.929305	0.00645586	0.476233	Low
COK_0722	hypothetical protein	-1	-0.929367	0.00644619	0.475859	Low
MHA_2308	hypothetical protein	-1	-0.929414	0.00643886	0.475575	Low
COI_0462	hypothetical protein	-1	-0.929414	0.00643886	0.475575	Low
MHA_0945	possible bacteriophage tail protein	-1	-0.929572	0.00641431	0.474622	Low
MHA_0677	hypothetical bacteriophage protein	-1	-0.929633	0.00640486	0.474254	Low
COI_1187	hypothetical protein	-1	-0.929633	0.00640486	0.474254	Low
COI_1326	possible phosphopantetheinyl transferase	-1	-0.929699	0.00639465	0.473855	Low
COK_0299	possible oxygen-independent coproporphyrinogen III oxidase	-1	-0.929997	0.00634873	0.472057	Low
COI_0796	hypothetical protein	-1	-0.930228	0.00631337	0.470663	Low
COK_1985	hypothetical protein	-1	-0.930324	0.00629873	0.470084	Low
COI_1192	hypothetical protein	-1	-0.930324	0.00629873	0.470084	Low
COK_1601	homocysteine S-methyltransferase	-1	-0.930383	0.00628975	0.469728	Low
COI_1724	homocysteine S-methyltransferase	-1	-0.930383	0.00628975	0.469728	Low
MHA_0042	hypothetical bacteriophage protein	-1	-0.93053	0.00626743	0.468841	Low
COI_0300	hypothetical protein	-1	-0.93086	0.00621761	0.466849	Low
MHA_1414	tetrathionate reductase subunit C	-1	-0.930955	0.00620334	0.466276	Low
MHA_1514	outer membrane lipoprotein PlpE	-1	-0.931034	0.0061915	0.465799	Low
MHA_2483	Nramp family metal ion transporter	-1	-0.931121	0.00617848	0.465274	Low
COK_0832	phage portal protein, HK97 family	-1	-0.931294	0.00615269	0.46423	Low
COI_1688	phage portal protein, HK97 family	-1	-0.931294	0.00615269	0.46423	Low
COK_2380	hypothetical protein	-1	-0.931307	0.00615075	0.464152	Low
COI_0189	hypothetical protein	-1	-0.931307	0.00615075	0.464152	Low
COI_2184	hypothetical protein	-1	-0.931468	0.00612685	0.46318	Low
COI_0693	hypothetical protein	-1	-0.931784	0.0060802	0.461274	Low
COK_0544	hypothetical protein	-1	-0.931805	0.00607711	0.461147	Low
COK_2602	biotin operon represssor	-1	-0.931826	0.00607402	0.46102	Low
COI_1602	hypothetical protein	-1	-0.931919	0.00606038	0.460459	Low
MHA_0061	homocysteine S-methyltransferase	-1	-0.932226	0.00601554	0.458606	Low
MHA_1735	L-fucose isomerase	-1	-0.932256	0.00601117	0.458425	Low
MHA_2771	hypothetical protein	-1	-0.932296	0.00600536	0.458184	Low
COK_0216	L-fucose isomerase	-1	-0.932317	0.00600231	0.458057	Low
COI_0083	L-fucose isomerase	-1	-0.932317	0.00600231	0.458057	Low
MHA_1249	uridine kinase	-1	-0.932578	0.00596453	0.456482	Low
COK_0874	uridine kinase	-1	-0.932578	0.00596453	0.456482	Low
COI_2100	uridine kinase	-1	-0.932578	0.00596453	0.456482	Low
COK_0719	BRO family, N- domain protein	-1	-0.932626	0.00595761	0.456193	Low
MHA_1503	hypothetical protein	-1	-0.932696	0.00594753	0.45577	Low
MHA_0150	nitroreductase	-1	-0.932752	0.00593948	0.455432	Low
COK_1711	maltodextrin phosphorylase	-1	-0.932882	0.00592083	0.454648	Low
MHA_1080	hypothetical protein	-1	-0.932909	0.00591696	0.454485	Low
MHA_1332	possible methyltransferase	-1	-0.933043	0.00589781	0.453676	Low
COK_0831	phage prohead protease, HK97 family	-1	-0.933053	0.00589639	0.453616	Low
COI_1687	phage prohead protease, HK97 family	-1	-0.933053	0.00589639	0.453616	Low
COI_1914	dna methylase-type I restriction-modification system	-1	-0.933123	0.00588641	0.453194	Low
MHA_0711	S-methyl-5-thioadenosine phosphorylase	-1	-0.933141	0.00588385	0.453085	Low
COK_2450	hypothetical protein	-1	-0.933202	0.00587517	0.452717	Low
COI_1928	hypothetical protein	-1	-0.933202	0.00587517	0.452717	Low
COK_1694	hypothetical protein	-1	-0.933229	0.00587133	0.452554	Low
COI_2189	hypothetical protein	-1	-0.933229	0.00587133	0.452554	Low
MHA_0197	transferrin binding protein B	-1	-0.933272	0.00586523	0.452295	Low
COI_1030	hypothetical protein	-1	-0.933575	0.00582239	0.450466	Low
MHA_0671	hypothetical protein	-1	-0.933699	0.00580495	0.449718	Low
MHA_0781	PemK inhibitor PemI	-1	-0.933772	0.00579471	0.449277	Low
COK_1359	PemK inhibitor PemI	-1	-0.933772	0.00579471	0.449277	Low
COI_0866	PemK inhibitor PemI	-1	-0.933772	0.00579471	0.449277	Low
MHA_0208	hypothetical protein	-1	-0.93417	0.00573917	0.446876	Low
COK_1014	replication protein A	-1	-0.934315	0.00571907	0.446001	Low
COK_1882	hypothetical protein	-1	-0.934329	0.00571713	0.445916	Low
COI_1100	hypothetical protein	-1	-0.934329	0.00571713	0.445916	Low
MHA_1839	possible HAD superfamily haloacid hydrolase	-1	-0.934381	0.00570994	0.445602	Low
COK_1486	possible HAD superfamily haloacid hydrolase	-1	-0.934381	0.00570994	0.445602	Low
COI_2088	possible HAD superfamily haloacid hydrolase	-1	-0.934381	0.00570994	0.445602	Low
COI_0239	hypothetical protein	-1	-0.934505	0.00569284	0.444854	Low
COI_0375	predicted ABC-type transport system, permease component	-1	-0.934691	0.00566727	0.443732	Low
COI_2180	bacteriophage tail protein	-1	-0.934837	0.00564729	0.442851	Low
COK_1160	alpha-L-fucosidase	-1	-0.934857	0.00564455	0.44273	Low
COI_1415	alpha-L-fucosidase	-1	-0.934857	0.00564455	0.44273	Low
MHA_0960	possible type IV site-specific deoxyribonuclease, methyltransferase and restriction subunits	-1	-0.934951	0.00563173	0.442163	Low
COK_2535	hypothetical protein	-1	-0.934972	0.00562887	0.442036	Low
COI_1767	hypothetical protein	-1	-0.934972	0.00562887	0.442036	Low
MHA_1638	possible heme utilization protein HugX	-1	-0.934981	0.00562764	0.441982	Low
COK_2538	possible oxygen-independent coproporphyrinogen III oxidase	-1	-0.934981	0.00562764	0.441982	Low
COI_1764	possible oxygen-independent coproporphyrinogen III oxidase	-1	-0.934981	0.00562764	0.441982	Low
MHA_2540	alpha-L-fucosidase	-1	-0.93499	0.00562642	0.441928	Low
MHA_1966	hypothetical protein	-1	-0.935331	0.00558018	0.43987	Low
COK_0750	possible glycosyltransferase	-1	-0.935468	0.00556171	0.439043	Low
MHA_2456	bacteriophage lysozyme	-1	-0.93554	0.00555203	0.438609	Low
MHA_0905	hypothetical protein	-1	-0.935803	0.0055168	0.437022	Low
MHA_2295	hypothetical periplasmic protein	-1	-0.935901	0.00550373	0.43643	Low
MHA_1716	selenocysteine-specific translation elongation factor	-1	-0.935934	0.00549934	0.436231	Low
COK_0200	selenocysteine-specific translation elongation factor	-1	-0.935934	0.00549934	0.436231	Low
COI_1255	selenocysteine-specific translation elongation factor	-1	-0.935934	0.00549934	0.436231	Low
COK_1589	hypothetical protein	-1	-0.935945	0.00549787	0.436165	Low
MHA_2832	hypothetical protein	-1	-0.935989	0.00549202	0.435899	Low
COK_1392	hypothetical protein	-1	-0.935989	0.00549202	0.435899	Low
MHA_1068	hypothetical protein	-1	-0.935998	0.00549083	0.435845	Low
COK_0655	hypothetical protein	-1	-0.936099	0.00547742	0.435235	Low
COK_0441	hypothetical protein	-1	-0.936215	0.00546206	0.434535	Low
COK_0748	possible alpha-2,3-sialyltransferase	-1	-0.936257	0.00545651	0.434282	Low
COK_2171	hypothetical protein	-1	-0.936324	0.00544767	0.433878	Low
COI_0052	hypothetical protein	-1	-0.936324	0.00544767	0.433878	Low
COK_0545	Mu-like prophage protein GP36	-1	-0.936414	0.00543582	0.433335	Low
COI_2182	hypothetical protein	-1	-0.93642	0.00543503	0.433298	Low
COK_1937	hypothetical protein	-1	-0.936576	0.00541455	0.432357	Low
COI_1145	hypothetical protein	-1	-0.936576	0.00541455	0.432357	Low
COK_0580	hypothetical protein	-1	-0.9366	0.0054114	0.432212	Low
COI_2705	hypothetical protein	-1	-0.9366	0.0054114	0.432212	Low
COI_1138	hypothetical protein	-1	-0.93676	0.00539049	0.431247	Low
COK_1752	transferrin binding protein B	-1	-0.936825	0.00538201	0.430855	Low
COI_0078	hypothetical protein	-1	-0.936841	0.00537993	0.430758	Low
COK_1364	hypothetical protein	-1	-0.936854	0.00537824	0.43068	Low
COI_0871	hypothetical protein	-1	-0.936854	0.00537824	0.43068	Low
COK_0561	hypothetical protein	-1	-0.936879	0.00537498	0.430529	Low
COI_2332	transferrin binding protein B	-1	-0.937056	0.005352	0.429461	Low
MHA_0177	hypothetical protein	-1	-0.937083	0.00534851	0.429298	Low
COI_2716	hypothetical protein	-1	-0.937138	0.00534139	0.428966	Low
COI_0680	replication protein A	-1	-0.937172	0.005337	0.428761	Low
COI_0787	hypothetical protein	-1	-0.937185	0.00533532	0.428682	Low
COK_1795	nitroreductase	-1	-0.937204	0.00533286	0.428568	Low
COI_2375	nitroreductase	-1	-0.937204	0.00533286	0.428568	Low
COI_0280	NhaC protein	-1	-0.937285	0.00532242	0.428079	Low
COI_0224	hypothetical protein	-1	-0.937312	0.00531894	0.427916	Low
COK_0122	hypothetical protein	-1	-0.937319	0.00531804	0.427874	Low
COK_0866	MscS family small conductance mechanosensitive ion channel	-1	-0.937334	0.00531611	0.427783	Low
COK_2379	hypothetical protein	-1	-0.937336	0.00531585	0.427771	Low
COI_0190	hypothetical protein	-1	-0.937336	0.00531585	0.427771	Low
COK_1311	hypothetical protein	-1	-0.937492	0.00529582	0.42683	Low
COI_2477	hypothetical protein	-1	-0.937492	0.00529582	0.42683	Low
COK_1759	3-deoxy-7-phosphoheptulonate synthase	-1	-0.937623	0.00527905	0.426039	Low
COK_0565	prophage MuSo1, positive regulator of late transcription, putative	-1	-0.937797	0.00525686	0.424989	Low
COI_2690	prophage MuSo1, positive regulator of late transcription, putative	-1	-0.937797	0.00525686	0.424989	Low
COK_0852	hypothetical protein	-1	-0.937831	0.00525253	0.424784	Low
COI_2122	hypothetical protein	-1	-0.937831	0.00525253	0.424784	Low
COK_1042	predicted phage-related tail protein	-1	-0.937922	0.00524098	0.424235	Low
MHA_0898	hypothetical protein	-1	-0.93803	0.00522729	0.423583	Low
COK_0578	hypothetical protein	-1	-0.938103	0.00521806	0.423143	Low
COI_2703	hypothetical protein	-1	-0.938103	0.00521806	0.423143	Low
COK_2153	hypothetical protein	-1	-0.938185	0.00520771	0.422648	Low
COK_1498	3-deoxy-D-manno-octulosonic acid kinase	-1	-0.938477	0.00517103	0.420886	Low
COI_2030	3-deoxy-D-manno-octulosonic acid kinase	-1	-0.938477	0.00517103	0.420886	Low
COK_0850	phage DNA primase-like protein	-1	-0.938653	0.00514904	0.419824	Low
COI_2124	phage DNA primase-like protein	-1	-0.938653	0.00514904	0.419824	Low
MHA_0160	possible pilus protein ComA	-1	-0.938717	0.00514107	0.419438	Low
COK_1786	possible pilus protein ComA	-1	-0.938717	0.00514107	0.419438	Low
COI_2366	possible pilus protein ComA	-1	-0.938717	0.00514107	0.419438	Low
COK_0560	hypothetical protein	-1	-0.938729	0.00513958	0.419365	Low
COK_1396	hypothetical protein	-1	-0.938916	0.00511636	0.418237	Low
COK_0228	Na+/H+ antiporter	-1	-0.939121	0.00509103	0.417	Low
COI_0528	Na+/H+ antiporter	-1	-0.939121	0.00509103	0.417	Low
COK_0955	hypothetical protein	-1	-0.939233	0.00507724	0.416324	Low
COI_2525	hypothetical protein	-1	-0.939233	0.00507724	0.416324	Low
COK_0219	hypothetical protein	-1	-0.939267	0.00507306	0.416119	Low
COI_0086	hypothetical protein	-1	-0.939267	0.00507306	0.416119	Low
MHA_1412	hypothetical protein	-1	-0.939348	0.00506312	0.41563	Low
COK_0023	hypothetical protein	-1	-0.939348	0.00506312	0.41563	Low
COI_0733	hypothetical protein	-1	-0.939348	0.00506312	0.41563	Low
MHA_1173	hypothetical protein	-1	-0.93958	0.00503476	0.41423	Low
COK_2423	ABC superfamily ATP binding cassette transporter, ABC protein	-1	-0.939593	0.00503318	0.414151	Low
MHA_2632	hypothetical protein	-1	-0.939753	0.00501371	0.413186	Low
COI_1235	hypothetical protein	-1	-0.939753	0.00501371	0.413186	Low
COI_1596	conserved putative membrane protein	-1	-0.939765	0.00501226	0.413114	Low
COI_0417	predicted phage-related tail protein	-1	-0.93981	0.0050068	0.412842	Low
COI_2563	hypothetical protein	-1	-0.93985	0.00500195	0.412601	Low
MHA_2648	hypothetical protein	-1	-0.939883	0.00499796	0.412402	Low
COK_1256	hypothetical protein	-1	-0.939883	0.00499796	0.412402	Low
COI_0215	hypothetical protein	-1	-0.939897	0.00499626	0.412317	Low
MHA_1805	hypothetical protein	-1	-0.939898	0.00499614	0.412311	Low
MHA_2108	conserved hypothetical bacteriophage protein	-1	-0.939965	0.00498804	0.411907	Low
COK_0523	hypothetical protein	-1	-0.94019	0.00496094	0.410549	Low
COI_2048	hypothetical protein	-1	-0.94019	0.00496094	0.410549	Low
COK_1770	hypothetical protein	-1	-0.940206	0.00495902	0.410452	Low
COI_2350	hypothetical protein	-1	-0.940206	0.00495902	0.410452	Low
COK_1074	lipoprotein Plp4	-1	-0.940408	0.00493482	0.409233	Low
COI_0386	lipoprotein Plp4	-1	-0.940408	0.00493482	0.409233	Low
COK_0950	tRNA-pseudouridine synthase I	-1	-0.940454	0.00492933	0.408956	Low
COK_0898	autotransporter adhesin	-1	-0.940505	0.00492324	0.408648	Low
COI_1033	hypothetical protein	-1	-0.940507	0.004923	0.408636	Low
MHA_1985	bacteriophage tail sheath protein	-1	-0.940643	0.00490682	0.407815	Low
COK_1894	possible DNA-binding protein	-1	-0.940694	0.00490076	0.407508	Low
MHA_2831	hypothetical protein	-1	-0.940751	0.004894	0.407164	Low
MHA_0994	hypothetical protein	-1	-0.940769	0.00489187	0.407055	Low
COK_2594	hypothetical protein	-1	-0.940769	0.00489187	0.407055	Low
COI_1357	hypothetical protein	-1	-0.940769	0.00489187	0.407055	Low
MHA_2314	possible oxygen-independent coproporphyrinogen III oxidase	-1	-0.940953	0.00487012	0.405945	Low
COI_1314	hypothetical protein	-1	-0.940957	0.00486965	0.405921	Low
MHA_0965	hypothetical protein	-1	-0.940987	0.00486611	0.40574	Low
MHA_0017	hypothetical protein	-1	-0.941018	0.00486246	0.405553	Low
MHA_0344	hypothetical protein	-1	-0.941085	0.00485458	0.405148	Low
COI_1846	possible alpha-2,3-sialyltransferase	-1	-0.941118	0.0048507	0.404949	Low
MHA_0104	possible alpha-2,3-sialyltransferase	-1	-0.94114	0.00484811	0.404816	Low
COI_1738	hypothetical protein	-1	-0.941162	0.00484553	0.404684	Low
MHA_2452	hypothetical protein	-1	-0.941246	0.00483568	0.404177	Low
COK_0841	hypothetical protein	-1	-0.941246	0.00483568	0.404177	Low
COI_1697	hypothetical protein	-1	-0.941246	0.00483568	0.404177	Low
MHA_2702	possible opacity-associated protein A	-1	-0.941282	0.00483147	0.403959	Low
MHA_1046	PTS family porter component IIB	-1	-0.941449	0.00481197	0.402952	Low
COK_0394	PTS family porter component IIB	-1	-0.941449	0.00481197	0.402952	Low
COI_1988	PTS family porter component IIB	-1	-0.941449	0.00481197	0.402952	Low
COI_0216	hypothetical protein	-1	-0.941477	0.00480871	0.402783	Low
COK_1725	hypothetical protein	-1	-0.941484	0.00480789	0.402741	Low
COI_2304	hypothetical protein	-1	-0.941484	0.00480789	0.402741	Low
COK_2409	possible regulator of membrane protease activity	-1	-0.941508	0.0048051	0.402596	Low
COI_1913	type I site-specific deoxyribonuclease methyltransferase subunit	-1	-0.941508	0.0048051	0.402596	Low
COI_2162	hypothetical protein	-1	-0.941554	0.00479975	0.402318	Low
COK_2547	hypothetical protein	-1	-0.941772	0.00477447	0.401003	Low
COK_2226	sigma E regulator RseB	-1	-0.942244	0.0047202	0.398154	Low
COI_0833	sigma E regulator RseB	-1	-0.942244	0.0047202	0.398154	Low
COI_1891	hypothetical protein	-1	-0.942415	0.00470069	0.397123	Low
COI_2171	hypothetical protein	-1	-0.942507	0.00469023	0.396567	Low
COK_1395	hypothetical protein	-1	-0.942579	0.00468206	0.396133	Low
MHA_2261	possible OMR family outer membrane hemoglobin receptor HmbR2	-1	-0.942634	0.00467582	0.395801	Low
COK_1624	hemoglobin receptor HmbR1	-1	-0.942634	0.00467582	0.395801	Low
COI_2258	hemoglobin receptor HmbR1	-1	-0.942634	0.00467582	0.395801	Low
MHA_1149	CDF family cation diffusion facilitator	-1	-0.942789	0.0046583	0.394866	Low
MHA_2488	N-acetylglucosamine-6-phosphate deacetylase	-1	-0.943115	0.00462166	0.392899	Low
COK_1858	Mu bacteriophage tail sheath protein GpL	-1	-0.94319	0.00461327	0.392446	Low
COK_1081	hypothetical protein	-1	-0.943218	0.00461014	0.392277	Low
COI_0379	hypothetical protein	-1	-0.943218	0.00461014	0.392277	Low
MHA_1074	hypothetical protein	-1	-0.943303	0.00460066	0.391764	Low
COI_2712	hypothetical protein	-1	-0.943466	0.00458253	0.39078	Low
COK_2017	alpha/beta superfamily hydrolase	-1	-0.943649	0.00456226	0.389676	Low
COI_1224	alpha/beta superfamily hydrolase	-1	-0.943649	0.00456226	0.389676	Low
MHA_1132	hypothetical protein	-1	-0.943689	0.00455784	0.389435	Low
COK_0591	hypothetical protein	-1	-0.943689	0.00455784	0.389435	Low
COI_1671	hypothetical protein	-1	-0.943689	0.00455784	0.389435	Low
COK_1043	hypothetical protein	-1	-0.943721	0.00455431	0.389242	Low
COI_0416	hypothetical protein	-1	-0.943721	0.00455431	0.389242	Low
COI_1126	Mu bacteriophage tail sheath protein GpL	-1	-0.943813	0.00454417	0.388687	Low
MHA_2047	possible oxygen-sensitive ribonucleoside-triphosphate reductase	-1	-0.94382	0.0045434	0.388644	Low
COK_2507	possible oxygen-sensitive ribonucleoside-triphosphate reductase	-1	-0.94382	0.0045434	0.388644	Low
COI_1793	possible oxygen-sensitive ribonucleoside-triphosphate reductase	-1	-0.94382	0.0045434	0.388644	Low
MHA_0599	hypothetical protein	-1	-0.943821	0.00454329	0.388638	Low
COK_2533	possible virulence protein	-1	-0.943829	0.00454241	0.38859	Low
COI_1769	possible virulence protein	-1	-0.943829	0.00454241	0.38859	Low
COK_0707	DNA-directed DNA polymerase I	-1	-0.943931	0.0045312	0.387975	Low
MHA_1488	possible bacteriophage tail protein	-1	-0.944107	0.00451192	0.386912	Low
COI_2678	Mu-like phage gp28	-1	-0.944345	0.00448598	0.385476	Low
COK_0281	DMT superfamily drug/metabolite transporter	-1	-0.944457	0.00447382	0.3848	Low
COI_0474	DMT superfamily drug/metabolite transporter	-1	-0.944457	0.00447382	0.3848	Low
COK_1592	phage protein	-1	-0.944482	0.00447112	0.38465	Low
MHA_1893	hypothetical protein	-1	-0.944529	0.00446603	0.384366	Low
COK_1222	Uncharacterized protein HI1395	-1	-0.944529	0.00446603	0.384366	Low
COI_0625	Uncharacterized protein HI1395	-1	-0.944529	0.00446603	0.384366	Low
COI_1526	hypothetical protein	-1	-0.944533	0.0044656	0.384342	Low
MHA_0040	possible integrase/recombinase	-1	-0.944739	0.00444336	0.383099	Low
MHA_1588	hypothetical protein	-1	-0.945041	0.00441097	0.381276	Low
COK_2097	hypothetical protein	-1	-0.945041	0.00441097	0.381276	Low
COI_0158	hypothetical protein	-1	-0.945041	0.00441097	0.381276	Low
MHA_1478	hypothetical protein	-1	-0.945242	0.00438954	0.380064	Low
MHA_1163	multicopper (Cu2+) oxidase	-1	-0.945244	0.00438933	0.380051	Low
COI_0698	tail tube protein FII	-1	-0.945305	0.00438285	0.379683	Low
MHA_2352	type I site-specific deoxyribonuclease restriction subunit	-1	-0.945339	0.00437924	0.379478	Low
COK_2327	Nucleotidyltransferase substrate binding protein, HI0074	-1	-0.945366	0.00437637	0.379315	Low
COI_0579	Nucleotidyltransferase substrate binding protein, HI0074	-1	-0.945366	0.00437637	0.379315	Low
MHA_1407	possible outer membrane protein	-1	-0.945507	0.00436145	0.378464	Low
COI_0673	hypothetical protein	-1	-0.945823	0.00432818	0.376558	Low
MHA_0646	hypothetical protein	-1	-0.945827	0.00432776	0.376533	Low
COK_2304	OMR family outer membrane iron receptor	-1	-0.946005	0.00430914	0.375459	Low
COI_1565	OMR family outer membrane iron receptor	-1	-0.946005	0.00430914	0.375459	Low
MHA_0399	bacteriophage replication protein	-1	-0.946036	0.0043059	0.375272	Low
MHA_1803	possible lipoprotein	-1	-0.946135	0.00429558	0.374675	Low
COK_0646	possible lipoprotein	-1	-0.946135	0.00429558	0.374675	Low
COI_0886	possible lipoprotein	-1	-0.946135	0.00429558	0.374675	Low
COI_0099	possible glycosyltransferase	-1	-0.946206	0.0042882	0.374246	Low
MHA_1113	hypothetical protein	-1	-0.946233	0.00428539	0.374083	Low
COK_1953	hypothetical protein	-1	-0.946233	0.00428539	0.374083	Low
COI_1160	hypothetical protein	-1	-0.946233	0.00428539	0.374083	Low
COK_1590	hypothetical protein	-1	-0.946265	0.00428207	0.37389	Low
MHA_1213	hypothetical protein	-1	-0.94631	0.00427741	0.373619	Low
COI_1330	hypothetical protein	-1	-0.946342	0.00427409	0.373426	Low
COI_1090	possible transposase/recombinase	-1	-0.946501	0.00425765	0.372466	Low
COI_0357	hypothetical protein	-1	-0.946523	0.00425539	0.372334	Low
MHA_2681	hypothetical protein	-1	-0.94658	0.00424951	0.37199	Low
COI_2195	hypothetical protein	-1	-0.94674	0.00423307	0.371024	Low
COK_0229	ornithine--oxo-acid transaminase	-1	-0.946747	0.00423235	0.370982	Low
MHA_0440	bacteriophage terminase large subunit	-1	-0.946875	0.00421924	0.370209	Low
COI_0404	terminase ATPase subunit	-1	-0.946875	0.00421924	0.370209	Low
COI_1608	hypothetical protein	-1	-0.947121	0.00419416	0.368725	Low
COK_1056	terminase ATPase subunit	-1	-0.947157	0.00419051	0.368508	Low
COK_1028	hypothetical protein	-1	-0.947264	0.00417965	0.367862	Low
COI_1639	hypothetical protein	-1	-0.947341	0.00417186	0.367397	Low
MHA_1802	possible lipoprotein	-1	-0.947343	0.00417166	0.367385	Low
COK_0645	possible lipoprotein	-1	-0.947343	0.00417166	0.367385	Low
COI_0887	possible lipoprotein	-1	-0.947343	0.00417166	0.367385	Low
MHA_2394	hypothetical protein	-1	-0.947359	0.00417004	0.367289	Low
COK_2459	hypothetical protein	-1	-0.947359	0.00417004	0.367289	Low
COI_1910	hypothetical protein	-1	-0.947359	0.00417004	0.367289	Low
COK_2461	possible siderophore ABC superfamily ATP binding cassette transporter, ABC protein	-1	-0.947421	0.00416378	0.366915	Low
MHA_1019	NhaC family sodium:proton (Na+:H+) antiporter	-1	-0.947596	0.00414616	0.365859	Low
MHA_0937	Mu bacteriophage tail sheath protein GpL	-1	-0.947646	0.00414114	0.365557	Low
MHA_0798	NADPH:quinone reductase	-1	-0.94766	0.00413973	0.365472	Low
MHA_1724	hypothetical protein	-1	-0.947684	0.00413733	0.365328	Low
COK_0206	hypothetical protein	-1	-0.947684	0.00413733	0.365328	Low
COI_1249	hypothetical protein	-1	-0.947684	0.00413733	0.365328	Low
COK_1857	hypothetical protein	-1	-0.947825	0.00412321	0.364477	Low
COK_1188	putative transposase	-1	-0.947862	0.00411952	0.364254	Low
COI_1387	putative transposase	-1	-0.947862	0.00411952	0.364254	Low
COI_1029	hypothetical protein	-1	-0.948185	0.00408739	0.362304	Low
MHA_0246	DMT superfamily drug/metabolite transporter	-1	-0.948209	0.00408502	0.36216	Low
COI_0198	hypothetical protein	-1	-0.948282	0.0040778	0.361719	Low
COK_0188	hypothetical protein	-1	-0.948448	0.00406142	0.360717	Low
COI_1266	hypothetical protein	-1	-0.948448	0.00406142	0.360717	Low
COK_1845	hypothetical protein	-1	-0.948767	0.00403014	0.358792	Low
COI_2585	hypothetical protein	-1	-0.948767	0.00403014	0.358792	Low
COI_1905	probable TonB-dependent receptor	-1	-0.948849	0.00402214	0.358298	Low
COK_1541	hypothetical protein	-1	-0.949021	0.00400541	0.35726	Low
MHA_2705	heptosyltransferase I (inner core)	-1	-0.949286	0.00397976	0.355661	Low
MHA_1853	O-antigen chain length determining protein	-1	-0.949404	0.0039684	0.354949	Low
MHA_1582	hypothetical protein	-1	-0.949465	0.00396253	0.35458	Low
COK_2091	hypothetical protein	-1	-0.949465	0.00396253	0.35458	Low
COI_0152	hypothetical protein	-1	-0.949465	0.00396253	0.35458	Low
MHA_0938	bacteriophage tail length determination protein	-1	-0.949531	0.0039562	0.354182	Low
MHA_1172	hypothetical protein	-1	-0.949545	0.00395486	0.354098	Low
MHA_2450	hypothetical bacteriophage protein	-1	-0.94957	0.00395246	0.353947	Low
COK_1855	hypothetical protein	-1	-0.949662	0.00394366	0.353392	Low
COI_1129	hypothetical protein	-1	-0.949662	0.00394366	0.353392	Low
MHA_0859	hypothetical protein	-1	-0.949736	0.00393659	0.352945	Low
MHA_1303	ribose ABC superfamily ATP binding cassette transporter, membrane protein	-1	-0.949798	0.00393068	0.352571	Low
COK_0166	ribose ABC superfamily ATP binding cassette transporter, membrane protein	-1	-0.949798	0.00393068	0.352571	Low
COI_1288	ribose ABC superfamily ATP binding cassette transporter, membrane protein	-1	-0.949798	0.00393068	0.352571	Low
MHA_0123	hypothetical protein	-1	-0.949926	0.0039185	0.351799	Low
COK_2122	hypothetical protein	-1	-0.949926	0.0039185	0.351799	Low
COI_0329	hypothetical protein	-1	-0.949926	0.0039185	0.351799	Low
MHA_0341	hypothetical protein	-1	-0.949944	0.00391679	0.35169	Low
MHA_0950	hypothetical protein	-1	-0.949953	0.00391593	0.351636	Low
MHA_2434	hypothetical protein	-1	-0.949977	0.00391366	0.351491	Low
COK_0810	hypothetical protein	-1	-0.949977	0.00391366	0.351491	Low
COI_0675	AAA ATPase	-1	-0.949982	0.00391318	0.351461	Low
MHA_0523	possible capsule biosynthesis protein	-1	-0.950005	0.003911	0.351322	Low
MHA_1898	possible LysM domain protein	-1	-0.950121	0.00390002	0.350622	Low
COK_1217	possible LysM domain protein	-1	-0.950121	0.00390002	0.350622	Low
COI_0630	possible LysM domain protein	-1	-0.950121	0.00390002	0.350622	Low
COI_2137	putative recombination protein NinB	-1	-0.950286	0.00388445	0.349626	Low
COK_1189	putative transposase	-1	-0.95031	0.00388219	0.349481	Low
COI_1386	putative transposase	-1	-0.95031	0.00388219	0.349481	Low
COK_0526	hypothetical protein	-1	-0.950411	0.0038727	0.348872	Low
COI_2045	hypothetical protein	-1	-0.950411	0.0038727	0.348872	Low
MHA_2629	hypothetical protein	-1	-0.95048	0.00386623	0.348456	Low
COI_0710	hypothetical protein	-1	-0.950557	0.00385902	0.347991	Low
MHA_1487	possible bacteriophage tail protein	-1	-0.950806	0.00383579	0.346488	Low
COI_0749	putative type I restiction/modification specificity protein	-1	-0.950839	0.00383273	0.346289	Low
COI_0999	Uncharacterized protein HI0931	-1	-0.950918	0.00382539	0.345813	Low
COK_1268	hypothetical protein	-1	-0.95098	0.00381965	0.345438	Low
COI_2132	endo-alpha-sialidase	-1	-0.951031	0.00381493	0.345131	Low
COK_0815	hypothetical protein	-1	-0.951055	0.00381271	0.344986	Low
COI_1646	hypothetical protein	-1	-0.951055	0.00381271	0.344986	Low
MHA_2653	hypothetical protein	-1	-0.951084	0.00381003	0.344811	Low
COK_1881	hypothetical protein	-1	-0.951107	0.0038079	0.344672	Low
COI_1101	hypothetical protein	-1	-0.951107	0.0038079	0.344672	Low
MHA_0439	capsid scaffolding protein O	-1	-0.951454	0.003776	0.342578	Low
COI_0405	capsid scaffolding protein O	-1	-0.951454	0.003776	0.342578	Low
MHA_0718	possible outer membrane protein	-1	-0.951559	0.0037664	0.341945	Low
COI_0093	possible transposase	-1	-0.951644	0.00375865	0.341432	Low
MHA_1532	exo-alpha-sialidase	-1	-0.951658	0.00375738	0.341347	Low
MHA_0632	possible ABC superfamily ATP binding cassette transporter, ABC protein	-1	-0.951677	0.00375564	0.341233	Low
MHA_0930	Mu bacteriophage protein G	-1	-0.95168	0.00375537	0.341214	Low
MHA_1174	possible heme utilization protein	-1	-0.951682	0.00375519	0.341202	Low
COK_0258	xylulokinase	-1	-0.951684	0.00375501	0.34119	Low
COI_2715	hypothetical protein	-1	-0.951793	0.0037451	0.340533	Low
MHA_0382	hypothetical protein	-1	-0.951849	0.00374002	0.340195	Low
COK_1055	capsid scaffolding protein O	-1	-0.9521	0.00371733	0.33868	Low
MHA_2507	possible methyltransferase	-1	-0.952103	0.00371705	0.338662	Low
MHA_0350	hypothetical protein	-1	-0.952136	0.00371408	0.338463	Low
COK_0804	CRISPR-associated protein Cas2	-1	-0.952136	0.00371408	0.338463	Low
COI_0273	CRISPR-associated protein Cas2	-1	-0.952136	0.00371408	0.338463	Low
COK_0916	hypothetical protein	-1	-0.952208	0.0037076	0.338028	Low
COI_2633	hypothetical protein	-1	-0.952208	0.0037076	0.338028	Low
COK_0821	phage tape measure protein	-1	-0.952253	0.00370356	0.337757	Low
MHA_1672	hypothetical protein	-1	-0.952303	0.00369907	0.337455	Low
COK_1415	putative esterase	-1	-0.952303	0.00369907	0.337455	Low
COI_0968	putative esterase	-1	-0.952303	0.00369907	0.337455	Low
MHA_1271	hypothetical bacteriophage protein	-1	-0.952401	0.0036903	0.336864	Low
MHA_1952	xylulokinase	-1	-0.952434	0.00368734	0.336665	Low
MHA_1958	hypothetical protein	-1	-0.952501	0.00368136	0.33626	Low
COK_1374	hypothetical protein	-1	-0.952501	0.00368136	0.33626	Low
COI_0881	hypothetical protein	-1	-0.952501	0.00368136	0.33626	Low
MHA_2282	lipoprotein	-1	-0.952566	0.00367556	0.335868	Low
COI_2279	lipoprotein	-1	-0.952566	0.00367556	0.335868	Low
COK_2254	possible outer membrane protein	-1	-0.952569	0.00367529	0.33585	Low
COI_0497	xylulokinase	-1	-0.952715	0.00366231	0.334969	Low
MHA_2351	type I site-specific deoxyribonuclease methyltransferase subunit	-1	-0.952771	0.00365734	0.334631	Low
MHA_2018	possible bacteriophage transcriptional regulator	-1	-0.952786	0.00365601	0.33454	Low
COK_2311	TMAO reductase 2	-1	-0.952822	0.00365282	0.334323	Low
COK_0620	hypothetical protein	-1	-0.952831	0.00365202	0.334269	Low
COI_0047	hypothetical protein	-1	-0.952831	0.00365202	0.334269	Low
COK_1112	type I site-specific deoxyribonuclease methyltransferase subunit	-1	-0.953138	0.00362494	0.332416	Low
COI_1626	type I site-specific deoxyribonuclease methyltransferase subunit	-1	-0.953138	0.00362494	0.332416	Low
COK_2236	exodeoxyribonuclease V	-1	-0.953163	0.00362274	0.332266	Low
COK_0087	oxaloacetate decarboxylase gamma chain	-1	-0.953165	0.00362256	0.332253	Low
MHA_0193	possible phosphohistidine phosphatase	-1	-0.953201	0.0036194	0.332036	Low
COK_1756	possible phosphohistidine phosphatase	-1	-0.953201	0.0036194	0.332036	Low
COI_2336	possible phosphohistidine phosphatase	-1	-0.953201	0.0036194	0.332036	Low
MHA_0911	hypothetical protein	-1	-0.953251	0.00361502	0.331734	Low
MHA_0575	hypothetical protein	-1	-0.953423	0.00359997	0.330697	Low
COI_2003	putative oxidoreductase protein	-1	-0.953504	0.00359291	0.330208	Low
COK_0004	hypothetical protein	-1	-0.953584	0.00358594	0.329725	Low
COI_0097	hypothetical protein	-1	-0.953584	0.00358594	0.329725	Low
MHA_1998	hypothetical bacteriophage protein	-1	-0.953685	0.00357717	0.329116	Low
MHA_1499	bacteriophage capsid protein	-1	-0.953713	0.00357474	0.328947	Low
MHA_1346	OMR family outer membrane receptor	-1	-0.953814	0.003566	0.328337	Low
COI_1921	OMR family outer membrane receptor	-1	-0.953814	0.003566	0.328337	Low
COK_0074	hypothetical protein	-1	-0.953817	0.00356574	0.328319	Low
MHA_2019	possible bacteriophage transcriptional regulator	-1	-0.953847	0.00356315	0.328138	Low
COK_0739	DMT superfamily drug/metabolite transporter	-1	-0.953864	0.00356168	0.328035	Low
COK_1517	preprotein translocase subunit YajC	-1	-0.953873	0.0035609	0.327981	Low
COI_0654	preprotein translocase subunit YajC	-1	-0.953873	0.0035609	0.327981	Low
COK_1511	hypothetical protein	-1	-0.953973	0.00355228	0.327378	Low
COI_0660	hypothetical protein	-1	-0.953973	0.00355228	0.327378	Low
MHA_0056	porphoryin biosynthesis protein HemY	-1	-0.954014	0.00354875	0.32713	Low
COI_1729	porphoryin biosynthesis protein HemY	-1	-0.954014	0.00354875	0.32713	Low
MHA_1754	hypothetical protein	-1	-0.954018	0.0035484	0.327106	Low
COK_1319	possible O-antigen ligase	-1	-0.954019	0.00354832	0.3271	Low
COI_2469	possible O-antigen ligase	-1	-0.954019	0.00354832	0.3271	Low
MHA_0719	hypothetical protein	-1	-0.954041	0.00354642	0.326967	Low
MHA_1493	hypothetical protein	-1	-0.954109	0.00354058	0.326557	Low
COK_2144	thiamine biosynthesis protein ThiI	-1	-0.954147	0.00353732	0.326328	Low
MHA_2390	possible siderophore ABC superfamily ATP binding cassette transporter, binding protein	-1	-0.95427	0.00352679	0.325585	Low
COK_2463	ferrichrome transport periplasmic protein FhuD precursor	-1	-0.954308	0.00352354	0.325356	Low
COI_2426	hypothetical protein	-1	-0.954448	0.00351159	0.324511	Low
MHA_0561	hypothetical protein	-1	-0.954534	0.00350428	0.323992	Low
COK_2199	HipA protein	-1	-0.954604	0.00349834	0.32357	Low
COI_0075	HipA protein	-1	-0.954604	0.00349834	0.32357	Low
MHA_1671	hypothetical protein	-1	-0.954608	0.003498	0.323546	Low
COI_1097	hypothetical protein	-1	-0.954624	0.00349664	0.323449	Low
COK_1884	hypothetical protein	-1	-0.954631	0.00349605	0.323407	Low
COK_1414	hypothetical protein	-1	-0.954666	0.00349308	0.323196	Low
COI_0969	hypothetical protein	-1	-0.954666	0.00349308	0.323196	Low
MHA_0285	type I site-specific deoxyribonuclease, specificity subunit	-1	-0.954733	0.00348741	0.322792	Low
MHA_1539	hypothetical protein	-1	-0.95494	0.00346995	0.321542	Low
COK_1891	hypothetical protein	-1	-0.955108	0.00345584	0.320529	Low
MHA_2715	hypothetical protein	-1	-0.955211	0.00344721	0.319907	Low
COK_2247	hypothetical protein	-1	-0.955211	0.00344721	0.319907	Low
COI_0895	hypothetical protein	-1	-0.955211	0.00344721	0.319907	Low
MHA_0417	bacteriophage tail tube protein FII	-1	-0.955212	0.00344713	0.319901	Low
MHA_0995	hypothetical protein	-1	-0.955226	0.00344596	0.319817	Low
COK_2595	hypothetical protein	-1	-0.955226	0.00344596	0.319817	Low
COI_1358	hypothetical protein	-1	-0.955226	0.00344596	0.319817	Low
COK_1737	glycerone kinase	-1	-0.955286	0.00344095	0.319455	Low
COI_1000	dihydroorotate oxidase	-1	-0.955812	0.00339733	0.316281	Low
COK_1325	O-antigen chain length determining protein	-1	-0.95588	0.00339174	0.31587	Low
COI_2463	O-antigen chain length determining protein	-1	-0.95588	0.00339174	0.31587	Low
MHA_1348	hypothetical protein	-1	-0.955939	0.00338689	0.315514	Low
COI_1923	hypothetical protein	-1	-0.955939	0.00338689	0.315514	Low
COI_1315	AT family autotransporter/adhesin	-1	-0.956	0.00338188	0.315146	Low
COK_1399	hypothetical protein	-1	-0.956062	0.0033768	0.314772	Low
COI_0984	hypothetical protein	-1	-0.956062	0.0033768	0.314772	Low
MHA_0956	hypothetical protein	-1	-0.956172	0.0033678	0.314108	Low
MHA_2732	MFS family major facilitator transporter	-1	-0.956234	0.00336274	0.313734	Low
COK_0413	Serine protease	-1	-0.956234	0.00336274	0.313734	Low
COI_1969	Serine protease	-1	-0.956234	0.00336274	0.313734	Low
MHA_1481	hypothetical protein	-1	-0.956342	0.00335394	0.313082	Low
MHA_2463	hypothetical bacteriophage protein	-1	-0.956431	0.00334671	0.312545	Low
COK_2583	glutamate decarboxylase	-1	-0.956468	0.00334371	0.312322	Low
COI_1346	glutamate decarboxylase	-1	-0.956468	0.00334371	0.312322	Low
COK_1030	tail tube protein FII	-1	-0.956511	0.00334022	0.312063	Low
COK_0298	possible cyclase	-1	-0.956549	0.00333715	0.311833	Low
COI_0456	possible cyclase	-1	-0.956549	0.00333715	0.311833	Low
MHA_2825	threonine synthase	-1	-0.956551	0.00333698	0.311821	Low
COK_1045	tail completion protein R	-1	-0.956576	0.00333496	0.31167	Low
MHA_2612	hypothetical protein	-1	-0.956626	0.00333092	0.311369	Low
COK_0798	CRISPR-associated protein, CT1134	-1	-0.956637	0.00333003	0.311302	Low
MHA_0903	possible transposase/recombinase	-1	-0.956715	0.00332374	0.310832	Low
MHA_1746	hypothetical bacteriophage protein	-1	-0.956756	0.00332043	0.310584	Low
MHA_0732	possible 4-alpha-L-fucosyltransferase	-1	-0.956799	0.00331697	0.310325	Low
COK_0348	possible 4-alpha-L-fucosyltransferase	-1	-0.956799	0.00331697	0.310325	Low
COI_1079	possible 4-alpha-L-fucosyltransferase	-1	-0.956799	0.00331697	0.310325	Low
COK_1072	nitrate/nitrite sensor histidine kinase, NarQ	-1	-0.956826	0.0033148	0.310162	Low
COI_1892	hypothetical protein	-1	-0.956902	0.00330869	0.309703	Low
COK_2141	selenocysteine lyase	-1	-0.957017	0.00329948	0.309009	Low
MHA_1616	lipoprotein	-1	-0.957019	0.00329932	0.308997	Low
COK_2132	lipoprotein	-1	-0.957019	0.00329932	0.308997	Low
COI_0339	lipoprotein	-1	-0.957019	0.00329932	0.308997	Low
MHA_0343	hypothetical protein	-1	-0.957044	0.00329732	0.308846	Low
COI_0267	CRISPR-associated protein, CT1134	-1	-0.957044	0.00329732	0.308846	Low
COK_0521	hypothetical protein	-1	-0.957085	0.00329404	0.308599	Low
COI_2050	hypothetical protein	-1	-0.957085	0.00329404	0.308599	Low
COK_2367	GS60 antigen	-1	-0.957087	0.00329388	0.308587	Low
COK_2455	hypothetical protein	-1	-0.957187	0.0032859	0.307983	Low
COK_1646	MFS family major facilitator transporter	-1	-0.957225	0.00328287	0.307754	Low
COI_2607	possible AAA+ superfamily ATPase	-1	-0.957233	0.00328224	0.307706	Low
MHA_0982	glutamate decarboxylase	-1	-0.957261	0.00328001	0.307537	Low
COK_0839	hypothetical protein	-1	-0.957323	0.00327508	0.307163	Low
COI_1695	hypothetical protein	-1	-0.957323	0.00327508	0.307163	Low
COI_0785	phosphoprotein phosphatase	-1	-0.957328	0.00327468	0.307132	Low
MHA_0274	possible AAA+ superfamily ATPase	-1	-0.957423	0.00326714	0.306559	Low
COK_1823	possible AAA+ superfamily ATPase	-1	-0.957423	0.00326714	0.306559	Low
MHA_1151	possible MerR family transcriptional regulator	-1	-0.957449	0.00326508	0.306402	Low
COI_1641	hypothetical protein	-1	-0.957513	0.00326002	0.306016	Low
COK_0857	hypothetical protein	-1	-0.957677	0.00324708	0.305026	Low
COI_2117	hypothetical protein	-1	-0.957677	0.00324708	0.305026	Low
COK_2092	helix-turn-helix protein, CopG family protein	-1	-0.957847	0.00323371	0.304001	Low
COI_0153	helix-turn-helix protein, CopG family protein	-1	-0.957847	0.00323371	0.304001	Low
COK_0855	hypothetical protein	-1	-0.95801	0.00322095	0.303017	Low
COI_2119	hypothetical protein	-1	-0.95801	0.00322095	0.303017	Low
MHA_1175	hypothetical protein	-1	-0.958041	0.00321853	0.30283	Low
COK_2303	hypothetical protein	-1	-0.958053	0.0032176	0.302758	Low
COI_1566	hypothetical protein	-1	-0.958053	0.0032176	0.302758	Low
MHA_1583	hypothetical protein	-1	-0.958058	0.00321721	0.302727	Low
MHA_2409	myo-inosose-2 dehydratase	-1	-0.958086	0.00321502	0.302558	Low
COK_1157	myo-inosose-2 dehydratase	-1	-0.958201	0.00320607	0.301865	Low
COI_1418	myo-inosose-2 dehydratase	-1	-0.958201	0.00320607	0.301865	Low
COK_1210	heme-hemopexin utilization protein A	-1	-0.958227	0.00320404	0.301708	Low
COK_2034	Uncharacterized protein HI0931	-1	-0.958292	0.003199	0.301315	Low
MHA_1086	possible bacteriophage antirepressor	-1	-0.958306	0.00319791	0.301231	Low
COI_0349	putative iron dependent peroxidase	-1	-0.958401	0.00319055	0.300658	Low
COI_1037	hypothetical protein	-1	-0.958406	0.00319016	0.300627	Low
COI_2127	hypothetical protein	-1	-0.958503	0.00318266	0.300042	Low
MHA_1067	dihydroorotate oxidase	-1	-0.958509	0.0031822	0.300006	Low
COI_1366	heme-hemopexin utilization protein A	-1	-0.95852	0.00318135	0.29994	Low
MHA_1610	hypothetical protein	-1	-0.958521	0.00318127	0.299934	Low
COI_1316	hypothetical protein	-1	-0.958605	0.0031748	0.299427	Low
MHA_2779	argininosuccinate lyase	-1	-0.958728	0.00316534	0.298684	Low
COI_0062	possible lipoprotein LolB	-1	-0.958733	0.00316496	0.298654	Low
COK_0844	hypothetical protein	-1	-0.958877	0.00315392	0.297785	Low
MHA_2701	possible autotransporter/adhesin	-1	-0.958949	0.00314841	0.297351	Low
COK_1266	predicted terminase, endonuclease subunit	-1	-0.958976	0.00314635	0.297188	Low
MHA_2313	possible cyclase	-1	-0.959025	0.00314262	0.296892	Low
MHA_1491	hypothetical protein	-1	-0.959076	0.00313873	0.296584	Low
MHA_2678	possible PurR family transcriptional regulator	-1	-0.959143	0.00313363	0.29618	Low
COK_0564	hypothetical protein	-1	-0.959402	0.003114	0.294617	Low
COI_2689	hypothetical protein	-1	-0.959402	0.003114	0.294617	Low
MHA_0029	hypothetical protein	-1	-0.959486	0.00310766	0.29411	Low
COK_2183	possible lipoprotein LolB	-1	-0.959541	0.00310352	0.293778	Low
COI_1127	hypothetical protein	-1	-0.959565	0.00310171	0.293634	Low
COK_1566	hypothetical protein	-1	-0.959569	0.00310141	0.29361	Low
MHA_0340	transposase	-1	-0.959594	0.00309953	0.293459	Low
MHA_0866	possible filamentous hemagglutinin	-1	-0.959852	0.00308019	0.291902	Low
COK_2433	AT family autotransporter/adhesin	-1	-0.959855	0.00307997	0.291884	Low
COI_1945	AT family autotransporter/adhesin	-1	-0.959855	0.00307997	0.291884	Low
MHA_1367	AT family autotransporter/adhesin	-1	-0.959875	0.00307847	0.291763	Low
MHA_1004	heme-hemopexin utilization protein A	-1	-0.959913	0.00307564	0.291534	Low
MHA_2518	possible cell division protein	-1	-0.959973	0.00307116	0.291172	Low
COK_1180	possible cell division protein	-1	-0.959973	0.00307116	0.291172	Low
COI_1395	possible cell division protein	-1	-0.959973	0.00307116	0.291172	Low
COI_0220	hypothetical protein	-1	-0.960149	0.00305808	0.29011	Low
MHA_1345	possible transcriptional regulator	-1	-0.960187	0.00305526	0.28988	Low
COK_1320	possible O-antigen ligase	-1	-0.960193	0.00305482	0.289844	Low
COI_2468	possible O-antigen ligase	-1	-0.960193	0.00305482	0.289844	Low
COK_1952	possible Lhr family helicase	-1	-0.960209	0.00305363	0.289748	Low
COI_1159	possible Lhr family helicase	-1	-0.960209	0.00305363	0.289748	Low
MHA_1856	hypothetical protein	-1	-0.960245	0.00305096	0.28953	Low
COK_1327	hypothetical protein	-1	-0.960245	0.00305096	0.28953	Low
COI_2461	hypothetical protein	-1	-0.960245	0.00305096	0.28953	Low
COK_0723	hypothetical protein	-1	-0.960441	0.00303649	0.288348	Low
MHA_1383	hypothetical protein	-1	-0.960708	0.00301688	0.286736	Low
COK_2420	hypothetical protein	-1	-0.960708	0.00301688	0.286736	Low
COI_1960	hypothetical protein	-1	-0.960708	0.00301688	0.286736	Low
COK_1991	A24 family prepilin peptidase	-1	-0.96077	0.00301235	0.286362	Low
COI_1198	A24 family prepilin peptidase	-1	-0.96077	0.00301235	0.286362	Low
COI_1092	hypothetical protein	-1	-0.960912	0.00300199	0.285505	Low
COK_2422	hypothetical protein	-1	-0.960948	0.00299937	0.285288	Low
MHA_1643	acylphosphatase	-1	-0.96106	0.00299123	0.284612	Low
MHA_0093	possible nitroreductase	-1	-0.961254	0.00297718	0.283442	Low
COK_0760	possible nitroreductase	-1	-0.961254	0.00297718	0.283442	Low
COI_1857	possible nitroreductase	-1	-0.961254	0.00297718	0.283442	Low
COK_0535	beta-galactosidase	-1	-0.961382	0.00296795	0.282669	Low
COI_2057	beta-galactosidase	-1	-0.961382	0.00296795	0.282669	Low
MHA_1999	hypothetical bacteriophage protein	-1	-0.961398	0.0029668	0.282573	Low
COI_1733	hypothetical protein	-1	-0.961434	0.00296421	0.282355	Low
MHA_2473	hypothetical protein	-1	-0.961584	0.00295344	0.28145	Low
MHA_0659	hypothetical protein	-1	-0.961585	0.00295337	0.281444	Low
COK_1997	hypothetical protein	-1	-0.961585	0.00295337	0.281444	Low
COI_1204	hypothetical protein	-1	-0.961585	0.00295337	0.281444	Low
MHA_1022	IS1016 transposase	-1	-0.961607	0.00295179	0.281312	Low
MHA_1705	possible DNA glycosylase	-1	-0.961687	0.00294607	0.280829	Low
COK_0461	possible DNA glycosylase	-1	-0.961687	0.00294607	0.280829	Low
COI_0353	possible DNA glycosylase	-1	-0.961687	0.00294607	0.280829	Low
COK_1463	possible AcrR family transcriptional regulator	-1	-0.961742	0.00294214	0.280497	Low
COI_2419	possible AcrR family transcriptional regulator	-1	-0.961802	0.00293786	0.280135	Low
COK_0779	hypothetical protein	-1	-0.961831	0.00293579	0.27996	Low
COI_1876	hypothetical protein	-1	-0.961831	0.00293579	0.27996	Low
MHA_0074	hypothetical protein	-1	-0.961947	0.00292754	0.27926	Low
MHA_0603	hypothetical protein	-1	-0.962028	0.00292179	0.278771	Low
COK_1849	Mu bacteriophage tail protein gp47	-1	-0.962152	0.00291301	0.278023	Low
COI_1135	Mu bacteriophage tail protein gp47	-1	-0.962152	0.00291301	0.278023	Low
COI_0344	putative transposase	-1	-0.962196	0.0029099	0.277757	Low
MHA_2294	hypothetical protein	-1	-0.962246	0.00290637	0.277456	Low
MHA_0396	hypothetical bacteriophage protein	-1	-0.96227	0.00290468	0.277311	Low
COI_2651	autotransporter adhesin	-1	-0.962285	0.00290363	0.27722	Low
